# Supplementary material for: Development of advanced bioinformatic profiles to improve the detection and functional understanding of fungal acid phosphatases
Source: Appl Environ Microbiol. 2026 Jun 12;92(7):e02106-25. doi: 10.1128/aem.02106-25 (PMC13390437; doi:10.1128/aem.02106-25)
Supplement: Table S2 — Metadata corresponding to the final set of fungal protein sequences annotated as "acid phosphatase" or "phytase" in UniProtKB database used to construct the phylogenetic tree. [file aem.02106-25-s0003.xlsx]

## Sheet: Sheet1
Class	Entry	Entry name	Status	Protein names	Gene names	Organism	Length	EC number	Function [CC]	Keyword ID	Keywords	Gene ontology (biological process)	Gene ontology (cellular component)	Gene ontology (GO)	Gene ontology (molecular function)	Gene ontology IDs	Subcellular location [CC]	Topological domain	Transmembrane	Taxonomic lineage (all)	Cross-reference (TCDB)	Ensemblfungi transcript	Cross-reference (GeneID)	Cross-reference (CDD)	Cross-reference (InterPro)	Cross-reference (Pfam)	Cross-reference (PROSITE)	Protein families	Domain [CC]	Domain [FT]	Motif	Signal peptide	...34	speciesMatched	trophic_mode_fg	guild_fg	confidence_fg
I	A0A014PKX0	A0A014PKX0_9HYPO	unreviewed	Purple acid phosphatase (EC 3.1.3.2)	X797_010309	Metarhizium robertsii	499	3.1.3.2		KW-0325; KW-0378; KW-0732	Glycoprotein;Hydrolase;Signal			acid phosphatase activity [GO:0003993]; metal ion binding [GO:0046872]	acid phosphatase activity [GO:0003993]; metal ion binding [GO:0046872]	GO:0003993; GO:0046872				cellular organisms, Eukaryota, Opisthokonta, fungi, Dikarya, Ascomycota, saccharomyceta, Pezizomycotina, leotiomyceta, sordariomyceta, Sordariomycetes, Hypocreomycetidae, Hypocreales, Clavicipitaceae, Metarhizium, Metarhizium robertsii		EXU96633;		cd00063;cd00839;	IPR004843;IPR003961;IPR029052;IPR041792;IPR039331;IPR008963;IPR015914;IPR025733;	PF00149;PF14008;PF16656;		Metallophosphoesterase superfamily, Purple acid phosphatase family		DOMAIN 34..118; /note="Pur_ac_phosph_N"; /evidence="ECO:0000259|Pfam:PF16656"; DOMAIN 175..402; /note="Metallophos"; /evidence="ECO:0000259|Pfam:PF00149"; DOMAIN 424..484; /note="Metallophos_C"; /evidence="ECO:0000259|Pfam:PF14008"		SIGNAL 1..22; /evidence="ECO:0000256|RuleBase:RU361203"		Metarhizium robertsii	Symbiotroph	Endophyte	Probable
I	A0A014R1N7	A0A014R1N7_9HYPO	unreviewed	Purple acid phosphatase (EC 3.1.3.2)	X797_005589	Metarhizium robertsii	522	3.1.3.2		KW-0325; KW-0378; KW-0732	Glycoprotein;Hydrolase;Signal			acid phosphatase activity [GO:0003993]; metal ion binding [GO:0046872]	acid phosphatase activity [GO:0003993]; metal ion binding [GO:0046872]	GO:0003993; GO:0046872				cellular organisms, Eukaryota, Opisthokonta, fungi, Dikarya, Ascomycota, saccharomyceta, Pezizomycotina, leotiomyceta, sordariomyceta, Sordariomycetes, Hypocreomycetidae, Hypocreales, Clavicipitaceae, Metarhizium, Metarhizium robertsii		EXV01493;		cd00839;	IPR004843;IPR029052;IPR041792;IPR039331;IPR008963;IPR015914;IPR025733;	PF00149;PF14008;PF16656;		Metallophosphoesterase superfamily, Purple acid phosphatase family		DOMAIN 39..120; /note="Pur_ac_phosph_N"; /evidence="ECO:0000259|Pfam:PF16656"; DOMAIN 171..399; /note="Metallophos"; /evidence="ECO:0000259|Pfam:PF00149"; DOMAIN 421..481; /note="Metallophos_C"; /evidence="ECO:0000259|Pfam:PF14008"		SIGNAL 1..21; /evidence="ECO:0000256|RuleBase:RU361203"		Metarhizium robertsii	Symbiotroph	Endophyte	Probable
I	A0A060T9M1	A0A060T9M1_BLAAD	unreviewed	Purple acid phosphatase (EC 3.1.3.2)	GNLVRS02_ARAD1D12914g	Blastobotrys adeninivorans (Yeast) (Arxula adeninivorans)	526	3.1.3.2		KW-0325; KW-0378; KW-0472; KW-0732; KW-0812; KW-1133	Glycoprotein;Hydrolase;Membrane;Signal;Transmembrane;Transmembrane helix		integral component of membrane [GO:0016021]	integral component of membrane [GO:0016021]; acid phosphatase activity [GO:0003993]; metal ion binding [GO:0046872]	acid phosphatase activity [GO:0003993]; metal ion binding [GO:0046872]	GO:0003993; GO:0016021; GO:0046872			TRANSMEM 36..61; /note="Helical"; /evidence="ECO:0000256|SAM:Phobius"	cellular organisms, Eukaryota, Opisthokonta, fungi, Dikarya, Ascomycota, saccharomyceta, Saccharomycotina (true yeasts), Saccharomycetes, Saccharomycetales, Trichomonascaceae, Blastobotrys, Blastobotrys adeninivorans (Yeast) (Arxula adeninivorans)				cd00063;cd00839;	IPR004843;IPR003961;IPR029052;IPR041792;IPR039331;IPR008963;IPR015914;IPR025733;	PF00149;PF14008;PF16656;		Metallophosphoesterase superfamily, Purple acid phosphatase family		DOMAIN 82..170; /note="Pur_ac_phosph_N"; /evidence="ECO:0000259|Pfam:PF16656"; DOMAIN 182..436; /note="Metallophos"; /evidence="ECO:0000259|Pfam:PF00149"; DOMAIN 457..518; /note="Metallophos_C"; /evidence="ECO:0000259|Pfam:PF14008"				Blastobotrys adeninivorans	Saprotroph	Undefined Saprotroph	Highly Probable
I	A0A067P4C9	A0A067P4C9_9AGAM	unreviewed	Purple acid phosphatase (EC 3.1.3.2)	JAAARDRAFT_142981	Jaapia argillacea MUCL 33604	497	3.1.3.2		KW-0325; KW-0378; KW-0732; KW-1185	Glycoprotein;Hydrolase;Reference proteome;Signal			acid phosphatase activity [GO:0003993]; metal ion binding [GO:0046872]	acid phosphatase activity [GO:0003993]; metal ion binding [GO:0046872]	GO:0003993; GO:0046872				cellular organisms, Eukaryota, Opisthokonta, fungi, Dikarya, Basidiomycota, Agaricomycotina, Agaricomycetes, Agaricomycetidae, Jaapiales, Jaapiaceae, Jaapia, Jaapia argillacea, Jaapia argillacea MUCL 33604		KDQ49768;		cd00063;cd00839;	IPR004843;IPR003961;IPR029052;IPR041792;IPR039331;IPR008963;IPR015914;IPR025733;	PF00149;PF14008;PF16656;		Metallophosphoesterase superfamily, Purple acid phosphatase family		DOMAIN 36..123; /note="Pur_ac_phosph_N"; /evidence="ECO:0000259|Pfam:PF16656"; DOMAIN 172..400; /note="Metallophos"; /evidence="ECO:0000259|Pfam:PF00149"; DOMAIN 422..482; /note="Metallophos_C"; /evidence="ECO:0000259|Pfam:PF14008"		SIGNAL 1..19; /evidence="ECO:0000256|RuleBase:RU361203"		Jaapia argillacea
I	A0A067Q9A0	A0A067Q9A0_9AGAM	unreviewed	Purple acid phosphatase (EC 3.1.3.2)	JAAARDRAFT_68699	Jaapia argillacea MUCL 33604	499	3.1.3.2		KW-0325; KW-0378; KW-0732; KW-1185	Glycoprotein;Hydrolase;Reference proteome;Signal			acid phosphatase activity [GO:0003993]; metal ion binding [GO:0046872]	acid phosphatase activity [GO:0003993]; metal ion binding [GO:0046872]	GO:0003993; GO:0046872				cellular organisms, Eukaryota, Opisthokonta, fungi, Dikarya, Basidiomycota, Agaricomycotina, Agaricomycetes, Agaricomycetidae, Jaapiales, Jaapiaceae, Jaapia, Jaapia argillacea, Jaapia argillacea MUCL 33604		KDQ59171;		cd00839;	IPR004843;IPR029052;IPR041792;IPR039331;IPR008963;IPR015914;IPR025733;	PF00149;PF14008;PF16656;		Metallophosphoesterase superfamily, Purple acid phosphatase family		DOMAIN 40..127; /note="Pur_ac_phosph_N"; /evidence="ECO:0000259|Pfam:PF16656"; DOMAIN 167..404; /note="Metallophos"; /evidence="ECO:0000259|Pfam:PF00149"; DOMAIN 426..486; /note="Metallophos_C"; /evidence="ECO:0000259|Pfam:PF14008"		SIGNAL 1..24; /evidence="ECO:0000256|RuleBase:RU361203"		Jaapia argillacea
I	A0A067S7A9	A0A067S7A9_GALM3	unreviewed	Purple acid phosphatase (EC 3.1.3.2)	GALMADRAFT_80567	Galerina marginata (strain CBS 339.88)	501	3.1.3.2		KW-0325; KW-0378; KW-0732; KW-1185	Glycoprotein;Hydrolase;Reference proteome;Signal			acid phosphatase activity [GO:0003993]; metal ion binding [GO:0046872]	acid phosphatase activity [GO:0003993]; metal ion binding [GO:0046872]	GO:0003993; GO:0046872				cellular organisms, Eukaryota, Opisthokonta, fungi, Dikarya, Basidiomycota, Agaricomycotina, Agaricomycetes, Agaricomycetidae, Agaricales, Strophariaceae, Galerina, Galerina marginata, Galerina marginata (strain CBS 339.88)		KDR66696;		cd00839;	IPR004843;IPR029052;IPR041792;IPR039331;IPR008963;IPR015914;IPR025733;	PF00149;PF14008;PF16656;		Metallophosphoesterase superfamily, Purple acid phosphatase family		DOMAIN 38..128; /note="Pur_ac_phosph_N"; /evidence="ECO:0000259|Pfam:PF16656"; DOMAIN 172..406; /note="Metallophos"; /evidence="ECO:0000259|Pfam:PF00149"; DOMAIN 429..490; /note="Metallophos_C"; /evidence="ECO:0000259|Pfam:PF14008"		SIGNAL 1..21; /evidence="ECO:0000256|RuleBase:RU361203"		Galerina marginata	Saprotroph	Undefined Saprotroph	Probable
I	A0A074VP15	A0A074VP15_9PEZI	unreviewed	Purple acid phosphatase (EC 3.1.3.2)	M437DRAFT_57069	Aureobasidium melanogenum CBS 110374	495	3.1.3.2		KW-0325; KW-0378; KW-0732; KW-1185	Glycoprotein;Hydrolase;Reference proteome;Signal			acid phosphatase activity [GO:0003993]; metal ion binding [GO:0046872]	acid phosphatase activity [GO:0003993]; metal ion binding [GO:0046872]	GO:0003993; GO:0046872				cellular organisms, Eukaryota, Opisthokonta, fungi, Dikarya, Ascomycota, saccharomyceta, Pezizomycotina, leotiomyceta, dothideomyceta, Dothideomycetes, Dothideomycetidae, Dothideales, Saccotheciaceae, Aureobasidium, Aureobasidium melanogenum, Aureobasidium melanogenum CBS 110374		KEQ59437;		cd00839;	IPR004843;IPR029052;IPR041792;IPR039331;IPR008963;IPR015914;IPR025733;	PF00149;PF14008;PF16656;		Metallophosphoesterase superfamily, Purple acid phosphatase family		DOMAIN 33..119; /note="Pur_ac_phosph_N"; /evidence="ECO:0000259|Pfam:PF16656"; DOMAIN 173..398; /note="Metallophos"; /evidence="ECO:0000259|Pfam:PF00149"; DOMAIN 420..481; /note="Metallophos_C"; /evidence="ECO:0000259|Pfam:PF14008"		SIGNAL 1..20; /evidence="ECO:0000256|RuleBase:RU361203"		Aureobasidium melanogenum
I	A0A074WAJ1	A0A074WAJ1_9PEZI	unreviewed	Purple acid phosphatase (EC 3.1.3.2)	M436DRAFT_53978	Aureobasidium namibiae CBS 147.97	496	3.1.3.2		KW-0325; KW-0378; KW-0732; KW-1185	Glycoprotein;Hydrolase;Reference proteome;Signal			acid phosphatase activity [GO:0003993]; metal ion binding [GO:0046872]	acid phosphatase activity [GO:0003993]; metal ion binding [GO:0046872]	GO:0003993; GO:0046872				cellular organisms, Eukaryota, Opisthokonta, fungi, Dikarya, Ascomycota, saccharomyceta, Pezizomycotina, leotiomyceta, dothideomyceta, Dothideomycetes, Dothideomycetidae, Dothideales, Saccotheciaceae, Aureobasidium, Aureobasidium namibiae, Aureobasidium namibiae CBS 147.97		KEQ70090;	25411878;	cd00839;	IPR004843;IPR029052;IPR041792;IPR039331;IPR008963;IPR015914;IPR025733;	PF00149;PF14008;PF16656;		Metallophosphoesterase superfamily, Purple acid phosphatase family		DOMAIN 33..119; /note="Pur_ac_phosph_N"; /evidence="ECO:0000259|Pfam:PF16656"; DOMAIN 173..399; /note="Metallophos"; /evidence="ECO:0000259|Pfam:PF00149"; DOMAIN 421..482; /note="Metallophos_C"; /evidence="ECO:0000259|Pfam:PF14008"		SIGNAL 1..20; /evidence="ECO:0000256|RuleBase:RU361203"		Aureobasidium namibiae
I	A0A074XWF3	A0A074XWF3_AURPU	unreviewed	Purple acid phosphatase (EC 3.1.3.2)	M438DRAFT_309792	Aureobasidium pullulans EXF-150	496	3.1.3.2		KW-0325; KW-0378; KW-0732; KW-1185	Glycoprotein;Hydrolase;Reference proteome;Signal			acid phosphatase activity [GO:0003993]; metal ion binding [GO:0046872]	acid phosphatase activity [GO:0003993]; metal ion binding [GO:0046872]	GO:0003993; GO:0046872				cellular organisms, Eukaryota, Opisthokonta, fungi, Dikarya, Ascomycota, saccharomyceta, Pezizomycotina, leotiomyceta, dothideomyceta, Dothideomycetes, Dothideomycetidae, Dothideales, Saccotheciaceae, Aureobasidium, Aureobasidium pullulans (Black yeast) (Pullularia pullulans), Aureobasidium pullulans EXF-150		KEQ89928;		cd00839;	IPR004843;IPR029052;IPR041792;IPR039331;IPR008963;IPR015914;IPR025733;	PF00149;PF14008;PF16656;		Metallophosphoesterase superfamily, Purple acid phosphatase family		DOMAIN 33..119; /note="Pur_ac_phosph_N"; /evidence="ECO:0000259|Pfam:PF16656"; DOMAIN 171..399; /note="Metallophos"; /evidence="ECO:0000259|Pfam:PF00149"; DOMAIN 421..482; /note="Metallophos_C"; /evidence="ECO:0000259|Pfam:PF14008"		SIGNAL 1..20; /evidence="ECO:0000256|RuleBase:RU361203"		Aureobasidium pullulans	Pathotroph-Symbiotroph	Animal Pathogen-Endophyte-Epiphyte-Plant Pathogen	Probable
I	A0A074YPN2	A0A074YPN2_AURSE	unreviewed	Purple acid phosphatase (EC 3.1.3.2)	AUEXF2481DRAFT_1239	Aureobasidium subglaciale (strain EXF-2481) (Aureobasidium pullulans var. subglaciale)	496	3.1.3.2		KW-0325; KW-0378; KW-0732; KW-1185	Glycoprotein;Hydrolase;Reference proteome;Signal			acid phosphatase activity [GO:0003993]; metal ion binding [GO:0046872]	acid phosphatase activity [GO:0003993]; metal ion binding [GO:0046872]	GO:0003993; GO:0046872				cellular organisms, Eukaryota, Opisthokonta, fungi, Dikarya, Ascomycota, saccharomyceta, Pezizomycotina, leotiomyceta, dothideomyceta, Dothideomycetes, Dothideomycetidae, Dothideales, Saccotheciaceae, Aureobasidium, Aureobasidium subglaciale, Aureobasidium subglaciale (strain EXF-2481) (Aureobasidium pullulans var. subglaciale)		KEQ99753;	25361981;	cd00839;	IPR004843;IPR029052;IPR041792;IPR039331;IPR008963;IPR015914;IPR025733;	PF00149;PF14008;PF16656;		Metallophosphoesterase superfamily, Purple acid phosphatase family		DOMAIN 33..119; /note="Pur_ac_phosph_N"; /evidence="ECO:0000259|Pfam:PF16656"; DOMAIN 170..399; /note="Metallophos"; /evidence="ECO:0000259|Pfam:PF00149"; DOMAIN 421..482; /note="Metallophos_C"; /evidence="ECO:0000259|Pfam:PF14008"		SIGNAL 1..20; /evidence="ECO:0000256|RuleBase:RU361203"		Aureobasidium subglaciale
I	A0A077R315	A0A077R315_9BASI	unreviewed	Purple acid phosphatase (EC 3.1.3.2)		Melanopsichium pennsylvanicum 4	515	3.1.3.2		KW-0325; KW-0378; KW-0732	Glycoprotein;Hydrolase;Signal			acid phosphatase activity [GO:0003993]; metal ion binding [GO:0046872]	acid phosphatase activity [GO:0003993]; metal ion binding [GO:0046872]	GO:0003993; GO:0046872				cellular organisms, Eukaryota, Opisthokonta, fungi, Dikarya, Basidiomycota, Ustilaginomycotina, Ustilaginomycetes, Ustilaginales, Ustilaginaceae, Melanopsichium, Melanopsichium pennsylvanicum, Melanopsichium pennsylvanicum 4				cd00839;	IPR004843;IPR029052;IPR041792;IPR039331;IPR008963;IPR015914;IPR025733;	PF00149;PF14008;PF16656;		Metallophosphoesterase superfamily, Purple acid phosphatase family		DOMAIN 33..118; /note="Pur_ac_phosph_N"; /evidence="ECO:0000259|Pfam:PF16656"; DOMAIN 165..394; /note="Metallophos"; /evidence="ECO:0000259|Pfam:PF00149"; DOMAIN 416..477; /note="Metallophos_C"; /evidence="ECO:0000259|Pfam:PF14008"		SIGNAL 1..20; /evidence="ECO:0000256|RuleBase:RU361203"		Melanopsichium pennsylvanicum
I	A0A081CF39	A0A081CF39_PSEA2	unreviewed	Purple acid phosphatase (EC 3.1.3.2)	PAN0_008c3502 PSANT_03978	Pseudozyma antarctica (Yeast) (Candida antarctica)	495	3.1.3.2		KW-0325; KW-0378; KW-0732; KW-1185	Glycoprotein;Hydrolase;Reference proteome;Signal			acid phosphatase activity [GO:0003993]; metal ion binding [GO:0046872]	acid phosphatase activity [GO:0003993]; metal ion binding [GO:0046872]	GO:0003993; GO:0046872				cellular organisms, Eukaryota, Opisthokonta, fungi, Dikarya, Basidiomycota, Ustilaginomycotina, Ustilaginomycetes, Ustilaginales, Ustilaginaceae, Moesziomyces, Pseudozyma antarctica (Yeast) (Candida antarctica)		GAK65285;	26304265;	cd00839;	IPR004843;IPR029052;IPR041792;IPR039331;IPR008963;IPR015914;IPR025733;	PF00149;PF14008;PF16656;		Metallophosphoesterase superfamily, Purple acid phosphatase family		DOMAIN 33..118; /note="Pur_ac_phosph_N"; /evidence="ECO:0000259|Pfam:PF16656"; DOMAIN 167..394; /note="Metallophos"; /evidence="ECO:0000259|Pfam:PF00149"; DOMAIN 416..477; /note="Metallophos_C"; /evidence="ECO:0000259|Pfam:PF14008"		SIGNAL 1..20; /evidence="ECO:0000256|RuleBase:RU361203"		Pseudozyma antarctica
I	A0A094ERD0	A0A094ERD0_9PEZI	unreviewed	Purple acid phosphatase (EC 3.1.3.2)	V499_01974	Pseudogymnoascus sp. VKM F-103	515	3.1.3.2		KW-0325; KW-0378; KW-0732	Glycoprotein;Hydrolase;Signal			acid phosphatase activity [GO:0003993]; metal ion binding [GO:0046872]	acid phosphatase activity [GO:0003993]; metal ion binding [GO:0046872]	GO:0003993; GO:0046872				cellular organisms, Eukaryota, Opisthokonta, fungi, Dikarya, Ascomycota, saccharomyceta, Pezizomycotina, leotiomyceta, sordariomyceta, Leotiomycetes, Leotiomycetes incertae sedis, Pseudeurotiaceae, Pseudogymnoascus, unclassified Pseudogymnoascus, Pseudogymnoascus sp. VKM F-103		KFY78978;		cd00839;	IPR004843;IPR029052;IPR041792;IPR039331;IPR008963;IPR015914;IPR025733;	PF00149;PF14008;PF16656;		Metallophosphoesterase superfamily, Purple acid phosphatase family		DOMAIN 40..130; /note="Pur_ac_phosph_N"; /evidence="ECO:0000259|Pfam:PF16656"; DOMAIN 188..414; /note="Metallophos"; /evidence="ECO:0000259|Pfam:PF00149"; DOMAIN 436..500; /note="Metallophos_C"; /evidence="ECO:0000259|Pfam:PF14008"		SIGNAL 1..27; /evidence="ECO:0000256|RuleBase:RU361203"		Pseudogymnoascus sp
I	A0A094ETP4	A0A094ETP4_9PEZI	unreviewed	Purple acid phosphatase (EC 3.1.3.2)	V500_10800	Pseudogymnoascus sp. VKM F-4518 (FW-2643)	474	3.1.3.2		KW-0325; KW-0378; KW-0732; KW-1185	Glycoprotein;Hydrolase;Reference proteome;Signal			acid phosphatase activity [GO:0003993]; metal ion binding [GO:0046872]	acid phosphatase activity [GO:0003993]; metal ion binding [GO:0046872]	GO:0003993; GO:0046872				cellular organisms, Eukaryota, Opisthokonta, fungi, Dikarya, Ascomycota, saccharomyceta, Pezizomycotina, leotiomyceta, sordariomyceta, Leotiomycetes, Leotiomycetes incertae sedis, Pseudeurotiaceae, Pseudogymnoascus, unclassified Pseudogymnoascus, Pseudogymnoascus sp. VKM F-4518 (FW-2643)		KFY82131;		cd00839;	IPR004843;IPR029052;IPR041792;IPR039331;IPR008963;IPR015914;IPR025733;	PF00149;PF14008;PF16656;		Metallophosphoesterase superfamily, Purple acid phosphatase family		DOMAIN 34..119; /note="Pur_ac_phosph_N"; /evidence="ECO:0000259|Pfam:PF16656"; DOMAIN 131..382; /note="Metallophos"; /evidence="ECO:0000259|Pfam:PF00149"; DOMAIN 403..464; /note="Metallophos_C"; /evidence="ECO:0000259|Pfam:PF14008"		SIGNAL 1..19; /evidence="ECO:0000256|RuleBase:RU361203"		Pseudogymnoascus sp
I	A0A094G6X4	A0A094G6X4_9PEZI	unreviewed	Purple acid phosphatase (EC 3.1.3.2)	V500_02329	Pseudogymnoascus sp. VKM F-4518 (FW-2643)	516	3.1.3.2		KW-0325; KW-0378; KW-0732; KW-1185	Glycoprotein;Hydrolase;Reference proteome;Signal			acid phosphatase activity [GO:0003993]; metal ion binding [GO:0046872]	acid phosphatase activity [GO:0003993]; metal ion binding [GO:0046872]	GO:0003993; GO:0046872				cellular organisms, Eukaryota, Opisthokonta, fungi, Dikarya, Ascomycota, saccharomyceta, Pezizomycotina, leotiomyceta, sordariomyceta, Leotiomycetes, Leotiomycetes incertae sedis, Pseudeurotiaceae, Pseudogymnoascus, unclassified Pseudogymnoascus, Pseudogymnoascus sp. VKM F-4518 (FW-2643)		KFY96693;		cd00839;	IPR004843;IPR029052;IPR041792;IPR039331;IPR008963;IPR015914;IPR025733;	PF00149;PF14008;PF16656;		Metallophosphoesterase superfamily, Purple acid phosphatase family		DOMAIN 38..128; /note="Pur_ac_phosph_N"; /evidence="ECO:0000259|Pfam:PF16656"; DOMAIN 186..413; /note="Metallophos"; /evidence="ECO:0000259|Pfam:PF00149"; DOMAIN 434..498; /note="Metallophos_C"; /evidence="ECO:0000259|Pfam:PF14008"		SIGNAL 1..24; /evidence="ECO:0000256|RuleBase:RU361203"		Pseudogymnoascus sp
I	A0A094GG52	A0A094GG52_9PEZI	unreviewed	Purple acid phosphatase (EC 3.1.3.2)	V501_09705	Pseudogymnoascus sp. VKM F-4519 (FW-2642)	515	3.1.3.2		KW-0325; KW-0378; KW-0732; KW-1185	Glycoprotein;Hydrolase;Reference proteome;Signal			acid phosphatase activity [GO:0003993]; metal ion binding [GO:0046872]	acid phosphatase activity [GO:0003993]; metal ion binding [GO:0046872]	GO:0003993; GO:0046872				cellular organisms, Eukaryota, Opisthokonta, fungi, Dikarya, Ascomycota, saccharomyceta, Pezizomycotina, leotiomyceta, sordariomyceta, Leotiomycetes, Leotiomycetes incertae sedis, Pseudeurotiaceae, Pseudogymnoascus, unclassified Pseudogymnoascus, Pseudogymnoascus sp. VKM F-4519 (FW-2642)		KFZ01957;		cd00839;	IPR004843;IPR029052;IPR041792;IPR039331;IPR008963;IPR015914;IPR025733;	PF00149;PF14008;PF16656;		Metallophosphoesterase superfamily, Purple acid phosphatase family		DOMAIN 40..130; /note="Pur_ac_phosph_N"; /evidence="ECO:0000259|Pfam:PF16656"; DOMAIN 188..414; /note="Metallophos"; /evidence="ECO:0000259|Pfam:PF00149"; DOMAIN 436..500; /note="Metallophos_C"; /evidence="ECO:0000259|Pfam:PF14008"		SIGNAL 1..27; /evidence="ECO:0000256|RuleBase:RU361203"		Pseudogymnoascus sp
I	A0A094GRD8	A0A094GRD8_9PEZI	unreviewed	Purple acid phosphatase (EC 3.1.3.2)	V502_10787	Pseudogymnoascus sp. VKM F-4520 (FW-2644)	474	3.1.3.2		KW-0325; KW-0378; KW-0732; KW-1185	Glycoprotein;Hydrolase;Reference proteome;Signal			acid phosphatase activity [GO:0003993]; metal ion binding [GO:0046872]	acid phosphatase activity [GO:0003993]; metal ion binding [GO:0046872]	GO:0003993; GO:0046872				cellular organisms, Eukaryota, Opisthokonta, fungi, Dikarya, Ascomycota, saccharomyceta, Pezizomycotina, leotiomyceta, sordariomyceta, Leotiomycetes, Leotiomycetes incertae sedis, Pseudeurotiaceae, Pseudogymnoascus, unclassified Pseudogymnoascus, Pseudogymnoascus sp. VKM F-4520 (FW-2644)		KFZ03629;		cd00839;	IPR004843;IPR029052;IPR041792;IPR039331;IPR008963;IPR015914;IPR025733;	PF00149;PF14008;PF16656;		Metallophosphoesterase superfamily, Purple acid phosphatase family		DOMAIN 34..119; /note="Pur_ac_phosph_N"; /evidence="ECO:0000259|Pfam:PF16656"; DOMAIN 131..382; /note="Metallophos"; /evidence="ECO:0000259|Pfam:PF00149"; DOMAIN 403..464; /note="Metallophos_C"; /evidence="ECO:0000259|Pfam:PF14008"		SIGNAL 1..19; /evidence="ECO:0000256|RuleBase:RU361203"		Pseudogymnoascus sp
I	A0A0A1SY42	A0A0A1SY42_9HYPO	unreviewed	Purple acid phosphatase (EC 3.1.3.2)	VHEMI03294	Torrubiella hemipterigena	501	3.1.3.2		KW-0325; KW-0378; KW-0732; KW-1185	Glycoprotein;Hydrolase;Reference proteome;Signal			acid phosphatase activity [GO:0003993]; metal ion binding [GO:0046872]	acid phosphatase activity [GO:0003993]; metal ion binding [GO:0046872]	GO:0003993; GO:0046872				cellular organisms, Eukaryota, Opisthokonta, fungi, Dikarya, Ascomycota, saccharomyceta, Pezizomycotina, leotiomyceta, sordariomyceta, Sordariomycetes, Hypocreomycetidae, Hypocreales, Clavicipitaceae, Torrubiella, Torrubiella hemipterigena		CEJ83900;		cd00063;cd00839;	IPR004843;IPR003961;IPR029052;IPR041792;IPR039331;IPR008963;IPR015914;IPR025733;	PF00149;PF14008;PF16656;		Metallophosphoesterase superfamily, Purple acid phosphatase family		DOMAIN 35..118; /note="Pur_ac_phosph_N"; /evidence="ECO:0000259|Pfam:PF16656"; DOMAIN 172..403; /note="Metallophos"; /evidence="ECO:0000259|Pfam:PF00149"; DOMAIN 425..486; /note="Metallophos_C"; /evidence="ECO:0000259|Pfam:PF14008"		SIGNAL 1..22; /evidence="ECO:0000256|RuleBase:RU361203"		Torrubiella hemipterigena
I	A0A0A1TP43	A0A0A1TP43_9HYPO	unreviewed	Purple acid phosphatase (EC 3.1.3.2)	VHEMI08114	Torrubiella hemipterigena	528	3.1.3.2		KW-0325; KW-0378; KW-0732; KW-1185	Glycoprotein;Hydrolase;Reference proteome;Signal			acid phosphatase activity [GO:0003993]; metal ion binding [GO:0046872]	acid phosphatase activity [GO:0003993]; metal ion binding [GO:0046872]	GO:0003993; GO:0046872				cellular organisms, Eukaryota, Opisthokonta, fungi, Dikarya, Ascomycota, saccharomyceta, Pezizomycotina, leotiomyceta, sordariomyceta, Sordariomycetes, Hypocreomycetidae, Hypocreales, Clavicipitaceae, Torrubiella, Torrubiella hemipterigena		CEJ92462;		cd00839;	IPR004843;IPR029052;IPR041792;IPR039331;IPR008963;IPR015914;IPR025733;	PF00149;PF14008;PF16656;		Metallophosphoesterase superfamily, Purple acid phosphatase family		DOMAIN 31..121; /note="Pur_ac_phosph_N"; /evidence="ECO:0000259|Pfam:PF16656"; DOMAIN 172..405; /note="Metallophos"; /evidence="ECO:0000259|Pfam:PF00149"; DOMAIN 427..492; /note="Metallophos_C"; /evidence="ECO:0000259|Pfam:PF14008"		SIGNAL 1..23; /evidence="ECO:0000256|RuleBase:RU361203"		Torrubiella hemipterigena
I	A0A0A2IQY6	A0A0A2IQY6_PENEN	unreviewed	Purple acid phosphatase (EC 3.1.3.2)	PEX2_084000	Penicillium expansum (Blue mold rot fungus)	497	3.1.3.2		KW-0325; KW-0378; KW-0732; KW-1185	Glycoprotein;Hydrolase;Reference proteome;Signal			acid phosphatase activity [GO:0003993]; metal ion binding [GO:0046872]	acid phosphatase activity [GO:0003993]; metal ion binding [GO:0046872]	GO:0003993; GO:0046872				cellular organisms, Eukaryota, Opisthokonta, fungi, Dikarya, Ascomycota, saccharomyceta, Pezizomycotina, leotiomyceta, Eurotiomycetes, Eurotiomycetidae, Eurotiales (green and blue molds), Aspergillaceae, Penicillium, Penicillium expansum (Blue mold rot fungus)		KGO43658;KGO44868;KGO52684;	27681090;	cd00839;	IPR004843;IPR029052;IPR041792;IPR039331;IPR008963;IPR015914;IPR025733;	PF00149;PF14008;PF16656;		Metallophosphoesterase superfamily, Purple acid phosphatase family		DOMAIN 33..117; /note="Pur_ac_phosph_N"; /evidence="ECO:0000259|Pfam:PF16656"; DOMAIN 175..400; /note="Metallophos"; /evidence="ECO:0000259|Pfam:PF00149"; DOMAIN 422..483; /note="Metallophos_C"; /evidence="ECO:0000259|Pfam:PF14008"		SIGNAL 1..19; /evidence="ECO:0000256|RuleBase:RU361203"		Penicillium expansum
I	A0A0A2KMS1	A0A0A2KMS1_PENIT	unreviewed	Purple acid phosphatase (EC 3.1.3.2)	PITC_007580	Penicillium italicum (Blue mold)	497	3.1.3.2		KW-0325; KW-0378; KW-0732; KW-1185	Glycoprotein;Hydrolase;Reference proteome;Signal			acid phosphatase activity [GO:0003993]; metal ion binding [GO:0046872]	acid phosphatase activity [GO:0003993]; metal ion binding [GO:0046872]	GO:0003993; GO:0046872				cellular organisms, Eukaryota, Opisthokonta, fungi, Dikarya, Ascomycota, saccharomyceta, Pezizomycotina, leotiomyceta, Eurotiomycetes, Eurotiomycetidae, Eurotiales (green and blue molds), Aspergillaceae, Penicillium, Penicillium italicum (Blue mold)		KGO65640;		cd00839;	IPR004843;IPR029052;IPR041792;IPR039331;IPR008963;IPR015914;IPR025733;	PF00149;PF14008;PF16656;		Metallophosphoesterase superfamily, Purple acid phosphatase family		DOMAIN 33..117; /note="Pur_ac_phosph_N"; /evidence="ECO:0000259|Pfam:PF16656"; DOMAIN 175..400; /note="Metallophos"; /evidence="ECO:0000259|Pfam:PF00149"; DOMAIN 422..483; /note="Metallophos_C"; /evidence="ECO:0000259|Pfam:PF14008"		SIGNAL 1..19; /evidence="ECO:0000256|RuleBase:RU361203"		Penicillium italicum
I	A0A0A2VQD4	A0A0A2VQD4_BEABA	unreviewed	Purple acid phosphatase (EC 3.1.3.2)	BBAD15_g4862	Beauveria bassiana D1-5	499	3.1.3.2		KW-0325; KW-0378; KW-0732; KW-1185	Glycoprotein;Hydrolase;Reference proteome;Signal			acid phosphatase activity [GO:0003993]; metal ion binding [GO:0046872]	acid phosphatase activity [GO:0003993]; metal ion binding [GO:0046872]	GO:0003993; GO:0046872				cellular organisms, Eukaryota, Opisthokonta, fungi, Dikarya, Ascomycota, saccharomyceta, Pezizomycotina, leotiomyceta, sordariomyceta, Sordariomycetes, Hypocreomycetidae, Hypocreales, Cordycipitaceae, Beauveria, Beauveria bassiana (White muscardine disease fungus) (Tritirachium shiotae), Beauveria bassiana D1-5		BB8028_0004g07730.1;KGQ09808;		cd00839;	IPR004843;IPR029052;IPR041792;IPR039331;IPR008963;IPR015914;IPR025733;	PF00149;PF14008;PF16656;		Metallophosphoesterase superfamily, Purple acid phosphatase family		DOMAIN 34..116; /note="Pur_ac_phosph_N"; /evidence="ECO:0000259|Pfam:PF16656"; DOMAIN 178..401; /note="Metallophos"; /evidence="ECO:0000259|Pfam:PF00149"; DOMAIN 423..484; /note="Metallophos_C"; /evidence="ECO:0000259|Pfam:PF14008"		SIGNAL 1..22; /evidence="ECO:0000256|RuleBase:RU361203"		Beauveria bassiana	Pathotroph	Animal Pathogen	Probable
I	A0A0B0DYJ9	A0A0B0DYJ9_NEUCS	unreviewed	Purple acid phosphatase (EC 3.1.3.2)	GE21DRAFT_1272546	Neurospora crassa	493	3.1.3.2		KW-0325; KW-0378; KW-0732	Glycoprotein;Hydrolase;Signal			acid phosphatase activity [GO:0003993]; metal ion binding [GO:0046872]	acid phosphatase activity [GO:0003993]; metal ion binding [GO:0046872]	GO:0003993; GO:0046872				cellular organisms, Eukaryota, Opisthokonta, fungi, Dikarya, Ascomycota, saccharomyceta, Pezizomycotina, leotiomyceta, sordariomyceta, Sordariomycetes, Sordariomycetidae, Sordariales, Sordariaceae, Neurospora, Neurospora crassa		KHE85189;		cd00839;	IPR004843;IPR029052;IPR041792;IPR039331;IPR008963;IPR015914;IPR025733;	PF00149;PF14008;PF16656;		Metallophosphoesterase superfamily, Purple acid phosphatase family		DOMAIN 20..108; /note="Pur_ac_phosph_N"; /evidence="ECO:0000259|Pfam:PF16656"; DOMAIN 164..391; /note="Metallophos"; /evidence="ECO:0000259|Pfam:PF00149"; DOMAIN 412..477; /note="Metallophos_C"; /evidence="ECO:0000259|Pfam:PF14008"				Neurospora crassa	Pathotroph-Saprotroph	Endophyte-Plant Pathogen-Undefined Saprotroph	Possible
I	A0A0B2WR91	A0A0B2WR91_METAS	unreviewed	Purple acid phosphatase (EC 3.1.3.2)	MAM_05982	Metarhizium album (strain ARSEF 1941)	510	3.1.3.2		KW-0325; KW-0378; KW-0732; KW-1185	Glycoprotein;Hydrolase;Reference proteome;Signal			acid phosphatase activity [GO:0003993]; metal ion binding [GO:0046872]	acid phosphatase activity [GO:0003993]; metal ion binding [GO:0046872]	GO:0003993; GO:0046872				cellular organisms, Eukaryota, Opisthokonta, fungi, Dikarya, Ascomycota, saccharomyceta, Pezizomycotina, leotiomyceta, sordariomyceta, Sordariomycetes, Hypocreomycetidae, Hypocreales, Clavicipitaceae, Metarhizium, Metarhizium album, Metarhizium album (strain ARSEF 1941)		KHN96134;		cd00839;	IPR004843;IPR029052;IPR041792;IPR039331;IPR008963;IPR015914;IPR025733;	PF00149;PF14008;PF16656;		Metallophosphoesterase superfamily, Purple acid phosphatase family		DOMAIN 52..122; /note="Pur_ac_phosph_N"; /evidence="ECO:0000259|Pfam:PF16656"; DOMAIN 182..413; /note="Metallophos"; /evidence="ECO:0000259|Pfam:PF00149"; DOMAIN 435..496; /note="Metallophos_C"; /evidence="ECO:0000259|Pfam:PF14008"		SIGNAL 1..22; /evidence="ECO:0000256|RuleBase:RU361203"		Metarhizium album
I	A0A0B2WSA1	A0A0B2WSA1_METAS	unreviewed	Purple acid phosphatase (EC 3.1.3.2)	MAM_05012	Metarhizium album (strain ARSEF 1941)	526	3.1.3.2		KW-0325; KW-0378; KW-0732; KW-1185	Glycoprotein;Hydrolase;Reference proteome;Signal			acid phosphatase activity [GO:0003993]; metal ion binding [GO:0046872]	acid phosphatase activity [GO:0003993]; metal ion binding [GO:0046872]	GO:0003993; GO:0046872				cellular organisms, Eukaryota, Opisthokonta, fungi, Dikarya, Ascomycota, saccharomyceta, Pezizomycotina, leotiomyceta, sordariomyceta, Sordariomycetes, Hypocreomycetidae, Hypocreales, Clavicipitaceae, Metarhizium, Metarhizium album, Metarhizium album (strain ARSEF 1941)		KHN96903;		cd00839;	IPR004843;IPR029052;IPR041792;IPR039331;IPR008963;IPR015914;IPR025733;	PF00149;PF14008;PF16656;		Metallophosphoesterase superfamily, Purple acid phosphatase family		DOMAIN 44..119; /note="Pur_ac_phosph_N"; /evidence="ECO:0000259|Pfam:PF16656"; DOMAIN 175..399; /note="Metallophos"; /evidence="ECO:0000259|Pfam:PF00149"; DOMAIN 421..481; /note="Metallophos_C"; /evidence="ECO:0000259|Pfam:PF14008"		SIGNAL 1..21; /evidence="ECO:0000256|RuleBase:RU361203"		Metarhizium album
I	A0A0B4H5E4	A0A0B4H5E4_METGA	unreviewed	Purple acid phosphatase (EC 3.1.3.2)	MGU_05662	Metarhizium guizhouense (strain ARSEF 977)	522	3.1.3.2		KW-0325; KW-0378; KW-0732	Glycoprotein;Hydrolase;Signal			acid phosphatase activity [GO:0003993]; metal ion binding [GO:0046872]	acid phosphatase activity [GO:0003993]; metal ion binding [GO:0046872]	GO:0003993; GO:0046872				cellular organisms, Eukaryota, Opisthokonta, fungi, Dikarya, Ascomycota, saccharomyceta, Pezizomycotina, leotiomyceta, sordariomyceta, Sordariomycetes, Hypocreomycetidae, Hypocreales, Clavicipitaceae, Metarhizium, Metarhizium guizhouense, Metarhizium guizhouense (strain ARSEF 977)		KID87252;		cd00839;	IPR004843;IPR029052;IPR041792;IPR039331;IPR008963;IPR015914;IPR025733;	PF00149;PF14008;PF16656;		Metallophosphoesterase superfamily, Purple acid phosphatase family		DOMAIN 39..120; /note="Pur_ac_phosph_N"; /evidence="ECO:0000259|Pfam:PF16656"; DOMAIN 171..399; /note="Metallophos"; /evidence="ECO:0000259|Pfam:PF00149"; DOMAIN 421..481; /note="Metallophos_C"; /evidence="ECO:0000259|Pfam:PF14008"		SIGNAL 1..21; /evidence="ECO:0000256|RuleBase:RU361203"		Metarhizium guizhouense
I	A0A0B4HRT8	A0A0B4HRT8_METGA	unreviewed	Purple acid phosphatase (EC 3.1.3.2)	MGU_10480	Metarhizium guizhouense (strain ARSEF 977)	459	3.1.3.2		KW-0325; KW-0378; KW-0732	Glycoprotein;Hydrolase;Signal			acid phosphatase activity [GO:0003993]; metal ion binding [GO:0046872]	acid phosphatase activity [GO:0003993]; metal ion binding [GO:0046872]	GO:0003993; GO:0046872				cellular organisms, Eukaryota, Opisthokonta, fungi, Dikarya, Ascomycota, saccharomyceta, Pezizomycotina, leotiomyceta, sordariomyceta, Sordariomycetes, Hypocreomycetidae, Hypocreales, Clavicipitaceae, Metarhizium, Metarhizium guizhouense, Metarhizium guizhouense (strain ARSEF 977)		KID82189;		cd00839;	IPR004843;IPR029052;IPR041792;IPR039331;IPR008963;IPR015914;IPR025733;	PF00149;PF14008;PF16656;		Metallophosphoesterase superfamily, Purple acid phosphatase family		DOMAIN 7..78; /note="Pur_ac_phosph_N"; /evidence="ECO:0000259|Pfam:PF16656"; DOMAIN 135..362; /note="Metallophos"; /evidence="ECO:0000259|Pfam:PF00149"; DOMAIN 384..444; /note="Metallophos_C"; /evidence="ECO:0000259|Pfam:PF14008"				Metarhizium guizhouense
I	A0A0B8N0F6	A0A0B8N0F6_9EURO	unreviewed	Purple acid phosphatase (EC 3.1.3.2)	TCE0_011r00501	Talaromyces cellulolyticus	492	3.1.3.2		KW-0325; KW-0378; KW-0732	Glycoprotein;Hydrolase;Signal			acid phosphatase activity [GO:0003993]; metal ion binding [GO:0046872]	acid phosphatase activity [GO:0003993]; metal ion binding [GO:0046872]	GO:0003993; GO:0046872				cellular organisms, Eukaryota, Opisthokonta, fungi, Dikarya, Ascomycota, saccharomyceta, Pezizomycotina, leotiomyceta, Eurotiomycetes, Eurotiomycetidae, Eurotiales (green and blue molds), Trichocomaceae, Talaromyces, Talaromyces sect. Talaromyces, Talaromyces cellulolyticus		GAM33539;		cd00839;	IPR004843;IPR029052;IPR041792;IPR039331;IPR008963;IPR015914;IPR025733;	PF00149;PF14008;PF16656;		Metallophosphoesterase superfamily, Purple acid phosphatase family		DOMAIN 36..121; /note="Pur_ac_phosph_N"; /evidence="ECO:0000259|Pfam:PF16656"; DOMAIN 177..402; /note="Metallophos"; /evidence="ECO:0000259|Pfam:PF00149"; DOMAIN 424..485; /note="Metallophos_C"; /evidence="ECO:0000259|Pfam:PF14008"		SIGNAL 1..21; /evidence="ECO:0000256|RuleBase:RU361203"		Talaromyces cellulolyticus
I	A0A0C2T2K3	A0A0C2T2K3_AMAMK	unreviewed	Purple acid phosphatase (EC 3.1.3.2)	M378DRAFT_130419	Amanita muscaria (strain Koide BX008)	477	3.1.3.2		KW-0325; KW-0378; KW-0732; KW-1185	Glycoprotein;Hydrolase;Reference proteome;Signal			acid phosphatase activity [GO:0003993]; metal ion binding [GO:0046872]	acid phosphatase activity [GO:0003993]; metal ion binding [GO:0046872]	GO:0003993; GO:0046872				cellular organisms, Eukaryota, Opisthokonta, fungi, Dikarya, Basidiomycota, Agaricomycotina, Agaricomycetes, Agaricomycetidae, Agaricales, Amanitaceae, Amanita, Amanita muscaria (Fly agaric), Amanita muscaria (strain Koide BX008)		KIL60709;		cd00839;	IPR004843;IPR029052;IPR041792;IPR039331;IPR008963;IPR015914;IPR025733;	PF00149;PF14008;PF16656;		Metallophosphoesterase superfamily, Purple acid phosphatase family		DOMAIN 2..87; /note="Pur_ac_phosph_N"; /evidence="ECO:0000259|Pfam:PF16656"; DOMAIN 98..370; /note="Metallophos"; /evidence="ECO:0000259|Pfam:PF00149"; DOMAIN 391..452; /note="Metallophos_C"; /evidence="ECO:0000259|Pfam:PF14008"				Amanita muscaria	Symbiotroph	Ectomycorrhizal	Probable
I	A0A0C2T9S2	A0A0C2T9S2_AMAMK	unreviewed	Purple acid phosphatase (EC 3.1.3.2)	M378DRAFT_12165	Amanita muscaria (strain Koide BX008)	473	3.1.3.2		KW-0325; KW-0378; KW-0732; KW-1185	Glycoprotein;Hydrolase;Reference proteome;Signal			acid phosphatase activity [GO:0003993]; metal ion binding [GO:0046872]	acid phosphatase activity [GO:0003993]; metal ion binding [GO:0046872]	GO:0003993; GO:0046872				cellular organisms, Eukaryota, Opisthokonta, fungi, Dikarya, Basidiomycota, Agaricomycotina, Agaricomycetes, Agaricomycetidae, Agaricales, Amanitaceae, Amanita, Amanita muscaria (Fly agaric), Amanita muscaria (strain Koide BX008)		KIL63424;		cd00063;cd00839;	IPR004843;IPR003961;IPR029052;IPR041792;IPR039331;IPR008963;IPR015914;IPR025733;	PF00149;PF14008;PF16656;		Metallophosphoesterase superfamily, Purple acid phosphatase family		DOMAIN 2..87; /note="Pur_ac_phosph_N"; /evidence="ECO:0000259|Pfam:PF16656"; DOMAIN 99..365; /note="Metallophos"; /evidence="ECO:0000259|Pfam:PF00149"; DOMAIN 388..449; /note="Metallophos_C"; /evidence="ECO:0000259|Pfam:PF14008"				Amanita muscaria	Symbiotroph	Ectomycorrhizal	Probable
I	A0A0C3H7G2	A0A0C3H7G2_9PEZI	unreviewed	Purple acid phosphatase (EC 3.1.3.2)	OIDMADRAFT_43381	Oidiodendron maius Zn	480	3.1.3.2		KW-0325; KW-0378; KW-0732; KW-1185	Glycoprotein;Hydrolase;Reference proteome;Signal			acid phosphatase activity [GO:0003993]; metal ion binding [GO:0046872]	acid phosphatase activity [GO:0003993]; metal ion binding [GO:0046872]	GO:0003993; GO:0046872				cellular organisms, Eukaryota, Opisthokonta, fungi, Dikarya, Ascomycota, saccharomyceta, Pezizomycotina, leotiomyceta, sordariomyceta, Leotiomycetes, Leotiomycetes incertae sedis, Myxotrichaceae, Oidiodendron, Oidiodendron maius, Oidiodendron maius Zn		KIM98366;		cd00839;	IPR004843;IPR029052;IPR041792;IPR039331;IPR008963;IPR015914;IPR025733;	PF00149;PF14008;PF16656;		Metallophosphoesterase superfamily, Purple acid phosphatase family		DOMAIN 2..88; /note="Pur_ac_phosph_N"; /evidence="ECO:0000259|Pfam:PF16656"; DOMAIN 100..369; /note="Metallophos"; /evidence="ECO:0000259|Pfam:PF00149"; DOMAIN 392..453; /note="Metallophos_C"; /evidence="ECO:0000259|Pfam:PF14008"				Oidiodendron maius
I	A0A0C3HKY7	A0A0C3HKY7_9PEZI	unreviewed	Purple acid phosphatase (EC 3.1.3.2)	OIDMADRAFT_153499	Oidiodendron maius Zn	507	3.1.3.2		KW-0325; KW-0378; KW-0732; KW-1185	Glycoprotein;Hydrolase;Reference proteome;Signal			acid phosphatase activity [GO:0003993]; metal ion binding [GO:0046872]	acid phosphatase activity [GO:0003993]; metal ion binding [GO:0046872]	GO:0003993; GO:0046872				cellular organisms, Eukaryota, Opisthokonta, fungi, Dikarya, Ascomycota, saccharomyceta, Pezizomycotina, leotiomyceta, sordariomyceta, Leotiomycetes, Leotiomycetes incertae sedis, Myxotrichaceae, Oidiodendron, Oidiodendron maius, Oidiodendron maius Zn		KIN08896;		cd00839;	IPR004843;IPR029052;IPR041792;IPR039331;IPR008963;IPR015914;IPR025733;	PF00149;PF14008;PF16656;		Metallophosphoesterase superfamily, Purple acid phosphatase family		DOMAIN 35..118; /note="Pur_ac_phosph_N"; /evidence="ECO:0000259|Pfam:PF16656"; DOMAIN 171..407; /note="Metallophos"; /evidence="ECO:0000259|Pfam:PF00149"; DOMAIN 429..490; /note="Metallophos_C"; /evidence="ECO:0000259|Pfam:PF14008"		SIGNAL 1..21; /evidence="ECO:0000256|RuleBase:RU361203"		Oidiodendron maius
I	A0A0C3HPX8	A0A0C3HPX8_9PEZI	unreviewed	Purple acid phosphatase (EC 3.1.3.2)	OIDMADRAFT_192734	Oidiodendron maius Zn	481	3.1.3.2		KW-0325; KW-0378; KW-0732; KW-1185	Glycoprotein;Hydrolase;Reference proteome;Signal			acid phosphatase activity [GO:0003993]; metal ion binding [GO:0046872]	acid phosphatase activity [GO:0003993]; metal ion binding [GO:0046872]	GO:0003993; GO:0046872				cellular organisms, Eukaryota, Opisthokonta, fungi, Dikarya, Ascomycota, saccharomyceta, Pezizomycotina, leotiomyceta, sordariomyceta, Leotiomycetes, Leotiomycetes incertae sedis, Myxotrichaceae, Oidiodendron, Oidiodendron maius, Oidiodendron maius Zn		KIN05070;		cd00839;	IPR004843;IPR029052;IPR041792;IPR039331;IPR008963;IPR015914;IPR025733;	PF00149;PF14008;PF16656;		Metallophosphoesterase superfamily, Purple acid phosphatase family		DOMAIN 17..100; /note="Pur_ac_phosph_N"; /evidence="ECO:0000259|Pfam:PF16656"; DOMAIN 160..384; /note="Metallophos"; /evidence="ECO:0000259|Pfam:PF00149"; DOMAIN 406..466; /note="Metallophos_C"; /evidence="ECO:0000259|Pfam:PF14008"				Oidiodendron maius
I	A0A0C3I1V4	A0A0C3I1V4_9PEZI	unreviewed	Purple acid phosphatase (EC 3.1.3.2)	OIDMADRAFT_187792	Oidiodendron maius Zn	474	3.1.3.2		KW-0325; KW-0378; KW-0732; KW-1185	Glycoprotein;Hydrolase;Reference proteome;Signal			acid phosphatase activity [GO:0003993]; metal ion binding [GO:0046872]	acid phosphatase activity [GO:0003993]; metal ion binding [GO:0046872]	GO:0003993; GO:0046872				cellular organisms, Eukaryota, Opisthokonta, fungi, Dikarya, Ascomycota, saccharomyceta, Pezizomycotina, leotiomyceta, sordariomyceta, Leotiomycetes, Leotiomycetes incertae sedis, Myxotrichaceae, Oidiodendron, Oidiodendron maius, Oidiodendron maius Zn		KIN08412;		cd00839;	IPR004843;IPR029052;IPR041792;IPR039331;IPR008963;IPR015914;IPR025733;	PF00149;PF14008;PF16656;		Metallophosphoesterase superfamily, Purple acid phosphatase family		DOMAIN 31..116; /note="Pur_ac_phosph_N"; /evidence="ECO:0000259|Pfam:PF16656"; DOMAIN 127..381; /note="Metallophos"; /evidence="ECO:0000259|Pfam:PF00149"; DOMAIN 401..461; /note="Metallophos_C"; /evidence="ECO:0000259|Pfam:PF14008"		SIGNAL 1..19; /evidence="ECO:0000256|RuleBase:RU361203"		Oidiodendron maius
I	A0A0C9XZ06	A0A0C9XZ06_9AGAR	unreviewed	Purple acid phosphatase (EC 3.1.3.2)	K443DRAFT_506929	Laccaria amethystina LaAM-08-1	490	3.1.3.2		KW-0325; KW-0378; KW-0732; KW-1185	Glycoprotein;Hydrolase;Reference proteome;Signal			acid phosphatase activity [GO:0003993]; metal ion binding [GO:0046872]	acid phosphatase activity [GO:0003993]; metal ion binding [GO:0046872]	GO:0003993; GO:0046872				cellular organisms, Eukaryota, Opisthokonta, fungi, Dikarya, Basidiomycota, Agaricomycotina, Agaricomycetes, Agaricomycetidae, Agaricales, Tricholomataceae, Laccaria, Laccaria amethystina, Laccaria amethystina LaAM-08-1		KIK02927;		cd00839;	IPR004843;IPR029052;IPR041792;IPR039331;IPR008963;IPR015914;IPR025733;	PF00149;PF14008;PF16656;		Metallophosphoesterase superfamily, Purple acid phosphatase family		DOMAIN 35..125; /note="Pur_ac_phosph_N"; /evidence="ECO:0000259|Pfam:PF16656"; DOMAIN 168..398; /note="Metallophos"; /evidence="ECO:0000259|Pfam:PF00149"; DOMAIN 420..480; /note="Metallophos_C"; /evidence="ECO:0000259|Pfam:PF14008"		SIGNAL 1..18; /evidence="ECO:0000256|RuleBase:RU361203"		Laccaria amethystina
I	A0A0C9Y4A6	A0A0C9Y4A6_9AGAR	unreviewed	Purple acid phosphatase (EC 3.1.3.2)	K443DRAFT_506958	Laccaria amethystina LaAM-08-1	509	3.1.3.2		KW-0325; KW-0378; KW-0732; KW-1185	Glycoprotein;Hydrolase;Reference proteome;Signal			acid phosphatase activity [GO:0003993]; metal ion binding [GO:0046872]	acid phosphatase activity [GO:0003993]; metal ion binding [GO:0046872]	GO:0003993; GO:0046872				cellular organisms, Eukaryota, Opisthokonta, fungi, Dikarya, Basidiomycota, Agaricomycotina, Agaricomycetes, Agaricomycetidae, Agaricales, Tricholomataceae, Laccaria, Laccaria amethystina, Laccaria amethystina LaAM-08-1		KIK02928;		cd00839;	IPR004843;IPR029052;IPR041792;IPR039331;IPR008963;IPR015914;IPR025733;	PF00149;PF14008;PF16656;		Metallophosphoesterase superfamily, Purple acid phosphatase family		DOMAIN 54..144; /note="Pur_ac_phosph_N"; /evidence="ECO:0000259|Pfam:PF16656"; DOMAIN 188..417; /note="Metallophos"; /evidence="ECO:0000259|Pfam:PF00149"; DOMAIN 439..500; /note="Metallophos_C"; /evidence="ECO:0000259|Pfam:PF14008"				Laccaria amethystina
I	A0A0D1Y2P3	A0A0D1Y2P3_9EURO	unreviewed	Purple acid phosphatase (EC 3.1.3.2)	PV11_08990	Exophiala sideris	497	3.1.3.2		KW-0325; KW-0378; KW-0732; KW-1185	Glycoprotein;Hydrolase;Reference proteome;Signal			acid phosphatase activity [GO:0003993]; metal ion binding [GO:0046872]	acid phosphatase activity [GO:0003993]; metal ion binding [GO:0046872]	GO:0003993; GO:0046872				cellular organisms, Eukaryota, Opisthokonta, fungi, Dikarya, Ascomycota, saccharomyceta, Pezizomycotina, leotiomyceta, Eurotiomycetes, Chaetothyriomycetidae, Chaetothyriales (black yeasts), Herpotrichiellaceae, Exophiala, Exophiala sideris		KIV77167;		cd00839;	IPR004843;IPR029052;IPR041792;IPR039331;IPR008963;IPR015914;IPR025733;	PF00149;PF14008;PF16656;		Metallophosphoesterase superfamily, Purple acid phosphatase family		DOMAIN 30..100; /note="Pur_ac_phosph_N"; /evidence="ECO:0000259|Pfam:PF16656"; DOMAIN 172..403; /note="Metallophos"; /evidence="ECO:0000259|Pfam:PF00149"; DOMAIN 424..489; /note="Metallophos_C"; /evidence="ECO:0000259|Pfam:PF14008"		SIGNAL 1..21; /evidence="ECO:0000256|RuleBase:RU361203"		Exophiala sideris
I	A0A0D2C4B9	A0A0D2C4B9_9EURO	unreviewed	Purple acid phosphatase (EC 3.1.3.2)	PV05_04155	Exophiala xenobiotica	498	3.1.3.2		KW-0325; KW-0378; KW-0732; KW-1185	Glycoprotein;Hydrolase;Reference proteome;Signal			acid phosphatase activity [GO:0003993]; metal ion binding [GO:0046872]	acid phosphatase activity [GO:0003993]; metal ion binding [GO:0046872]	GO:0003993; GO:0046872				cellular organisms, Eukaryota, Opisthokonta, fungi, Dikarya, Ascomycota, saccharomyceta, Pezizomycotina, leotiomyceta, Eurotiomycetes, Chaetothyriomycetidae, Chaetothyriales (black yeasts), Herpotrichiellaceae, Exophiala, Exophiala xenobiotica		KIW59721;	25326063;	cd00839;	IPR004843;IPR029052;IPR041792;IPR039331;IPR008963;IPR015914;IPR025733;	PF00149;PF14008;PF16656;		Metallophosphoesterase superfamily, Purple acid phosphatase family		DOMAIN 29..99; /note="Pur_ac_phosph_N"; /evidence="ECO:0000259|Pfam:PF16656"; DOMAIN 170..402; /note="Metallophos"; /evidence="ECO:0000259|Pfam:PF00149"; DOMAIN 423..488; /note="Metallophos_C"; /evidence="ECO:0000259|Pfam:PF14008"		SIGNAL 1..20; /evidence="ECO:0000256|RuleBase:RU361203"		Exophiala xenobiotica	Pathotroph	Animal Pathogen	Probable
I	A0A0D2EGM9	A0A0D2EGM9_XYLBA	unreviewed	Purple acid phosphatase (EC 3.1.3.2)	Z519_10063	Cladophialophora bantiana CBS 173.52	496	3.1.3.2		KW-0325; KW-0378; KW-0732	Glycoprotein;Hydrolase;Signal			acid phosphatase activity [GO:0003993]; metal ion binding [GO:0046872]	acid phosphatase activity [GO:0003993]; metal ion binding [GO:0046872]	GO:0003993; GO:0046872				cellular organisms, Eukaryota, Opisthokonta, fungi, Dikarya, Ascomycota, saccharomyceta, Pezizomycotina, leotiomyceta, Eurotiomycetes, Chaetothyriomycetidae, Chaetothyriales (black yeasts), Herpotrichiellaceae, Cladophialophora, Xylohypha bantiana, Cladophialophora bantiana CBS 173.52		KIW89211;	27702991;	cd00839;	IPR004843;IPR029052;IPR041792;IPR039331;IPR008963;IPR015914;IPR025733;	PF00149;PF14008;PF16656;		Metallophosphoesterase superfamily, Purple acid phosphatase family		DOMAIN 29..99; /note="Pur_ac_phosph_N"; /evidence="ECO:0000259|Pfam:PF16656"; DOMAIN 171..402; /note="Metallophos"; /evidence="ECO:0000259|Pfam:PF00149"; DOMAIN 423..487; /note="Metallophos_C"; /evidence="ECO:0000259|Pfam:PF14008"		SIGNAL 1..20; /evidence="ECO:0000256|RuleBase:RU361203"		Cladophialophora bantiana
I	A0A0D9PID8	A0A0D9PID8_METAN	unreviewed	Purple acid phosphatase (EC 3.1.3.2)	H634G_00106	Metarhizium anisopliae BRIP 53293	522	3.1.3.2		KW-0325; KW-0378; KW-0732; KW-1185	Glycoprotein;Hydrolase;Reference proteome;Signal			acid phosphatase activity [GO:0003993]; metal ion binding [GO:0046872]	acid phosphatase activity [GO:0003993]; metal ion binding [GO:0046872]	GO:0003993; GO:0046872				cellular organisms, Eukaryota, Opisthokonta, fungi, Dikarya, Ascomycota, saccharomyceta, Pezizomycotina, leotiomyceta, sordariomyceta, Sordariomycetes, Hypocreomycetidae, Hypocreales, Clavicipitaceae, Metarhizium, Metarhizium anisopliae (Entomophthora anisopliae), Metarhizium anisopliae BRIP 53293		KJK84585;		cd00839;	IPR004843;IPR029052;IPR041792;IPR039331;IPR008963;IPR015914;IPR025733;	PF00149;PF14008;PF16656;		Metallophosphoesterase superfamily, Purple acid phosphatase family		DOMAIN 39..120; /note="Pur_ac_phosph_N"; /evidence="ECO:0000259|Pfam:PF16656"; DOMAIN 166..399; /note="Metallophos"; /evidence="ECO:0000259|Pfam:PF00149"; DOMAIN 421..481; /note="Metallophos_C"; /evidence="ECO:0000259|Pfam:PF14008"		SIGNAL 1..21; /evidence="ECO:0000256|RuleBase:RU361203"		Metarhizium anisopliae
I	A0A0F2M4W4	A0A0F2M4W4_SPOSC	unreviewed	Purple acid phosphatase (EC 3.1.3.2)	SPSK_09115	Sporothrix schenckii 1099-18	512	3.1.3.2		KW-0325; KW-0378; KW-0732	Glycoprotein;Hydrolase;Signal			acid phosphatase activity [GO:0003993]; metal ion binding [GO:0046872]	acid phosphatase activity [GO:0003993]; metal ion binding [GO:0046872]	GO:0003993; GO:0046872				cellular organisms, Eukaryota, Opisthokonta, fungi, Dikarya, Ascomycota, saccharomyceta, Pezizomycotina, leotiomyceta, sordariomyceta, Sordariomycetes, Sordariomycetidae, Ophiostomatales, Ophiostomataceae, Sporothrix, Sporothrix schenckii (Rose-picker's disease fungus), Sporothrix schenckii 1099-18		KJR84743;	27670971;	cd00839;	IPR004843;IPR029052;IPR041792;IPR039331;IPR008963;IPR015914;IPR025733;	PF00149;PF14008;PF16656;		Metallophosphoesterase superfamily, Purple acid phosphatase family		DOMAIN 56..130; /note="Pur_ac_phosph_N"; /evidence="ECO:0000259|Pfam:PF16656"; DOMAIN 190..415; /note="Metallophos"; /evidence="ECO:0000259|Pfam:PF00149"; DOMAIN 437..498; /note="Metallophos_C"; /evidence="ECO:0000259|Pfam:PF14008"		SIGNAL 1..21; /evidence="ECO:0000256|RuleBase:RU361203"		Sporothrix schenckii
I	A0A0F4GTH6	A0A0F4GTH6_9PEZI	unreviewed	Purple acid phosphatase (EC 3.1.3.2)	TI39_contig334g00007	Zymoseptoria brevis	454	3.1.3.2		KW-0325; KW-0378; KW-0732; KW-1185	Glycoprotein;Hydrolase;Reference proteome;Signal			acid phosphatase activity [GO:0003993]; metal ion binding [GO:0046872]	acid phosphatase activity [GO:0003993]; metal ion binding [GO:0046872]	GO:0003993; GO:0046872				cellular organisms, Eukaryota, Opisthokonta, fungi, Dikarya, Ascomycota, saccharomyceta, Pezizomycotina, leotiomyceta, dothideomyceta, Dothideomycetes, Dothideomycetidae, Mycosphaerellales, Mycosphaerellaceae, Zymoseptoria, Zymoseptoria brevis		KJY00353;		cd00839;	IPR004843;IPR029052;IPR041792;IPR039331;IPR008963;IPR015914;IPR025733;	PF00149;PF14008;PF16656;		Metallophosphoesterase superfamily, Purple acid phosphatase family		DOMAIN 1..72; /note="Pur_ac_phosph_N"; /evidence="ECO:0000259|Pfam:PF16656"; DOMAIN 128..356; /note="Metallophos"; /evidence="ECO:0000259|Pfam:PF00149"; DOMAIN 378..439; /note="Metallophos_C"; /evidence="ECO:0000259|Pfam:PF14008"				Zymoseptoria brevis
I	A0A0F7TFI3	A0A0F7TFI3_PENBI	unreviewed	Purple acid phosphatase (EC 3.1.3.2)	PMG11_00580	Penicillium brasilianum	476	3.1.3.2		KW-0325; KW-0378; KW-0732; KW-1185	Glycoprotein;Hydrolase;Reference proteome;Signal			acid phosphatase activity [GO:0003993]; metal ion binding [GO:0046872]	acid phosphatase activity [GO:0003993]; metal ion binding [GO:0046872]	GO:0003993; GO:0046872				cellular organisms, Eukaryota, Opisthokonta, fungi, Dikarya, Ascomycota, saccharomyceta, Pezizomycotina, leotiomyceta, Eurotiomycetes, Eurotiomycetidae, Eurotiales (green and blue molds), Aspergillaceae, Penicillium, Penicillium brasilianum		CEJ54261;		cd00839;	IPR004843;IPR029052;IPR041792;IPR039331;IPR008963;IPR015914;IPR025733;	PF00149;PF14008;PF16656;		Metallophosphoesterase superfamily, Purple acid phosphatase family		DOMAIN 37..122; /note="Pur_ac_phosph_N"; /evidence="ECO:0000259|Pfam:PF16656"; DOMAIN 133..385; /note="Metallophos"; /evidence="ECO:0000259|Pfam:PF00149"; DOMAIN 407..466; /note="Metallophos_C"; /evidence="ECO:0000259|Pfam:PF14008"		SIGNAL 1..22; /evidence="ECO:0000256|RuleBase:RU361203"		Penicillium brasilianum
I	A0A0F7TXJ3	A0A0F7TXJ3_PENBI	unreviewed	Purple acid phosphatase (EC 3.1.3.2)	PMG11_08672	Penicillium brasilianum	504	3.1.3.2		KW-0325; KW-0378; KW-0732; KW-1185	Glycoprotein;Hydrolase;Reference proteome;Signal			acid phosphatase activity [GO:0003993]; metal ion binding [GO:0046872]	acid phosphatase activity [GO:0003993]; metal ion binding [GO:0046872]	GO:0003993; GO:0046872				cellular organisms, Eukaryota, Opisthokonta, fungi, Dikarya, Ascomycota, saccharomyceta, Pezizomycotina, leotiomyceta, Eurotiomycetes, Eurotiomycetidae, Eurotiales (green and blue molds), Aspergillaceae, Penicillium, Penicillium brasilianum		CEJ60085;		cd00839;	IPR004843;IPR029052;IPR041792;IPR039331;IPR008963;IPR015914;IPR025733;	PF00149;PF14008;PF16656;		Metallophosphoesterase superfamily, Purple acid phosphatase family		DOMAIN 35..122; /note="Pur_ac_phosph_N"; /evidence="ECO:0000259|Pfam:PF16656"; DOMAIN 179..403; /note="Metallophos"; /evidence="ECO:0000259|Pfam:PF00149"; DOMAIN 425..486; /note="Metallophos_C"; /evidence="ECO:0000259|Pfam:PF14008"		SIGNAL 1..22; /evidence="ECO:0000256|RuleBase:RU361203"		Penicillium brasilianum
I	A0A0F7U1T8	A0A0F7U1T8_PENBI	unreviewed	Purple acid phosphatase (EC 3.1.3.2)	PMG11_10120	Penicillium brasilianum	495	3.1.3.2		KW-0325; KW-0378; KW-0732; KW-1185	Glycoprotein;Hydrolase;Reference proteome;Signal			acid phosphatase activity [GO:0003993]; metal ion binding [GO:0046872]	acid phosphatase activity [GO:0003993]; metal ion binding [GO:0046872]	GO:0003993; GO:0046872				cellular organisms, Eukaryota, Opisthokonta, fungi, Dikarya, Ascomycota, saccharomyceta, Pezizomycotina, leotiomyceta, Eurotiomycetes, Eurotiomycetidae, Eurotiales (green and blue molds), Aspergillaceae, Penicillium, Penicillium brasilianum		CEJ61590;		cd00839;	IPR004843;IPR029052;IPR041792;IPR039331;IPR008963;IPR015914;IPR025733;	PF00149;PF14008;PF16656;		Metallophosphoesterase superfamily, Purple acid phosphatase family		DOMAIN 34..118; /note="Pur_ac_phosph_N"; /evidence="ECO:0000259|Pfam:PF16656"; DOMAIN 174..398; /note="Metallophos"; /evidence="ECO:0000259|Pfam:PF00149"; DOMAIN 420..481; /note="Metallophos_C"; /evidence="ECO:0000259|Pfam:PF14008"		SIGNAL 1..20; /evidence="ECO:0000256|RuleBase:RU361203"		Penicillium brasilianum
I	A0A0F8U0E9	A0A0F8U0E9_9EURO	unreviewed	Purple acid phosphatase (EC 3.1.3.2)	ARAM_000565	Aspergillus rambellii	499	3.1.3.2		KW-0325; KW-0378; KW-0732; KW-1185	Glycoprotein;Hydrolase;Reference proteome;Signal			acid phosphatase activity [GO:0003993]; metal ion binding [GO:0046872]	acid phosphatase activity [GO:0003993]; metal ion binding [GO:0046872]	GO:0003993; GO:0046872				cellular organisms, Eukaryota, Opisthokonta, fungi, Dikarya, Ascomycota, saccharomyceta, Pezizomycotina, leotiomyceta, Eurotiomycetes, Eurotiomycetidae, Eurotiales (green and blue molds), Aspergillaceae, Aspergillus, Aspergillus rambellii		KKK13214;		cd00063;cd00839;	IPR004843;IPR003961;IPR029052;IPR041792;IPR039331;IPR008963;IPR015914;IPR025733;	PF00149;PF14008;PF16656;		Metallophosphoesterase superfamily, Purple acid phosphatase family		DOMAIN 34..118; /note="Pur_ac_phosph_N"; /evidence="ECO:0000259|Pfam:PF16656"; DOMAIN 179..400; /note="Metallophos"; /evidence="ECO:0000259|Pfam:PF00149"; DOMAIN 422..484; /note="Metallophos_C"; /evidence="ECO:0000259|Pfam:PF14008"		SIGNAL 1..19; /evidence="ECO:0000256|RuleBase:RU361203"		Aspergillus rambellii
I	A0A0F8URH3	A0A0F8URH3_9EURO	unreviewed	Purple acid phosphatase (EC 3.1.3.2)	ARAM_000912	Aspergillus rambellii	480	3.1.3.2		KW-0325; KW-0378; KW-0732; KW-1185	Glycoprotein;Hydrolase;Reference proteome;Signal			acid phosphatase activity [GO:0003993]; metal ion binding [GO:0046872]	acid phosphatase activity [GO:0003993]; metal ion binding [GO:0046872]	GO:0003993; GO:0046872				cellular organisms, Eukaryota, Opisthokonta, fungi, Dikarya, Ascomycota, saccharomyceta, Pezizomycotina, leotiomyceta, Eurotiomycetes, Eurotiomycetidae, Eurotiales (green and blue molds), Aspergillaceae, Aspergillus, Aspergillus rambellii		KKK13451;		cd00839;	IPR004843;IPR029052;IPR041792;IPR039331;IPR008963;IPR025733;	PF00149;PF14008;		Metallophosphoesterase superfamily, Purple acid phosphatase family		DOMAIN 248..382; /note="Metallophos"; /evidence="ECO:0000259|Pfam:PF00149"; DOMAIN 403..464; /note="Metallophos_C"; /evidence="ECO:0000259|Pfam:PF14008"				Aspergillus rambellii
I	A0A0G0A094	A0A0G0A094_TRIHA	unreviewed	Purple acid phosphatase (EC 3.1.3.2)	THAR02_02231	Trichoderma harzianum (Hypocrea lixii)	501	3.1.3.2		KW-0325; KW-0378; KW-0732; KW-1185	Glycoprotein;Hydrolase;Reference proteome;Signal			acid phosphatase activity [GO:0003993]; metal ion binding [GO:0046872]	acid phosphatase activity [GO:0003993]; metal ion binding [GO:0046872]	GO:0003993; GO:0046872				cellular organisms, Eukaryota, Opisthokonta, fungi, Dikarya, Ascomycota, saccharomyceta, Pezizomycotina, leotiomyceta, sordariomyceta, Sordariomycetes, Hypocreomycetidae, Hypocreales, Hypocreaceae, Trichoderma, Trichoderma harzianum (Hypocrea lixii)		KKP05677;		cd00839;	IPR004843;IPR029052;IPR041792;IPR039331;IPR008963;IPR015914;IPR025733;	PF00149;PF14008;PF16656;		Metallophosphoesterase superfamily, Purple acid phosphatase family		DOMAIN 24..112; /note="Pur_ac_phosph_N"; /evidence="ECO:0000259|Pfam:PF16656"; DOMAIN 122..397; /note="Metallophos"; /evidence="ECO:0000259|Pfam:PF00149"; DOMAIN 418..483; /note="Metallophos_C"; /evidence="ECO:0000259|Pfam:PF14008"		SIGNAL 1..16; /evidence="ECO:0000256|RuleBase:RU361203"		Trichoderma harzianum	Pathotroph	Endophyte-Fungal Parasite-Plant Pathogen	Probable
I	A0A0G0A3L3	A0A0G0A3L3_TRIHA	unreviewed	Purple acid phosphatase (EC 3.1.3.2)	THAR02_08032	Trichoderma harzianum (Hypocrea lixii)	498	3.1.3.2		KW-0325; KW-0378; KW-0732; KW-1185	Glycoprotein;Hydrolase;Reference proteome;Signal			acid phosphatase activity [GO:0003993]; metal ion binding [GO:0046872]	acid phosphatase activity [GO:0003993]; metal ion binding [GO:0046872]	GO:0003993; GO:0046872				cellular organisms, Eukaryota, Opisthokonta, fungi, Dikarya, Ascomycota, saccharomyceta, Pezizomycotina, leotiomyceta, sordariomyceta, Sordariomycetes, Hypocreomycetidae, Hypocreales, Hypocreaceae, Trichoderma, Trichoderma harzianum (Hypocrea lixii)		KKO99868;		cd00839;	IPR004843;IPR029052;IPR041792;IPR039331;IPR008963;IPR015914;IPR025733;	PF00149;PF14008;PF16656;		Metallophosphoesterase superfamily, Purple acid phosphatase family		DOMAIN 34..118; /note="Pur_ac_phosph_N"; /evidence="ECO:0000259|Pfam:PF16656"; DOMAIN 178..401; /note="Metallophos"; /evidence="ECO:0000259|Pfam:PF00149"; DOMAIN 423..484; /note="Metallophos_C"; /evidence="ECO:0000259|Pfam:PF14008"		SIGNAL 1..20; /evidence="ECO:0000256|RuleBase:RU361203"		Trichoderma harzianum	Pathotroph	Endophyte-Fungal Parasite-Plant Pathogen	Probable
I	A0A0I9XCN8	A0A0I9XCN8_GIBFU	unreviewed	Purple acid phosphatase (EC 3.1.3.2)	LW93_8067	Gibberella fujikuroi (Bakanae and foot rot disease fungus) (Fusarium fujikuroi)	493	3.1.3.2		KW-0325; KW-0378; KW-0732	Glycoprotein;Hydrolase;Signal			acid phosphatase activity [GO:0003993]; metal ion binding [GO:0046872]	acid phosphatase activity [GO:0003993]; metal ion binding [GO:0046872]	GO:0003993; GO:0046872				cellular organisms, Eukaryota, Opisthokonta, fungi, Dikarya, Ascomycota, saccharomyceta, Pezizomycotina, leotiomyceta, sordariomyceta, Sordariomycetes, Hypocreomycetidae, Hypocreales, Nectriaceae, Fusarium, Fusarium fujikuroi species complex, Gibberella fujikuroi (Bakanae and foot rot disease fungus) (Fusarium fujikuroi)		KLO81358;		cd00063;cd00839;	IPR004843;IPR003961;IPR029052;IPR041792;IPR039331;IPR008963;IPR015914;IPR025733;	PF00149;PF14008;PF16656;		Metallophosphoesterase superfamily, Purple acid phosphatase family		DOMAIN 28..107; /note="Pur_ac_phosph_N"; /evidence="ECO:0000259|Pfam:PF16656"; DOMAIN 172..395; /note="Metallophos"; /evidence="ECO:0000259|Pfam:PF00149"; DOMAIN 417..478; /note="Metallophos_C"; /evidence="ECO:0000259|Pfam:PF14008"				Gibberella fujikuroi	Pathotroph-Symbiotroph	Endophyte-Plant Pathogen	Possible
I	A0A0J9V2D1	A0A0J9V2D1_FUSO4	unreviewed	Purple acid phosphatase (EC 3.1.3.2)	FOXG_07382	Fusarium oxysporum f. sp. lycopersici (strain 4287 / CBS 123668 / FGSC 9935 / NRRL 34936) (Fusarium vascular wilt of tomato)	515	3.1.3.2		KW-0325; KW-0378; KW-0732	Glycoprotein;Hydrolase;Signal			acid phosphatase activity [GO:0003993]; metal ion binding [GO:0046872]	acid phosphatase activity [GO:0003993]; metal ion binding [GO:0046872]	GO:0003993; GO:0046872				cellular organisms, Eukaryota, Opisthokonta, fungi, Dikarya, Ascomycota, saccharomyceta, Pezizomycotina, leotiomyceta, sordariomyceta, Sordariomycetes, Hypocreomycetidae, Hypocreales, Nectriaceae, Fusarium, Fusarium oxysporum species complex, Fusarium oxysporum (Fusarium vascular wilt), Fusarium oxysporum f. sp. lycopersici, Fusarium oxysporum f. sp. lycopersici (strain 4287 / CBS 123668 / FGSC 9…			28949073;	cd00063;cd00839;	IPR004843;IPR003961;IPR029052;IPR041792;IPR039331;IPR008963;IPR015914;IPR025733;	PF00149;PF14008;PF16656;		Metallophosphoesterase superfamily, Purple acid phosphatase family		DOMAIN 50..129; /note="Pur_ac_phosph_N"; /evidence="ECO:0000259|Pfam:PF16656"; DOMAIN 194..417; /note="Metallophos"; /evidence="ECO:0000259|Pfam:PF00149"; DOMAIN 439..500; /note="Metallophos_C"; /evidence="ECO:0000259|Pfam:PF14008"				Fusarium oxysporum	Pathotroph-Saprotroph-Symbiotroph	Endophyte-Plant Pathogen-Wood Saprotroph	Probable
I	A0A0L0N0Z7	A0A0L0N0Z7_TOLOC	unreviewed	Purple acid phosphatase (EC 3.1.3.2)	TOPH_07639	Tolypocladium ophioglossoides (strain CBS 100239) (Elaphocordyceps ophioglossoides)	508	3.1.3.2		KW-0325; KW-0378; KW-0732; KW-1185	Glycoprotein;Hydrolase;Reference proteome;Signal			acid phosphatase activity [GO:0003993]; metal ion binding [GO:0046872]	acid phosphatase activity [GO:0003993]; metal ion binding [GO:0046872]	GO:0003993; GO:0046872				cellular organisms, Eukaryota, Opisthokonta, fungi, Dikarya, Ascomycota, saccharomyceta, Pezizomycotina, leotiomyceta, sordariomyceta, Sordariomycetes, Hypocreomycetidae, Hypocreales, Ophiocordycipitaceae, Tolypocladium, Tolypocladium ophioglossoides, Tolypocladium ophioglossoides (strain CBS 100239) (Elaphocordyceps ophioglossoides)		KND87689;		cd00839;	IPR004843;IPR029052;IPR041792;IPR039331;IPR008963;IPR015914;IPR025733;	PF00149;PF14008;PF16656;		Metallophosphoesterase superfamily, Purple acid phosphatase family		DOMAIN 41..123; /note="Pur_ac_phosph_N"; /evidence="ECO:0000259|Pfam:PF16656"; DOMAIN 190..376; /note="Metallophos"; /evidence="ECO:0000259|Pfam:PF00149"; DOMAIN 398..458; /note="Metallophos_C"; /evidence="ECO:0000259|Pfam:PF14008"		SIGNAL 1..25; /evidence="ECO:0000256|RuleBase:RU361203"		Tolypocladium ophioglossoides	Pathotroph	Fungal Parasite	Highly Probable
I	A0A0L0N9Q0	A0A0L0N9Q0_TOLOC	unreviewed	Purple acid phosphatase (EC 3.1.3.2)	TOPH_04549	Tolypocladium ophioglossoides (strain CBS 100239) (Elaphocordyceps ophioglossoides)	495	3.1.3.2		KW-0325; KW-0378; KW-0732; KW-1185	Glycoprotein;Hydrolase;Reference proteome;Signal			acid phosphatase activity [GO:0003993]; metal ion binding [GO:0046872]	acid phosphatase activity [GO:0003993]; metal ion binding [GO:0046872]	GO:0003993; GO:0046872				cellular organisms, Eukaryota, Opisthokonta, fungi, Dikarya, Ascomycota, saccharomyceta, Pezizomycotina, leotiomyceta, sordariomyceta, Sordariomycetes, Hypocreomycetidae, Hypocreales, Ophiocordycipitaceae, Tolypocladium, Tolypocladium ophioglossoides, Tolypocladium ophioglossoides (strain CBS 100239) (Elaphocordyceps ophioglossoides)		KND90873;		cd00839;	IPR004843;IPR029052;IPR041792;IPR039331;IPR008963;IPR015914;IPR025733;	PF00149;PF14008;PF16656;		Metallophosphoesterase superfamily, Purple acid phosphatase family		DOMAIN 35..118; /note="Pur_ac_phosph_N"; /evidence="ECO:0000259|Pfam:PF16656"; DOMAIN 177..398; /note="Metallophos"; /evidence="ECO:0000259|Pfam:PF00149"; DOMAIN 420..480; /note="Metallophos_C"; /evidence="ECO:0000259|Pfam:PF14008"		SIGNAL 1..20; /evidence="ECO:0000256|RuleBase:RU361203"		Tolypocladium ophioglossoides	Pathotroph	Fungal Parasite	Highly Probable
I	A0A0L0NG60	A0A0L0NG60_TOLOC	unreviewed	Purple acid phosphatase (EC 3.1.3.2)	TOPH_02781	Tolypocladium ophioglossoides (strain CBS 100239) (Elaphocordyceps ophioglossoides)	525	3.1.3.2		KW-0325; KW-0378; KW-0732; KW-1185	Glycoprotein;Hydrolase;Reference proteome;Signal			acid phosphatase activity [GO:0003993]; metal ion binding [GO:0046872]	acid phosphatase activity [GO:0003993]; metal ion binding [GO:0046872]	GO:0003993; GO:0046872				cellular organisms, Eukaryota, Opisthokonta, fungi, Dikarya, Ascomycota, saccharomyceta, Pezizomycotina, leotiomyceta, sordariomyceta, Sordariomycetes, Hypocreomycetidae, Hypocreales, Ophiocordycipitaceae, Tolypocladium, Tolypocladium ophioglossoides, Tolypocladium ophioglossoides (strain CBS 100239) (Elaphocordyceps ophioglossoides)		KND92745;		cd00839;	IPR004843;IPR029052;IPR041792;IPR039331;IPR008963;IPR015914;IPR025733;	PF00149;PF14008;PF16656;		Metallophosphoesterase superfamily, Purple acid phosphatase family		DOMAIN 24..95; /note="Pur_ac_phosph_N"; /evidence="ECO:0000259|Pfam:PF16656"; DOMAIN 169..398; /note="Metallophos"; /evidence="ECO:0000259|Pfam:PF00149"; DOMAIN 419..484; /note="Metallophos_C"; /evidence="ECO:0000259|Pfam:PF14008"		SIGNAL 1..16; /evidence="ECO:0000256|RuleBase:RU361203"		Tolypocladium ophioglossoides	Pathotroph	Fungal Parasite	Highly Probable
I	A0A0L1J6D3	A0A0L1J6D3_ASPNO	unreviewed	Purple acid phosphatase (EC 3.1.3.2)	ANOM_004210	Aspergillus nomiae NRRL 13137	500	3.1.3.2		KW-0325; KW-0378; KW-0732; KW-1185	Glycoprotein;Hydrolase;Reference proteome;Signal			acid phosphatase activity [GO:0003993]; metal ion binding [GO:0046872]	acid phosphatase activity [GO:0003993]; metal ion binding [GO:0046872]	GO:0003993; GO:0046872				cellular organisms, Eukaryota, Opisthokonta, fungi, Dikarya, Ascomycota, saccharomyceta, Pezizomycotina, leotiomyceta, Eurotiomycetes, Eurotiomycetidae, Eurotiales (green and blue molds), Aspergillaceae, Aspergillus, Aspergillus nomius, Aspergillus nomiae NRRL 13137		KNG86953;	26806014;	cd00839;	IPR004843;IPR029052;IPR041792;IPR039331;IPR008963;IPR015914;IPR025733;	PF00149;PF14008;PF16656;		Metallophosphoesterase superfamily, Purple acid phosphatase family		DOMAIN 34..118; /note="Pur_ac_phosph_N"; /evidence="ECO:0000259|Pfam:PF16656"; DOMAIN 178..403; /note="Metallophos"; /evidence="ECO:0000259|Pfam:PF00149"; DOMAIN 425..486; /note="Metallophos_C"; /evidence="ECO:0000259|Pfam:PF14008"		SIGNAL 1..20; /evidence="ECO:0000256|RuleBase:RU361203"		Aspergillus nomiae
I	A0A0M8N1P0	A0A0M8N1P0_9HYPO	unreviewed	Purple acid phosphatase (EC 3.1.3.2)	ESCO_000034	Escovopsis weberi	463	3.1.3.2		KW-0325; KW-0378; KW-0732; KW-1185	Glycoprotein;Hydrolase;Reference proteome;Signal			acid phosphatase activity [GO:0003993]; metal ion binding [GO:0046872]	acid phosphatase activity [GO:0003993]; metal ion binding [GO:0046872]	GO:0003993; GO:0046872				cellular organisms, Eukaryota, Opisthokonta, fungi, Dikarya, Ascomycota, saccharomyceta, Pezizomycotina, leotiomyceta, sordariomyceta, Sordariomycetes, Hypocreomycetidae, Hypocreales, Hypocreaceae, Escovopsis, Escovopsis weberi		KOS18754;		cd00839;	IPR004843;IPR029052;IPR041792;IPR039331;IPR008963;IPR015914;IPR025733;	PF00149;PF14008;PF16656;		Metallophosphoesterase superfamily, Purple acid phosphatase family		DOMAIN 1..69; /note="Pur_ac_phosph_N"; /evidence="ECO:0000259|Pfam:PF16656"; DOMAIN 130..361; /note="Metallophos"; /evidence="ECO:0000259|Pfam:PF00149"; DOMAIN 383..446; /note="Metallophos_C"; /evidence="ECO:0000259|Pfam:PF14008"				Escovopsis weberi
I	A0A0M8NXN6	A0A0M8NXN6_9EURO	unreviewed	Purple acid phosphatase (EC 3.1.3.2)	ACN38_g12104	Penicillium nordicum	497	3.1.3.2		KW-0325; KW-0378; KW-0732; KW-1185	Glycoprotein;Hydrolase;Reference proteome;Signal			acid phosphatase activity [GO:0003993]; metal ion binding [GO:0046872]	acid phosphatase activity [GO:0003993]; metal ion binding [GO:0046872]	GO:0003993; GO:0046872				cellular organisms, Eukaryota, Opisthokonta, fungi, Dikarya, Ascomycota, saccharomyceta, Pezizomycotina, leotiomyceta, Eurotiomycetes, Eurotiomycetidae, Eurotiales (green and blue molds), Aspergillaceae, Penicillium, Penicillium nordicum		KOS37114;		cd00839;	IPR004843;IPR029052;IPR041792;IPR039331;IPR008963;IPR015914;IPR025733;	PF00149;PF14008;PF16656;		Metallophosphoesterase superfamily, Purple acid phosphatase family		DOMAIN 33..117; /note="Pur_ac_phosph_N"; /evidence="ECO:0000259|Pfam:PF16656"; DOMAIN 175..400; /note="Metallophos"; /evidence="ECO:0000259|Pfam:PF00149"; DOMAIN 422..483; /note="Metallophos_C"; /evidence="ECO:0000259|Pfam:PF14008"		SIGNAL 1..19; /evidence="ECO:0000256|RuleBase:RU361203"		Penicillium nordicum
I	A0A0P9ETN2	A0A0P9ETN2_RHOGW	unreviewed	Purple acid phosphatase (EC 3.1.3.2)	RHOBADRAFT_29715	Rhodotorula graminis (strain WP1)	472	3.1.3.2		KW-0325; KW-0378; KW-0732; KW-1185	Glycoprotein;Hydrolase;Reference proteome;Signal			acid phosphatase activity [GO:0003993]; metal ion binding [GO:0046872]	acid phosphatase activity [GO:0003993]; metal ion binding [GO:0046872]	GO:0003993; GO:0046872				cellular organisms, Eukaryota, Opisthokonta, fungi, Dikarya, Basidiomycota, Pucciniomycotina, Microbotryomycetes, Sporidiobolales, Sporidiobolaceae, Rhodotorula, Rhodotorula graminis (Yeast), Rhodotorula graminis (strain WP1)		KPV72576;	28973330;	cd00063;cd00839;	IPR004843;IPR003961;IPR029052;IPR041792;IPR039331;IPR008963;IPR015914;IPR025733;	PF00149;PF14008;PF16656;		Metallophosphoesterase superfamily, Purple acid phosphatase family		DOMAIN 1..80; /note="Pur_ac_phosph_N"; /evidence="ECO:0000259|Pfam:PF16656"; DOMAIN 90..362; /note="Metallophos"; /evidence="ECO:0000259|Pfam:PF00149"; DOMAIN 384..445; /note="Metallophos_C"; /evidence="ECO:0000259|Pfam:PF14008"				Rhodotorula graminis
I	A0A0S6XU45	A0A0S6XU45_BLOB1	unreviewed	Purple acid phosphatase (EC 3.1.3.2)	ANO11243_075840	Fungal sp. (strain No.11243)	491	3.1.3.2		KW-0325; KW-0378; KW-0732; KW-1185	Glycoprotein;Hydrolase;Reference proteome;Signal			acid phosphatase activity [GO:0003993]; metal ion binding [GO:0046872]	acid phosphatase activity [GO:0003993]; metal ion binding [GO:0046872]	GO:0003993; GO:0046872				cellular organisms, Eukaryota, Opisthokonta, fungi, unclassified fungi, Fungal sp. (strain No.11243)				cd00063;cd00839;	IPR004843;IPR003961;IPR029052;IPR041792;IPR039331;IPR008963;IPR015914;IPR025733;	PF00149;PF14008;PF16656;		Metallophosphoesterase superfamily, Purple acid phosphatase family		DOMAIN 37..124; /note="Pur_ac_phosph_N"; /evidence="ECO:0000259|Pfam:PF16656"; DOMAIN 177..399; /note="Metallophos"; /evidence="ECO:0000259|Pfam:PF00149"; DOMAIN 420..482; /note="Metallophos_C"; /evidence="ECO:0000259|Pfam:PF14008"		SIGNAL 1..18; /evidence="ECO:0000256|RuleBase:RU361203"		Fungal sp
I	A0A0S7DNW0	A0A0S7DNW0_9EURO	unreviewed	Purple acid phosphatase (EC 3.1.3.2)	ALT_001292 ALT_4475	Aspergillus lentulus	497	3.1.3.2		KW-0325; KW-0378; KW-0732; KW-1185	Glycoprotein;Hydrolase;Reference proteome;Signal			acid phosphatase activity [GO:0003993]; metal ion binding [GO:0046872]	acid phosphatase activity [GO:0003993]; metal ion binding [GO:0046872]	GO:0003993; GO:0046872				cellular organisms, Eukaryota, Opisthokonta, fungi, Dikarya, Ascomycota, saccharomyceta, Pezizomycotina, leotiomyceta, Eurotiomycetes, Eurotiomycetidae, Eurotiales (green and blue molds), Aspergillaceae, Aspergillus, Aspergillus lentulus		GAQ07154;		cd00839;	IPR004843;IPR029052;IPR041792;IPR039331;IPR008963;IPR015914;IPR025733;	PF00149;PF14008;PF16656;		Metallophosphoesterase superfamily, Purple acid phosphatase family		DOMAIN 34..121; /note="Pur_ac_phosph_N"; /evidence="ECO:0000259|Pfam:PF16656"; DOMAIN 164..403; /note="Metallophos"; /evidence="ECO:0000259|Pfam:PF00149"; DOMAIN 424..485; /note="Metallophos_C"; /evidence="ECO:0000259|Pfam:PF14008"		SIGNAL 1..23; /evidence="ECO:0000256|RuleBase:RU361203"		Aspergillus lentulus
I	A0A0S7DST7	A0A0S7DST7_9EURO	unreviewed	Purple acid phosphatase (EC 3.1.3.2)	ALT_2769	Aspergillus lentulus	513	3.1.3.2		KW-0325; KW-0378; KW-0732; KW-1185	Glycoprotein;Hydrolase;Reference proteome;Signal			acid phosphatase activity [GO:0003993]; metal ion binding [GO:0046872]	acid phosphatase activity [GO:0003993]; metal ion binding [GO:0046872]	GO:0003993; GO:0046872				cellular organisms, Eukaryota, Opisthokonta, fungi, Dikarya, Ascomycota, saccharomyceta, Pezizomycotina, leotiomyceta, Eurotiomycetes, Eurotiomycetidae, Eurotiales (green and blue molds), Aspergillaceae, Aspergillus, Aspergillus lentulus		GAQ05448;		cd00839;	IPR004843;IPR029052;IPR041792;IPR039331;IPR008963;IPR015914;IPR025733;	PF00149;PF14008;PF16656;		Metallophosphoesterase superfamily, Purple acid phosphatase family		DOMAIN 61..133; /note="Pur_ac_phosph_N"; /evidence="ECO:0000259|Pfam:PF16656"; DOMAIN 193..416; /note="Metallophos"; /evidence="ECO:0000259|Pfam:PF00149"; DOMAIN 438..499; /note="Metallophos_C"; /evidence="ECO:0000259|Pfam:PF14008"		SIGNAL 1..20; /evidence="ECO:0000256|RuleBase:RU361203"		Aspergillus lentulus
I	A0A100IUC2	A0A100IUC2_ASPNG	unreviewed	Purple acid phosphatase (EC 3.1.3.2)	ABL_10080	Aspergillus niger	498	3.1.3.2		KW-0325; KW-0378; KW-0732; KW-1185	Glycoprotein;Hydrolase;Reference proteome;Signal			acid phosphatase activity [GO:0003993]; metal ion binding [GO:0046872]	acid phosphatase activity [GO:0003993]; metal ion binding [GO:0046872]	GO:0003993; GO:0046872				cellular organisms, Eukaryota, Opisthokonta, fungi, Dikarya, Ascomycota, saccharomyceta, Pezizomycotina, leotiomyceta, Eurotiomycetes, Eurotiomycetidae, Eurotiales (green and blue molds), Aspergillaceae, Aspergillus, Aspergillus subgen. Circumdati, Aspergillus niger		GAQ47419;		cd00839;	IPR004843;IPR029052;IPR041792;IPR039331;IPR008963;IPR015914;IPR025733;	PF00149;PF14008;PF16656;		Metallophosphoesterase superfamily, Purple acid phosphatase family		DOMAIN 33..117; /note="Pur_ac_phosph_N"; /evidence="ECO:0000259|Pfam:PF16656"; DOMAIN 177..401; /note="Metallophos"; /evidence="ECO:0000259|Pfam:PF00149"; DOMAIN 423..484; /note="Metallophos_C"; /evidence="ECO:0000259|Pfam:PF14008"		SIGNAL 1..20; /evidence="ECO:0000256|RuleBase:RU361203"		Aspergillus niger	Pathotroph-Saprotroph	Plant Pathogen-Wood Saprotroph	Probable
I	A0A117NKW2	A0A117NKW2_9EURO	unreviewed	Purple acid phosphatase (EC 3.1.3.2)	ACN42_g10454	Penicillium freii	497	3.1.3.2		KW-0325; KW-0378; KW-0732; KW-1185	Glycoprotein;Hydrolase;Reference proteome;Signal			acid phosphatase activity [GO:0003993]; metal ion binding [GO:0046872]	acid phosphatase activity [GO:0003993]; metal ion binding [GO:0046872]	GO:0003993; GO:0046872				cellular organisms, Eukaryota, Opisthokonta, fungi, Dikarya, Ascomycota, saccharomyceta, Pezizomycotina, leotiomyceta, Eurotiomycetes, Eurotiomycetidae, Eurotiales (green and blue molds), Aspergillaceae, Penicillium, Penicillium freii		KUM56753;		cd00839;	IPR004843;IPR029052;IPR041792;IPR039331;IPR008963;IPR015914;IPR025733;	PF00149;PF14008;PF16656;		Metallophosphoesterase superfamily, Purple acid phosphatase family		DOMAIN 33..117; /note="Pur_ac_phosph_N"; /evidence="ECO:0000259|Pfam:PF16656"; DOMAIN 175..400; /note="Metallophos"; /evidence="ECO:0000259|Pfam:PF00149"; DOMAIN 422..483; /note="Metallophos_C"; /evidence="ECO:0000259|Pfam:PF14008"		SIGNAL 1..19; /evidence="ECO:0000256|RuleBase:RU361203"		Penicillium freii
I	A0A135LQ40	A0A135LQ40_PENPA	unreviewed	Purple acid phosphatase (EC 3.1.3.2)	PGRI_066590	Penicillium patulum (Penicillium griseofulvum)	485	3.1.3.2		KW-0325; KW-0378; KW-0732; KW-1185	Glycoprotein;Hydrolase;Reference proteome;Signal			acid phosphatase activity [GO:0003993]; metal ion binding [GO:0046872]	acid phosphatase activity [GO:0003993]; metal ion binding [GO:0046872]	GO:0003993; GO:0046872				cellular organisms, Eukaryota, Opisthokonta, fungi, Dikarya, Ascomycota, saccharomyceta, Pezizomycotina, leotiomyceta, Eurotiomycetes, Eurotiomycetidae, Eurotiales (green and blue molds), Aspergillaceae, Penicillium, Penicillium patulum (Penicillium griseofulvum)		KXG51087;		cd00839;	IPR004843;IPR029052;IPR041792;IPR039331;IPR008963;IPR015914;IPR025733;	PF00149;PF14008;PF16656;		Metallophosphoesterase superfamily, Purple acid phosphatase family		DOMAIN 21..105; /note="Pur_ac_phosph_N"; /evidence="ECO:0000259|Pfam:PF16656"; DOMAIN 163..388; /note="Metallophos"; /evidence="ECO:0000259|Pfam:PF00149"; DOMAIN 410..471; /note="Metallophos_C"; /evidence="ECO:0000259|Pfam:PF14008"				Penicillium patulum
I	A0A150VJ56	A0A150VJ56_9PEZI	unreviewed	Purple acid phosphatase (EC 3.1.3.2)	M433DRAFT_57042	Acidomyces richmondensis BFW	495	3.1.3.2		KW-0325; KW-0378; KW-0732; KW-1185	Glycoprotein;Hydrolase;Reference proteome;Signal			acid phosphatase activity [GO:0003993]; metal ion binding [GO:0046872]	acid phosphatase activity [GO:0003993]; metal ion binding [GO:0046872]	GO:0003993; GO:0046872				cellular organisms, Eukaryota, Opisthokonta, fungi, Dikarya, Ascomycota, saccharomyceta, Pezizomycotina, leotiomyceta, dothideomyceta, Dothideomycetes, Dothideomycetidae, Mycosphaerellales, Teratosphaeriaceae, Acidomyces, unclassified Acidomyces, Acidomyces sp. 'richmondensis', Acidomyces richmondensis BFW		KYG50542;		cd00839;	IPR004843;IPR029052;IPR041792;IPR039331;IPR008963;IPR015914;IPR025733;	PF00149;PF14008;PF16656;		Metallophosphoesterase superfamily, Purple acid phosphatase family		DOMAIN 30..117; /note="Pur_ac_phosph_N"; /evidence="ECO:0000259|Pfam:PF16656"; DOMAIN 157..393; /note="Metallophos"; /evidence="ECO:0000259|Pfam:PF00149"; DOMAIN 415..476; /note="Metallophos_C"; /evidence="ECO:0000259|Pfam:PF14008"		SIGNAL 1..15; /evidence="ECO:0000256|SAM:SignalP"		Acidomyces richmondensis
I	A0A151GPZ6	A0A151GPZ6_9HYPO	unreviewed	Purple acid phosphatase (EC 3.1.3.2)	DCS_00293	Drechmeria coniospora	478	3.1.3.2		KW-0325; KW-0378; KW-0732; KW-1185	Glycoprotein;Hydrolase;Reference proteome;Signal			acid phosphatase activity [GO:0003993]; metal ion binding [GO:0046872]	acid phosphatase activity [GO:0003993]; metal ion binding [GO:0046872]	GO:0003993; GO:0046872				cellular organisms, Eukaryota, Opisthokonta, fungi, Dikarya, Ascomycota, saccharomyceta, Pezizomycotina, leotiomyceta, sordariomyceta, Sordariomycetes, Hypocreomycetidae, Hypocreales, Ophiocordycipitaceae, Drechmeria, Drechmeria coniospora		KYK59163;		cd00839;	IPR004843;IPR029052;IPR041792;IPR039331;IPR008963;IPR015914;IPR025733;	PF00149;PF14008;PF16656;		Metallophosphoesterase superfamily, Purple acid phosphatase family		DOMAIN 24..93; /note="Pur_ac_phosph_N"; /evidence="ECO:0000259|Pfam:PF16656"; DOMAIN 155..381; /note="Metallophos"; /evidence="ECO:0000259|Pfam:PF00149"; DOMAIN 403..463; /note="Metallophos_C"; /evidence="ECO:0000259|Pfam:PF14008"				Drechmeria coniospora
I	A0A162I1A0	A0A162I1A0_9HYPO	unreviewed	Purple acid phosphatase (EC 3.1.3.2)	BBO_00982	Beauveria brongniartii RCEF 3172	499	3.1.3.2		KW-0325; KW-0378; KW-0732	Glycoprotein;Hydrolase;Signal			acid phosphatase activity [GO:0003993]; metal ion binding [GO:0046872]	acid phosphatase activity [GO:0003993]; metal ion binding [GO:0046872]	GO:0003993; GO:0046872				cellular organisms, Eukaryota, Opisthokonta, fungi, Dikarya, Ascomycota, saccharomyceta, Pezizomycotina, leotiomyceta, sordariomyceta, Sordariomycetes, Hypocreomycetidae, Hypocreales, Cordycipitaceae, Beauveria, Beauveria brongniartii, Beauveria brongniartii RCEF 3172		OAA51035;		cd00839;	IPR004843;IPR029052;IPR041792;IPR039331;IPR008963;IPR015914;IPR025733;	PF00149;PF14008;PF16656;		Metallophosphoesterase superfamily, Purple acid phosphatase family		DOMAIN 34..116; /note="Pur_ac_phosph_N"; /evidence="ECO:0000259|Pfam:PF16656"; DOMAIN 178..401; /note="Metallophos"; /evidence="ECO:0000259|Pfam:PF00149"; DOMAIN 423..484; /note="Metallophos_C"; /evidence="ECO:0000259|Pfam:PF14008"		SIGNAL 1..22; /evidence="ECO:0000256|RuleBase:RU361203"		Beauveria brongniartii
I	A0A162IHP0	A0A162IHP0_9HYPO	unreviewed	Purple acid phosphatase (EC 3.1.3.2)	AAL_05329	Moelleriella libera RCEF 2490	499	3.1.3.2		KW-0325; KW-0378; KW-0732; KW-1185	Glycoprotein;Hydrolase;Reference proteome;Signal			acid phosphatase activity [GO:0003993]; metal ion binding [GO:0046872]	acid phosphatase activity [GO:0003993]; metal ion binding [GO:0046872]	GO:0003993; GO:0046872				cellular organisms, Eukaryota, Opisthokonta, fungi, Dikarya, Ascomycota, saccharomyceta, Pezizomycotina, leotiomyceta, sordariomyceta, Sordariomycetes, Hypocreomycetidae, Hypocreales, Clavicipitaceae, Moelleriella, Moelleriella libera, Moelleriella libera RCEF 2490		KZZ94362;		cd00839;	IPR004843;IPR029052;IPR041792;IPR039331;IPR008963;IPR015914;IPR025733;	PF00149;PF14008;PF16656;		Metallophosphoesterase superfamily, Purple acid phosphatase family		DOMAIN 34..115; /note="Pur_ac_phosph_N"; /evidence="ECO:0000259|Pfam:PF16656"; DOMAIN 172..402; /note="Metallophos"; /evidence="ECO:0000259|Pfam:PF00149"; DOMAIN 424..484; /note="Metallophos_C"; /evidence="ECO:0000259|Pfam:PF14008"		SIGNAL 1..22; /evidence="ECO:0000256|RuleBase:RU361203"		Moelleriella libera
I	A0A162K7R7	A0A162K7R7_CORDF	unreviewed	Purple acid phosphatase (EC 3.1.3.2)	LEL_02538	Akanthomyces lecanii RCEF 1005	470	3.1.3.2		KW-0325; KW-0378; KW-0732; KW-1185	Glycoprotein;Hydrolase;Reference proteome;Signal			acid phosphatase activity [GO:0003993]; metal ion binding [GO:0046872]	acid phosphatase activity [GO:0003993]; metal ion binding [GO:0046872]	GO:0003993; GO:0046872				cellular organisms, Eukaryota, Opisthokonta, fungi, Dikarya, Ascomycota, saccharomyceta, Pezizomycotina, leotiomyceta, sordariomyceta, Sordariomycetes, Hypocreomycetidae, Hypocreales, Cordycipitaceae, Akanthomyces, Cordyceps confragosa (Lecanicillium lecanii), Akanthomyces lecanii RCEF 1005		OAA79052;		cd00839;	IPR004843;IPR029052;IPR041792;IPR039331;IPR008963;IPR015914;IPR025733;	PF00149;PF14008;PF16656;		Metallophosphoesterase superfamily, Purple acid phosphatase family		DOMAIN 1..73; /note="Pur_ac_phosph_N"; /evidence="ECO:0000259|Pfam:PF16656"; DOMAIN 134..356; /note="Metallophos"; /evidence="ECO:0000259|Pfam:PF00149"; DOMAIN 378..439; /note="Metallophos_C"; /evidence="ECO:0000259|Pfam:PF14008"				Akanthomyces lecanii
I	A0A162L636	A0A162L636_9PEZI	unreviewed	Purple acid phosphatase (EC 3.1.3.2)	SPI_01230	Sporothrix insectorum RCEF 264	507	3.1.3.2		KW-0325; KW-0378; KW-0732; KW-1185	Glycoprotein;Hydrolase;Reference proteome;Signal			acid phosphatase activity [GO:0003993]; metal ion binding [GO:0046872]	acid phosphatase activity [GO:0003993]; metal ion binding [GO:0046872]	GO:0003993; GO:0046872				cellular organisms, Eukaryota, Opisthokonta, fungi, Dikarya, Ascomycota, saccharomyceta, Pezizomycotina, leotiomyceta, sordariomyceta, Sordariomycetes, Sordariomycetidae, Ophiostomatales, Ophiostomataceae, Sporothrix, Sporothrix insectorum, Sporothrix insectorum RCEF 264		OAA66654;		cd00839;	IPR004843;IPR029052;IPR041792;IPR039331;IPR008963;IPR015914;IPR025733;	PF00149;PF14008;PF16656;		Metallophosphoesterase superfamily, Purple acid phosphatase family		DOMAIN 39..119; /note="Pur_ac_phosph_N"; /evidence="ECO:0000259|Pfam:PF16656"; DOMAIN 185..409; /note="Metallophos"; /evidence="ECO:0000259|Pfam:PF00149"; DOMAIN 431..492; /note="Metallophos_C"; /evidence="ECO:0000259|Pfam:PF14008"		SIGNAL 1..26; /evidence="ECO:0000256|RuleBase:RU361203"		Sporothrix insectorum
I	A0A166WZU8	A0A166WZU8_METRR	unreviewed	Purple acid phosphatase (EC 3.1.3.2)	NOR_08027	Metarhizium rileyi (strain RCEF 4871) (Nomuraea rileyi)	501	3.1.3.2		KW-0325; KW-0378; KW-0732; KW-1185	Glycoprotein;Hydrolase;Reference proteome;Signal			acid phosphatase activity [GO:0003993]; metal ion binding [GO:0046872]	acid phosphatase activity [GO:0003993]; metal ion binding [GO:0046872]	GO:0003993; GO:0046872				cellular organisms, Eukaryota, Opisthokonta, fungi, Dikarya, Ascomycota, saccharomyceta, Pezizomycotina, leotiomyceta, sordariomyceta, Sordariomycetes, Hypocreomycetidae, Hypocreales, Clavicipitaceae, Metarhizium, Metarhizium rileyi, Metarhizium rileyi (strain RCEF 4871) (Nomuraea rileyi)		OAA35272;		cd00063;cd00839;	IPR004843;IPR003961;IPR029052;IPR041792;IPR039331;IPR008963;IPR015914;IPR025733;	PF00149;PF14008;PF16656;		Metallophosphoesterase superfamily, Purple acid phosphatase family		DOMAIN 35..119; /note="Pur_ac_phosph_N"; /evidence="ECO:0000259|Pfam:PF16656"; DOMAIN 174..404; /note="Metallophos"; /evidence="ECO:0000259|Pfam:PF00149"; DOMAIN 426..486; /note="Metallophos_C"; /evidence="ECO:0000259|Pfam:PF14008"		SIGNAL 1..20; /evidence="ECO:0000256|RuleBase:RU361203"		Metarhizium rileyi
I	A0A167D8C2	A0A167D8C2_METRR	unreviewed	Purple acid phosphatase (EC 3.1.3.2)	NOR_04914	Metarhizium rileyi (strain RCEF 4871) (Nomuraea rileyi)	528	3.1.3.2		KW-0325; KW-0378; KW-0472; KW-0732; KW-0812; KW-1133; KW-1185	Glycoprotein;Hydrolase;Membrane;Reference proteome;Signal;Transmembrane;Transmembrane helix		integral component of membrane [GO:0016021]	integral component of membrane [GO:0016021]; acid phosphatase activity [GO:0003993]; metal ion binding [GO:0046872]	acid phosphatase activity [GO:0003993]; metal ion binding [GO:0046872]	GO:0003993; GO:0016021; GO:0046872			TRANSMEM 509..527; /note="Helical"; /evidence="ECO:0000256|SAM:Phobius"	cellular organisms, Eukaryota, Opisthokonta, fungi, Dikarya, Ascomycota, saccharomyceta, Pezizomycotina, leotiomyceta, sordariomyceta, Sordariomycetes, Hypocreomycetidae, Hypocreales, Clavicipitaceae, Metarhizium, Metarhizium rileyi, Metarhizium rileyi (strain RCEF 4871) (Nomuraea rileyi)		OAA42065;		cd00063;cd00839;	IPR004843;IPR003961;IPR029052;IPR041792;IPR039331;IPR008963;IPR015914;IPR025733;	PF00149;PF14008;PF16656;		Metallophosphoesterase superfamily, Purple acid phosphatase family		DOMAIN 43..121; /note="Pur_ac_phosph_N"; /evidence="ECO:0000259|Pfam:PF16656"; DOMAIN 177..401; /note="Metallophos"; /evidence="ECO:0000259|Pfam:PF00149"; DOMAIN 423..483; /note="Metallophos_C"; /evidence="ECO:0000259|Pfam:PF14008"		SIGNAL 1..24; /evidence="ECO:0000256|RuleBase:RU361203"		Metarhizium rileyi
I	A0A167HIN9	A0A167HIN9_CORFA	unreviewed	Purple acid phosphatase (EC 3.1.3.2)	ISF_09489	Cordyceps fumosorosea (strain ARSEF 2679) (Isaria fumosorosea)	501	3.1.3.2		KW-0325; KW-0378; KW-0732; KW-1185	Glycoprotein;Hydrolase;Reference proteome;Signal			acid phosphatase activity [GO:0003993]; metal ion binding [GO:0046872]	acid phosphatase activity [GO:0003993]; metal ion binding [GO:0046872]	GO:0003993; GO:0046872				cellular organisms, Eukaryota, Opisthokonta, fungi, Dikarya, Ascomycota, saccharomyceta, Pezizomycotina, leotiomyceta, sordariomyceta, Sordariomycetes, Hypocreomycetidae, Hypocreales, Cordycipitaceae, Cordyceps, Cordyceps fumosorosea, Cordyceps fumosorosea (strain ARSEF 2679) (Isaria fumosorosea)		OAA47957;	30025781;	cd00839;	IPR004843;IPR029052;IPR041792;IPR039331;IPR008963;IPR015914;IPR025733;	PF00149;PF14008;PF16656;		Metallophosphoesterase superfamily, Purple acid phosphatase family		DOMAIN 34..118; /note="Pur_ac_phosph_N"; /evidence="ECO:0000259|Pfam:PF16656"; DOMAIN 178..401; /note="Metallophos"; /evidence="ECO:0000259|Pfam:PF00149"; DOMAIN 423..484; /note="Metallophos_C"; /evidence="ECO:0000259|Pfam:PF14008"		SIGNAL 1..22; /evidence="ECO:0000256|RuleBase:RU361203"		Cordyceps fumosorosea
I	A0A167U952	A0A167U952_CORFA	unreviewed	Purple acid phosphatase (EC 3.1.3.2)	ISF_05429	Cordyceps fumosorosea (strain ARSEF 2679) (Isaria fumosorosea)	505	3.1.3.2		KW-0325; KW-0378; KW-0732; KW-1185	Glycoprotein;Hydrolase;Reference proteome;Signal			acid phosphatase activity [GO:0003993]; metal ion binding [GO:0046872]	acid phosphatase activity [GO:0003993]; metal ion binding [GO:0046872]	GO:0003993; GO:0046872				cellular organisms, Eukaryota, Opisthokonta, fungi, Dikarya, Ascomycota, saccharomyceta, Pezizomycotina, leotiomyceta, sordariomyceta, Sordariomycetes, Hypocreomycetidae, Hypocreales, Cordycipitaceae, Cordyceps, Cordyceps fumosorosea, Cordyceps fumosorosea (strain ARSEF 2679) (Isaria fumosorosea)		OAA61350;	30021721;	cd00063;cd00839;	IPR004843;IPR003961;IPR029052;IPR041792;IPR039331;IPR008963;IPR015914;IPR025733;	PF00149;PF14008;PF16656;		Metallophosphoesterase superfamily, Purple acid phosphatase family		DOMAIN 29..119; /note="Pur_ac_phosph_N"; /evidence="ECO:0000259|Pfam:PF16656"; DOMAIN 175..404; /note="Metallophos"; /evidence="ECO:0000259|Pfam:PF00149"; DOMAIN 426..491; /note="Metallophos_C"; /evidence="ECO:0000259|Pfam:PF14008"		SIGNAL 1..21; /evidence="ECO:0000256|RuleBase:RU361203"		Cordyceps fumosorosea
I	A0A168F9L9	A0A168F9L9_CORDF	unreviewed	Purple acid phosphatase (EC 3.1.3.2)	LEL_06845	Akanthomyces lecanii RCEF 1005	499	3.1.3.2		KW-0325; KW-0378; KW-0732; KW-1185	Glycoprotein;Hydrolase;Reference proteome;Signal			acid phosphatase activity [GO:0003993]; metal ion binding [GO:0046872]	acid phosphatase activity [GO:0003993]; metal ion binding [GO:0046872]	GO:0003993; GO:0046872				cellular organisms, Eukaryota, Opisthokonta, fungi, Dikarya, Ascomycota, saccharomyceta, Pezizomycotina, leotiomyceta, sordariomyceta, Sordariomycetes, Hypocreomycetidae, Hypocreales, Cordycipitaceae, Akanthomyces, Cordyceps confragosa (Lecanicillium lecanii), Akanthomyces lecanii RCEF 1005		OAA74857;		cd00063;cd00839;	IPR004843;IPR003961;IPR029052;IPR041792;IPR039331;IPR008963;IPR015914;IPR025733;	PF00149;PF14008;PF16656;		Metallophosphoesterase superfamily, Purple acid phosphatase family		DOMAIN 34..118; /note="Pur_ac_phosph_N"; /evidence="ECO:0000259|Pfam:PF16656"; DOMAIN 178..401; /note="Metallophos"; /evidence="ECO:0000259|Pfam:PF00149"; DOMAIN 423..484; /note="Metallophos_C"; /evidence="ECO:0000259|Pfam:PF14008"		SIGNAL 1..22; /evidence="ECO:0000256|RuleBase:RU361203"		Akanthomyces lecanii
I	A0A177BWR5	A0A177BWR5_9PLEO	unreviewed	Purple acid phosphatase (EC 3.1.3.2)	CC84DRAFT_1200384	Paraphaeosphaeria sporulosa	500	3.1.3.2		KW-0325; KW-0378; KW-0732; KW-1185	Glycoprotein;Hydrolase;Reference proteome;Signal			acid phosphatase activity [GO:0003993]; metal ion binding [GO:0046872]	acid phosphatase activity [GO:0003993]; metal ion binding [GO:0046872]	GO:0003993; GO:0046872				cellular organisms, Eukaryota, Opisthokonta, fungi, Dikarya, Ascomycota, saccharomyceta, Pezizomycotina, leotiomyceta, dothideomyceta, Dothideomycetes, Pleosporomycetidae, Pleosporales, Massarineae, Didymosphaeriaceae, Paraphaeosphaeria, Paraphaeosphaeria sporulosa		OAF98759;	28765145;	cd00839;	IPR004843;IPR029052;IPR041792;IPR039331;IPR008963;IPR015914;IPR025733;	PF00149;PF14008;PF16656;		Metallophosphoesterase superfamily, Purple acid phosphatase family		DOMAIN 34..118; /note="Pur_ac_phosph_N"; /evidence="ECO:0000259|Pfam:PF16656"; DOMAIN 178..403; /note="Metallophos"; /evidence="ECO:0000259|Pfam:PF00149"; DOMAIN 425..486; /note="Metallophos_C"; /evidence="ECO:0000259|Pfam:PF14008"		SIGNAL 1..20; /evidence="ECO:0000256|RuleBase:RU361203"		Paraphaeosphaeria sporulosa
I	A0A177TJI3	A0A177TJI3_9BASI	unreviewed	Purple acid phosphatase (EC 3.1.3.2)	A4X13_g4492	Tilletia indica	500	3.1.3.2		KW-0325; KW-0378; KW-0732	Glycoprotein;Hydrolase;Signal			acid phosphatase activity [GO:0003993]; metal ion binding [GO:0046872]	acid phosphatase activity [GO:0003993]; metal ion binding [GO:0046872]	GO:0003993; GO:0046872				cellular organisms, Eukaryota, Opisthokonta, fungi, Dikarya, Basidiomycota, Ustilaginomycotina, Exobasidiomycetes, Tilletiales, Tilletiaceae (bunts), Tilletia, Tilletia indica		OAJ03084;		cd00839;	IPR004843;IPR029052;IPR041792;IPR039331;IPR008963;IPR015914;IPR025733;	PF00149;PF14008;PF16656;		Metallophosphoesterase superfamily, Purple acid phosphatase family		DOMAIN 34..111; /note="Pur_ac_phosph_N"; /evidence="ECO:0000259|Pfam:PF16656"; DOMAIN 173..403; /note="Metallophos"; /evidence="ECO:0000259|Pfam:PF00149"; DOMAIN 425..486; /note="Metallophos_C"; /evidence="ECO:0000259|Pfam:PF14008"		SIGNAL 1..19; /evidence="ECO:0000256|RuleBase:RU361203"		Tilletia indica
I	A0A178AJV5	A0A178AJV5_9PLEO	unreviewed	Purple acid phosphatase (EC 3.1.3.2)	IQ06DRAFT_357706	Stagonospora sp. SRC1lsM3a	499	3.1.3.2		KW-0325; KW-0378; KW-0732; KW-1185	Glycoprotein;Hydrolase;Reference proteome;Signal			acid phosphatase activity [GO:0003993]; metal ion binding [GO:0046872]	acid phosphatase activity [GO:0003993]; metal ion binding [GO:0046872]	GO:0003993; GO:0046872				cellular organisms, Eukaryota, Opisthokonta, fungi, Dikarya, Ascomycota, saccharomyceta, Pezizomycotina, leotiomyceta, dothideomyceta, Dothideomycetes, Pleosporomycetidae, Pleosporales, Massarineae, Massarinaceae, Stagonospora, unclassified Stagonospora, Stagonospora sp. SRC1lsM3a		OAK97488;		cd00839;	IPR004843;IPR029052;IPR041792;IPR039331;IPR008963;IPR015914;IPR025733;	PF00149;PF14008;PF16656;		Metallophosphoesterase superfamily, Purple acid phosphatase family		DOMAIN 34..118; /note="Pur_ac_phosph_N"; /evidence="ECO:0000259|Pfam:PF16656"; DOMAIN 174..402; /note="Metallophos"; /evidence="ECO:0000259|Pfam:PF00149"; DOMAIN 424..485; /note="Metallophos_C"; /evidence="ECO:0000259|Pfam:PF14008"		SIGNAL 1..20; /evidence="ECO:0000256|RuleBase:RU361203"		Stagonospora sp
I	A0A179F0F8	A0A179F0F8_METCM	unreviewed	Purple acid phosphatase (EC 3.1.3.2)	VFPPC_10351	Pochonia chlamydosporia 170	499	3.1.3.2		KW-0325; KW-0378; KW-0732; KW-1185	Glycoprotein;Hydrolase;Reference proteome;Signal			acid phosphatase activity [GO:0003993]; metal ion binding [GO:0046872]	acid phosphatase activity [GO:0003993]; metal ion binding [GO:0046872]	GO:0003993; GO:0046872				cellular organisms, Eukaryota, Opisthokonta, fungi, Dikarya, Ascomycota, saccharomyceta, Pezizomycotina, leotiomyceta, sordariomyceta, Sordariomycetes, Hypocreomycetidae, Hypocreales, Clavicipitaceae, Pochonia, Metacordyceps chlamydosporia (Pochonia chlamydosporia), Pochonia chlamydosporia 170			28852732;	cd00063;cd00839;	IPR004843;IPR003961;IPR029052;IPR041792;IPR039331;IPR008963;IPR015914;IPR025733;	PF00149;PF14008;PF16656;		Metallophosphoesterase superfamily, Purple acid phosphatase family		DOMAIN 34..114; /note="Pur_ac_phosph_N"; /evidence="ECO:0000259|Pfam:PF16656"; DOMAIN 171..402; /note="Metallophos"; /evidence="ECO:0000259|Pfam:PF00149"; DOMAIN 424..485; /note="Metallophos_C"; /evidence="ECO:0000259|Pfam:PF14008"		SIGNAL 1..20; /evidence="ECO:0000256|RuleBase:RU361203"		Pochonia chlamydosporia
I	A0A179F951	A0A179F951_METCM	unreviewed	Purple acid phosphatase (EC 3.1.3.2)	VFPPC_07269	Pochonia chlamydosporia 170	525	3.1.3.2		KW-0325; KW-0378; KW-0732; KW-1185	Glycoprotein;Hydrolase;Reference proteome;Signal			acid phosphatase activity [GO:0003993]; metal ion binding [GO:0046872]	acid phosphatase activity [GO:0003993]; metal ion binding [GO:0046872]	GO:0003993; GO:0046872				cellular organisms, Eukaryota, Opisthokonta, fungi, Dikarya, Ascomycota, saccharomyceta, Pezizomycotina, leotiomyceta, sordariomyceta, Sordariomycetes, Hypocreomycetidae, Hypocreales, Clavicipitaceae, Pochonia, Metacordyceps chlamydosporia (Pochonia chlamydosporia), Pochonia chlamydosporia 170			28850152;	cd00839;	IPR004843;IPR029052;IPR041792;IPR039331;IPR008963;IPR015914;IPR025733;	PF00149;PF14008;PF16656;		Metallophosphoesterase superfamily, Purple acid phosphatase family		DOMAIN 38..122; /note="Pur_ac_phosph_N"; /evidence="ECO:0000259|Pfam:PF16656"; DOMAIN 178..402; /note="Metallophos"; /evidence="ECO:0000259|Pfam:PF00149"; DOMAIN 424..484; /note="Metallophos_C"; /evidence="ECO:0000259|Pfam:PF14008"		SIGNAL 1..24; /evidence="ECO:0000256|RuleBase:RU361203"		Pochonia chlamydosporia
I	A0A179GYL4	A0A179GYL4_PURLI	unreviewed	Purple acid phosphatase (EC 3.1.3.2)	VFPBJ_04925	Purpureocillium lilacinum (Paecilomyces lilacinus)	496	3.1.3.2		KW-0325; KW-0378; KW-0732	Glycoprotein;Hydrolase;Signal			acid phosphatase activity [GO:0003993]; metal ion binding [GO:0046872]	acid phosphatase activity [GO:0003993]; metal ion binding [GO:0046872]	GO:0003993; GO:0046872				cellular organisms, Eukaryota, Opisthokonta, fungi, Dikarya, Ascomycota, saccharomyceta, Pezizomycotina, leotiomyceta, sordariomyceta, Sordariomycetes, Hypocreomycetidae, Hypocreales, Ophiocordycipitaceae, Purpureocillium, Purpureocillium lilacinum (Paecilomyces lilacinus)		OAQ82341;		cd00839;	IPR004843;IPR029052;IPR041792;IPR039331;IPR008963;IPR015914;IPR025733;	PF00149;PF14008;PF16656;		Metallophosphoesterase superfamily, Purple acid phosphatase family		DOMAIN 26..117; /note="Pur_ac_phosph_N"; /evidence="ECO:0000259|Pfam:PF16656"; DOMAIN 172..401; /note="Metallophos"; /evidence="ECO:0000259|Pfam:PF00149"; DOMAIN 423..488; /note="Metallophos_C"; /evidence="ECO:0000259|Pfam:PF14008"		SIGNAL 1..17; /evidence="ECO:0000256|RuleBase:RU361203"		Purpureocillium lilacinum
I	A0A179HC52	A0A179HC52_PURLI	unreviewed	Purple acid phosphatase (EC 3.1.3.2)	PCL_02245 VFPBJ_01967	Purpureocillium lilacinum (Paecilomyces lilacinus)	499	3.1.3.2		KW-0325; KW-0378; KW-0732	Glycoprotein;Hydrolase;Signal			acid phosphatase activity [GO:0003993]; metal ion binding [GO:0046872]	acid phosphatase activity [GO:0003993]; metal ion binding [GO:0046872]	GO:0003993; GO:0046872				cellular organisms, Eukaryota, Opisthokonta, fungi, Dikarya, Ascomycota, saccharomyceta, Pezizomycotina, leotiomyceta, sordariomyceta, Sordariomycetes, Hypocreomycetidae, Hypocreales, Ophiocordycipitaceae, Purpureocillium, Purpureocillium lilacinum (Paecilomyces lilacinus)		OAQ87926;		cd00063;cd00839;	IPR004843;IPR003961;IPR029052;IPR041792;IPR039331;IPR008963;IPR015914;IPR025733;	PF00149;PF14008;PF16656;		Metallophosphoesterase superfamily, Purple acid phosphatase family		DOMAIN 34..118; /note="Pur_ac_phosph_N"; /evidence="ECO:0000259|Pfam:PF16656"; DOMAIN 178..402; /note="Metallophos"; /evidence="ECO:0000259|Pfam:PF00149"; DOMAIN 424..485; /note="Metallophos_C"; /evidence="ECO:0000259|Pfam:PF14008"		SIGNAL 1..20; /evidence="ECO:0000256|RuleBase:RU361203"		Purpureocillium lilacinum
I	A0A179IBD7	A0A179IBD7_CORDF	unreviewed	Purple acid phosphatase (EC 3.1.3.2)	LLEC1_06732	Cordyceps confragosa (Lecanicillium lecanii)	509	3.1.3.2		KW-0325; KW-0378; KW-0732; KW-1185	Glycoprotein;Hydrolase;Reference proteome;Signal			acid phosphatase activity [GO:0003993]; metal ion binding [GO:0046872]	acid phosphatase activity [GO:0003993]; metal ion binding [GO:0046872]	GO:0003993; GO:0046872				cellular organisms, Eukaryota, Opisthokonta, fungi, Dikarya, Ascomycota, saccharomyceta, Pezizomycotina, leotiomyceta, sordariomyceta, Sordariomycetes, Hypocreomycetidae, Hypocreales, Cordycipitaceae, Akanthomyces, Cordyceps confragosa (Lecanicillium lecanii)		OAQ99602;		cd00839;	IPR004843;IPR029052;IPR041792;IPR039331;IPR008963;IPR015914;IPR025733;	PF00149;PF14008;PF16656;		Metallophosphoesterase superfamily, Purple acid phosphatase family		DOMAIN 44..128; /note="Pur_ac_phosph_N"; /evidence="ECO:0000259|Pfam:PF16656"; DOMAIN 188..411; /note="Metallophos"; /evidence="ECO:0000259|Pfam:PF00149"; DOMAIN 433..494; /note="Metallophos_C"; /evidence="ECO:0000259|Pfam:PF14008"				Cordyceps confragosa
I	A0A194VMU3	A0A194VMU3_9PEZI	unreviewed	Purple acid phosphatase (EC 3.1.3.2)	VM1G_00806	Valsa mali	502	3.1.3.2		KW-0325; KW-0378; KW-0732	Glycoprotein;Hydrolase;Signal			acid phosphatase activity [GO:0003993]; metal ion binding [GO:0046872]	acid phosphatase activity [GO:0003993]; metal ion binding [GO:0046872]	GO:0003993; GO:0046872				cellular organisms, Eukaryota, Opisthokonta, fungi, Dikarya, Ascomycota, saccharomyceta, Pezizomycotina, leotiomyceta, sordariomyceta, Sordariomycetes, Sordariomycetidae, Diaporthales, Valsaceae, Valsa, Valsa mali		KUI65278;		cd00063;cd00839;	IPR004843;IPR003961;IPR029052;IPR041792;IPR039331;IPR008963;IPR015914;IPR025733;	PF00149;PF14008;PF16656;		Metallophosphoesterase superfamily, Purple acid phosphatase family		DOMAIN 34..118; /note="Pur_ac_phosph_N"; /evidence="ECO:0000259|Pfam:PF16656"; DOMAIN 177..405; /note="Metallophos"; /evidence="ECO:0000259|Pfam:PF00149"; DOMAIN 427..487; /note="Metallophos_C"; /evidence="ECO:0000259|Pfam:PF14008"		SIGNAL 1..22; /evidence="ECO:0000256|RuleBase:RU361203"		Valsa mali
I	A0A194WWR0	A0A194WWR0_9HELO	unreviewed	Purple acid phosphatase (EC 3.1.3.2)	LY89DRAFT_709614	Mollisia scopiformis	500	3.1.3.2		KW-0325; KW-0378; KW-0732; KW-1185	Glycoprotein;Hydrolase;Reference proteome;Signal			acid phosphatase activity [GO:0003993]; metal ion binding [GO:0046872]	acid phosphatase activity [GO:0003993]; metal ion binding [GO:0046872]	GO:0003993; GO:0046872				cellular organisms, Eukaryota, Opisthokonta, fungi, Dikarya, Ascomycota, saccharomyceta, Pezizomycotina, leotiomyceta, sordariomyceta, Leotiomycetes, Helotiales, Mollisiaceae, Mollisia, Mollisia scopiformis		KUJ12375;	28827496;	cd00839;	IPR004843;IPR029052;IPR041792;IPR039331;IPR008963;IPR015914;IPR025733;	PF00149;PF14008;PF16656;		Metallophosphoesterase superfamily, Purple acid phosphatase family		DOMAIN 34..116; /note="Pur_ac_phosph_N"; /evidence="ECO:0000259|Pfam:PF16656"; DOMAIN 175..403; /note="Metallophos"; /evidence="ECO:0000259|Pfam:PF00149"; DOMAIN 425..486; /note="Metallophos_C"; /evidence="ECO:0000259|Pfam:PF14008"		SIGNAL 1..22; /evidence="ECO:0000256|RuleBase:RU361203"		Mollisia scopiformis
I	A0A194WXZ3	A0A194WXZ3_9HELO	unreviewed	Purple acid phosphatase (EC 3.1.3.2)	LY89DRAFT_688223	Mollisia scopiformis	471	3.1.3.2		KW-0325; KW-0378; KW-0732; KW-1185	Glycoprotein;Hydrolase;Reference proteome;Signal			acid phosphatase activity [GO:0003993]; metal ion binding [GO:0046872]	acid phosphatase activity [GO:0003993]; metal ion binding [GO:0046872]	GO:0003993; GO:0046872				cellular organisms, Eukaryota, Opisthokonta, fungi, Dikarya, Ascomycota, saccharomyceta, Pezizomycotina, leotiomyceta, sordariomyceta, Leotiomycetes, Helotiales, Mollisiaceae, Mollisia, Mollisia scopiformis		KUJ12559;	28825388;	cd00839;	IPR004843;IPR029052;IPR041792;IPR039331;IPR008963;IPR015914;IPR025733;	PF00149;PF14008;PF16656;		Metallophosphoesterase superfamily, Purple acid phosphatase family		DOMAIN 31..115; /note="Pur_ac_phosph_N"; /evidence="ECO:0000259|Pfam:PF16656"; DOMAIN 127..378; /note="Metallophos"; /evidence="ECO:0000259|Pfam:PF00149"; DOMAIN 398..458; /note="Metallophos_C"; /evidence="ECO:0000259|Pfam:PF14008"		SIGNAL 1..19; /evidence="ECO:0000256|RuleBase:RU361203"		Mollisia scopiformis
I	A0A1B5KVS1	A0A1B5KVS1_USTVR	unreviewed	Purple acid phosphatase (EC 3.1.3.2)	UVI_02029770	Ustilaginoidea virens (Rice false smut fungus) (Villosiclava virens)	519	3.1.3.2		KW-0325; KW-0378; KW-0732	Glycoprotein;Hydrolase;Signal			acid phosphatase activity [GO:0003993]; metal ion binding [GO:0046872]	acid phosphatase activity [GO:0003993]; metal ion binding [GO:0046872]	GO:0003993; GO:0046872				cellular organisms, Eukaryota, Opisthokonta, fungi, Dikarya, Ascomycota, saccharomyceta, Pezizomycotina, leotiomyceta, sordariomyceta, Sordariomycetes, Hypocreomycetidae, Hypocreales, Clavicipitaceae, Ustilaginoidea, Ustilaginoidea virens (Rice false smut fungus) (Villosiclava virens)				cd00063;cd00839;	IPR004843;IPR003961;IPR029052;IPR041792;IPR039331;IPR008963;IPR015914;IPR025733;	PF00149;PF14008;PF16656;		Metallophosphoesterase superfamily, Purple acid phosphatase family		DOMAIN 65..139; /note="Pur_ac_phosph_N"; /evidence="ECO:0000259|Pfam:PF16656"; DOMAIN 196..421; /note="Metallophos"; /evidence="ECO:0000259|Pfam:PF00149"; DOMAIN 443..505; /note="Metallophos_C"; /evidence="ECO:0000259|Pfam:PF14008"		SIGNAL 1..18; /evidence="ECO:0000256|RuleBase:RU361203"		Ustilaginoidea virens
I	A0A1B8CGV9	A0A1B8CGV9_9PEZI	unreviewed	Purple acid phosphatase (EC 3.1.3.2)	VE00_02784	Pseudogymnoascus sp. WSF 3629	473	3.1.3.2		KW-0325; KW-0378; KW-0732; KW-1185	Glycoprotein;Hydrolase;Reference proteome;Signal			acid phosphatase activity [GO:0003993]; metal ion binding [GO:0046872]	acid phosphatase activity [GO:0003993]; metal ion binding [GO:0046872]	GO:0003993; GO:0046872				cellular organisms, Eukaryota, Opisthokonta, fungi, Dikarya, Ascomycota, saccharomyceta, Pezizomycotina, leotiomyceta, sordariomyceta, Leotiomycetes, Leotiomycetes incertae sedis, Pseudeurotiaceae, Pseudogymnoascus, unclassified Pseudogymnoascus, Pseudogymnoascus sp. WSF 3629		OBT46068;		cd00063;cd00839;	IPR004843;IPR003961;IPR029052;IPR041792;IPR039331;IPR008963;IPR015914;IPR025733;	PF00149;PF14008;PF16656;		Metallophosphoesterase superfamily, Purple acid phosphatase family		DOMAIN 32..118; /note="Pur_ac_phosph_N"; /evidence="ECO:0000259|Pfam:PF16656"; DOMAIN 129..381; /note="Metallophos"; /evidence="ECO:0000259|Pfam:PF00149"; DOMAIN 402..463; /note="Metallophos_C"; /evidence="ECO:0000259|Pfam:PF14008"		SIGNAL 1..20; /evidence="ECO:0000256|RuleBase:RU361203"		Pseudogymnoascus sp
I	A0A1B8D8V6	A0A1B8D8V6_9PEZI	unreviewed	Purple acid phosphatase (EC 3.1.3.2)	VE04_05584	Pseudogymnoascus sp. 24MN13	515	3.1.3.2		KW-0325; KW-0378; KW-0732; KW-1185	Glycoprotein;Hydrolase;Reference proteome;Signal			acid phosphatase activity [GO:0003993]; metal ion binding [GO:0046872]	acid phosphatase activity [GO:0003993]; metal ion binding [GO:0046872]	GO:0003993; GO:0046872				cellular organisms, Eukaryota, Opisthokonta, fungi, Dikarya, Ascomycota, saccharomyceta, Pezizomycotina, leotiomyceta, sordariomyceta, Leotiomycetes, Leotiomycetes incertae sedis, Pseudeurotiaceae, Pseudogymnoascus, unclassified Pseudogymnoascus, Pseudogymnoascus sp. 24MN13		OBT55526;		cd00839;	IPR004843;IPR029052;IPR041792;IPR039331;IPR008963;IPR015914;IPR025733;	PF00149;PF14008;PF16656;		Metallophosphoesterase superfamily, Purple acid phosphatase family		DOMAIN 40..130; /note="Pur_ac_phosph_N"; /evidence="ECO:0000259|Pfam:PF16656"; DOMAIN 188..414; /note="Metallophos"; /evidence="ECO:0000259|Pfam:PF00149"; DOMAIN 436..500; /note="Metallophos_C"; /evidence="ECO:0000259|Pfam:PF14008"		SIGNAL 1..27; /evidence="ECO:0000256|RuleBase:RU361203"		Pseudogymnoascus sp
I	A0A1B8DRW5	A0A1B8DRW5_9PEZI	unreviewed	Purple acid phosphatase (EC 3.1.3.2)	VE03_08810	Pseudogymnoascus sp. 23342-1-I1	472	3.1.3.2		KW-0325; KW-0378; KW-0732; KW-1185	Glycoprotein;Hydrolase;Reference proteome;Signal			acid phosphatase activity [GO:0003993]; metal ion binding [GO:0046872]	acid phosphatase activity [GO:0003993]; metal ion binding [GO:0046872]	GO:0003993; GO:0046872				cellular organisms, Eukaryota, Opisthokonta, fungi, Dikarya, Ascomycota, saccharomyceta, Pezizomycotina, leotiomyceta, sordariomyceta, Leotiomycetes, Leotiomycetes incertae sedis, Pseudeurotiaceae, Pseudogymnoascus, unclassified Pseudogymnoascus, Pseudogymnoascus sp. 23342-1-I1		OBT61861;		cd00839;	IPR004843;IPR029052;IPR041792;IPR039331;IPR008963;IPR015914;IPR025733;	PF00149;PF14008;PF16656;		Metallophosphoesterase superfamily, Purple acid phosphatase family		DOMAIN 33..117; /note="Pur_ac_phosph_N"; /evidence="ECO:0000259|Pfam:PF16656"; DOMAIN 129..380; /note="Metallophos"; /evidence="ECO:0000259|Pfam:PF00149"; DOMAIN 401..462; /note="Metallophos_C"; /evidence="ECO:0000259|Pfam:PF14008"		SIGNAL 1..19; /evidence="ECO:0000256|RuleBase:RU361203"		Pseudogymnoascus sp
I	A0A1B8EHM6	A0A1B8EHM6_9PEZI	unreviewed	Purple acid phosphatase (EC 3.1.3.2)	VF21_10156	Pseudogymnoascus sp. 05NY08	475	3.1.3.2		KW-0325; KW-0378; KW-0732; KW-1185	Glycoprotein;Hydrolase;Reference proteome;Signal			acid phosphatase activity [GO:0003993]; metal ion binding [GO:0046872]	acid phosphatase activity [GO:0003993]; metal ion binding [GO:0046872]	GO:0003993; GO:0046872				cellular organisms, Eukaryota, Opisthokonta, fungi, Dikarya, Ascomycota, saccharomyceta, Pezizomycotina, leotiomyceta, sordariomyceta, Leotiomycetes, Leotiomycetes incertae sedis, Pseudeurotiaceae, Pseudogymnoascus, unclassified Pseudogymnoascus, Pseudogymnoascus sp. 05NY08		OBT70844;		cd00839;	IPR004843;IPR029052;IPR041792;IPR039331;IPR008963;IPR015914;IPR025733;	PF00149;PF14008;PF16656;		Metallophosphoesterase superfamily, Purple acid phosphatase family		DOMAIN 34..119; /note="Pur_ac_phosph_N"; /evidence="ECO:0000259|Pfam:PF16656"; DOMAIN 131..383; /note="Metallophos"; /evidence="ECO:0000259|Pfam:PF00149"; DOMAIN 404..465; /note="Metallophos_C"; /evidence="ECO:0000259|Pfam:PF14008"		SIGNAL 1..20; /evidence="ECO:0000256|RuleBase:RU361203"		Pseudogymnoascus sp
I	A0A1B8EIP5	A0A1B8EIP5_9PEZI	unreviewed	Purple acid phosphatase (EC 3.1.3.2)	VF21_09878	Pseudogymnoascus sp. 05NY08	518	3.1.3.2		KW-0325; KW-0378; KW-0732; KW-1185	Glycoprotein;Hydrolase;Reference proteome;Signal			acid phosphatase activity [GO:0003993]; metal ion binding [GO:0046872]	acid phosphatase activity [GO:0003993]; metal ion binding [GO:0046872]	GO:0003993; GO:0046872				cellular organisms, Eukaryota, Opisthokonta, fungi, Dikarya, Ascomycota, saccharomyceta, Pezizomycotina, leotiomyceta, sordariomyceta, Leotiomycetes, Leotiomycetes incertae sedis, Pseudeurotiaceae, Pseudogymnoascus, unclassified Pseudogymnoascus, Pseudogymnoascus sp. 05NY08		OBT71215;		cd00839;	IPR004843;IPR029052;IPR041792;IPR039331;IPR008963;IPR015914;IPR025733;	PF00149;PF14008;PF16656;		Metallophosphoesterase superfamily, Purple acid phosphatase family		DOMAIN 40..130; /note="Pur_ac_phosph_N"; /evidence="ECO:0000259|Pfam:PF16656"; DOMAIN 188..415; /note="Metallophos"; /evidence="ECO:0000259|Pfam:PF00149"; DOMAIN 436..500; /note="Metallophos_C"; /evidence="ECO:0000259|Pfam:PF14008"		SIGNAL 1..24; /evidence="ECO:0000256|RuleBase:RU361203"		Pseudogymnoascus sp
I	A0A1B8GKJ4	A0A1B8GKJ4_9PEZI	unreviewed	Purple acid phosphatase (EC 3.1.3.2)	VE01_05681	Pseudogymnoascus verrucosus	515	3.1.3.2		KW-0325; KW-0378; KW-0732; KW-1185	Glycoprotein;Hydrolase;Reference proteome;Signal			acid phosphatase activity [GO:0003993]; metal ion binding [GO:0046872]	acid phosphatase activity [GO:0003993]; metal ion binding [GO:0046872]	GO:0003993; GO:0046872				cellular organisms, Eukaryota, Opisthokonta, fungi, Dikarya, Ascomycota, saccharomyceta, Pezizomycotina, leotiomyceta, sordariomyceta, Leotiomycetes, Leotiomycetes incertae sedis, Pseudeurotiaceae, Pseudogymnoascus, Pseudogymnoascus verrucosus		OBT96359;	28839067;	cd00839;	IPR004843;IPR029052;IPR041792;IPR039331;IPR008963;IPR015914;IPR025733;	PF00149;PF14008;PF16656;		Metallophosphoesterase superfamily, Purple acid phosphatase family		DOMAIN 40..130; /note="Pur_ac_phosph_N"; /evidence="ECO:0000259|Pfam:PF16656"; DOMAIN 188..414; /note="Metallophos"; /evidence="ECO:0000259|Pfam:PF00149"; DOMAIN 436..500; /note="Metallophos_C"; /evidence="ECO:0000259|Pfam:PF14008"		SIGNAL 1..27; /evidence="ECO:0000256|RuleBase:RU361203"		Pseudogymnoascus verrucosus
I	A0A1B8GKV0	A0A1B8GKV0_9PEZI	unreviewed	Purple acid phosphatase (EC 3.1.3.2)	VE01_05649	Pseudogymnoascus verrucosus	476	3.1.3.2		KW-0325; KW-0378; KW-0732; KW-1185	Glycoprotein;Hydrolase;Reference proteome;Signal			acid phosphatase activity [GO:0003993]; metal ion binding [GO:0046872]	acid phosphatase activity [GO:0003993]; metal ion binding [GO:0046872]	GO:0003993; GO:0046872				cellular organisms, Eukaryota, Opisthokonta, fungi, Dikarya, Ascomycota, saccharomyceta, Pezizomycotina, leotiomyceta, sordariomyceta, Leotiomycetes, Leotiomycetes incertae sedis, Pseudeurotiaceae, Pseudogymnoascus, Pseudogymnoascus verrucosus		OBT96408;	28839035;	cd00063;cd00839;	IPR004843;IPR003961;IPR029052;IPR041792;IPR039331;IPR008963;IPR015914;IPR025733;	PF00149;PF14008;PF16656;		Metallophosphoesterase superfamily, Purple acid phosphatase family		DOMAIN 35..121; /note="Pur_ac_phosph_N"; /evidence="ECO:0000259|Pfam:PF16656"; DOMAIN 132..384; /note="Metallophos"; /evidence="ECO:0000259|Pfam:PF00149"; DOMAIN 405..466; /note="Metallophos_C"; /evidence="ECO:0000259|Pfam:PF14008"		SIGNAL 1..20; /evidence="ECO:0000256|RuleBase:RU361203"		Pseudogymnoascus verrucosus
I	A0A1E3BAG0	A0A1E3BAG0_9EURO	unreviewed	Purple acid phosphatase (EC 3.1.3.2)	SI65_06740	Aspergillus cristatus	465	3.1.3.2		KW-0325; KW-0378; KW-0732; KW-1185	Glycoprotein;Hydrolase;Reference proteome;Signal			acid phosphatase activity [GO:0003993]; metal ion binding [GO:0046872]	acid phosphatase activity [GO:0003993]; metal ion binding [GO:0046872]	GO:0003993; GO:0046872				cellular organisms, Eukaryota, Opisthokonta, fungi, Dikarya, Ascomycota, saccharomyceta, Pezizomycotina, leotiomyceta, Eurotiomycetes, Eurotiomycetidae, Eurotiales (green and blue molds), Aspergillaceae, Aspergillus, Aspergillus cristatus				cd00839;	IPR004843;IPR029052;IPR041792;IPR039331;IPR008963;IPR015914;IPR025733;	PF00149;PF14008;PF16656;		Metallophosphoesterase superfamily, Purple acid phosphatase family		DOMAIN 35..119; /note="Pur_ac_phosph_N"; /evidence="ECO:0000259|Pfam:PF16656"; DOMAIN 179..368; /note="Metallophos"; /evidence="ECO:0000259|Pfam:PF00149"; DOMAIN 390..451; /note="Metallophos_C"; /evidence="ECO:0000259|Pfam:PF14008"		SIGNAL 1..21; /evidence="ECO:0000256|RuleBase:RU361203"		Aspergillus cristatus
I	A0A1E3QE98	A0A1E3QE98_LIPST	unreviewed	Purple acid phosphatase (EC 3.1.3.2)	LIPSTDRAFT_91476	Lipomyces starkeyi NRRL Y-11557	472	3.1.3.2		KW-0325; KW-0378; KW-0732; KW-1185	Glycoprotein;Hydrolase;Reference proteome;Signal			acid phosphatase activity [GO:0003993]; metal ion binding [GO:0046872]	acid phosphatase activity [GO:0003993]; metal ion binding [GO:0046872]	GO:0003993; GO:0046872				cellular organisms, Eukaryota, Opisthokonta, fungi, Dikarya, Ascomycota, saccharomyceta, Saccharomycotina (true yeasts), Saccharomycetes, Saccharomycetales, Lipomycetaceae, Lipomyces, Lipomyces starkeyi (Oleaginous yeast), Lipomyces starkeyi NRRL Y-11557		ODQ76023;		cd00839;	IPR004843;IPR029052;IPR041792;IPR039331;IPR008963;IPR015914;IPR025733;	PF00149;PF14008;PF16656;		Metallophosphoesterase superfamily, Purple acid phosphatase family		DOMAIN 34..118; /note="Pur_ac_phosph_N"; /evidence="ECO:0000259|Pfam:PF16656"; DOMAIN 129..381; /note="Metallophos"; /evidence="ECO:0000259|Pfam:PF00149"; DOMAIN 402..462; /note="Metallophos_C"; /evidence="ECO:0000259|Pfam:PF14008"		SIGNAL 1..19; /evidence="ECO:0000256|RuleBase:RU361203"		Lipomyces starkeyi
I	A0A1E3QEL0	A0A1E3QEL0_LIPST	unreviewed	Purple acid phosphatase (EC 3.1.3.2)	LIPSTDRAFT_1422	Lipomyces starkeyi NRRL Y-11557	508	3.1.3.2		KW-0325; KW-0378; KW-0732; KW-1185	Glycoprotein;Hydrolase;Reference proteome;Signal			acid phosphatase activity [GO:0003993]; metal ion binding [GO:0046872]	acid phosphatase activity [GO:0003993]; metal ion binding [GO:0046872]	GO:0003993; GO:0046872				cellular organisms, Eukaryota, Opisthokonta, fungi, Dikarya, Ascomycota, saccharomyceta, Saccharomycotina (true yeasts), Saccharomycetes, Saccharomycetales, Lipomycetaceae, Lipomyces, Lipomyces starkeyi (Oleaginous yeast), Lipomyces starkeyi NRRL Y-11557		ODQ76018;		cd00839;	IPR004843;IPR029052;IPR041792;IPR039331;IPR008963;IPR015914;IPR025733;	PF00149;PF14008;PF16656;		Metallophosphoesterase superfamily, Purple acid phosphatase family		DOMAIN 24..95; /note="Pur_ac_phosph_N"; /evidence="ECO:0000259|Pfam:PF16656"; DOMAIN 156..397; /note="Metallophos"; /evidence="ECO:0000259|Pfam:PF00149"; DOMAIN 418..483; /note="Metallophos_C"; /evidence="ECO:0000259|Pfam:PF14008"		SIGNAL 1..16; /evidence="ECO:0000256|RuleBase:RU361203"		Lipomyces starkeyi
I	A0A1F5L468	A0A1F5L468_9EURO	unreviewed	Purple acid phosphatase (EC 3.1.3.2)	PENARI_c038G06904	Penicillium arizonense	493	3.1.3.2		KW-0325; KW-0378; KW-0732; KW-1185	Glycoprotein;Hydrolase;Reference proteome;Signal			acid phosphatase activity [GO:0003993]; metal ion binding [GO:0046872]	acid phosphatase activity [GO:0003993]; metal ion binding [GO:0046872]	GO:0003993; GO:0046872				cellular organisms, Eukaryota, Opisthokonta, fungi, Dikarya, Ascomycota, saccharomyceta, Pezizomycotina, leotiomyceta, Eurotiomycetes, Eurotiomycetidae, Eurotiales (green and blue molds), Aspergillaceae, Penicillium, Penicillium arizonense				cd00839;	IPR004843;IPR029052;IPR041792;IPR039331;IPR008963;IPR015914;IPR025733;	PF00149;PF14008;PF16656;		Metallophosphoesterase superfamily, Purple acid phosphatase family		DOMAIN 32..119; /note="Pur_ac_phosph_N"; /evidence="ECO:0000259|Pfam:PF16656"; DOMAIN 163..401; /note="Metallophos"; /evidence="ECO:0000259|Pfam:PF00149"; DOMAIN 422..483; /note="Metallophos_C"; /evidence="ECO:0000259|Pfam:PF14008"		SIGNAL 1..26; /evidence="ECO:0000256|RuleBase:RU361203"		Penicillium arizonense
I	A0A1F5LNM7	A0A1F5LNM7_9EURO	unreviewed	Purple acid phosphatase (EC 3.1.3.2)	PENARI_c005G12315	Penicillium arizonense	497	3.1.3.2		KW-0325; KW-0378; KW-0732; KW-1185	Glycoprotein;Hydrolase;Reference proteome;Signal			acid phosphatase activity [GO:0003993]; metal ion binding [GO:0046872]	acid phosphatase activity [GO:0003993]; metal ion binding [GO:0046872]	GO:0003993; GO:0046872				cellular organisms, Eukaryota, Opisthokonta, fungi, Dikarya, Ascomycota, saccharomyceta, Pezizomycotina, leotiomyceta, Eurotiomycetes, Eurotiomycetidae, Eurotiales (green and blue molds), Aspergillaceae, Penicillium, Penicillium arizonense				cd00839;	IPR004843;IPR029052;IPR041792;IPR039331;IPR008963;IPR015914;IPR025733;	PF00149;PF14008;PF16656;		Metallophosphoesterase superfamily, Purple acid phosphatase family		DOMAIN 34..118; /note="Pur_ac_phosph_N"; /evidence="ECO:0000259|Pfam:PF16656"; DOMAIN 177..400; /note="Metallophos"; /evidence="ECO:0000259|Pfam:PF00149"; DOMAIN 422..482; /note="Metallophos_C"; /evidence="ECO:0000259|Pfam:PF14008"		SIGNAL 1..16; /evidence="ECO:0000256|RuleBase:RU361203"		Penicillium arizonense
I	A0A1F8AHW5	A0A1F8AHW5_9EURO	unreviewed	Purple acid phosphatase (EC 3.1.3.2)	ABOM_000077	Aspergillus bombycis	500	3.1.3.2		KW-0325; KW-0378; KW-0732; KW-1185	Glycoprotein;Hydrolase;Reference proteome;Signal			acid phosphatase activity [GO:0003993]; metal ion binding [GO:0046872]	acid phosphatase activity [GO:0003993]; metal ion binding [GO:0046872]	GO:0003993; GO:0046872				cellular organisms, Eukaryota, Opisthokonta, fungi, Dikarya, Ascomycota, saccharomyceta, Pezizomycotina, leotiomyceta, Eurotiomycetes, Eurotiomycetidae, Eurotiales (green and blue molds), Aspergillaceae, Aspergillus, Aspergillus bombycis				cd00839;	IPR004843;IPR029052;IPR041792;IPR039331;IPR008963;IPR015914;IPR025733;	PF00149;PF14008;PF16656;		Metallophosphoesterase superfamily, Purple acid phosphatase family		DOMAIN 34..117; /note="Pur_ac_phosph_N"; /evidence="ECO:0000259|Pfam:PF16656"; DOMAIN 178..403; /note="Metallophos"; /evidence="ECO:0000259|Pfam:PF00149"; DOMAIN 425..486; /note="Metallophos_C"; /evidence="ECO:0000259|Pfam:PF14008"		SIGNAL 1..20; /evidence="ECO:0000256|RuleBase:RU361203"		Aspergillus bombycis
I	A0A1L7SZL0	A0A1L7SZL0_FUSMA	unreviewed	Purple acid phosphatase (EC 3.1.3.2)	FMAN_05263	Fusarium mangiferae (Mango malformation disease fungus)	493	3.1.3.2		KW-0325; KW-0378; KW-0732	Glycoprotein;Hydrolase;Signal			acid phosphatase activity [GO:0003993]; metal ion binding [GO:0046872]	acid phosphatase activity [GO:0003993]; metal ion binding [GO:0046872]	GO:0003993; GO:0046872				cellular organisms, Eukaryota, Opisthokonta, fungi, Dikarya, Ascomycota, saccharomyceta, Pezizomycotina, leotiomyceta, sordariomyceta, Sordariomycetes, Hypocreomycetidae, Hypocreales, Nectriaceae, Fusarium, Fusarium fujikuroi species complex, Fusarium mangiferae (Mango malformation disease fungus)				cd00063;cd00839;	IPR004843;IPR003961;IPR029052;IPR041792;IPR039331;IPR008963;IPR015914;IPR025733;	PF00149;PF14008;PF16656;		Metallophosphoesterase superfamily, Purple acid phosphatase family		DOMAIN 28..107; /note="Pur_ac_phosph_N"; /evidence="ECO:0000259|Pfam:PF16656"; DOMAIN 172..395; /note="Metallophos"; /evidence="ECO:0000259|Pfam:PF00149"; DOMAIN 417..478; /note="Metallophos_C"; /evidence="ECO:0000259|Pfam:PF14008"				Fusarium mangiferae
I	A0A1L7VID3	A0A1L7VID3_FUSPR	unreviewed	Purple acid phosphatase (EC 3.1.3.2)	FPRO_05533	Fusarium proliferatum (strain ET1) (Orchid endophyte fungus)	493	3.1.3.2		KW-0325; KW-0378; KW-0732	Glycoprotein;Hydrolase;Signal			acid phosphatase activity [GO:0003993]; metal ion binding [GO:0046872]	acid phosphatase activity [GO:0003993]; metal ion binding [GO:0046872]	GO:0003993; GO:0046872				cellular organisms, Eukaryota, Opisthokonta, fungi, Dikarya, Ascomycota, saccharomyceta, Pezizomycotina, leotiomyceta, sordariomyceta, Sordariomycetes, Hypocreomycetidae, Hypocreales, Nectriaceae, Fusarium, Fusarium fujikuroi species complex, Gibberella intermedia (Bulb rot disease fungus) (Fusarium proliferatum), Fusarium proliferatum (strain ET1) (Orchid endophyte fungus)				cd00063;cd00839;	IPR004843;IPR003961;IPR029052;IPR041792;IPR039331;IPR008963;IPR015914;IPR025733;	PF00149;PF14008;PF16656;		Metallophosphoesterase superfamily, Purple acid phosphatase family		DOMAIN 28..107; /note="Pur_ac_phosph_N"; /evidence="ECO:0000259|Pfam:PF16656"; DOMAIN 172..395; /note="Metallophos"; /evidence="ECO:0000259|Pfam:PF00149"; DOMAIN 417..478; /note="Metallophos_C"; /evidence="ECO:0000259|Pfam:PF14008"				Fusarium proliferatum
I	A0A1L7WHP8	A0A1L7WHP8_9HELO	unreviewed	Purple acid phosphatase (EC 3.1.3.2)	PAC_02167	Phialocephala subalpina	500	3.1.3.2		KW-0325; KW-0378; KW-0732; KW-1185	Glycoprotein;Hydrolase;Reference proteome;Signal			acid phosphatase activity [GO:0003993]; metal ion binding [GO:0046872]	acid phosphatase activity [GO:0003993]; metal ion binding [GO:0046872]	GO:0003993; GO:0046872				cellular organisms, Eukaryota, Opisthokonta, fungi, Dikarya, Ascomycota, saccharomyceta, Pezizomycotina, leotiomyceta, sordariomyceta, Leotiomycetes, Helotiales, Mollisiaceae, Phialocephala, Phialocephala fortinii species complex, Phialocephala subalpina				cd00839;	IPR004843;IPR029052;IPR041792;IPR039331;IPR008963;IPR015914;IPR025733;	PF00149;PF14008;PF16656;		Metallophosphoesterase superfamily, Purple acid phosphatase family		DOMAIN 34..116; /note="Pur_ac_phosph_N"; /evidence="ECO:0000259|Pfam:PF16656"; DOMAIN 178..403; /note="Metallophos"; /evidence="ECO:0000259|Pfam:PF00149"; DOMAIN 425..486; /note="Metallophos_C"; /evidence="ECO:0000259|Pfam:PF14008"		SIGNAL 1..20; /evidence="ECO:0000256|RuleBase:RU361203"		Phialocephala subalpina
I	A0A1L7XBZ3	A0A1L7XBZ3_9HELO	unreviewed	Purple acid phosphatase (EC 3.1.3.2)	PAC_12422	Phialocephala subalpina	524	3.1.3.2		KW-0325; KW-0378; KW-0732; KW-1185	Glycoprotein;Hydrolase;Reference proteome;Signal			acid phosphatase activity [GO:0003993]; metal ion binding [GO:0046872]	acid phosphatase activity [GO:0003993]; metal ion binding [GO:0046872]	GO:0003993; GO:0046872				cellular organisms, Eukaryota, Opisthokonta, fungi, Dikarya, Ascomycota, saccharomyceta, Pezizomycotina, leotiomyceta, sordariomyceta, Leotiomycetes, Helotiales, Mollisiaceae, Phialocephala, Phialocephala fortinii species complex, Phialocephala subalpina				cd00839;	IPR004843;IPR029052;IPR041792;IPR039331;IPR008963;IPR015914;IPR025733;	PF00149;PF14008;PF16656;		Metallophosphoesterase superfamily, Purple acid phosphatase family		DOMAIN 30..119; /note="Pur_ac_phosph_N"; /evidence="ECO:0000259|Pfam:PF16656"; DOMAIN 176..382; /note="Metallophos"; /evidence="ECO:0000259|Pfam:PF00149"; DOMAIN 403..467; /note="Metallophos_C"; /evidence="ECO:0000259|Pfam:PF14008"		SIGNAL 1..22; /evidence="ECO:0000256|RuleBase:RU361203"		Phialocephala subalpina
I	A0A1L9MSN3	A0A1L9MSN3_ASPTC	unreviewed	Purple acid phosphatase (EC 3.1.3.2)	ASPTUDRAFT_32987	Aspergillus tubingensis (strain CBS 134.48)	498	3.1.3.2		KW-0325; KW-0378; KW-0732; KW-1185	Glycoprotein;Hydrolase;Reference proteome;Signal			acid phosphatase activity [GO:0003993]; metal ion binding [GO:0046872]	acid phosphatase activity [GO:0003993]; metal ion binding [GO:0046872]	GO:0003993; GO:0046872				cellular organisms, Eukaryota, Opisthokonta, fungi, Dikarya, Ascomycota, saccharomyceta, Pezizomycotina, leotiomyceta, Eurotiomycetes, Eurotiomycetidae, Eurotiales (green and blue molds), Aspergillaceae, Aspergillus, Aspergillus tubingensis, Aspergillus tubingensis (strain CBS 134.48)		OJI80048;		cd00839;	IPR004843;IPR029052;IPR041792;IPR039331;IPR008963;IPR015914;IPR025733;	PF00149;PF14008;PF16656;		Metallophosphoesterase superfamily, Purple acid phosphatase family		DOMAIN 33..117; /note="Pur_ac_phosph_N"; /evidence="ECO:0000259|Pfam:PF16656"; DOMAIN 177..401; /note="Metallophos"; /evidence="ECO:0000259|Pfam:PF00149"; DOMAIN 423..484; /note="Metallophos_C"; /evidence="ECO:0000259|Pfam:PF14008"		SIGNAL 1..20; /evidence="ECO:0000256|RuleBase:RU361203"		Aspergillus tubingensis
I	A0A1L9PBL2	A0A1L9PBL2_ASPVE	unreviewed	Purple acid phosphatase (EC 3.1.3.2)	ASPVEDRAFT_123510	Aspergillus versicolor CBS 583.65	494	3.1.3.2		KW-0325; KW-0378; KW-0732; KW-1185	Glycoprotein;Hydrolase;Reference proteome;Signal			acid phosphatase activity [GO:0003993]; metal ion binding [GO:0046872]	acid phosphatase activity [GO:0003993]; metal ion binding [GO:0046872]	GO:0003993; GO:0046872				cellular organisms, Eukaryota, Opisthokonta, fungi, Dikarya, Ascomycota, saccharomyceta, Pezizomycotina, leotiomyceta, Eurotiomycetes, Eurotiomycetidae, Eurotiales (green and blue molds), Aspergillaceae, Aspergillus, Aspergillus subgen. Nidulantes, Aspergillus versicolor, Aspergillus versicolor CBS 583.65		OJI98853;		cd00839;	IPR004843;IPR029052;IPR041792;IPR039331;IPR008963;IPR015914;IPR025733;	PF00149;PF14008;PF16656;		Metallophosphoesterase superfamily, Purple acid phosphatase family		DOMAIN 31..115; /note="Pur_ac_phosph_N"; /evidence="ECO:0000259|Pfam:PF16656"; DOMAIN 175..397; /note="Metallophos"; /evidence="ECO:0000259|Pfam:PF00149"; DOMAIN 419..480; /note="Metallophos_C"; /evidence="ECO:0000259|Pfam:PF14008"		SIGNAL 1..19; /evidence="ECO:0000256|RuleBase:RU361203"		Aspergillus versicolor
I	A0A1L9R7W5	A0A1L9R7W5_ASPWE	unreviewed	Purple acid phosphatase (EC 3.1.3.2)	ASPWEDRAFT_186923	Aspergillus wentii DTO 134E9	488	3.1.3.2		KW-0325; KW-0378; KW-0732; KW-1185	Glycoprotein;Hydrolase;Reference proteome;Signal			acid phosphatase activity [GO:0003993]; metal ion binding [GO:0046872]	acid phosphatase activity [GO:0003993]; metal ion binding [GO:0046872]	GO:0003993; GO:0046872				cellular organisms, Eukaryota, Opisthokonta, fungi, Dikarya, Ascomycota, saccharomyceta, Pezizomycotina, leotiomyceta, Eurotiomycetes, Eurotiomycetidae, Eurotiales (green and blue molds), Aspergillaceae, Aspergillus, Aspergillus subgen. Cremei, Aspergillus wentii, Aspergillus wentii DTO 134E9		OJJ30978;		cd00063;cd00839;	IPR004843;IPR003961;IPR029052;IPR041792;IPR039331;IPR008963;IPR015914;IPR025733;	PF00149;PF14008;PF16656;		Metallophosphoesterase superfamily, Purple acid phosphatase family		DOMAIN 26..113; /note="Pur_ac_phosph_N"; /evidence="ECO:0000259|Pfam:PF16656"; DOMAIN 124..396; /note="Metallophos"; /evidence="ECO:0000259|Pfam:PF00149"; DOMAIN 417..478; /note="Metallophos_C"; /evidence="ECO:0000259|Pfam:PF14008"		SIGNAL 1..18; /evidence="ECO:0000256|RuleBase:RU361203"		Aspergillus wentii
I	A0A1L9SDH3	A0A1L9SDH3_9EURO	unreviewed	Purple acid phosphatase (EC 3.1.3.2)	ASPZODRAFT_2111045	Penicilliopsis zonata CBS 506.65	490	3.1.3.2		KW-0325; KW-0378; KW-0732; KW-1185	Glycoprotein;Hydrolase;Reference proteome;Signal			acid phosphatase activity [GO:0003993]; metal ion binding [GO:0046872]	acid phosphatase activity [GO:0003993]; metal ion binding [GO:0046872]	GO:0003993; GO:0046872				cellular organisms, Eukaryota, Opisthokonta, fungi, Dikarya, Ascomycota, saccharomyceta, Pezizomycotina, leotiomyceta, Eurotiomycetes, Eurotiomycetidae, Eurotiales (green and blue molds), Aspergillaceae, Penicilliopsis, Penicilliopsis zonata, Penicilliopsis zonata CBS 506.65		OJJ45137;		cd00839;	IPR004843;IPR029052;IPR041792;IPR039331;IPR008963;IPR015914;IPR025733;	PF00149;PF14008;PF16656;		Metallophosphoesterase superfamily, Purple acid phosphatase family		DOMAIN 18..102; /note="Pur_ac_phosph_N"; /evidence="ECO:0000259|Pfam:PF16656"; DOMAIN 156..393; /note="Metallophos"; /evidence="ECO:0000259|Pfam:PF00149"; DOMAIN 415..475; /note="Metallophos_C"; /evidence="ECO:0000259|Pfam:PF14008"				Penicilliopsis zonata
I	A0A1L9TZB5	A0A1L9TZB5_9EURO	unreviewed	Purple acid phosphatase (EC 3.1.3.2)	ASPSYDRAFT_343636	Aspergillus sydowii CBS 593.65	494	3.1.3.2		KW-0325; KW-0378; KW-0732; KW-1185	Glycoprotein;Hydrolase;Reference proteome;Signal			acid phosphatase activity [GO:0003993]; metal ion binding [GO:0046872]	acid phosphatase activity [GO:0003993]; metal ion binding [GO:0046872]	GO:0003993; GO:0046872				cellular organisms, Eukaryota, Opisthokonta, fungi, Dikarya, Ascomycota, saccharomyceta, Pezizomycotina, leotiomyceta, Eurotiomycetes, Eurotiomycetidae, Eurotiales (green and blue molds), Aspergillaceae, Aspergillus, Aspergillus subgen. Nidulantes, Aspergillus sydowii, Aspergillus sydowii CBS 593.65		OJJ64752;		cd00839;	IPR004843;IPR029052;IPR041792;IPR039331;IPR008963;IPR015914;IPR025733;	PF00149;PF14008;PF16656;		Metallophosphoesterase superfamily, Purple acid phosphatase family		DOMAIN 31..115; /note="Pur_ac_phosph_N"; /evidence="ECO:0000259|Pfam:PF16656"; DOMAIN 175..397; /note="Metallophos"; /evidence="ECO:0000259|Pfam:PF00149"; DOMAIN 419..480; /note="Metallophos_C"; /evidence="ECO:0000259|Pfam:PF14008"		SIGNAL 1..19; /evidence="ECO:0000256|RuleBase:RU361203"		Aspergillus sydowii
I	A0A1L9U7H7	A0A1L9U7H7_ASPBC	unreviewed	Purple acid phosphatase (EC 3.1.3.2)	ASPBRDRAFT_47589	Aspergillus brasiliensis (strain CBS 101740 / IMI 381727 / IBT 21946)	472	3.1.3.2		KW-0325; KW-0378; KW-0732; KW-1185	Glycoprotein;Hydrolase;Reference proteome;Signal			acid phosphatase activity [GO:0003993]; metal ion binding [GO:0046872]	acid phosphatase activity [GO:0003993]; metal ion binding [GO:0046872]	GO:0003993; GO:0046872				cellular organisms, Eukaryota, Opisthokonta, fungi, Dikarya, Ascomycota, saccharomyceta, Pezizomycotina, leotiomyceta, Eurotiomycetes, Eurotiomycetidae, Eurotiales (green and blue molds), Aspergillaceae, Aspergillus, Aspergillus brasiliensis, Aspergillus brasiliensis (strain CBS 101740 / IMI 381727 / IBT 21946)		OJJ67523;		cd00839;	IPR004843;IPR029052;IPR041792;IPR039331;IPR008963;IPR015914;IPR025733;	PF00149;PF14008;PF16656;		Metallophosphoesterase superfamily, Purple acid phosphatase family		DOMAIN 1..77; /note="Pur_ac_phosph_N"; /evidence="ECO:0000259|Pfam:PF16656"; DOMAIN 122..362; /note="Metallophos"; /evidence="ECO:0000259|Pfam:PF00149"; DOMAIN 383..447; /note="Metallophos_C"; /evidence="ECO:0000259|Pfam:PF14008"				Aspergillus brasiliensis
I	A0A1L9UDM8	A0A1L9UDM8_ASPBC	unreviewed	Purple acid phosphatase (EC 3.1.3.2)	ASPBRDRAFT_45061	Aspergillus brasiliensis (strain CBS 101740 / IMI 381727 / IBT 21946)	498	3.1.3.2		KW-0325; KW-0378; KW-0732; KW-1185	Glycoprotein;Hydrolase;Reference proteome;Signal			acid phosphatase activity [GO:0003993]; metal ion binding [GO:0046872]	acid phosphatase activity [GO:0003993]; metal ion binding [GO:0046872]	GO:0003993; GO:0046872				cellular organisms, Eukaryota, Opisthokonta, fungi, Dikarya, Ascomycota, saccharomyceta, Pezizomycotina, leotiomyceta, Eurotiomycetes, Eurotiomycetidae, Eurotiales (green and blue molds), Aspergillaceae, Aspergillus, Aspergillus brasiliensis, Aspergillus brasiliensis (strain CBS 101740 / IMI 381727 / IBT 21946)		OJJ69776;		cd00839;	IPR004843;IPR029052;IPR041792;IPR039331;IPR008963;IPR015914;IPR025733;	PF00149;PF14008;PF16656;		Metallophosphoesterase superfamily, Purple acid phosphatase family		DOMAIN 33..117; /note="Pur_ac_phosph_N"; /evidence="ECO:0000259|Pfam:PF16656"; DOMAIN 177..401; /note="Metallophos"; /evidence="ECO:0000259|Pfam:PF00149"; DOMAIN 423..484; /note="Metallophos_C"; /evidence="ECO:0000259|Pfam:PF14008"		SIGNAL 1..20; /evidence="ECO:0000256|RuleBase:RU361203"		Aspergillus brasiliensis
I	A0A1L9VBR1	A0A1L9VBR1_ASPGL	unreviewed	Purple acid phosphatase (EC 3.1.3.2)	ASPGLDRAFT_50335	Aspergillus glaucus CBS 516.65	499	3.1.3.2		KW-0325; KW-0378; KW-0732; KW-1185	Glycoprotein;Hydrolase;Reference proteome;Signal			acid phosphatase activity [GO:0003993]; metal ion binding [GO:0046872]	acid phosphatase activity [GO:0003993]; metal ion binding [GO:0046872]	GO:0003993; GO:0046872				cellular organisms, Eukaryota, Opisthokonta, fungi, Dikarya, Ascomycota, saccharomyceta, Pezizomycotina, leotiomyceta, Eurotiomycetes, Eurotiomycetidae, Eurotiales (green and blue molds), Aspergillaceae, Aspergillus, Aspergillus subgen. Aspergillus, Aspergillus glaucus (Eurotium herbariorum), Aspergillus glaucus CBS 516.65		OJJ81282;		cd00839;	IPR004843;IPR029052;IPR041792;IPR039331;IPR008963;IPR015914;IPR025733;	PF00149;PF14008;PF16656;		Metallophosphoesterase superfamily, Purple acid phosphatase family		DOMAIN 35..119; /note="Pur_ac_phosph_N"; /evidence="ECO:0000259|Pfam:PF16656"; DOMAIN 179..402; /note="Metallophos"; /evidence="ECO:0000259|Pfam:PF00149"; DOMAIN 424..485; /note="Metallophos_C"; /evidence="ECO:0000259|Pfam:PF14008"		SIGNAL 1..21; /evidence="ECO:0000256|RuleBase:RU361203"		Aspergillus glaucus
I	A0A1L9WEW0	A0A1L9WEW0_ASPA1	unreviewed	Purple acid phosphatase (EC 3.1.3.2)	ASPACDRAFT_55626	Aspergillus aculeatus (strain ATCC 16872 / CBS 172.66 / WB 5094)	500	3.1.3.2		KW-0325; KW-0378; KW-0732; KW-1185	Glycoprotein;Hydrolase;Reference proteome;Signal			acid phosphatase activity [GO:0003993]; metal ion binding [GO:0046872]	acid phosphatase activity [GO:0003993]; metal ion binding [GO:0046872]	GO:0003993; GO:0046872				cellular organisms, Eukaryota, Opisthokonta, fungi, Dikarya, Ascomycota, saccharomyceta, Pezizomycotina, leotiomyceta, Eurotiomycetes, Eurotiomycetidae, Eurotiales (green and blue molds), Aspergillaceae, Aspergillus, Aspergillus subgen. Circumdati, Aspergillus aculeatus, Aspergillus aculeatus (strain ATCC 16872 / CBS 172.66 / WB 5094)		OJJ94708;	30976842;	cd00839;	IPR004843;IPR029052;IPR041792;IPR039331;IPR008963;IPR015914;IPR025733;	PF00149;PF14008;PF16656;		Metallophosphoesterase superfamily, Purple acid phosphatase family		DOMAIN 33..117; /note="Pur_ac_phosph_N"; /evidence="ECO:0000259|Pfam:PF16656"; DOMAIN 173..403; /note="Metallophos"; /evidence="ECO:0000259|Pfam:PF00149"; DOMAIN 425..486; /note="Metallophos_C"; /evidence="ECO:0000259|Pfam:PF14008"		SIGNAL 1..20; /evidence="ECO:0000256|RuleBase:RU361203"		Aspergillus aculeatus
I	A0A1Q5U0F3	A0A1Q5U0F3_9EURO	unreviewed	Purple acid phosphatase (EC 3.1.3.2)	PENSUB_6676	Penicillium subrubescens	495	3.1.3.2		KW-0325; KW-0378; KW-0732; KW-1185	Glycoprotein;Hydrolase;Reference proteome;Signal			acid phosphatase activity [GO:0003993]; metal ion binding [GO:0046872]	acid phosphatase activity [GO:0003993]; metal ion binding [GO:0046872]	GO:0003993; GO:0046872				cellular organisms, Eukaryota, Opisthokonta, fungi, Dikarya, Ascomycota, saccharomyceta, Pezizomycotina, leotiomyceta, Eurotiomycetes, Eurotiomycetidae, Eurotiales (green and blue molds), Aspergillaceae, Penicillium, Penicillium subrubescens				cd00839;	IPR004843;IPR029052;IPR041792;IPR039331;IPR008963;IPR015914;IPR025733;	PF00149;PF14008;PF16656;		Metallophosphoesterase superfamily, Purple acid phosphatase family		DOMAIN 34..118; /note="Pur_ac_phosph_N"; /evidence="ECO:0000259|Pfam:PF16656"; DOMAIN 174..398; /note="Metallophos"; /evidence="ECO:0000259|Pfam:PF00149"; DOMAIN 420..481; /note="Metallophos_C"; /evidence="ECO:0000259|Pfam:PF14008"		SIGNAL 1..20; /evidence="ECO:0000256|RuleBase:RU361203"		Penicillium subrubescens
I	A0A1Q5UHQ5	A0A1Q5UHQ5_9EURO	unreviewed	Purple acid phosphatase (EC 3.1.3.2)	PENSUB_2456	Penicillium subrubescens	516	3.1.3.2		KW-0325; KW-0378; KW-0732; KW-1185	Glycoprotein;Hydrolase;Reference proteome;Signal			acid phosphatase activity [GO:0003993]; metal ion binding [GO:0046872]	acid phosphatase activity [GO:0003993]; metal ion binding [GO:0046872]	GO:0003993; GO:0046872				cellular organisms, Eukaryota, Opisthokonta, fungi, Dikarya, Ascomycota, saccharomyceta, Pezizomycotina, leotiomyceta, Eurotiomycetes, Eurotiomycetidae, Eurotiales (green and blue molds), Aspergillaceae, Penicillium, Penicillium subrubescens				cd00063;cd00839;	IPR004843;IPR003961;IPR029052;IPR041792;IPR039331;IPR008963;IPR015914;IPR025733;	PF00149;PF14008;PF16656;		Metallophosphoesterase superfamily, Purple acid phosphatase family		DOMAIN 32..121; /note="Pur_ac_phosph_N"; /evidence="ECO:0000259|Pfam:PF16656"; DOMAIN 168..406; /note="Metallophos"; /evidence="ECO:0000259|Pfam:PF00149"; DOMAIN 427..491; /note="Metallophos_C"; /evidence="ECO:0000259|Pfam:PF14008"		SIGNAL 1..22; /evidence="ECO:0000256|RuleBase:RU361203"		Penicillium subrubescens
I	A0A1R3RGI6	A0A1R3RGI6_ASPC5	unreviewed	Purple acid phosphatase (EC 3.1.3.2)	ASPCADRAFT_53516	Aspergillus carbonarius (strain ITEM 5010)	498	3.1.3.2		KW-0175; KW-0325; KW-0378; KW-0732; KW-1185	Coiled coil;Glycoprotein;Hydrolase;Reference proteome;Signal			acid phosphatase activity [GO:0003993]; metal ion binding [GO:0046872]	acid phosphatase activity [GO:0003993]; metal ion binding [GO:0046872]	GO:0003993; GO:0046872				cellular organisms, Eukaryota, Opisthokonta, fungi, Dikarya, Ascomycota, saccharomyceta, Pezizomycotina, leotiomyceta, Eurotiomycetes, Eurotiomycetidae, Eurotiales (green and blue molds), Aspergillaceae, Aspergillus, Aspergillus carbonarius, Aspergillus carbonarius (strain ITEM 5010)		OOF93595;		cd00839;	IPR004843;IPR029052;IPR041792;IPR039331;IPR008963;IPR015914;IPR025733;	PF00149;PF14008;PF16656;		Metallophosphoesterase superfamily, Purple acid phosphatase family		DOMAIN 33..117; /note="Pur_ac_phosph_N"; /evidence="ECO:0000259|Pfam:PF16656"; DOMAIN 170..401; /note="Metallophos"; /evidence="ECO:0000259|Pfam:PF00149"; DOMAIN 423..484; /note="Metallophos_C"; /evidence="ECO:0000259|Pfam:PF14008"		SIGNAL 1..20; /evidence="ECO:0000256|RuleBase:RU361203"		Aspergillus carbonarius
I	A0A1S9DXB3	A0A1S9DXB3_ASPOZ	unreviewed	Purple acid phosphatase (EC 3.1.3.2)	OAory_01023060	Aspergillus oryzae (Yellow koji mold)	449	3.1.3.2		KW-0325; KW-0378; KW-0732; KW-1185	Glycoprotein;Hydrolase;Reference proteome;Signal			acid phosphatase activity [GO:0003993]; metal ion binding [GO:0046872]	acid phosphatase activity [GO:0003993]; metal ion binding [GO:0046872]	GO:0003993; GO:0046872				cellular organisms, Eukaryota, Opisthokonta, fungi, Dikarya, Ascomycota, saccharomyceta, Pezizomycotina, leotiomyceta, Eurotiomycetes, Eurotiomycetidae, Eurotiales (green and blue molds), Aspergillaceae, Aspergillus, Aspergillus subgen. Circumdati, Aspergillus oryzae (Yellow koji mold)				cd00839;	IPR004843;IPR029052;IPR041792;IPR039331;IPR008963;IPR025733;	PF00149;PF14008;		Metallophosphoesterase superfamily, Purple acid phosphatase family		DOMAIN 127..352; /note="Metallophos"; /evidence="ECO:0000259|Pfam:PF00149"; DOMAIN 374..435; /note="Metallophos_C"; /evidence="ECO:0000259|Pfam:PF14008"		SIGNAL 1..20; /evidence="ECO:0000256|RuleBase:RU361203"		Aspergillus oryzae
I	A0A1S9RDK4	A0A1S9RDK4_PENBI	unreviewed	Purple acid phosphatase (EC 3.1.3.2)	PEBR_35490	Penicillium brasilianum	495	3.1.3.2		KW-0325; KW-0378; KW-0732	Glycoprotein;Hydrolase;Signal			acid phosphatase activity [GO:0003993]; metal ion binding [GO:0046872]	acid phosphatase activity [GO:0003993]; metal ion binding [GO:0046872]	GO:0003993; GO:0046872				cellular organisms, Eukaryota, Opisthokonta, fungi, Dikarya, Ascomycota, saccharomyceta, Pezizomycotina, leotiomyceta, Eurotiomycetes, Eurotiomycetidae, Eurotiales (green and blue molds), Aspergillaceae, Penicillium, Penicillium brasilianum				cd00839;	IPR004843;IPR029052;IPR041792;IPR039331;IPR008963;IPR015914;IPR025733;	PF00149;PF14008;PF16656;		Metallophosphoesterase superfamily, Purple acid phosphatase family		DOMAIN 34..118; /note="Pur_ac_phosph_N"; /evidence="ECO:0000259|Pfam:PF16656"; DOMAIN 174..398; /note="Metallophos"; /evidence="ECO:0000259|Pfam:PF00149"; DOMAIN 420..481; /note="Metallophos_C"; /evidence="ECO:0000259|Pfam:PF14008"		SIGNAL 1..20; /evidence="ECO:0000256|RuleBase:RU361203"		Penicillium brasilianum
I	A0A1S9S0K7	A0A1S9S0K7_PENBI	unreviewed	Purple acid phosphatase (EC 3.1.3.2)	PEBR_00196	Penicillium brasilianum	476	3.1.3.2		KW-0325; KW-0378; KW-0732	Glycoprotein;Hydrolase;Signal			acid phosphatase activity [GO:0003993]; metal ion binding [GO:0046872]	acid phosphatase activity [GO:0003993]; metal ion binding [GO:0046872]	GO:0003993; GO:0046872				cellular organisms, Eukaryota, Opisthokonta, fungi, Dikarya, Ascomycota, saccharomyceta, Pezizomycotina, leotiomyceta, Eurotiomycetes, Eurotiomycetidae, Eurotiales (green and blue molds), Aspergillaceae, Penicillium, Penicillium brasilianum				cd00839;	IPR004843;IPR029052;IPR041792;IPR039331;IPR008963;IPR015914;IPR025733;	PF00149;PF14008;PF16656;		Metallophosphoesterase superfamily, Purple acid phosphatase family		DOMAIN 37..122; /note="Pur_ac_phosph_N"; /evidence="ECO:0000259|Pfam:PF16656"; DOMAIN 133..385; /note="Metallophos"; /evidence="ECO:0000259|Pfam:PF00149"; DOMAIN 407..466; /note="Metallophos_C"; /evidence="ECO:0000259|Pfam:PF14008"		SIGNAL 1..22; /evidence="ECO:0000256|RuleBase:RU361203"		Penicillium brasilianum
I	A0A1S9S1V9	A0A1S9S1V9_PENBI	unreviewed	Purple acid phosphatase (EC 3.1.3.2)	PEBR_01237	Penicillium brasilianum	504	3.1.3.2		KW-0325; KW-0378; KW-0732	Glycoprotein;Hydrolase;Signal			acid phosphatase activity [GO:0003993]; metal ion binding [GO:0046872]	acid phosphatase activity [GO:0003993]; metal ion binding [GO:0046872]	GO:0003993; GO:0046872				cellular organisms, Eukaryota, Opisthokonta, fungi, Dikarya, Ascomycota, saccharomyceta, Pezizomycotina, leotiomyceta, Eurotiomycetes, Eurotiomycetidae, Eurotiales (green and blue molds), Aspergillaceae, Penicillium, Penicillium brasilianum				cd00839;	IPR004843;IPR029052;IPR041792;IPR039331;IPR008963;IPR015914;IPR025733;	PF00149;PF14008;PF16656;		Metallophosphoesterase superfamily, Purple acid phosphatase family		DOMAIN 35..122; /note="Pur_ac_phosph_N"; /evidence="ECO:0000259|Pfam:PF16656"; DOMAIN 178..403; /note="Metallophos"; /evidence="ECO:0000259|Pfam:PF00149"; DOMAIN 425..486; /note="Metallophos_C"; /evidence="ECO:0000259|Pfam:PF14008"		SIGNAL 1..22; /evidence="ECO:0000256|RuleBase:RU361203"		Penicillium brasilianum
I	A0A1T3C991	A0A1T3C991_9HYPO	unreviewed	Purple acid phosphatase (EC 3.1.3.2)	A0O28_0045950	Trichoderma guizhouense	498	3.1.3.2		KW-0325; KW-0378; KW-0732	Glycoprotein;Hydrolase;Signal			acid phosphatase activity [GO:0003993]; metal ion binding [GO:0046872]	acid phosphatase activity [GO:0003993]; metal ion binding [GO:0046872]	GO:0003993; GO:0046872				cellular organisms, Eukaryota, Opisthokonta, fungi, Dikarya, Ascomycota, saccharomyceta, Pezizomycotina, leotiomyceta, sordariomyceta, Sordariomycetes, Hypocreomycetidae, Hypocreales, Hypocreaceae, Trichoderma, Trichoderma guizhouense		OPB37683;		cd00839;	IPR004843;IPR029052;IPR041792;IPR039331;IPR008963;IPR015914;IPR025733;	PF00149;PF14008;PF16656;		Metallophosphoesterase superfamily, Purple acid phosphatase family		DOMAIN 34..118; /note="Pur_ac_phosph_N"; /evidence="ECO:0000259|Pfam:PF16656"; DOMAIN 178..401; /note="Metallophos"; /evidence="ECO:0000259|Pfam:PF00149"; DOMAIN 423..484; /note="Metallophos_C"; /evidence="ECO:0000259|Pfam:PF14008"		SIGNAL 1..20; /evidence="ECO:0000256|RuleBase:RU361203"		Trichoderma guizhouense
I	A0A1T3CS17	A0A1T3CS17_9HYPO	unreviewed	Purple acid phosphatase (EC 3.1.3.2)	A0O28_0022020	Trichoderma guizhouense	501	3.1.3.2		KW-0325; KW-0378; KW-0732	Glycoprotein;Hydrolase;Signal			acid phosphatase activity [GO:0003993]; metal ion binding [GO:0046872]	acid phosphatase activity [GO:0003993]; metal ion binding [GO:0046872]	GO:0003993; GO:0046872				cellular organisms, Eukaryota, Opisthokonta, fungi, Dikarya, Ascomycota, saccharomyceta, Pezizomycotina, leotiomyceta, sordariomyceta, Sordariomycetes, Hypocreomycetidae, Hypocreales, Hypocreaceae, Trichoderma, Trichoderma guizhouense		OPB43884;		cd00839;	IPR004843;IPR029052;IPR041792;IPR039331;IPR008963;IPR015914;IPR025733;	PF00149;PF14008;PF16656;		Metallophosphoesterase superfamily, Purple acid phosphatase family		DOMAIN 23..112; /note="Pur_ac_phosph_N"; /evidence="ECO:0000259|Pfam:PF16656"; DOMAIN 122..397; /note="Metallophos"; /evidence="ECO:0000259|Pfam:PF00149"; DOMAIN 418..483; /note="Metallophos_C"; /evidence="ECO:0000259|Pfam:PF14008"		SIGNAL 1..16; /evidence="ECO:0000256|RuleBase:RU361203"		Trichoderma guizhouense
I	A0A1U8QN50	A0A1U8QN50_EMENI	unreviewed	Purple acid phosphatase (EC 3.1.3.2)	AN2360.2	Emericella nidulans (strain FGSC A4 / ATCC 38163 / CBS 112.46 / NRRL 194 / M139) (Aspergillus nidulans)	497	3.1.3.2		KW-0325; KW-0378; KW-0732	Glycoprotein;Hydrolase;Signal			acid phosphatase activity [GO:0003993]; metal ion binding [GO:0046872]	acid phosphatase activity [GO:0003993]; metal ion binding [GO:0046872]	GO:0003993; GO:0046872				cellular organisms, Eukaryota, Opisthokonta, fungi, Dikarya, Ascomycota, saccharomyceta, Pezizomycotina, leotiomyceta, Eurotiomycetes, Eurotiomycetidae, Eurotiales (green and blue molds), Aspergillaceae, Aspergillus, Aspergillus subgen. Nidulantes, Emericella nidulans (Aspergillus nidulans), Emericella nidulans (strain FGSC A4 / ATCC 38163 / CBS 112.46 / NRRL 194 / M139) (Aspergillus nidulans)		CBF86687;	2875033;	cd00063;cd00839;	IPR004843;IPR003961;IPR029052;IPR041792;IPR039331;IPR008963;IPR015914;IPR025733;	PF00149;PF14008;PF16656;		Metallophosphoesterase superfamily, Purple acid phosphatase family		DOMAIN 34..117; /note="Pur_ac_phosph_N"; /evidence="ECO:0000259|Pfam:PF16656"; DOMAIN 178..400; /note="Metallophos"; /evidence="ECO:0000259|Pfam:PF00149"; DOMAIN 422..482; /note="Metallophos_C"; /evidence="ECO:0000259|Pfam:PF14008"		SIGNAL 1..19; /evidence="ECO:0000256|RuleBase:RU361203"		Emericella nidulans
I	A0A1V1SR45	A0A1V1SR45_9FUNG	unreviewed	Purple acid phosphatase (EC 3.1.3.2)	ANO14919_003410	fungal sp. No.14919	499	3.1.3.2		KW-0325; KW-0378; KW-0732; KW-1185	Glycoprotein;Hydrolase;Reference proteome;Signal			acid phosphatase activity [GO:0003993]; metal ion binding [GO:0046872]	acid phosphatase activity [GO:0003993]; metal ion binding [GO:0046872]	GO:0003993; GO:0046872				cellular organisms, Eukaryota, Opisthokonta, fungi, unclassified fungi, fungal sp. No.14919				cd00839;	IPR004843;IPR029052;IPR041792;IPR039331;IPR008963;IPR015914;IPR025733;	PF00149;PF14008;PF16656;		Metallophosphoesterase superfamily, Purple acid phosphatase family		DOMAIN 34..118; /note="Pur_ac_phosph_N"; /evidence="ECO:0000259|Pfam:PF16656"; DOMAIN 178..402; /note="Metallophos"; /evidence="ECO:0000259|Pfam:PF00149"; DOMAIN 424..485; /note="Metallophos_C"; /evidence="ECO:0000259|Pfam:PF14008"		SIGNAL 1..20; /evidence="ECO:0000256|RuleBase:RU361203"
I	A0A1V6N668	A0A1V6N668_9EURO	unreviewed	Purple acid phosphatase (EC 3.1.3.2)	PENPOL_c027G06360	Penicillium polonicum	497	3.1.3.2		KW-0325; KW-0378; KW-0732; KW-1185	Glycoprotein;Hydrolase;Reference proteome;Signal			acid phosphatase activity [GO:0003993]; metal ion binding [GO:0046872]	acid phosphatase activity [GO:0003993]; metal ion binding [GO:0046872]	GO:0003993; GO:0046872				cellular organisms, Eukaryota, Opisthokonta, fungi, Dikarya, Ascomycota, saccharomyceta, Pezizomycotina, leotiomyceta, Eurotiomycetes, Eurotiomycetidae, Eurotiales (green and blue molds), Aspergillaceae, Penicillium, Penicillium polonicum				cd00839;	IPR004843;IPR029052;IPR041792;IPR039331;IPR008963;IPR015914;IPR025733;	PF00149;PF14008;PF16656;		Metallophosphoesterase superfamily, Purple acid phosphatase family		DOMAIN 33..117; /note="Pur_ac_phosph_N"; /evidence="ECO:0000259|Pfam:PF16656"; DOMAIN 175..400; /note="Metallophos"; /evidence="ECO:0000259|Pfam:PF00149"; DOMAIN 422..483; /note="Metallophos_C"; /evidence="ECO:0000259|Pfam:PF14008"		SIGNAL 1..19; /evidence="ECO:0000256|RuleBase:RU361203"	yes	Penicillium polonicum
I	A0A1V6P6W3	A0A1V6P6W3_PENDC	unreviewed	Purple acid phosphatase (EC 3.1.3.2)	PENDEC_c019G00464	Penicillium decumbens	479	3.1.3.2		KW-0325; KW-0378; KW-0732; KW-1185	Glycoprotein;Hydrolase;Reference proteome;Signal			acid phosphatase activity [GO:0003993]; metal ion binding [GO:0046872]	acid phosphatase activity [GO:0003993]; metal ion binding [GO:0046872]	GO:0003993; GO:0046872				cellular organisms, Eukaryota, Opisthokonta, fungi, Dikarya, Ascomycota, saccharomyceta, Pezizomycotina, leotiomyceta, Eurotiomycetes, Eurotiomycetidae, Eurotiales (green and blue molds), Aspergillaceae, Penicillium, Penicillium decumbens				cd00839;	IPR004843;IPR029052;IPR041792;IPR039331;IPR008963;IPR015914;IPR025733;	PF00149;PF14008;PF16656;		Metallophosphoesterase superfamily, Purple acid phosphatase family		DOMAIN 32..119; /note="Pur_ac_phosph_N"; /evidence="ECO:0000259|Pfam:PF16656"; DOMAIN 170..385; /note="Metallophos"; /evidence="ECO:0000259|Pfam:PF00149"; DOMAIN 406..467; /note="Metallophos_C"; /evidence="ECO:0000259|Pfam:PF14008"		SIGNAL 1..17; /evidence="ECO:0000256|RuleBase:RU361203"		Penicillium decumbens
I	A0A1V6PG88	A0A1V6PG88_PENDC	unreviewed	Purple acid phosphatase (EC 3.1.3.2)	PENDEC_c006G04894	Penicillium decumbens	496	3.1.3.2		KW-0325; KW-0378; KW-0732; KW-1185	Glycoprotein;Hydrolase;Reference proteome;Signal			acid phosphatase activity [GO:0003993]; metal ion binding [GO:0046872]	acid phosphatase activity [GO:0003993]; metal ion binding [GO:0046872]	GO:0003993; GO:0046872				cellular organisms, Eukaryota, Opisthokonta, fungi, Dikarya, Ascomycota, saccharomyceta, Pezizomycotina, leotiomyceta, Eurotiomycetes, Eurotiomycetidae, Eurotiales (green and blue molds), Aspergillaceae, Penicillium, Penicillium decumbens				cd00839;	IPR004843;IPR029052;IPR041792;IPR039331;IPR008963;IPR015914;IPR025733;	PF00149;PF14008;PF16656;		Metallophosphoesterase superfamily, Purple acid phosphatase family		DOMAIN 34..119; /note="Pur_ac_phosph_N"; /evidence="ECO:0000259|Pfam:PF16656"; DOMAIN 175..399; /note="Metallophos"; /evidence="ECO:0000259|Pfam:PF00149"; DOMAIN 421..482; /note="Metallophos_C"; /evidence="ECO:0000259|Pfam:PF14008"		SIGNAL 1..22; /evidence="ECO:0000256|RuleBase:RU361203"		Penicillium decumbens
I	A0A1V6PTJ0	A0A1V6PTJ0_9EURO	unreviewed	Purple acid phosphatase (EC 3.1.3.2)	PENANT_c037G11775	Penicillium antarcticum	496	3.1.3.2		KW-0325; KW-0378; KW-0732; KW-1185	Glycoprotein;Hydrolase;Reference proteome;Signal			acid phosphatase activity [GO:0003993]; metal ion binding [GO:0046872]	acid phosphatase activity [GO:0003993]; metal ion binding [GO:0046872]	GO:0003993; GO:0046872				cellular organisms, Eukaryota, Opisthokonta, fungi, Dikarya, Ascomycota, saccharomyceta, Pezizomycotina, leotiomyceta, Eurotiomycetes, Eurotiomycetidae, Eurotiales (green and blue molds), Aspergillaceae, Penicillium, Penicillium antarcticum				cd00839;	IPR004843;IPR029052;IPR041792;IPR039331;IPR008963;IPR015914;IPR025733;	PF00149;PF14008;PF16656;		Metallophosphoesterase superfamily, Purple acid phosphatase family		DOMAIN 34..117; /note="Pur_ac_phosph_N"; /evidence="ECO:0000259|Pfam:PF16656"; DOMAIN 176..399; /note="Metallophos"; /evidence="ECO:0000259|Pfam:PF00149"; DOMAIN 421..481; /note="Metallophos_C"; /evidence="ECO:0000259|Pfam:PF14008"		SIGNAL 1..20; /evidence="ECO:0000256|RuleBase:RU361203"		Penicillium antarcticum
I	A0A1V6QR08	A0A1V6QR08_9EURO	unreviewed	Purple acid phosphatase (EC 3.1.3.2)	PENSOL_c050G11347	Penicillium solitum	497	3.1.3.2		KW-0325; KW-0378; KW-0732; KW-1185	Glycoprotein;Hydrolase;Reference proteome;Signal			acid phosphatase activity [GO:0003993]; metal ion binding [GO:0046872]	acid phosphatase activity [GO:0003993]; metal ion binding [GO:0046872]	GO:0003993; GO:0046872				cellular organisms, Eukaryota, Opisthokonta, fungi, Dikarya, Ascomycota, saccharomyceta, Pezizomycotina, leotiomyceta, Eurotiomycetes, Eurotiomycetidae, Eurotiales (green and blue molds), Aspergillaceae, Penicillium, Penicillium solitum				cd00839;	IPR004843;IPR029052;IPR041792;IPR039331;IPR008963;IPR015914;IPR025733;	PF00149;PF14008;PF16656;		Metallophosphoesterase superfamily, Purple acid phosphatase family		DOMAIN 33..117; /note="Pur_ac_phosph_N"; /evidence="ECO:0000259|Pfam:PF16656"; DOMAIN 175..400; /note="Metallophos"; /evidence="ECO:0000259|Pfam:PF00149"; DOMAIN 422..483; /note="Metallophos_C"; /evidence="ECO:0000259|Pfam:PF14008"		SIGNAL 1..19; /evidence="ECO:0000256|RuleBase:RU361203"		Penicillium solitum
I	A0A1V6RI09	A0A1V6RI09_9EURO	unreviewed	Purple acid phosphatase (EC 3.1.3.2)	PENVUL_c044G09476	Penicillium vulpinum	497	3.1.3.2		KW-0325; KW-0378; KW-0732; KW-1185	Glycoprotein;Hydrolase;Reference proteome;Signal			acid phosphatase activity [GO:0003993]; metal ion binding [GO:0046872]	acid phosphatase activity [GO:0003993]; metal ion binding [GO:0046872]	GO:0003993; GO:0046872				cellular organisms, Eukaryota, Opisthokonta, fungi, Dikarya, Ascomycota, saccharomyceta, Pezizomycotina, leotiomyceta, Eurotiomycetes, Eurotiomycetidae, Eurotiales (green and blue molds), Aspergillaceae, Penicillium, Penicillium vulpinum				cd00839;	IPR004843;IPR029052;IPR041792;IPR039331;IPR008963;IPR015914;IPR025733;	PF00149;PF14008;PF16656;		Metallophosphoesterase superfamily, Purple acid phosphatase family		DOMAIN 33..117; /note="Pur_ac_phosph_N"; /evidence="ECO:0000259|Pfam:PF16656"; DOMAIN 175..400; /note="Metallophos"; /evidence="ECO:0000259|Pfam:PF00149"; DOMAIN 422..483; /note="Metallophos_C"; /evidence="ECO:0000259|Pfam:PF14008"		SIGNAL 1..19; /evidence="ECO:0000256|RuleBase:RU361203"		Penicillium vulpinum
I	A0A1V6SKW2	A0A1V6SKW2_9EURO	unreviewed	Purple acid phosphatase (EC 3.1.3.2)	PENFLA_c038G02472	Penicillium flavigenum	497	3.1.3.2		KW-0325; KW-0378; KW-0732; KW-1185	Glycoprotein;Hydrolase;Reference proteome;Signal			acid phosphatase activity [GO:0003993]; metal ion binding [GO:0046872]	acid phosphatase activity [GO:0003993]; metal ion binding [GO:0046872]	GO:0003993; GO:0046872				cellular organisms, Eukaryota, Opisthokonta, fungi, Dikarya, Ascomycota, saccharomyceta, Pezizomycotina, leotiomyceta, Eurotiomycetes, Eurotiomycetidae, Eurotiales (green and blue molds), Aspergillaceae, Penicillium, Penicillium flavigenum				cd00839;	IPR004843;IPR029052;IPR041792;IPR039331;IPR008963;IPR015914;IPR025733;	PF00149;PF14008;PF16656;		Metallophosphoesterase superfamily, Purple acid phosphatase family		DOMAIN 33..117; /note="Pur_ac_phosph_N"; /evidence="ECO:0000259|Pfam:PF16656"; DOMAIN 175..400; /note="Metallophos"; /evidence="ECO:0000259|Pfam:PF00149"; DOMAIN 422..483; /note="Metallophos_C"; /evidence="ECO:0000259|Pfam:PF14008"		SIGNAL 1..19; /evidence="ECO:0000256|RuleBase:RU361203"		Penicillium flavigenum
I	A0A1V6UXZ4	A0A1V6UXZ4_9EURO	unreviewed	Purple acid phosphatase (EC 3.1.3.2)	PENCOP_c003G05080	Penicillium coprophilum	497	3.1.3.2		KW-0325; KW-0378; KW-0732; KW-1185	Glycoprotein;Hydrolase;Reference proteome;Signal			acid phosphatase activity [GO:0003993]; metal ion binding [GO:0046872]	acid phosphatase activity [GO:0003993]; metal ion binding [GO:0046872]	GO:0003993; GO:0046872				cellular organisms, Eukaryota, Opisthokonta, fungi, Dikarya, Ascomycota, saccharomyceta, Pezizomycotina, leotiomyceta, Eurotiomycetes, Eurotiomycetidae, Eurotiales (green and blue molds), Aspergillaceae, Penicillium, Penicillium coprophilum				cd00839;	IPR004843;IPR029052;IPR041792;IPR039331;IPR008963;IPR015914;IPR025733;	PF00149;PF14008;PF16656;		Metallophosphoesterase superfamily, Purple acid phosphatase family		DOMAIN 33..117; /note="Pur_ac_phosph_N"; /evidence="ECO:0000259|Pfam:PF16656"; DOMAIN 175..400; /note="Metallophos"; /evidence="ECO:0000259|Pfam:PF00149"; DOMAIN 422..483; /note="Metallophos_C"; /evidence="ECO:0000259|Pfam:PF14008"		SIGNAL 1..15; /evidence="ECO:0000256|SAM:SignalP"		Penicillium coprophilum
I	A0A1V6ZAA3	A0A1V6ZAA3_PENNA	unreviewed	Purple acid phosphatase (EC 3.1.3.2)	PENNAL_c0001G10373	Penicillium nalgiovense	497	3.1.3.2		KW-0325; KW-0378; KW-0732; KW-1185	Glycoprotein;Hydrolase;Reference proteome;Signal			acid phosphatase activity [GO:0003993]; metal ion binding [GO:0046872]	acid phosphatase activity [GO:0003993]; metal ion binding [GO:0046872]	GO:0003993; GO:0046872				cellular organisms, Eukaryota, Opisthokonta, fungi, Dikarya, Ascomycota, saccharomyceta, Pezizomycotina, leotiomyceta, Eurotiomycetes, Eurotiomycetidae, Eurotiales (green and blue molds), Aspergillaceae, Penicillium, Penicillium nalgiovense				cd00839;	IPR004843;IPR029052;IPR041792;IPR039331;IPR008963;IPR015914;IPR025733;	PF00149;PF14008;PF16656;		Metallophosphoesterase superfamily, Purple acid phosphatase family		DOMAIN 33..117; /note="Pur_ac_phosph_N"; /evidence="ECO:0000259|Pfam:PF16656"; DOMAIN 175..400; /note="Metallophos"; /evidence="ECO:0000259|Pfam:PF00149"; DOMAIN 422..483; /note="Metallophos_C"; /evidence="ECO:0000259|Pfam:PF14008"		SIGNAL 1..19; /evidence="ECO:0000256|RuleBase:RU361203"		Penicillium nalgiovense
I	A0A1V8TJN9	A0A1V8TJN9_9PEZI	unreviewed	Purple acid phosphatase (EC 3.1.3.2)	B0A48_03185	Rachicladosporium antarcticum	500	3.1.3.2		KW-0325; KW-0378; KW-0732; KW-1185	Glycoprotein;Hydrolase;Reference proteome;Signal			acid phosphatase activity [GO:0003993]; metal ion binding [GO:0046872]	acid phosphatase activity [GO:0003993]; metal ion binding [GO:0046872]	GO:0003993; GO:0046872				cellular organisms, Eukaryota, Opisthokonta, fungi, Dikarya, Ascomycota, saccharomyceta, Pezizomycotina, leotiomyceta, dothideomyceta, Dothideomycetes, Dothideomycetidae, Cladosporiales, Cladosporiaceae, Rachicladosporium, Rachicladosporium antarcticum		OQO11458;		cd00063;cd00839;	IPR004843;IPR003961;IPR029052;IPR041792;IPR039331;IPR008963;IPR015914;IPR025733;	PF00149;PF14008;PF16656;		Metallophosphoesterase superfamily, Purple acid phosphatase family		DOMAIN 29..116; /note="Pur_ac_phosph_N"; /evidence="ECO:0000259|Pfam:PF16656"; DOMAIN 163..397; /note="Metallophos"; /evidence="ECO:0000259|Pfam:PF00149"; DOMAIN 419..480; /note="Metallophos_C"; /evidence="ECO:0000259|Pfam:PF14008"		SIGNAL 1..23; /evidence="ECO:0000256|RuleBase:RU361203"		Rachicladosporium antarcticum
I	A0A1V8U768	A0A1V8U768_9PEZI	unreviewed	Purple acid phosphatase (EC 3.1.3.2)	B0A51_14758	Rachicladosporium sp. CCFEE 5018	497	3.1.3.2		KW-0325; KW-0378; KW-0732; KW-1185	Glycoprotein;Hydrolase;Reference proteome;Signal			acid phosphatase activity [GO:0003993]; metal ion binding [GO:0046872]	acid phosphatase activity [GO:0003993]; metal ion binding [GO:0046872]	GO:0003993; GO:0046872				cellular organisms, Eukaryota, Opisthokonta, fungi, Dikarya, Ascomycota, saccharomyceta, Pezizomycotina, leotiomyceta, dothideomyceta, Dothideomycetes, Dothideomycetidae, Cladosporiales, Cladosporiaceae, Rachicladosporium, unclassified Rachicladosporium, Rachicladosporium sp. CCFEE 5018		OQO19630;		cd00063;cd00839;	IPR004843;IPR003961;IPR029052;IPR041792;IPR039331;IPR008963;IPR015914;IPR025733;	PF00149;PF14008;PF16656;		Metallophosphoesterase superfamily, Purple acid phosphatase family		DOMAIN 29..116; /note="Pur_ac_phosph_N"; /evidence="ECO:0000259|Pfam:PF16656"; DOMAIN 163..397; /note="Metallophos"; /evidence="ECO:0000259|Pfam:PF00149"; DOMAIN 419..480; /note="Metallophos_C"; /evidence="ECO:0000259|Pfam:PF14008"		SIGNAL 1..22; /evidence="ECO:0000256|RuleBase:RU361203"		Rachicladosporium sp
I	A0A1V8V8G7	A0A1V8V8G7_9PEZI	unreviewed	Purple acid phosphatase (EC 3.1.3.2)	B0A51_00977	Rachicladosporium sp. CCFEE 5018	500	3.1.3.2		KW-0325; KW-0378; KW-0732; KW-1185	Glycoprotein;Hydrolase;Reference proteome;Signal			acid phosphatase activity [GO:0003993]; metal ion binding [GO:0046872]	acid phosphatase activity [GO:0003993]; metal ion binding [GO:0046872]	GO:0003993; GO:0046872				cellular organisms, Eukaryota, Opisthokonta, fungi, Dikarya, Ascomycota, saccharomyceta, Pezizomycotina, leotiomyceta, dothideomyceta, Dothideomycetes, Dothideomycetidae, Cladosporiales, Cladosporiaceae, Rachicladosporium, unclassified Rachicladosporium, Rachicladosporium sp. CCFEE 5018		OQO32134;		cd00063;cd00839;	IPR004843;IPR003961;IPR029052;IPR041792;IPR039331;IPR008963;IPR015914;IPR025733;	PF00149;PF14008;PF16656;		Metallophosphoesterase superfamily, Purple acid phosphatase family		DOMAIN 29..116; /note="Pur_ac_phosph_N"; /evidence="ECO:0000259|Pfam:PF16656"; DOMAIN 163..397; /note="Metallophos"; /evidence="ECO:0000259|Pfam:PF00149"; DOMAIN 419..480; /note="Metallophos_C"; /evidence="ECO:0000259|Pfam:PF14008"		SIGNAL 1..22; /evidence="ECO:0000256|RuleBase:RU361203"		Rachicladosporium sp
I	A0A1W2TN67	A0A1W2TN67_ROSNE	unreviewed	Purple acid phosphatase (EC 3.1.3.2)	SAMD00023353_3600950	Rosellinia necatrix (White root-rot fungus)	513	3.1.3.2		KW-0325; KW-0378; KW-0732; KW-1185	Glycoprotein;Hydrolase;Reference proteome;Signal			acid phosphatase activity [GO:0003993]; metal ion binding [GO:0046872]	acid phosphatase activity [GO:0003993]; metal ion binding [GO:0046872]	GO:0003993; GO:0046872				cellular organisms, Eukaryota, Opisthokonta, fungi, Dikarya, Ascomycota, saccharomyceta, Pezizomycotina, leotiomyceta, sordariomyceta, Sordariomycetes, Xylariomycetidae, Xylariales, Xylariaceae, Rosellinia, Rosellinia necatrix (White root-rot fungus)		GAP89791;		cd00839;	IPR004843;IPR029052;IPR041792;IPR039331;IPR008963;IPR015914;IPR025733;	PF00149;PF14008;PF16656;		Metallophosphoesterase superfamily, Purple acid phosphatase family		DOMAIN 37..116; /note="Pur_ac_phosph_N"; /evidence="ECO:0000259|Pfam:PF16656"; DOMAIN 181..415; /note="Metallophos"; /evidence="ECO:0000259|Pfam:PF00149"; DOMAIN 438..499; /note="Metallophos_C"; /evidence="ECO:0000259|Pfam:PF14008"		SIGNAL 1..24; /evidence="ECO:0000256|RuleBase:RU361203"		Rosellinia necatrix
I	A0A1X7RD85	A0A1X7RD85_ZYMTR	unreviewed	Purple acid phosphatase (EC 3.1.3.2)	ZT3D7_G101	Zymoseptoria tritici ST99CH_3D7	495	3.1.3.2		KW-0325; KW-0378; KW-0732; KW-1185	Glycoprotein;Hydrolase;Reference proteome;Signal			acid phosphatase activity [GO:0003993]; metal ion binding [GO:0046872]	acid phosphatase activity [GO:0003993]; metal ion binding [GO:0046872]	GO:0003993; GO:0046872				cellular organisms, Eukaryota, Opisthokonta, fungi, Dikarya, Ascomycota, saccharomyceta, Pezizomycotina, leotiomyceta, dothideomyceta, Dothideomycetes, Dothideomycetidae, Mycosphaerellales, Mycosphaerellaceae, Zymoseptoria, Zymoseptoria tritici (Speckled leaf blotch fungus) (Septoria tritici), Zymoseptoria tritici ST99CH_3D7		SMQ44957;		cd00839;	IPR004843;IPR029052;IPR041792;IPR039331;IPR008963;IPR015914;IPR025733;	PF00149;PF14008;PF16656;		Metallophosphoesterase superfamily, Purple acid phosphatase family		DOMAIN 29..113; /note="Pur_ac_phosph_N"; /evidence="ECO:0000259|Pfam:PF16656"; DOMAIN 168..397; /note="Metallophos"; /evidence="ECO:0000259|Pfam:PF00149"; DOMAIN 419..480; /note="Metallophos_C"; /evidence="ECO:0000259|Pfam:PF14008"				Zymoseptoria tritici
I	A0A1Y1UMI4	A0A1Y1UMI4_9TREE	unreviewed	Purple acid phosphatase (EC 3.1.3.2)	BD324DRAFT_622115	Kockovaella imperatae	511	3.1.3.2		KW-0325; KW-0378; KW-0732; KW-1185	Glycoprotein;Hydrolase;Reference proteome;Signal			acid phosphatase activity [GO:0003993]; metal ion binding [GO:0046872]	acid phosphatase activity [GO:0003993]; metal ion binding [GO:0046872]	GO:0003993; GO:0046872				cellular organisms, Eukaryota, Opisthokonta, fungi, Dikarya, Basidiomycota, Agaricomycotina, Tremellomycetes, Tremellales (jelly fungi), Cuniculitremaceae, Kockovaella, Kockovaella imperatae				cd00839;	IPR004843;IPR029052;IPR041792;IPR039331;IPR008963;IPR015914;IPR025733;	PF00149;PF14008;PF16656;		Metallophosphoesterase superfamily, Purple acid phosphatase family		DOMAIN 65..147; /note="Pur_ac_phosph_N"; /evidence="ECO:0000259|Pfam:PF16656"; DOMAIN 192..418; /note="Metallophos"; /evidence="ECO:0000259|Pfam:PF00149"; DOMAIN 442..503; /note="Metallophos_C"; /evidence="ECO:0000259|Pfam:PF14008"		SIGNAL 1..16; /evidence="ECO:0000256|RuleBase:RU361203"		Kockovaella imperatae
I	A0A1Y1ZYT8	A0A1Y1ZYT8_9PLEO	unreviewed	Purple acid phosphatase (EC 3.1.3.2)	BCR34DRAFT_598586	Clohesyomyces aquaticus	496	3.1.3.2		KW-0325; KW-0378; KW-0732; KW-1185	Glycoprotein;Hydrolase;Reference proteome;Signal			acid phosphatase activity [GO:0003993]; metal ion binding [GO:0046872]	acid phosphatase activity [GO:0003993]; metal ion binding [GO:0046872]	GO:0003993; GO:0046872				cellular organisms, Eukaryota, Opisthokonta, fungi, Dikarya, Ascomycota, saccharomyceta, Pezizomycotina, leotiomyceta, dothideomyceta, Dothideomycetes, Pleosporomycetidae, Pleosporales, Lindgomycetaceae, Clohesyomyces, Clohesyomyces aquaticus				cd00839;	IPR004843;IPR029052;IPR041792;IPR039331;IPR008963;IPR015914;IPR025733;	PF00149;PF14008;PF16656;		Metallophosphoesterase superfamily, Purple acid phosphatase family		DOMAIN 32..116; /note="Pur_ac_phosph_N"; /evidence="ECO:0000259|Pfam:PF16656"; DOMAIN 176..399; /note="Metallophos"; /evidence="ECO:0000259|Pfam:PF00149"; DOMAIN 421..482; /note="Metallophos_C"; /evidence="ECO:0000259|Pfam:PF14008"		SIGNAL 1..20; /evidence="ECO:0000256|RuleBase:RU361203"		Clohesyomyces aquaticus
I	A0A1Y2B2J4	A0A1Y2B2J4_9TREE	unreviewed	Purple acid phosphatase (EC 3.1.3.2)	BCR39DRAFT_559258	Naematelia encephala	524	3.1.3.2		KW-0325; KW-0378; KW-0732; KW-1185	Glycoprotein;Hydrolase;Reference proteome;Signal			acid phosphatase activity [GO:0003993]; metal ion binding [GO:0046872]	acid phosphatase activity [GO:0003993]; metal ion binding [GO:0046872]	GO:0003993; GO:0046872				cellular organisms, Eukaryota, Opisthokonta, fungi, Dikarya, Basidiomycota, Agaricomycotina, Tremellomycetes, Tremellales (jelly fungi), Naemateliaceae, Naematelia, Naematelia encephala				cd00839;	IPR004843;IPR029052;IPR041792;IPR039331;IPR008963;IPR015914;IPR025733;	PF00149;PF14008;PF16656;		Metallophosphoesterase superfamily, Purple acid phosphatase family		DOMAIN 52..143; /note="Pur_ac_phosph_N"; /evidence="ECO:0000259|Pfam:PF16656"; DOMAIN 201..433; /note="Metallophos"; /evidence="ECO:0000259|Pfam:PF00149"; DOMAIN 454..515; /note="Metallophos_C"; /evidence="ECO:0000259|Pfam:PF14008"		SIGNAL 1..26; /evidence="ECO:0000256|RuleBase:RU361203"		Naematelia encephala
I	A0A1Y2E545	A0A1Y2E545_9BASI	unreviewed	Purple acid phosphatase (EC 3.1.3.2)	BCR35DRAFT_282893	Leucosporidium creatinivorum	511	3.1.3.2		KW-0325; KW-0378; KW-0732; KW-1185	Glycoprotein;Hydrolase;Reference proteome;Signal			acid phosphatase activity [GO:0003993]; metal ion binding [GO:0046872]	acid phosphatase activity [GO:0003993]; metal ion binding [GO:0046872]	GO:0003993; GO:0046872				cellular organisms, Eukaryota, Opisthokonta, fungi, Dikarya, Basidiomycota, Pucciniomycotina, Microbotryomycetes, Leucosporidiales, Leucosporidiaceae, Leucosporidium, Leucosporidium creatinivorum				cd00839;	IPR004843;IPR029052;IPR041792;IPR039331;IPR008963;IPR015914;IPR025733;	PF00149;PF14008;PF16656;		Metallophosphoesterase superfamily, Purple acid phosphatase family		DOMAIN 40..131; /note="Pur_ac_phosph_N"; /evidence="ECO:0000259|Pfam:PF16656"; DOMAIN 143..416; /note="Metallophos"; /evidence="ECO:0000259|Pfam:PF00149"; DOMAIN 437..499; /note="Metallophos_C"; /evidence="ECO:0000259|Pfam:PF14008"		SIGNAL 1..18; /evidence="ECO:0000256|RuleBase:RU361203"		Leucosporidium creatinivorum
I	A0A1Y2EA00	A0A1Y2EA00_9PEZI	unreviewed	Purple acid phosphatase (EC 3.1.3.2)	BCR38DRAFT_336142	Pseudomassariella vexata	500	3.1.3.2		KW-0325; KW-0378; KW-0732; KW-1185	Glycoprotein;Hydrolase;Reference proteome;Signal			acid phosphatase activity [GO:0003993]; metal ion binding [GO:0046872]	acid phosphatase activity [GO:0003993]; metal ion binding [GO:0046872]	GO:0003993; GO:0046872				cellular organisms, Eukaryota, Opisthokonta, fungi, Dikarya, Ascomycota, saccharomyceta, Pezizomycotina, leotiomyceta, sordariomyceta, Sordariomycetes, Xylariomycetidae, Xylariales, Pseudomassariaceae, Pseudomassariella, Pseudomassariella vexata				cd00839;	IPR004843;IPR029052;IPR041792;IPR039331;IPR008963;IPR015914;IPR025733;	PF00149;PF14008;PF16656;		Metallophosphoesterase superfamily, Purple acid phosphatase family		DOMAIN 35..116; /note="Pur_ac_phosph_N"; /evidence="ECO:0000259|Pfam:PF16656"; DOMAIN 178..403; /note="Metallophos"; /evidence="ECO:0000259|Pfam:PF00149"; DOMAIN 425..486; /note="Metallophos_C"; /evidence="ECO:0000259|Pfam:PF14008"		SIGNAL 1..23; /evidence="ECO:0000256|RuleBase:RU361203"		Pseudomassariella vexata
I	A0A1Y2TZV0	A0A1Y2TZV0_9PEZI	unreviewed	Purple acid phosphatase (EC 3.1.3.2)	K449DRAFT_420909	Hypoxylon sp. EC38	498	3.1.3.2		KW-0325; KW-0378; KW-0732	Glycoprotein;Hydrolase;Signal			acid phosphatase activity [GO:0003993]; metal ion binding [GO:0046872]	acid phosphatase activity [GO:0003993]; metal ion binding [GO:0046872]	GO:0003993; GO:0046872				cellular organisms, Eukaryota, Opisthokonta, fungi, Dikarya, Ascomycota, saccharomyceta, Pezizomycotina, leotiomyceta, sordariomyceta, Sordariomycetes, Xylariomycetidae, Xylariales, Hypoxylaceae, Hypoxylon, unclassified Hypoxylon, Hypoxylon sp. EC38		OTA65191;		cd00839;	IPR004843;IPR029052;IPR041792;IPR039331;IPR008963;IPR015914;IPR025733;	PF00149;PF14008;PF16656;		Metallophosphoesterase superfamily, Purple acid phosphatase family		DOMAIN 34..118; /note="Pur_ac_phosph_N"; /evidence="ECO:0000259|Pfam:PF16656"; DOMAIN 178..401; /note="Metallophos"; /evidence="ECO:0000259|Pfam:PF00149"; DOMAIN 424..483; /note="Metallophos_C"; /evidence="ECO:0000259|Pfam:PF14008"		SIGNAL 1..22; /evidence="ECO:0000256|RuleBase:RU361203"		Hypoxylon sp
I	A0A1Y2UXQ5	A0A1Y2UXQ5_9PEZI	unreviewed	Purple acid phosphatase (EC 3.1.3.2)	M434DRAFT_374588	Hypoxylon sp. CO27-5	498	3.1.3.2		KW-0325; KW-0378; KW-0732; KW-1185	Glycoprotein;Hydrolase;Reference proteome;Signal			acid phosphatase activity [GO:0003993]; metal ion binding [GO:0046872]	acid phosphatase activity [GO:0003993]; metal ion binding [GO:0046872]	GO:0003993; GO:0046872				cellular organisms, Eukaryota, Opisthokonta, fungi, Dikarya, Ascomycota, saccharomyceta, Pezizomycotina, leotiomyceta, sordariomyceta, Sordariomycetes, Xylariomycetidae, Xylariales, Hypoxylaceae, Hypoxylon, unclassified Hypoxylon, Hypoxylon sp. CO27-5		OTA88690;		cd00839;	IPR004843;IPR029052;IPR041792;IPR039331;IPR008963;IPR015914;IPR025733;	PF00149;PF14008;PF16656;		Metallophosphoesterase superfamily, Purple acid phosphatase family		DOMAIN 34..118; /note="Pur_ac_phosph_N"; /evidence="ECO:0000259|Pfam:PF16656"; DOMAIN 178..401; /note="Metallophos"; /evidence="ECO:0000259|Pfam:PF00149"; DOMAIN 424..483; /note="Metallophos_C"; /evidence="ECO:0000259|Pfam:PF14008"		SIGNAL 1..22; /evidence="ECO:0000256|RuleBase:RU361203"		Hypoxylon sp
I	A0A1Y2W6C3	A0A1Y2W6C3_9PEZI	unreviewed	Purple acid phosphatase (EC 3.1.3.2)	M426DRAFT_319888	Hypoxylon sp. CI-4A	495	3.1.3.2		KW-0325; KW-0378; KW-0732; KW-1185	Glycoprotein;Hydrolase;Reference proteome;Signal			acid phosphatase activity [GO:0003993]; metal ion binding [GO:0046872]	acid phosphatase activity [GO:0003993]; metal ion binding [GO:0046872]	GO:0003993; GO:0046872				cellular organisms, Eukaryota, Opisthokonta, fungi, Dikarya, Ascomycota, saccharomyceta, Pezizomycotina, leotiomyceta, sordariomyceta, Sordariomycetes, Xylariomycetidae, Xylariales, Hypoxylaceae, Hypoxylon, unclassified Hypoxylon, Hypoxylon sp. CI-4A		OTB05340;		cd00839;	IPR004843;IPR029052;IPR041792;IPR039331;IPR008963;IPR015914;IPR025733;	PF00149;PF14008;PF16656;		Metallophosphoesterase superfamily, Purple acid phosphatase family		DOMAIN 31..115; /note="Pur_ac_phosph_N"; /evidence="ECO:0000259|Pfam:PF16656"; DOMAIN 175..398; /note="Metallophos"; /evidence="ECO:0000259|Pfam:PF00149"; DOMAIN 420..480; /note="Metallophos_C"; /evidence="ECO:0000259|Pfam:PF14008"		SIGNAL 1..17; /evidence="ECO:0000256|RuleBase:RU361203"		Hypoxylon sp
I	A0A1Y2X0B2	A0A1Y2X0B2_9PEZI	unreviewed	Purple acid phosphatase (EC 3.1.3.2)	K445DRAFT_318753	Daldinia sp. EC12	498	3.1.3.2		KW-0325; KW-0378; KW-0732; KW-1185	Glycoprotein;Hydrolase;Reference proteome;Signal			acid phosphatase activity [GO:0003993]; metal ion binding [GO:0046872]	acid phosphatase activity [GO:0003993]; metal ion binding [GO:0046872]	GO:0003993; GO:0046872				cellular organisms, Eukaryota, Opisthokonta, fungi, Dikarya, Ascomycota, saccharomyceta, Pezizomycotina, leotiomyceta, sordariomyceta, Sordariomycetes, Xylariomycetidae, Xylariales, Hypoxylaceae, Daldinia, unclassified Daldinia, Daldinia sp. EC12		OTB14837;		cd00839;	IPR004843;IPR029052;IPR041792;IPR039331;IPR008963;IPR015914;IPR025733;	PF00149;PF14008;PF16656;		Metallophosphoesterase superfamily, Purple acid phosphatase family		DOMAIN 34..118; /note="Pur_ac_phosph_N"; /evidence="ECO:0000259|Pfam:PF16656"; DOMAIN 178..401; /note="Metallophos"; /evidence="ECO:0000259|Pfam:PF00149"; DOMAIN 423..483; /note="Metallophos_C"; /evidence="ECO:0000259|Pfam:PF14008"		SIGNAL 1..16; /evidence="ECO:0000256|RuleBase:RU361203"		Daldinia sp
I	A0A1Y6L5Z3	A0A1Y6L5Z3_ZYMTR	unreviewed	Purple acid phosphatase (EC 3.1.3.2)	ZT1A5_G95	Zymoseptoria tritici ST99CH_1A5	495	3.1.3.2		KW-0325; KW-0378; KW-0732	Glycoprotein;Hydrolase;Signal			acid phosphatase activity [GO:0003993]; metal ion binding [GO:0046872]	acid phosphatase activity [GO:0003993]; metal ion binding [GO:0046872]	GO:0003993; GO:0046872				cellular organisms, Eukaryota, Opisthokonta, fungi, Dikarya, Ascomycota, saccharomyceta, Pezizomycotina, leotiomyceta, dothideomyceta, Dothideomycetes, Dothideomycetidae, Mycosphaerellales, Mycosphaerellaceae, Zymoseptoria, Zymoseptoria tritici (Speckled leaf blotch fungus) (Septoria tritici), Zymoseptoria tritici ST99CH_1A5		SMY18660;		cd00839;	IPR004843;IPR029052;IPR041792;IPR039331;IPR008963;IPR015914;IPR025733;	PF00149;PF14008;PF16656;		Metallophosphoesterase superfamily, Purple acid phosphatase family		DOMAIN 29..113; /note="Pur_ac_phosph_N"; /evidence="ECO:0000259|Pfam:PF16656"; DOMAIN 168..397; /note="Metallophos"; /evidence="ECO:0000259|Pfam:PF00149"; DOMAIN 419..480; /note="Metallophos_C"; /evidence="ECO:0000259|Pfam:PF14008"				Zymoseptoria tritici
I	A0A229XQ05	A0A229XQ05_9EURO	unreviewed	Purple acid phosphatase (EC 3.1.3.2)	CDV55_107278 CFD26_109104	Aspergillus turcosus	515	3.1.3.2		KW-0325; KW-0378; KW-0732; KW-1185	Glycoprotein;Hydrolase;Reference proteome;Signal			acid phosphatase activity [GO:0003993]; metal ion binding [GO:0046872]	acid phosphatase activity [GO:0003993]; metal ion binding [GO:0046872]	GO:0003993; GO:0046872				cellular organisms, Eukaryota, Opisthokonta, fungi, Dikarya, Ascomycota, saccharomyceta, Pezizomycotina, leotiomyceta, Eurotiomycetes, Eurotiomycetidae, Eurotiales (green and blue molds), Aspergillaceae, Aspergillus, Aspergillus turcosus				cd00839;	IPR004843;IPR029052;IPR041792;IPR039331;IPR008963;IPR015914;IPR025733;	PF00149;PF14008;PF16656;		Metallophosphoesterase superfamily, Purple acid phosphatase family		DOMAIN 34..121; /note="Pur_ac_phosph_N"; /evidence="ECO:0000259|Pfam:PF16656"; DOMAIN 162..402; /note="Metallophos"; /evidence="ECO:0000259|Pfam:PF00149"; DOMAIN 424..485; /note="Metallophos_C"; /evidence="ECO:0000259|Pfam:PF14008"		SIGNAL 1..23; /evidence="ECO:0000256|RuleBase:RU361203"		Aspergillus turcosus
I	A0A229XZM2	A0A229XZM2_ASPFM	unreviewed	Purple acid phosphatase (EC 3.1.3.2)	CDV57_05273	Neosartorya fumigata (Aspergillus fumigatus)	498	3.1.3.2		KW-0325; KW-0378; KW-0732	Glycoprotein;Hydrolase;Signal			acid phosphatase activity [GO:0003993]; metal ion binding [GO:0046872]	acid phosphatase activity [GO:0003993]; metal ion binding [GO:0046872]	GO:0003993; GO:0046872				cellular organisms, Eukaryota, Opisthokonta, fungi, Dikarya, Ascomycota, saccharomyceta, Pezizomycotina, leotiomyceta, Eurotiomycetes, Eurotiomycetidae, Eurotiales (green and blue molds), Aspergillaceae, Aspergillus, Aspergillus subgen. Fumigati, Neosartorya fumigata (Aspergillus fumigatus)				cd00839;	IPR004843;IPR029052;IPR041792;IPR039331;IPR008963;IPR015914;IPR025733;	PF00149;PF14008;PF16656;		Metallophosphoesterase superfamily, Purple acid phosphatase family		DOMAIN 34..118; /note="Pur_ac_phosph_N"; /evidence="ECO:0000259|Pfam:PF16656"; DOMAIN 178..401; /note="Metallophos"; /evidence="ECO:0000259|Pfam:PF00149"; DOMAIN 423..484; /note="Metallophos_C"; /evidence="ECO:0000259|Pfam:PF14008"		SIGNAL 1..20; /evidence="ECO:0000256|RuleBase:RU361203"		Neosartorya fumigata
I	A0A232LQW7	A0A232LQW7_9EURO	unreviewed	Purple acid phosphatase (EC 3.1.3.2)	Egran_05677	Elaphomyces granulatus	463	3.1.3.2		KW-0325; KW-0378; KW-0732; KW-1185	Glycoprotein;Hydrolase;Reference proteome;Signal			acid phosphatase activity [GO:0003993]; metal ion binding [GO:0046872]	acid phosphatase activity [GO:0003993]; metal ion binding [GO:0046872]	GO:0003993; GO:0046872				cellular organisms, Eukaryota, Opisthokonta, fungi, Dikarya, Ascomycota, saccharomyceta, Pezizomycotina, leotiomyceta, Eurotiomycetes, Eurotiomycetidae, Eurotiales (green and blue molds), Elaphomycetaceae, Elaphomyces (hart's truffles), Elaphomyces granulatus				cd00839;	IPR004843;IPR029052;IPR041792;IPR039331;IPR008963;IPR015914;IPR025733;	PF00149;PF14008;PF16656;		Metallophosphoesterase superfamily, Purple acid phosphatase family		DOMAIN 25..108; /note="Pur_ac_phosph_N"; /evidence="ECO:0000259|Pfam:PF16656"; DOMAIN 122..373; /note="Metallophos"; /evidence="ECO:0000259|Pfam:PF00149"; DOMAIN 393..453; /note="Metallophos_C"; /evidence="ECO:0000259|Pfam:PF14008"		SIGNAL 1..20; /evidence="ECO:0000256|RuleBase:RU361203"		Elaphomyces granulatus
I	A0A2G7FNQ8	A0A2G7FNQ8_9EURO	unreviewed	Purple acid phosphatase (EC 3.1.3.2)	AARAC_000061 BDV24DRAFT_159945	Aspergillus arachidicola	500	3.1.3.2		KW-0325; KW-0378; KW-0732; KW-1185	Glycoprotein;Hydrolase;Reference proteome;Signal			acid phosphatase activity [GO:0003993]; metal ion binding [GO:0046872]	acid phosphatase activity [GO:0003993]; metal ion binding [GO:0046872]	GO:0003993; GO:0046872				cellular organisms, Eukaryota, Opisthokonta, fungi, Dikarya, Ascomycota, saccharomyceta, Pezizomycotina, leotiomyceta, Eurotiomycetes, Eurotiomycetidae, Eurotiales (green and blue molds), Aspergillaceae, Aspergillus, Aspergillus arachidicola				cd00839;	IPR004843;IPR029052;IPR041792;IPR039331;IPR008963;IPR015914;IPR025733;	PF00149;PF14008;PF16656;		Metallophosphoesterase superfamily, Purple acid phosphatase family		DOMAIN 34..115; /note="Pur_ac_phosph_N"; /evidence="ECO:0000259|Pfam:PF16656"; DOMAIN 178..403; /note="Metallophos"; /evidence="ECO:0000259|Pfam:PF00149"; DOMAIN 425..486; /note="Metallophos_C"; /evidence="ECO:0000259|Pfam:PF14008"		SIGNAL 1..20; /evidence="ECO:0000256|RuleBase:RU361203"		Aspergillus arachidicola
I	A0A2G7G2G5	A0A2G7G2G5_9EURO	unreviewed	Purple acid phosphatase (EC 3.1.3.2)	AARAC_004294 BDV24DRAFT_158909	Aspergillus arachidicola	497	3.1.3.2		KW-0325; KW-0378; KW-0732; KW-1185	Glycoprotein;Hydrolase;Reference proteome;Signal			acid phosphatase activity [GO:0003993]; metal ion binding [GO:0046872]	acid phosphatase activity [GO:0003993]; metal ion binding [GO:0046872]	GO:0003993; GO:0046872				cellular organisms, Eukaryota, Opisthokonta, fungi, Dikarya, Ascomycota, saccharomyceta, Pezizomycotina, leotiomyceta, Eurotiomycetes, Eurotiomycetidae, Eurotiales (green and blue molds), Aspergillaceae, Aspergillus, Aspergillus arachidicola				cd00839;	IPR004843;IPR029052;IPR041792;IPR039331;IPR008963;IPR015914;IPR025733;	PF00149;PF14008;PF16656;		Metallophosphoesterase superfamily, Purple acid phosphatase family		DOMAIN 31..116; /note="Pur_ac_phosph_N"; /evidence="ECO:0000259|Pfam:PF16656"; DOMAIN 170..401; /note="Metallophos"; /evidence="ECO:0000259|Pfam:PF00149"; DOMAIN 422..483; /note="Metallophos_C"; /evidence="ECO:0000259|Pfam:PF14008"		SIGNAL 1..23; /evidence="ECO:0000256|RuleBase:RU361203"		Aspergillus arachidicola
I	A0A2H1FJ14	A0A2H1FJ14_ZYMTR	unreviewed	Purple acid phosphatase (EC 3.1.3.2)	ZT1E4_G91	Zymoseptoria tritici ST99CH_1E4	495	3.1.3.2		KW-0325; KW-0378; KW-0732	Glycoprotein;Hydrolase;Signal			acid phosphatase activity [GO:0003993]; metal ion binding [GO:0046872]	acid phosphatase activity [GO:0003993]; metal ion binding [GO:0046872]	GO:0003993; GO:0046872				cellular organisms, Eukaryota, Opisthokonta, fungi, Dikarya, Ascomycota, saccharomyceta, Pezizomycotina, leotiomyceta, dothideomyceta, Dothideomycetes, Dothideomycetidae, Mycosphaerellales, Mycosphaerellaceae, Zymoseptoria, Zymoseptoria tritici (Speckled leaf blotch fungus) (Septoria tritici), Zymoseptoria tritici ST99CH_1E4		SMR41313;		cd00839;	IPR004843;IPR029052;IPR041792;IPR039331;IPR008963;IPR015914;IPR025733;	PF00149;PF14008;PF16656;		Metallophosphoesterase superfamily, Purple acid phosphatase family		DOMAIN 29..113; /note="Pur_ac_phosph_N"; /evidence="ECO:0000259|Pfam:PF16656"; DOMAIN 169..397; /note="Metallophos"; /evidence="ECO:0000259|Pfam:PF00149"; DOMAIN 419..480; /note="Metallophos_C"; /evidence="ECO:0000259|Pfam:PF14008"				Zymoseptoria tritici
I	A0A2H2ZEH0	A0A2H2ZEH0_TRIPA	unreviewed	Purple acid phosphatase (EC 3.1.3.2)	A9Z42_0020650	Trichoderma parareesei (Filamentous fungus)	503	3.1.3.2		KW-0325; KW-0378; KW-0732	Glycoprotein;Hydrolase;Signal			acid phosphatase activity [GO:0003993]; metal ion binding [GO:0046872]	acid phosphatase activity [GO:0003993]; metal ion binding [GO:0046872]	GO:0003993; GO:0046872				cellular organisms, Eukaryota, Opisthokonta, fungi, Dikarya, Ascomycota, saccharomyceta, Pezizomycotina, leotiomyceta, sordariomyceta, Sordariomycetes, Hypocreomycetidae, Hypocreales, Hypocreaceae, Trichoderma, Trichoderma parareesei (Filamentous fungus)				cd00839;	IPR004843;IPR029052;IPR041792;IPR039331;IPR008963;IPR015914;IPR025733;	PF00149;PF14008;PF16656;		Metallophosphoesterase superfamily, Purple acid phosphatase family		DOMAIN 24..113; /note="Pur_ac_phosph_N"; /evidence="ECO:0000259|Pfam:PF16656"; DOMAIN 123..398; /note="Metallophos"; /evidence="ECO:0000259|Pfam:PF00149"; DOMAIN 419..483; /note="Metallophos_C"; /evidence="ECO:0000259|Pfam:PF14008"		SIGNAL 1..16; /evidence="ECO:0000256|RuleBase:RU361203"		Trichoderma parareesei
I	A0A2H2ZK42	A0A2H2ZK42_TRIPA	unreviewed	Purple acid phosphatase (EC 3.1.3.2)	A9Z42_0000050	Trichoderma parareesei (Filamentous fungus)	498	3.1.3.2		KW-0325; KW-0378; KW-0732	Glycoprotein;Hydrolase;Signal			acid phosphatase activity [GO:0003993]; metal ion binding [GO:0046872]	acid phosphatase activity [GO:0003993]; metal ion binding [GO:0046872]	GO:0003993; GO:0046872				cellular organisms, Eukaryota, Opisthokonta, fungi, Dikarya, Ascomycota, saccharomyceta, Pezizomycotina, leotiomyceta, sordariomyceta, Sordariomycetes, Hypocreomycetidae, Hypocreales, Hypocreaceae, Trichoderma, Trichoderma parareesei (Filamentous fungus)				cd00839;	IPR004843;IPR029052;IPR041792;IPR039331;IPR008963;IPR015914;IPR025733;	PF00149;PF14008;PF16656;		Metallophosphoesterase superfamily, Purple acid phosphatase family		DOMAIN 34..118; /note="Pur_ac_phosph_N"; /evidence="ECO:0000259|Pfam:PF16656"; DOMAIN 176..401; /note="Metallophos"; /evidence="ECO:0000259|Pfam:PF00149"; DOMAIN 423..484; /note="Metallophos_C"; /evidence="ECO:0000259|Pfam:PF14008"		SIGNAL 1..22; /evidence="ECO:0000256|RuleBase:RU361203"		Trichoderma parareesei
I	A0A2H3GCH7	A0A2H3GCH7_GIBZA	unreviewed	Purple acid phosphatase (EC 3.1.3.2)	FGRA07_03540	Gibberella zeae (Wheat head blight fungus) (Fusarium graminearum)	499	3.1.3.2		KW-0378; KW-0732	Hydrolase;Signal			acid phosphatase activity [GO:0003993]; metal ion binding [GO:0046872]	acid phosphatase activity [GO:0003993]; metal ion binding [GO:0046872]	GO:0003993; GO:0046872				cellular organisms, Eukaryota, Opisthokonta, fungi, Dikarya, Ascomycota, saccharomyceta, Pezizomycotina, leotiomyceta, sordariomyceta, Sordariomycetes, Hypocreomycetidae, Hypocreales, Nectriaceae, Fusarium, Fusarium sambucinum species complex, Gibberella zeae (Wheat head blight fungus) (Fusarium graminearum)				cd00063;cd00839;	IPR004843;IPR003961;IPR029052;IPR041792;IPR039331;IPR008963;IPR015914;IPR025733;	PF00149;PF14008;PF16656;		Metallophosphoesterase superfamily, Purple acid phosphatase family				SIGNAL 1..20; /evidence="ECO:0000256|RuleBase:RU361203"		Gibberella zeae	Pathotroph-Symbiotroph	Endophyte-Plant Pathogen	Possible
I	A0A2H3IRS7	A0A2H3IRS7_9EURO	unreviewed	Purple acid phosphatase (EC 3.1.3.2)	PENO1_009020	Penicillium sp. 'occitanis'	485	3.1.3.2		KW-0325; KW-0378; KW-0732; KW-1185	Glycoprotein;Hydrolase;Reference proteome;Signal			acid phosphatase activity [GO:0003993]; metal ion binding [GO:0046872]	acid phosphatase activity [GO:0003993]; metal ion binding [GO:0046872]	GO:0003993; GO:0046872				cellular organisms, Eukaryota, Opisthokonta, fungi, Dikarya, Ascomycota, saccharomyceta, Pezizomycotina, leotiomyceta, Eurotiomycetes, Eurotiomycetidae, Eurotiales (green and blue molds), Aspergillaceae, Penicillium, unclassified Penicillium, Penicillium sp. 'occitanis'				cd00839;	IPR004843;IPR029052;IPR041792;IPR039331;IPR008963;IPR015914;IPR025733;	PF00149;PF14008;PF16656;		Metallophosphoesterase superfamily, Purple acid phosphatase family		DOMAIN 28..102; /note="Pur_ac_phosph_N"; /evidence="ECO:0000259|Pfam:PF16656"; DOMAIN 165..388; /note="Metallophos"; /evidence="ECO:0000259|Pfam:PF00149"; DOMAIN 410..471; /note="Metallophos_C"; /evidence="ECO:0000259|Pfam:PF14008"				Penicillium sp
I	A0A2H3RQR3	A0A2H3RQR3_GIBFU	unreviewed	Purple acid phosphatase (EC 3.1.3.2)	FFC1_06810	Gibberella fujikuroi (Bakanae and foot rot disease fungus) (Fusarium fujikuroi)	493	3.1.3.2		KW-0325; KW-0378; KW-0732	Glycoprotein;Hydrolase;Signal			acid phosphatase activity [GO:0003993]; metal ion binding [GO:0046872]	acid phosphatase activity [GO:0003993]; metal ion binding [GO:0046872]	GO:0003993; GO:0046872				cellular organisms, Eukaryota, Opisthokonta, fungi, Dikarya, Ascomycota, saccharomyceta, Pezizomycotina, leotiomyceta, sordariomyceta, Sordariomycetes, Hypocreomycetidae, Hypocreales, Nectriaceae, Fusarium, Fusarium fujikuroi species complex, Gibberella fujikuroi (Bakanae and foot rot disease fungus) (Fusarium fujikuroi)				cd00063;cd00839;	IPR004843;IPR003961;IPR029052;IPR041792;IPR039331;IPR008963;IPR015914;IPR025733;	PF00149;PF14008;PF16656;		Metallophosphoesterase superfamily, Purple acid phosphatase family		DOMAIN 28..107; /note="Pur_ac_phosph_N"; /evidence="ECO:0000259|Pfam:PF16656"; DOMAIN 172..395; /note="Metallophos"; /evidence="ECO:0000259|Pfam:PF00149"; DOMAIN 417..478; /note="Metallophos_C"; /evidence="ECO:0000259|Pfam:PF14008"				Gibberella fujikuroi	Pathotroph-Symbiotroph	Endophyte-Plant Pathogen	Possible
I	A0A2H4S5L5	A0A2H4S5L5_CORMI	unreviewed	Purple acid phosphatase (EC 3.1.3.2)	A9K55_002540	Cordyceps militaris (Caterpillar fungus) (Clavaria militaris)	507	3.1.3.2		KW-0325; KW-0378; KW-0732	Glycoprotein;Hydrolase;Signal			acid phosphatase activity [GO:0003993]; metal ion binding [GO:0046872]	acid phosphatase activity [GO:0003993]; metal ion binding [GO:0046872]	GO:0003993; GO:0046872				cellular organisms, Eukaryota, Opisthokonta, fungi, Dikarya, Ascomycota, saccharomyceta, Pezizomycotina, leotiomyceta, sordariomyceta, Sordariomycetes, Hypocreomycetidae, Hypocreales, Cordycipitaceae, Cordyceps, Cordyceps militaris (Caterpillar fungus) (Clavaria militaris)				cd00839;	IPR004843;IPR029052;IPR041792;IPR039331;IPR008963;IPR015914;IPR025733;	PF00149;PF14008;PF16656;		Metallophosphoesterase superfamily, Purple acid phosphatase family		DOMAIN 38..119; /note="Pur_ac_phosph_N"; /evidence="ECO:0000259|Pfam:PF16656"; DOMAIN 179..402; /note="Metallophos"; /evidence="ECO:0000259|Pfam:PF00149"; DOMAIN 424..484; /note="Metallophos_C"; /evidence="ECO:0000259|Pfam:PF14008"		SIGNAL 1..22; /evidence="ECO:0000256|RuleBase:RU361203"		Cordyceps militaris
I	A0A2I1CL26	A0A2I1CL26_ASPN1	unreviewed	Purple acid phosphatase (EC 3.1.3.2)	P174DRAFT_466562	Aspergillus novofumigatus (strain IBT 16806)	475	3.1.3.2		KW-0325; KW-0378; KW-0732; KW-1185	Glycoprotein;Hydrolase;Reference proteome;Signal			acid phosphatase activity [GO:0003993]; metal ion binding [GO:0046872]	acid phosphatase activity [GO:0003993]; metal ion binding [GO:0046872]	GO:0003993; GO:0046872				cellular organisms, Eukaryota, Opisthokonta, fungi, Dikarya, Ascomycota, saccharomyceta, Pezizomycotina, leotiomyceta, Eurotiomycetes, Eurotiomycetidae, Eurotiales (green and blue molds), Aspergillaceae, Aspergillus, Aspergillus novofumigatus, Aspergillus novofumigatus (strain IBT 16806)				cd00839;	IPR004843;IPR029052;IPR041792;IPR039331;IPR008963;IPR025733;	PF00149;PF14008;		Metallophosphoesterase superfamily, Purple acid phosphatase family		DOMAIN 144..381; /note="Metallophos"; /evidence="ECO:0000259|Pfam:PF00149"; DOMAIN 402..463; /note="Metallophos_C"; /evidence="ECO:0000259|Pfam:PF14008"		SIGNAL 1..23; /evidence="ECO:0000256|RuleBase:RU361203"		Aspergillus novofumigatus
I	A0A2J6PR38	A0A2J6PR38_9HELO	unreviewed	Purple acid phosphatase (EC 3.1.3.2)	NA56DRAFT_607387	Hyaloscypha hepaticicola	475	3.1.3.2		KW-0325; KW-0378; KW-0732; KW-1185	Glycoprotein;Hydrolase;Reference proteome;Signal			acid phosphatase activity [GO:0003993]; metal ion binding [GO:0046872]	acid phosphatase activity [GO:0003993]; metal ion binding [GO:0046872]	GO:0003993; GO:0046872				cellular organisms, Eukaryota, Opisthokonta, fungi, Dikarya, Ascomycota, saccharomyceta, Pezizomycotina, leotiomyceta, sordariomyceta, Leotiomycetes, Helotiales, Hyaloscyphaceae, Hyaloscypha, Hyaloscypha hepaticicola/Rhizoscyphus ericae species complex, Hyaloscypha hepaticicola		PMD16500;		cd00839;	IPR004843;IPR029052;IPR041792;IPR039331;IPR008963;IPR015914;IPR025733;	PF00149;PF14008;PF16656;		Metallophosphoesterase superfamily, Purple acid phosphatase family		DOMAIN 36..119; /note="Pur_ac_phosph_N"; /evidence="ECO:0000259|Pfam:PF16656"; DOMAIN 129..381; /note="Metallophos"; /evidence="ECO:0000259|Pfam:PF00149"; DOMAIN 402..462; /note="Metallophos_C"; /evidence="ECO:0000259|Pfam:PF14008"		SIGNAL 1..19; /evidence="ECO:0000256|RuleBase:RU361203"		Hyaloscypha hepaticicola
I	A0A2J6S554	A0A2J6S554_9HELO	unreviewed	Purple acid phosphatase (EC 3.1.3.2)	L207DRAFT_479453	Hyaloscypha variabilis F	499	3.1.3.2		KW-0325; KW-0378; KW-0732; KW-1185	Glycoprotein;Hydrolase;Reference proteome;Signal			acid phosphatase activity [GO:0003993]; metal ion binding [GO:0046872]	acid phosphatase activity [GO:0003993]; metal ion binding [GO:0046872]	GO:0003993; GO:0046872				cellular organisms, Eukaryota, Opisthokonta, fungi, Dikarya, Ascomycota, saccharomyceta, Pezizomycotina, leotiomyceta, sordariomyceta, Leotiomycetes, Helotiales, Hyaloscyphaceae, Hyaloscypha, Hyaloscypha hepaticicola/Rhizoscyphus ericae species complex, Hyaloscypha variabilis, Hyaloscypha variabilis F		PMD45899;		cd00839;	IPR004843;IPR029052;IPR041792;IPR039331;IPR008963;IPR015914;IPR025733;	PF00149;PF14008;PF16656;		Metallophosphoesterase superfamily, Purple acid phosphatase family		DOMAIN 36..118; /note="Pur_ac_phosph_N"; /evidence="ECO:0000259|Pfam:PF16656"; DOMAIN 178..402; /note="Metallophos"; /evidence="ECO:0000259|Pfam:PF00149"; DOMAIN 424..485; /note="Metallophos_C"; /evidence="ECO:0000259|Pfam:PF14008"		SIGNAL 1..22; /evidence="ECO:0000256|RuleBase:RU361203"		Hyaloscypha variabilis
I	A0A2J6THN9	A0A2J6THN9_9HELO	unreviewed	Purple acid phosphatase (EC 3.1.3.2)	K444DRAFT_585646	Hyaloscypha bicolor E	480	3.1.3.2		KW-0325; KW-0378; KW-0732; KW-1185	Glycoprotein;Hydrolase;Reference proteome;Signal			acid phosphatase activity [GO:0003993]; metal ion binding [GO:0046872]	acid phosphatase activity [GO:0003993]; metal ion binding [GO:0046872]	GO:0003993; GO:0046872				cellular organisms, Eukaryota, Opisthokonta, fungi, Dikarya, Ascomycota, saccharomyceta, Pezizomycotina, leotiomyceta, sordariomyceta, Leotiomycetes, Helotiales, Hyaloscyphaceae, Hyaloscypha, Hyaloscypha hepaticicola/Rhizoscyphus ericae species complex, Hyaloscypha bicolor, Hyaloscypha bicolor E		PMD62478;		cd00839;	IPR004843;IPR029052;IPR041792;IPR039331;IPR008963;IPR015914;IPR025733;	PF00149;PF14008;PF16656;		Metallophosphoesterase superfamily, Purple acid phosphatase family		DOMAIN 35..119; /note="Pur_ac_phosph_N"; /evidence="ECO:0000259|Pfam:PF16656"; DOMAIN 129..382; /note="Metallophos"; /evidence="ECO:0000259|Pfam:PF00149"; DOMAIN 403..463; /note="Metallophos_C"; /evidence="ECO:0000259|Pfam:PF14008"		SIGNAL 1..17; /evidence="ECO:0000256|RuleBase:RU361203"		Hyaloscypha bicolor
I	A0A2K0T258	A0A2K0T258_9HYPO	unreviewed	Purple acid phosphatase (EC 3.1.3.2)	TGAMA5MH_08431	Trichoderma gamsii	492	3.1.3.2		KW-0325; KW-0378; KW-0732	Glycoprotein;Hydrolase;Signal			acid phosphatase activity [GO:0003993]; metal ion binding [GO:0046872]	acid phosphatase activity [GO:0003993]; metal ion binding [GO:0046872]	GO:0003993; GO:0046872				cellular organisms, Eukaryota, Opisthokonta, fungi, Dikarya, Ascomycota, saccharomyceta, Pezizomycotina, leotiomyceta, sordariomyceta, Sordariomycetes, Hypocreomycetidae, Hypocreales, Hypocreaceae, Trichoderma, Trichoderma gamsii				cd00839;	IPR004843;IPR029052;IPR041792;IPR039331;IPR008963;IPR015914;IPR025733;	PF00149;PF14008;PF16656;		Metallophosphoesterase superfamily, Purple acid phosphatase family		DOMAIN 24..112; /note="Pur_ac_phosph_N"; /evidence="ECO:0000259|Pfam:PF16656"; DOMAIN 122..397; /note="Metallophos"; /evidence="ECO:0000259|Pfam:PF00149"; DOMAIN 418..483; /note="Metallophos_C"; /evidence="ECO:0000259|Pfam:PF14008"		SIGNAL 1..16; /evidence="ECO:0000256|RuleBase:RU361203"		Trichoderma gamsii
I	A0A2K0TFX4	A0A2K0TFX4_TRIHA	unreviewed	Purple acid phosphatase (EC 3.1.3.2)	THARTR1_11042	Trichoderma harzianum (Hypocrea lixii)	499	3.1.3.2		KW-0325; KW-0378; KW-0732	Glycoprotein;Hydrolase;Signal			acid phosphatase activity [GO:0003993]; metal ion binding [GO:0046872]	acid phosphatase activity [GO:0003993]; metal ion binding [GO:0046872]	GO:0003993; GO:0046872				cellular organisms, Eukaryota, Opisthokonta, fungi, Dikarya, Ascomycota, saccharomyceta, Pezizomycotina, leotiomyceta, sordariomyceta, Sordariomycetes, Hypocreomycetidae, Hypocreales, Hypocreaceae, Trichoderma, Trichoderma harzianum (Hypocrea lixii)				cd00839;	IPR004843;IPR029052;IPR041792;IPR039331;IPR008963;IPR015914;IPR025733;	PF00149;PF14008;PF16656;		Metallophosphoesterase superfamily, Purple acid phosphatase family		DOMAIN 34..118; /note="Pur_ac_phosph_N"; /evidence="ECO:0000259|Pfam:PF16656"; DOMAIN 178..401; /note="Metallophos"; /evidence="ECO:0000259|Pfam:PF00149"; DOMAIN 423..484; /note="Metallophos_C"; /evidence="ECO:0000259|Pfam:PF14008"				Trichoderma harzianum	Pathotroph	Endophyte-Fungal Parasite-Plant Pathogen	Probable
I	A0A2K0TSK8	A0A2K0TSK8_9HYPO	unreviewed	Purple acid phosphatase (EC 3.1.3.2)	TGAMA5MH_00412	Trichoderma gamsii	498	3.1.3.2		KW-0325; KW-0378; KW-0732	Glycoprotein;Hydrolase;Signal			acid phosphatase activity [GO:0003993]; metal ion binding [GO:0046872]	acid phosphatase activity [GO:0003993]; metal ion binding [GO:0046872]	GO:0003993; GO:0046872				cellular organisms, Eukaryota, Opisthokonta, fungi, Dikarya, Ascomycota, saccharomyceta, Pezizomycotina, leotiomyceta, sordariomyceta, Sordariomycetes, Hypocreomycetidae, Hypocreales, Hypocreaceae, Trichoderma, Trichoderma gamsii				cd00063;cd00839;	IPR004843;IPR003961;IPR029052;IPR041792;IPR039331;IPR008963;IPR015914;IPR025733;	PF00149;PF14008;PF16656;		Metallophosphoesterase superfamily, Purple acid phosphatase family		DOMAIN 34..118; /note="Pur_ac_phosph_N"; /evidence="ECO:0000259|Pfam:PF16656"; DOMAIN 178..401; /note="Metallophos"; /evidence="ECO:0000259|Pfam:PF00149"; DOMAIN 423..484; /note="Metallophos_C"; /evidence="ECO:0000259|Pfam:PF14008"		SIGNAL 1..20; /evidence="ECO:0000256|RuleBase:RU361203"		Trichoderma gamsii
I	A0A2K0UIF1	A0A2K0UIF1_TRIHA	unreviewed	Purple acid phosphatase (EC 3.1.3.2)	THARTR1_02568	Trichoderma harzianum (Hypocrea lixii)	501	3.1.3.2		KW-0325; KW-0378; KW-0732	Glycoprotein;Hydrolase;Signal			acid phosphatase activity [GO:0003993]; metal ion binding [GO:0046872]	acid phosphatase activity [GO:0003993]; metal ion binding [GO:0046872]	GO:0003993; GO:0046872				cellular organisms, Eukaryota, Opisthokonta, fungi, Dikarya, Ascomycota, saccharomyceta, Pezizomycotina, leotiomyceta, sordariomyceta, Sordariomycetes, Hypocreomycetidae, Hypocreales, Hypocreaceae, Trichoderma, Trichoderma harzianum (Hypocrea lixii)				cd00839;	IPR004843;IPR029052;IPR041792;IPR039331;IPR008963;IPR015914;IPR025733;	PF00149;PF14008;PF16656;		Metallophosphoesterase superfamily, Purple acid phosphatase family		DOMAIN 23..112; /note="Pur_ac_phosph_N"; /evidence="ECO:0000259|Pfam:PF16656"; DOMAIN 122..397; /note="Metallophos"; /evidence="ECO:0000259|Pfam:PF00149"; DOMAIN 418..483; /note="Metallophos_C"; /evidence="ECO:0000259|Pfam:PF14008"		SIGNAL 1..16; /evidence="ECO:0000256|RuleBase:RU361203"		Trichoderma harzianum	Pathotroph	Endophyte-Fungal Parasite-Plant Pathogen	Probable
I	A0A2K0WSP6	A0A2K0WSP6_GIBNY	unreviewed	Purple acid phosphatase (EC 3.1.3.2)	FNYG_01364	Gibberella nygamai (Bean root rot disease fungus) (Fusarium nygamai)	493	3.1.3.2		KW-0325; KW-0378; KW-0732; KW-1185	Glycoprotein;Hydrolase;Reference proteome;Signal			acid phosphatase activity [GO:0003993]; metal ion binding [GO:0046872]	acid phosphatase activity [GO:0003993]; metal ion binding [GO:0046872]	GO:0003993; GO:0046872				cellular organisms, Eukaryota, Opisthokonta, fungi, Dikarya, Ascomycota, saccharomyceta, Pezizomycotina, leotiomyceta, sordariomyceta, Sordariomycetes, Hypocreomycetidae, Hypocreales, Nectriaceae, Fusarium, Fusarium fujikuroi species complex, Gibberella nygamai (Bean root rot disease fungus) (Fusarium nygamai)				cd00063;cd00839;	IPR004843;IPR003961;IPR029052;IPR041792;IPR039331;IPR008963;IPR015914;IPR025733;	PF00149;PF14008;PF16656;		Metallophosphoesterase superfamily, Purple acid phosphatase family		DOMAIN 28..107; /note="Pur_ac_phosph_N"; /evidence="ECO:0000259|Pfam:PF16656"; DOMAIN 172..395; /note="Metallophos"; /evidence="ECO:0000259|Pfam:PF00149"; DOMAIN 417..478; /note="Metallophos_C"; /evidence="ECO:0000259|Pfam:PF14008"				Gibberella nygamai
I	A0A2K3Q9E1	A0A2K3Q9E1_9HYPO	unreviewed	Purple acid phosphatase (EC 3.1.3.2)	TCAP_05895	Tolypocladium capitatum	498	3.1.3.2		KW-0325; KW-0378; KW-0732; KW-1185	Glycoprotein;Hydrolase;Reference proteome;Signal			acid phosphatase activity [GO:0003993]; metal ion binding [GO:0046872]	acid phosphatase activity [GO:0003993]; metal ion binding [GO:0046872]	GO:0003993; GO:0046872				cellular organisms, Eukaryota, Opisthokonta, fungi, Dikarya, Ascomycota, saccharomyceta, Pezizomycotina, leotiomyceta, sordariomyceta, Sordariomycetes, Hypocreomycetidae, Hypocreales, Ophiocordycipitaceae, Tolypocladium, Tolypocladium capitatum				cd00839;	IPR004843;IPR029052;IPR041792;IPR039331;IPR008963;IPR015914;IPR025733;	PF00149;PF14008;PF16656;		Metallophosphoesterase superfamily, Purple acid phosphatase family		DOMAIN 34..118; /note="Pur_ac_phosph_N"; /evidence="ECO:0000259|Pfam:PF16656"; DOMAIN 179..401; /note="Metallophos"; /evidence="ECO:0000259|Pfam:PF00149"; DOMAIN 423..483; /note="Metallophos_C"; /evidence="ECO:0000259|Pfam:PF14008"		SIGNAL 1..20; /evidence="ECO:0000256|RuleBase:RU361203"		Tolypocladium capitatum
I	A0A2L2THU4	A0A2L2THU4_9HYPO	unreviewed	Purple acid phosphatase (EC 3.1.3.2)		Fusarium venenatum	499	3.1.3.2		KW-0325; KW-0378; KW-0732; KW-1185	Glycoprotein;Hydrolase;Reference proteome;Signal			acid phosphatase activity [GO:0003993]; metal ion binding [GO:0046872]	acid phosphatase activity [GO:0003993]; metal ion binding [GO:0046872]	GO:0003993; GO:0046872				cellular organisms, Eukaryota, Opisthokonta, fungi, Dikarya, Ascomycota, saccharomyceta, Pezizomycotina, leotiomyceta, sordariomyceta, Sordariomycetes, Hypocreomycetidae, Hypocreales, Nectriaceae, Fusarium, Fusarium sambucinum species complex, Fusarium venenatum		CEI67593;		cd00063;cd00839;	IPR004843;IPR003961;IPR029052;IPR041792;IPR039331;IPR008963;IPR015914;IPR025733;	PF00149;PF14008;PF16656;		Metallophosphoesterase superfamily, Purple acid phosphatase family		DOMAIN 34..113; /note="Pur_ac_phosph_N"; /evidence="ECO:0000259|Pfam:PF16656"; DOMAIN 178..401; /note="Metallophos"; /evidence="ECO:0000259|Pfam:PF00149"; DOMAIN 423..483; /note="Metallophos_C"; /evidence="ECO:0000259|Pfam:PF14008"		SIGNAL 1..20; /evidence="ECO:0000256|RuleBase:RU361203"		Fusarium venenatum
I	A0A2N1L4E4	A0A2N1L4E4_TRIHA	unreviewed	Purple acid phosphatase (EC 3.1.3.2)	CI102_12826	Trichoderma harzianum (Hypocrea lixii)	499	3.1.3.2		KW-0325; KW-0378; KW-0732	Glycoprotein;Hydrolase;Signal			acid phosphatase activity [GO:0003993]; metal ion binding [GO:0046872]	acid phosphatase activity [GO:0003993]; metal ion binding [GO:0046872]	GO:0003993; GO:0046872				cellular organisms, Eukaryota, Opisthokonta, fungi, Dikarya, Ascomycota, saccharomyceta, Pezizomycotina, leotiomyceta, sordariomyceta, Sordariomycetes, Hypocreomycetidae, Hypocreales, Hypocreaceae, Trichoderma, Trichoderma harzianum (Hypocrea lixii)				cd00839;	IPR004843;IPR029052;IPR041792;IPR039331;IPR008963;IPR015914;IPR025733;	PF00149;PF14008;PF16656;		Metallophosphoesterase superfamily, Purple acid phosphatase family		DOMAIN 34..118; /note="Pur_ac_phosph_N"; /evidence="ECO:0000259|Pfam:PF16656"; DOMAIN 178..401; /note="Metallophos"; /evidence="ECO:0000259|Pfam:PF00149"; DOMAIN 423..484; /note="Metallophos_C"; /evidence="ECO:0000259|Pfam:PF14008"		SIGNAL 1..20; /evidence="ECO:0000256|RuleBase:RU361203"		Trichoderma harzianum	Pathotroph	Endophyte-Fungal Parasite-Plant Pathogen	Probable
I	A0A2N6NXK9	A0A2N6NXK9_BEABA	unreviewed	Purple acid phosphatase (EC 3.1.3.2)	aphA_0 BM221_002110	Beauveria bassiana (White muscardine disease fungus) (Tritirachium shiotae)	483	3.1.3.2		KW-0325; KW-0378; KW-0732; KW-1185	Glycoprotein;Hydrolase;Reference proteome;Signal			acid phosphatase activity [GO:0003993]; metal ion binding [GO:0046872]	acid phosphatase activity [GO:0003993]; metal ion binding [GO:0046872]	GO:0003993; GO:0046872				cellular organisms, Eukaryota, Opisthokonta, fungi, Dikarya, Ascomycota, saccharomyceta, Pezizomycotina, leotiomyceta, sordariomyceta, Sordariomycetes, Hypocreomycetidae, Hypocreales, Cordycipitaceae, Beauveria, Beauveria bassiana (White muscardine disease fungus) (Tritirachium shiotae)				cd00839;	IPR004843;IPR029052;IPR041792;IPR039331;IPR008963;IPR025733;	PF00149;PF14008;		Metallophosphoesterase superfamily, Purple acid phosphatase family		DOMAIN 162..385; /note="Metallophos"; /evidence="ECO:0000259|Pfam:PF00149"; DOMAIN 407..468; /note="Metallophos_C"; /evidence="ECO:0000259|Pfam:PF14008"		SIGNAL 1..22; /evidence="ECO:0000256|RuleBase:RU361203"		Beauveria bassiana	Pathotroph	Animal Pathogen	Probable
I	A0A2N8UDW4	A0A2N8UDW4_9BASI	unreviewed	Purple acid phosphatase (EC 3.1.3.2)	SRS1_10755	Sporisorium reilianum f. sp. reilianum	497	3.1.3.2		KW-0325; KW-0378; KW-0732	Glycoprotein;Hydrolase;Signal			acid phosphatase activity [GO:0003993]; metal ion binding [GO:0046872]	acid phosphatase activity [GO:0003993]; metal ion binding [GO:0046872]	GO:0003993; GO:0046872				cellular organisms, Eukaryota, Opisthokonta, fungi, Dikarya, Basidiomycota, Ustilaginomycotina, Ustilaginomycetes, Ustilaginales, Ustilaginaceae, Sporisorium, Sporisorium reilianum, Sporisorium reilianum f. sp. reilianum		SJX62573;		cd00839;	IPR004843;IPR029052;IPR041792;IPR039331;IPR008963;IPR015914;IPR025733;	PF00149;PF14008;PF16656;		Metallophosphoesterase superfamily, Purple acid phosphatase family		DOMAIN 35..120; /note="Pur_ac_phosph_N"; /evidence="ECO:0000259|Pfam:PF16656"; DOMAIN 176..396; /note="Metallophos"; /evidence="ECO:0000259|Pfam:PF00149"; DOMAIN 415..458; /note="Metallophos_C"; /evidence="ECO:0000259|Pfam:PF14008"		SIGNAL 1..22; /evidence="ECO:0000256|RuleBase:RU361203"		Sporisorium reilianum
I	A0A2P4ZIY2	A0A2P4ZIY2_9HYPO	unreviewed	Purple acid phosphatase (EC 3.1.3.2)	TGAM01_v206947	Trichoderma gamsii	492	3.1.3.2		KW-0325; KW-0378; KW-0732; KW-1185	Glycoprotein;Hydrolase;Reference proteome;Signal			acid phosphatase activity [GO:0003993]; metal ion binding [GO:0046872]	acid phosphatase activity [GO:0003993]; metal ion binding [GO:0046872]	GO:0003993; GO:0046872				cellular organisms, Eukaryota, Opisthokonta, fungi, Dikarya, Ascomycota, saccharomyceta, Pezizomycotina, leotiomyceta, sordariomyceta, Sordariomycetes, Hypocreomycetidae, Hypocreales, Hypocreaceae, Trichoderma, Trichoderma gamsii			29984379;	cd00839;	IPR004843;IPR029052;IPR041792;IPR039331;IPR008963;IPR015914;IPR025733;	PF00149;PF14008;PF16656;		Metallophosphoesterase superfamily, Purple acid phosphatase family		DOMAIN 24..112; /note="Pur_ac_phosph_N"; /evidence="ECO:0000259|Pfam:PF16656"; DOMAIN 122..397; /note="Metallophos"; /evidence="ECO:0000259|Pfam:PF00149"; DOMAIN 418..483; /note="Metallophos_C"; /evidence="ECO:0000259|Pfam:PF14008"		SIGNAL 1..16; /evidence="ECO:0000256|RuleBase:RU361203"		Trichoderma gamsii
I	A0A2P4ZK50	A0A2P4ZK50_9HYPO	unreviewed	Purple acid phosphatase (EC 3.1.3.2)	TGAM01_v206594	Trichoderma gamsii	498	3.1.3.2		KW-0325; KW-0378; KW-0732; KW-1185	Glycoprotein;Hydrolase;Reference proteome;Signal			acid phosphatase activity [GO:0003993]; metal ion binding [GO:0046872]	acid phosphatase activity [GO:0003993]; metal ion binding [GO:0046872]	GO:0003993; GO:0046872				cellular organisms, Eukaryota, Opisthokonta, fungi, Dikarya, Ascomycota, saccharomyceta, Pezizomycotina, leotiomyceta, sordariomyceta, Sordariomycetes, Hypocreomycetidae, Hypocreales, Hypocreaceae, Trichoderma, Trichoderma gamsii				cd00063;cd00839;	IPR004843;IPR003961;IPR029052;IPR041792;IPR039331;IPR008963;IPR015914;IPR025733;	PF00149;PF14008;PF16656;		Metallophosphoesterase superfamily, Purple acid phosphatase family		DOMAIN 34..118; /note="Pur_ac_phosph_N"; /evidence="ECO:0000259|Pfam:PF16656"; DOMAIN 178..401; /note="Metallophos"; /evidence="ECO:0000259|Pfam:PF00149"; DOMAIN 423..484; /note="Metallophos_C"; /evidence="ECO:0000259|Pfam:PF14008"		SIGNAL 1..20; /evidence="ECO:0000256|RuleBase:RU361203"		Trichoderma gamsii
I	A0A2P5HKA3	A0A2P5HKA3_9PEZI	unreviewed	Purple acid phosphatase (EC 3.1.3.2)	DHEL01_v210937	Diaporthe helianthi	500	3.1.3.2		KW-0325; KW-0378; KW-0732; KW-1185	Glycoprotein;Hydrolase;Reference proteome;Signal			acid phosphatase activity [GO:0003993]; metal ion binding [GO:0046872]	acid phosphatase activity [GO:0003993]; metal ion binding [GO:0046872]	GO:0003993; GO:0046872				cellular organisms, Eukaryota, Opisthokonta, fungi, Dikarya, Ascomycota, saccharomyceta, Pezizomycotina, leotiomyceta, sordariomyceta, Sordariomycetes, Sordariomycetidae, Diaporthales, Diaporthaceae, Diaporthe, Diaporthe helianthi				cd00839;	IPR004843;IPR029052;IPR041792;IPR039331;IPR008963;IPR015914;IPR025733;	PF00149;PF14008;PF16656;		Metallophosphoesterase superfamily, Purple acid phosphatase family		DOMAIN 34..116; /note="Pur_ac_phosph_N"; /evidence="ECO:0000259|Pfam:PF16656"; DOMAIN 167..403; /note="Metallophos"; /evidence="ECO:0000259|Pfam:PF00149"; DOMAIN 425..486; /note="Metallophos_C"; /evidence="ECO:0000259|Pfam:PF14008"		SIGNAL 1..22; /evidence="ECO:0000256|RuleBase:RU361203"		Diaporthe helianthi
I	A0A2S7YDA3	A0A2S7YDA3_BEABA	unreviewed	Purple acid phosphatase (EC 3.1.3.2)	BB8028_0004g07730	Beauveria bassiana (White muscardine disease fungus) (Tritirachium shiotae)	499	3.1.3.2		KW-0325; KW-0378; KW-0732	Glycoprotein;Hydrolase;Signal			acid phosphatase activity [GO:0003993]; metal ion binding [GO:0046872]	acid phosphatase activity [GO:0003993]; metal ion binding [GO:0046872]	GO:0003993; GO:0046872				cellular organisms, Eukaryota, Opisthokonta, fungi, Dikarya, Ascomycota, saccharomyceta, Pezizomycotina, leotiomyceta, sordariomyceta, Sordariomycetes, Hypocreomycetidae, Hypocreales, Cordycipitaceae, Beauveria, Beauveria bassiana (White muscardine disease fungus) (Tritirachium shiotae)				cd00839;	IPR004843;IPR029052;IPR041792;IPR039331;IPR008963;IPR015914;IPR025733;	PF00149;PF14008;PF16656;		Metallophosphoesterase superfamily, Purple acid phosphatase family		DOMAIN 34..116; /note="Pur_ac_phosph_N"; /evidence="ECO:0000259|Pfam:PF16656"; DOMAIN 178..401; /note="Metallophos"; /evidence="ECO:0000259|Pfam:PF00149"; DOMAIN 423..484; /note="Metallophos_C"; /evidence="ECO:0000259|Pfam:PF14008"		SIGNAL 1..22; /evidence="ECO:0000256|RuleBase:RU361203"		Beauveria bassiana	Pathotroph	Animal Pathogen	Probable
I	A0A2T3A1I7	A0A2T3A1I7_9PEZI	unreviewed	Purple acid phosphatase (EC 3.1.3.2)	BD289DRAFT_484576	Coniella lustricola	504	3.1.3.2		KW-0325; KW-0378; KW-0732; KW-1185	Glycoprotein;Hydrolase;Reference proteome;Signal			acid phosphatase activity [GO:0003993]; metal ion binding [GO:0046872]	acid phosphatase activity [GO:0003993]; metal ion binding [GO:0046872]	GO:0003993; GO:0046872				cellular organisms, Eukaryota, Opisthokonta, fungi, Dikarya, Ascomycota, saccharomyceta, Pezizomycotina, leotiomyceta, sordariomyceta, Sordariomycetes, Sordariomycetidae, Diaporthales, Schizoparmaceae, Coniella, Coniella lustricola				cd00839;	IPR004843;IPR029052;IPR041792;IPR039331;IPR008963;IPR015914;IPR025733;	PF00149;PF14008;PF16656;		Metallophosphoesterase superfamily, Purple acid phosphatase family		DOMAIN 34..114; /note="Pur_ac_phosph_N"; /evidence="ECO:0000259|Pfam:PF16656"; DOMAIN 181..407; /note="Metallophos"; /evidence="ECO:0000259|Pfam:PF00149"; DOMAIN 430..490; /note="Metallophos_C"; /evidence="ECO:0000259|Pfam:PF14008"		SIGNAL 1..22; /evidence="ECO:0000256|RuleBase:RU361203"		Coniella lustricola
I	A0A2T3ATK5	A0A2T3ATK5_AMORE	unreviewed	Purple acid phosphatase (EC 3.1.3.2)	M430DRAFT_146058	Amorphotheca resinae ATCC 22711	499	3.1.3.2		KW-0325; KW-0378; KW-0732; KW-1185	Glycoprotein;Hydrolase;Reference proteome;Signal			acid phosphatase activity [GO:0003993]; metal ion binding [GO:0046872]	acid phosphatase activity [GO:0003993]; metal ion binding [GO:0046872]	GO:0003993; GO:0046872				cellular organisms, Eukaryota, Opisthokonta, fungi, Dikarya, Ascomycota, saccharomyceta, Pezizomycotina, leotiomyceta, sordariomyceta, Leotiomycetes, Leotiomycetes incertae sedis, Myxotrichaceae, Amorphotheca, Amorphotheca resinae (Creosote fungus) (Hormoconis resinae), Amorphotheca resinae ATCC 22711				cd00839;	IPR004843;IPR029052;IPR041792;IPR039331;IPR008963;IPR015914;IPR025733;	PF00149;PF14008;PF16656;		Metallophosphoesterase superfamily, Purple acid phosphatase family		DOMAIN 32..107; /note="Pur_ac_phosph_N"; /evidence="ECO:0000259|Pfam:PF16656"; DOMAIN 176..393; /note="Metallophos"; /evidence="ECO:0000259|Pfam:PF00149"; DOMAIN 414..478; /note="Metallophos_C"; /evidence="ECO:0000259|Pfam:PF14008"		SIGNAL 1..22; /evidence="ECO:0000256|RuleBase:RU361203"		Amorphotheca resinae
I	A0A2T3Z8H7	A0A2T3Z8H7_9HYPO	unreviewed	Purple acid phosphatase (EC 3.1.3.2)	M441DRAFT_58549	Trichoderma asperellum CBS 433.97	497	3.1.3.2		KW-0325; KW-0378; KW-0732; KW-1185	Glycoprotein;Hydrolase;Reference proteome;Signal			acid phosphatase activity [GO:0003993]; metal ion binding [GO:0046872]	acid phosphatase activity [GO:0003993]; metal ion binding [GO:0046872]	GO:0003993; GO:0046872				cellular organisms, Eukaryota, Opisthokonta, fungi, Dikarya, Ascomycota, saccharomyceta, Pezizomycotina, leotiomyceta, sordariomyceta, Sordariomycetes, Hypocreomycetidae, Hypocreales, Hypocreaceae, Trichoderma, Trichoderma asperellum, Trichoderma asperellum CBS 433.97				cd00839;	IPR004843;IPR029052;IPR041792;IPR039331;IPR008963;IPR015914;IPR025733;	PF00149;PF14008;PF16656;		Metallophosphoesterase superfamily, Purple acid phosphatase family		DOMAIN 24..112; /note="Pur_ac_phosph_N"; /evidence="ECO:0000259|Pfam:PF16656"; DOMAIN 122..397; /note="Metallophos"; /evidence="ECO:0000259|Pfam:PF00149"; DOMAIN 418..483; /note="Metallophos_C"; /evidence="ECO:0000259|Pfam:PF14008"		SIGNAL 1..16; /evidence="ECO:0000256|RuleBase:RU361203"		Trichoderma asperellum	Symbiotroph	Endophyte	Probable
I	A0A2T4ABT7	A0A2T4ABT7_TRIHA	unreviewed	Purple acid phosphatase (EC 3.1.3.2)	M431DRAFT_507960	Trichoderma harzianum CBS 226.95	501	3.1.3.2		KW-0325; KW-0378; KW-0732; KW-1185	Glycoprotein;Hydrolase;Reference proteome;Signal			acid phosphatase activity [GO:0003993]; metal ion binding [GO:0046872]	acid phosphatase activity [GO:0003993]; metal ion binding [GO:0046872]	GO:0003993; GO:0046872				cellular organisms, Eukaryota, Opisthokonta, fungi, Dikarya, Ascomycota, saccharomyceta, Pezizomycotina, leotiomyceta, sordariomyceta, Sordariomycetes, Hypocreomycetidae, Hypocreales, Hypocreaceae, Trichoderma, Trichoderma harzianum (Hypocrea lixii), Trichoderma harzianum CBS 226.95				cd00839;	IPR004843;IPR029052;IPR041792;IPR039331;IPR008963;IPR015914;IPR025733;	PF00149;PF14008;PF16656;		Metallophosphoesterase superfamily, Purple acid phosphatase family		DOMAIN 23..112; /note="Pur_ac_phosph_N"; /evidence="ECO:0000259|Pfam:PF16656"; DOMAIN 122..397; /note="Metallophos"; /evidence="ECO:0000259|Pfam:PF00149"; DOMAIN 418..483; /note="Metallophos_C"; /evidence="ECO:0000259|Pfam:PF14008"		SIGNAL 1..16; /evidence="ECO:0000256|RuleBase:RU361203"		Trichoderma harzianum	Pathotroph	Endophyte-Fungal Parasite-Plant Pathogen	Probable
I	A0A2T4AXF2	A0A2T4AXF2_9HYPO	unreviewed	Purple acid phosphatase (EC 3.1.3.2)	BBK36DRAFT_1173200	Trichoderma citrinoviride	504	3.1.3.2		KW-0325; KW-0378; KW-0732	Glycoprotein;Hydrolase;Signal			acid phosphatase activity [GO:0003993]; metal ion binding [GO:0046872]	acid phosphatase activity [GO:0003993]; metal ion binding [GO:0046872]	GO:0003993; GO:0046872				cellular organisms, Eukaryota, Opisthokonta, fungi, Dikarya, Ascomycota, saccharomyceta, Pezizomycotina, leotiomyceta, sordariomyceta, Sordariomycetes, Hypocreomycetidae, Hypocreales, Hypocreaceae, Trichoderma, Trichoderma citrinoviride				cd00839;	IPR004843;IPR029052;IPR041792;IPR039331;IPR008963;IPR015914;IPR025733;	PF00149;PF14008;PF16656;		Metallophosphoesterase superfamily, Purple acid phosphatase family		DOMAIN 34..118; /note="Pur_ac_phosph_N"; /evidence="ECO:0000259|Pfam:PF16656"; DOMAIN 176..401; /note="Metallophos"; /evidence="ECO:0000259|Pfam:PF00149"; DOMAIN 423..484; /note="Metallophos_C"; /evidence="ECO:0000259|Pfam:PF14008"		SIGNAL 1..15; /evidence="ECO:0000256|SAM:SignalP"		Trichoderma citrinoviride
I	A0A2T4BGT4	A0A2T4BGT4_9HYPO	unreviewed	Purple acid phosphatase (EC 3.1.3.2)	BBK36DRAFT_1134475	Trichoderma citrinoviride	491	3.1.3.2		KW-0325; KW-0378; KW-0732	Glycoprotein;Hydrolase;Signal			acid phosphatase activity [GO:0003993]; metal ion binding [GO:0046872]	acid phosphatase activity [GO:0003993]; metal ion binding [GO:0046872]	GO:0003993; GO:0046872				cellular organisms, Eukaryota, Opisthokonta, fungi, Dikarya, Ascomycota, saccharomyceta, Pezizomycotina, leotiomyceta, sordariomyceta, Sordariomycetes, Hypocreomycetidae, Hypocreales, Hypocreaceae, Trichoderma, Trichoderma citrinoviride				cd00839;	IPR004843;IPR029052;IPR041792;IPR039331;IPR008963;IPR015914;IPR025733;	PF00149;PF14008;PF16656;		Metallophosphoesterase superfamily, Purple acid phosphatase family		DOMAIN 22..111; /note="Pur_ac_phosph_N"; /evidence="ECO:0000259|Pfam:PF16656"; DOMAIN 121..396; /note="Metallophos"; /evidence="ECO:0000259|Pfam:PF00149"; DOMAIN 417..477; /note="Metallophos_C"; /evidence="ECO:0000259|Pfam:PF14008"		SIGNAL 1..16; /evidence="ECO:0000256|RuleBase:RU361203"		Trichoderma citrinoviride
I	A0A2T4C010	A0A2T4C010_TRILO	unreviewed	Purple acid phosphatase (EC 3.1.3.2)	M440DRAFT_1440262	Trichoderma longibrachiatum ATCC 18648	497	3.1.3.2		KW-0325; KW-0378; KW-0732; KW-1185	Glycoprotein;Hydrolase;Reference proteome;Signal			acid phosphatase activity [GO:0003993]; metal ion binding [GO:0046872]	acid phosphatase activity [GO:0003993]; metal ion binding [GO:0046872]	GO:0003993; GO:0046872				cellular organisms, Eukaryota, Opisthokonta, fungi, Dikarya, Ascomycota, saccharomyceta, Pezizomycotina, leotiomyceta, sordariomyceta, Sordariomycetes, Hypocreomycetidae, Hypocreales, Hypocreaceae, Trichoderma, Trichoderma longibrachiatum, Trichoderma longibrachiatum ATCC 18648				cd00839;	IPR004843;IPR029052;IPR041792;IPR039331;IPR008963;IPR015914;IPR025733;	PF00149;PF14008;PF16656;		Metallophosphoesterase superfamily, Purple acid phosphatase family		DOMAIN 18..107; /note="Pur_ac_phosph_N"; /evidence="ECO:0000259|Pfam:PF16656"; DOMAIN 117..392; /note="Metallophos"; /evidence="ECO:0000259|Pfam:PF00149"; DOMAIN 413..477; /note="Metallophos_C"; /evidence="ECO:0000259|Pfam:PF14008"		SIGNAL 1..16; /evidence="ECO:0000256|RuleBase:RU361203"		Trichoderma longibrachiatum
I	A0A2T4CBI6	A0A2T4CBI6_TRILO	unreviewed	Purple acid phosphatase (EC 3.1.3.2)	M440DRAFT_1373971	Trichoderma longibrachiatum ATCC 18648	498	3.1.3.2		KW-0325; KW-0378; KW-0732; KW-1185	Glycoprotein;Hydrolase;Reference proteome;Signal			acid phosphatase activity [GO:0003993]; metal ion binding [GO:0046872]	acid phosphatase activity [GO:0003993]; metal ion binding [GO:0046872]	GO:0003993; GO:0046872				cellular organisms, Eukaryota, Opisthokonta, fungi, Dikarya, Ascomycota, saccharomyceta, Pezizomycotina, leotiomyceta, sordariomyceta, Sordariomycetes, Hypocreomycetidae, Hypocreales, Hypocreaceae, Trichoderma, Trichoderma longibrachiatum, Trichoderma longibrachiatum ATCC 18648				cd00839;	IPR004843;IPR029052;IPR041792;IPR039331;IPR008963;IPR015914;IPR025733;	PF00149;PF14008;PF16656;		Metallophosphoesterase superfamily, Purple acid phosphatase family		DOMAIN 34..118; /note="Pur_ac_phosph_N"; /evidence="ECO:0000259|Pfam:PF16656"; DOMAIN 176..401; /note="Metallophos"; /evidence="ECO:0000259|Pfam:PF00149"; DOMAIN 423..484; /note="Metallophos_C"; /evidence="ECO:0000259|Pfam:PF14008"		SIGNAL 1..22; /evidence="ECO:0000256|RuleBase:RU361203"		Trichoderma longibrachiatum
I	A0A2U3E2Y5	A0A2U3E2Y5_PURLI	unreviewed	Purple acid phosphatase (EC 3.1.3.2)	PCL_01231	Purpureocillium lilacinum (Paecilomyces lilacinus)	496	3.1.3.2		KW-0325; KW-0378; KW-0732	Glycoprotein;Hydrolase;Signal			acid phosphatase activity [GO:0003993]; metal ion binding [GO:0046872]	acid phosphatase activity [GO:0003993]; metal ion binding [GO:0046872]	GO:0003993; GO:0046872				cellular organisms, Eukaryota, Opisthokonta, fungi, Dikarya, Ascomycota, saccharomyceta, Pezizomycotina, leotiomyceta, sordariomyceta, Sordariomycetes, Hypocreomycetidae, Hypocreales, Ophiocordycipitaceae, Purpureocillium, Purpureocillium lilacinum (Paecilomyces lilacinus)				cd00839;	IPR004843;IPR029052;IPR041792;IPR039331;IPR008963;IPR015914;IPR025733;	PF00149;PF14008;PF16656;		Metallophosphoesterase superfamily, Purple acid phosphatase family		DOMAIN 26..117; /note="Pur_ac_phosph_N"; /evidence="ECO:0000259|Pfam:PF16656"; DOMAIN 172..401; /note="Metallophos"; /evidence="ECO:0000259|Pfam:PF00149"; DOMAIN 423..488; /note="Metallophos_C"; /evidence="ECO:0000259|Pfam:PF14008"		SIGNAL 1..17; /evidence="ECO:0000256|RuleBase:RU361203"		Purpureocillium lilacinum
I	A0A2V1EBP8	A0A2V1EBP8_9PLEO	unreviewed	Purple acid phosphatase (EC 3.1.3.2)	DM02DRAFT_709468	Periconia macrospinosa	505	3.1.3.2		KW-0325; KW-0378; KW-0732; KW-1185	Glycoprotein;Hydrolase;Reference proteome;Signal			acid phosphatase activity [GO:0003993]; metal ion binding [GO:0046872]	acid phosphatase activity [GO:0003993]; metal ion binding [GO:0046872]	GO:0003993; GO:0046872				cellular organisms, Eukaryota, Opisthokonta, fungi, Dikarya, Ascomycota, saccharomyceta, Pezizomycotina, leotiomyceta, dothideomyceta, Dothideomycetes, Pleosporomycetidae, Pleosporales, Massarineae, Periconiaceae, Periconia, Periconia macrospinosa				cd00839;	IPR004843;IPR029052;IPR041792;IPR039331;IPR008963;IPR015914;IPR025733;	PF00149;PF14008;PF16656;		Metallophosphoesterase superfamily, Purple acid phosphatase family		DOMAIN 33..111; /note="Pur_ac_phosph_N"; /evidence="ECO:0000259|Pfam:PF16656"; DOMAIN 179..404; /note="Metallophos"; /evidence="ECO:0000259|Pfam:PF00149"; DOMAIN 426..486; /note="Metallophos_C"; /evidence="ECO:0000259|Pfam:PF14008"		SIGNAL 1..17; /evidence="ECO:0000256|RuleBase:RU361203"		Periconia macrospinosa
I	A0A2V5GRQ3	A0A2V5GRQ3_ASPV1	unreviewed	Purple acid phosphatase (EC 3.1.3.2)	BO99DRAFT_38956	Aspergillus violaceofuscus (strain CBS 115571)	503	3.1.3.2		KW-0325; KW-0378; KW-0732; KW-1185	Glycoprotein;Hydrolase;Reference proteome;Signal			acid phosphatase activity [GO:0003993]; metal ion binding [GO:0046872]	acid phosphatase activity [GO:0003993]; metal ion binding [GO:0046872]	GO:0003993; GO:0046872				cellular organisms, Eukaryota, Opisthokonta, fungi, Dikarya, Ascomycota, saccharomyceta, Pezizomycotina, leotiomyceta, Eurotiomycetes, Eurotiomycetidae, Eurotiales (green and blue molds), Aspergillaceae, Aspergillus, Aspergillus violaceofuscus, Aspergillus violaceofuscus (strain CBS 115571)				cd00839;	IPR004843;IPR029052;IPR041792;IPR039331;IPR008963;IPR015914;IPR025733;	PF00149;PF14008;PF16656;		Metallophosphoesterase superfamily, Purple acid phosphatase family		DOMAIN 33..115; /note="Pur_ac_phosph_N"; /evidence="ECO:0000259|Pfam:PF16656"; DOMAIN 179..406; /note="Metallophos"; /evidence="ECO:0000259|Pfam:PF00149"; DOMAIN 428..489; /note="Metallophos_C"; /evidence="ECO:0000259|Pfam:PF14008"		SIGNAL 1..20; /evidence="ECO:0000256|RuleBase:RU361203"		Aspergillus violaceofuscus
I	A0A2V5I7F7	A0A2V5I7F7_9EURO	unreviewed	Purple acid phosphatase (EC 3.1.3.2)	BP00DRAFT_471986	Aspergillus indologenus CBS 114.80	500	3.1.3.2		KW-0325; KW-0378; KW-0732	Glycoprotein;Hydrolase;Signal			acid phosphatase activity [GO:0003993]; metal ion binding [GO:0046872]	acid phosphatase activity [GO:0003993]; metal ion binding [GO:0046872]	GO:0003993; GO:0046872				cellular organisms, Eukaryota, Opisthokonta, fungi, Dikarya, Ascomycota, saccharomyceta, Pezizomycotina, leotiomyceta, Eurotiomycetes, Eurotiomycetidae, Eurotiales (green and blue molds), Aspergillaceae, Aspergillus, Aspergillus indologenus, Aspergillus indologenus CBS 114.80				cd00839;	IPR004843;IPR029052;IPR041792;IPR039331;IPR008963;IPR015914;IPR025733;	PF00149;PF14008;PF16656;		Metallophosphoesterase superfamily, Purple acid phosphatase family		DOMAIN 33..115; /note="Pur_ac_phosph_N"; /evidence="ECO:0000259|Pfam:PF16656"; DOMAIN 179..403; /note="Metallophos"; /evidence="ECO:0000259|Pfam:PF00149"; DOMAIN 425..486; /note="Metallophos_C"; /evidence="ECO:0000259|Pfam:PF14008"		SIGNAL 1..20; /evidence="ECO:0000256|RuleBase:RU361203"		Aspergillus indologenus
I	A0A2X0NJ42	A0A2X0NJ42_9BASI	unreviewed	Purple acid phosphatase (EC 3.1.3.2)	BZ3500_MVSOF-1268-A1-R1_CHR8-1G09746	Microbotryum saponariae	512	3.1.3.2		KW-0325; KW-0378; KW-0732; KW-1185	Glycoprotein;Hydrolase;Reference proteome;Signal			acid phosphatase activity [GO:0003993]; metal ion binding [GO:0046872]	acid phosphatase activity [GO:0003993]; metal ion binding [GO:0046872]	GO:0003993; GO:0046872				cellular organisms, Eukaryota, Opisthokonta, fungi, Dikarya, Basidiomycota, Pucciniomycotina, Microbotryomycetes, Microbotryales, Microbotryaceae, Microbotryum, Microbotryum saponariae				cd00839;	IPR004843;IPR029052;IPR041792;IPR039331;IPR008963;IPR015914;IPR025733;	PF00149;PF14008;PF16656;		Metallophosphoesterase superfamily, Purple acid phosphatase family		DOMAIN 56..149; /note="Pur_ac_phosph_N"; /evidence="ECO:0000259|Pfam:PF16656"; DOMAIN 159..422; /note="Metallophos"; /evidence="ECO:0000259|Pfam:PF00149"; DOMAIN 443..505; /note="Metallophos_C"; /evidence="ECO:0000259|Pfam:PF14008"		SIGNAL 1..26; /evidence="ECO:0000256|RuleBase:RU361203"		Microbotryum saponariae
I	A0A2X0NZ13	A0A2X0NZ13_9BASI	unreviewed	Purple acid phosphatase (EC 3.1.3.2)	BQ5605_C003g02516 BQ5605_C003G02516	Microbotryum silenes-dioicae	512	3.1.3.2		KW-0325; KW-0378; KW-0732; KW-1185	Glycoprotein;Hydrolase;Reference proteome;Signal			acid phosphatase activity [GO:0003993]; metal ion binding [GO:0046872]	acid phosphatase activity [GO:0003993]; metal ion binding [GO:0046872]	GO:0003993; GO:0046872				cellular organisms, Eukaryota, Opisthokonta, fungi, Dikarya, Basidiomycota, Pucciniomycotina, Microbotryomycetes, Microbotryales, Microbotryaceae, Microbotryum, Microbotryum silenes-dioicae				cd00839;	IPR004843;IPR029052;IPR041792;IPR039331;IPR008963;IPR015914;IPR025733;	PF00149;PF14008;PF16656;		Metallophosphoesterase superfamily, Purple acid phosphatase family		DOMAIN 56..149; /note="Pur_ac_phosph_N"; /evidence="ECO:0000259|Pfam:PF16656"; DOMAIN 162..419; /note="Metallophos"; /evidence="ECO:0000259|Pfam:PF00149"; DOMAIN 443..505; /note="Metallophos_C"; /evidence="ECO:0000259|Pfam:PF14008"		SIGNAL 1..26; /evidence="ECO:0000256|RuleBase:RU361203"		Microbotryum silenes-dioicae
I	A0A316UP88	A0A316UP88_9BASI	unreviewed	Purple acid phosphatase (EC 3.1.3.2)	BDZ90DRAFT_254142	Jaminaea rosea	506	3.1.3.2		KW-0325; KW-0378; KW-0732; KW-1185	Glycoprotein;Hydrolase;Reference proteome;Signal			acid phosphatase activity [GO:0003993]; metal ion binding [GO:0046872]	acid phosphatase activity [GO:0003993]; metal ion binding [GO:0046872]	GO:0003993; GO:0046872				cellular organisms, Eukaryota, Opisthokonta, fungi, Dikarya, Basidiomycota, Ustilaginomycotina, Exobasidiomycetes, Microstromatales, Microstromatales incertae sedis, Jaminaea, Jaminaea rosea				cd00839;	IPR004843;IPR029052;IPR041792;IPR039331;IPR008963;IPR015914;IPR025733;	PF00149;PF14008;PF16656;		Metallophosphoesterase superfamily, Purple acid phosphatase family		DOMAIN 36..114; /note="Pur_ac_phosph_N"; /evidence="ECO:0000259|Pfam:PF16656"; DOMAIN 180..408; /note="Metallophos"; /evidence="ECO:0000259|Pfam:PF00149"; DOMAIN 431..490; /note="Metallophos_C"; /evidence="ECO:0000259|Pfam:PF14008"		SIGNAL 1..21; /evidence="ECO:0000256|RuleBase:RU361203"		Jaminaea rosea
I	A0A316V6K3	A0A316V6K3_9BASI	unreviewed	Purple acid phosphatase (EC 3.1.3.2)	FA14DRAFT_135228	Meira miltonrushii	496	3.1.3.2		KW-0325; KW-0378; KW-0732; KW-1185	Glycoprotein;Hydrolase;Reference proteome;Signal			acid phosphatase activity [GO:0003993]; metal ion binding [GO:0046872]	acid phosphatase activity [GO:0003993]; metal ion binding [GO:0046872]	GO:0003993; GO:0046872				cellular organisms, Eukaryota, Opisthokonta, fungi, Dikarya, Basidiomycota, Ustilaginomycotina, Exobasidiomycetes, Exobasidiales, Brachybasidiaceae, Meira, Meira miltonrushii				cd00839;	IPR004843;IPR029052;IPR041792;IPR039331;IPR008963;IPR015914;IPR025733;	PF00149;PF14008;PF16656;		Metallophosphoesterase superfamily, Purple acid phosphatase family		DOMAIN 33..117; /note="Pur_ac_phosph_N"; /evidence="ECO:0000259|Pfam:PF16656"; DOMAIN 168..399; /note="Metallophos"; /evidence="ECO:0000259|Pfam:PF00149"; DOMAIN 421..482; /note="Metallophos_C"; /evidence="ECO:0000259|Pfam:PF14008"		SIGNAL 1..17; /evidence="ECO:0000256|RuleBase:RU361203"		Meira miltonrushii
I	A0A316VFT2	A0A316VFT2_9BASI	unreviewed	Purple acid phosphatase (EC 3.1.3.2)	FA14DRAFT_169451	Meira miltonrushii	477	3.1.3.2		KW-0325; KW-0378; KW-0732; KW-1185	Glycoprotein;Hydrolase;Reference proteome;Signal			acid phosphatase activity [GO:0003993]; metal ion binding [GO:0046872]	acid phosphatase activity [GO:0003993]; metal ion binding [GO:0046872]	GO:0003993; GO:0046872				cellular organisms, Eukaryota, Opisthokonta, fungi, Dikarya, Basidiomycota, Ustilaginomycotina, Exobasidiomycetes, Exobasidiales, Brachybasidiaceae, Meira, Meira miltonrushii				cd00063;cd00839;	IPR004843;IPR003961;IPR029052;IPR041792;IPR039331;IPR008963;IPR015914;IPR025733;	PF00149;PF14008;PF16656;		Metallophosphoesterase superfamily, Purple acid phosphatase family		DOMAIN 31..118; /note="Pur_ac_phosph_N"; /evidence="ECO:0000259|Pfam:PF16656"; DOMAIN 129..382; /note="Metallophos"; /evidence="ECO:0000259|Pfam:PF00149"; DOMAIN 404..466; /note="Metallophos_C"; /evidence="ECO:0000259|Pfam:PF14008"		SIGNAL 1..21; /evidence="ECO:0000256|RuleBase:RU361203"		Meira miltonrushii
I	A0A316VQB4	A0A316VQB4_9BASI	unreviewed	Purple acid phosphatase (EC 3.1.3.2)	FA14DRAFT_171251	Meira miltonrushii	498	3.1.3.2		KW-0325; KW-0378; KW-0732; KW-1185	Glycoprotein;Hydrolase;Reference proteome;Signal			acid phosphatase activity [GO:0003993]; metal ion binding [GO:0046872]	acid phosphatase activity [GO:0003993]; metal ion binding [GO:0046872]	GO:0003993; GO:0046872				cellular organisms, Eukaryota, Opisthokonta, fungi, Dikarya, Basidiomycota, Ustilaginomycotina, Exobasidiomycetes, Exobasidiales, Brachybasidiaceae, Meira, Meira miltonrushii				cd00839;	IPR004843;IPR029052;IPR041792;IPR039331;IPR008963;IPR015914;IPR025733;	PF00149;PF14008;PF16656;		Metallophosphoesterase superfamily, Purple acid phosphatase family		DOMAIN 35..114; /note="Pur_ac_phosph_N"; /evidence="ECO:0000259|Pfam:PF16656"; DOMAIN 179..400; /note="Metallophos"; /evidence="ECO:0000259|Pfam:PF00149"; DOMAIN 422..483; /note="Metallophos_C"; /evidence="ECO:0000259|Pfam:PF14008"		SIGNAL 1..21; /evidence="ECO:0000256|RuleBase:RU361203"		Meira miltonrushii
I	A0A316YGV7	A0A316YGV7_9BASI	unreviewed	Purple acid phosphatase (EC 3.1.3.2)	FA10DRAFT_268306	Acaromyces ingoldii	500	3.1.3.2		KW-0325; KW-0378; KW-0732; KW-1185	Glycoprotein;Hydrolase;Reference proteome;Signal			acid phosphatase activity [GO:0003993]; metal ion binding [GO:0046872]	acid phosphatase activity [GO:0003993]; metal ion binding [GO:0046872]	GO:0003993; GO:0046872				cellular organisms, Eukaryota, Opisthokonta, fungi, Dikarya, Basidiomycota, Ustilaginomycotina, Exobasidiomycetes, Exobasidiales, Cryptobasidiaceae, Acaromyces, Acaromyces ingoldii				cd00839;	IPR004843;IPR029052;IPR041792;IPR039331;IPR008963;IPR015914;IPR025733;	PF00149;PF14008;PF16656;		Metallophosphoesterase superfamily, Purple acid phosphatase family		DOMAIN 35..113; /note="Pur_ac_phosph_N"; /evidence="ECO:0000259|Pfam:PF16656"; DOMAIN 179..403; /note="Metallophos"; /evidence="ECO:0000259|Pfam:PF00149"; DOMAIN 425..482; /note="Metallophos_C"; /evidence="ECO:0000259|Pfam:PF14008"		SIGNAL 1..20; /evidence="ECO:0000256|RuleBase:RU361203"		Acaromyces ingoldii
I	A0A317UMY3	A0A317UMY3_ASPEC	unreviewed	Purple acid phosphatase (EC 3.1.3.2)	BO83DRAFT_382902	Aspergillus eucalypticola (strain CBS 122712 / IBT 29274)	498	3.1.3.2		KW-0325; KW-0378; KW-0732	Glycoprotein;Hydrolase;Signal			acid phosphatase activity [GO:0003993]; metal ion binding [GO:0046872]	acid phosphatase activity [GO:0003993]; metal ion binding [GO:0046872]	GO:0003993; GO:0046872				cellular organisms, Eukaryota, Opisthokonta, fungi, Dikarya, Ascomycota, saccharomyceta, Pezizomycotina, leotiomyceta, Eurotiomycetes, Eurotiomycetidae, Eurotiales (green and blue molds), Aspergillaceae, Aspergillus, Aspergillus eucalypticola, Aspergillus eucalypticola (strain CBS 122712 / IBT 29274)				cd00839;	IPR004843;IPR029052;IPR041792;IPR039331;IPR008963;IPR015914;IPR025733;	PF00149;PF14008;PF16656;		Metallophosphoesterase superfamily, Purple acid phosphatase family		DOMAIN 33..117; /note="Pur_ac_phosph_N"; /evidence="ECO:0000259|Pfam:PF16656"; DOMAIN 173..401; /note="Metallophos"; /evidence="ECO:0000259|Pfam:PF00149"; DOMAIN 423..484; /note="Metallophos_C"; /evidence="ECO:0000259|Pfam:PF14008"		SIGNAL 1..20; /evidence="ECO:0000256|RuleBase:RU361203"		Aspergillus eucalypticola
I	A0A317WAD6	A0A317WAD6_9EURO	unreviewed	Purple acid phosphatase (EC 3.1.3.2)	BO70DRAFT_403421	Aspergillus heteromorphus CBS 117.55	486	3.1.3.2		KW-0325; KW-0378; KW-0732; KW-1185	Glycoprotein;Hydrolase;Reference proteome;Signal			acid phosphatase activity [GO:0003993]; metal ion binding [GO:0046872]	acid phosphatase activity [GO:0003993]; metal ion binding [GO:0046872]	GO:0003993; GO:0046872				cellular organisms, Eukaryota, Opisthokonta, fungi, Dikarya, Ascomycota, saccharomyceta, Pezizomycotina, leotiomyceta, Eurotiomycetes, Eurotiomycetidae, Eurotiales (green and blue molds), Aspergillaceae, Aspergillus, Aspergillus heteromorphus, Aspergillus heteromorphus CBS 117.55				cd00839;	IPR004843;IPR029052;IPR041792;IPR039331;IPR008963;IPR015914;IPR025733;	PF00149;PF14008;PF16656;		Metallophosphoesterase superfamily, Purple acid phosphatase family		DOMAIN 33..117; /note="Pur_ac_phosph_N"; /evidence="ECO:0000259|Pfam:PF16656"; DOMAIN 178..403; /note="Metallophos"; /evidence="ECO:0000259|Pfam:PF00149"; DOMAIN 431..472; /note="Metallophos_C"; /evidence="ECO:0000259|Pfam:PF14008"		SIGNAL 1..20; /evidence="ECO:0000256|RuleBase:RU361203"		Aspergillus heteromorphus
I	A0A317WVH8	A0A317WVH8_9EURO	unreviewed	Purple acid phosphatase (EC 3.1.3.2)	BO94DRAFT_462901	Aspergillus sclerotioniger CBS 115572	498	3.1.3.2		KW-0325; KW-0378; KW-0732; KW-1185	Glycoprotein;Hydrolase;Reference proteome;Signal			acid phosphatase activity [GO:0003993]; metal ion binding [GO:0046872]	acid phosphatase activity [GO:0003993]; metal ion binding [GO:0046872]	GO:0003993; GO:0046872				cellular organisms, Eukaryota, Opisthokonta, fungi, Dikarya, Ascomycota, saccharomyceta, Pezizomycotina, leotiomyceta, Eurotiomycetes, Eurotiomycetidae, Eurotiales (green and blue molds), Aspergillaceae, Aspergillus, Aspergillus sclerotioniger, Aspergillus sclerotioniger CBS 115572				cd00839;	IPR004843;IPR029052;IPR041792;IPR039331;IPR008963;IPR015914;IPR025733;	PF00149;PF14008;PF16656;		Metallophosphoesterase superfamily, Purple acid phosphatase family		DOMAIN 33..117; /note="Pur_ac_phosph_N"; /evidence="ECO:0000259|Pfam:PF16656"; DOMAIN 170..401; /note="Metallophos"; /evidence="ECO:0000259|Pfam:PF00149"; DOMAIN 423..484; /note="Metallophos_C"; /evidence="ECO:0000259|Pfam:PF14008"		SIGNAL 1..20; /evidence="ECO:0000256|RuleBase:RU361203"		Aspergillus sclerotioniger
I	A0A317XJD6	A0A317XJD6_9BASI	unreviewed	Purple acid phosphatase (EC 3.1.3.2)	BCV70DRAFT_48809	Testicularia cyperi	513	3.1.3.2		KW-0325; KW-0378; KW-0732; KW-1185	Glycoprotein;Hydrolase;Reference proteome;Signal			acid phosphatase activity [GO:0003993]; metal ion binding [GO:0046872]	acid phosphatase activity [GO:0003993]; metal ion binding [GO:0046872]	GO:0003993; GO:0046872				cellular organisms, Eukaryota, Opisthokonta, fungi, Dikarya, Basidiomycota, Ustilaginomycotina, Ustilaginomycetes, Ustilaginales, Anthracoideaceae, Testicularia, Testicularia cyperi				cd00839;	IPR004843;IPR029052;IPR041792;IPR039331;IPR008963;IPR015914;IPR025733;	PF00149;PF14008;PF16656;		Metallophosphoesterase superfamily, Purple acid phosphatase family		DOMAIN 36..121; /note="Pur_ac_phosph_N"; /evidence="ECO:0000259|Pfam:PF16656"; DOMAIN 168..397; /note="Metallophos"; /evidence="ECO:0000259|Pfam:PF00149"; DOMAIN 419..480; /note="Metallophos_C"; /evidence="ECO:0000259|Pfam:PF14008"		SIGNAL 1..23; /evidence="ECO:0000256|RuleBase:RU361203"		Testicularia cyperi
I	A0A318YJE3	A0A318YJE3_ASPNB	unreviewed	Purple acid phosphatase (EC 3.1.3.2)	BO87DRAFT_376754	Aspergillus neoniger (strain CBS 115656)	498	3.1.3.2		KW-0325; KW-0378; KW-0732	Glycoprotein;Hydrolase;Signal			acid phosphatase activity [GO:0003993]; metal ion binding [GO:0046872]	acid phosphatase activity [GO:0003993]; metal ion binding [GO:0046872]	GO:0003993; GO:0046872				cellular organisms, Eukaryota, Opisthokonta, fungi, Dikarya, Ascomycota, saccharomyceta, Pezizomycotina, leotiomyceta, Eurotiomycetes, Eurotiomycetidae, Eurotiales (green and blue molds), Aspergillaceae, Aspergillus, Aspergillus neoniger, Aspergillus neoniger (strain CBS 115656)				cd00839;	IPR004843;IPR029052;IPR041792;IPR039331;IPR008963;IPR015914;IPR025733;	PF00149;PF14008;PF16656;		Metallophosphoesterase superfamily, Purple acid phosphatase family		DOMAIN 33..117; /note="Pur_ac_phosph_N"; /evidence="ECO:0000259|Pfam:PF16656"; DOMAIN 173..401; /note="Metallophos"; /evidence="ECO:0000259|Pfam:PF00149"; DOMAIN 423..484; /note="Metallophos_C"; /evidence="ECO:0000259|Pfam:PF14008"		SIGNAL 1..20; /evidence="ECO:0000256|RuleBase:RU361203"		Aspergillus neoniger
I	A0A318Z3U8	A0A318Z3U8_9EURO	unreviewed	Purple acid phosphatase (EC 3.1.3.2)	BP01DRAFT_306674	Aspergillus saccharolyticus JOP 1030-1	500	3.1.3.2		KW-0325; KW-0378; KW-0732; KW-1185	Glycoprotein;Hydrolase;Reference proteome;Signal			acid phosphatase activity [GO:0003993]; metal ion binding [GO:0046872]	acid phosphatase activity [GO:0003993]; metal ion binding [GO:0046872]	GO:0003993; GO:0046872				cellular organisms, Eukaryota, Opisthokonta, fungi, Dikarya, Ascomycota, saccharomyceta, Pezizomycotina, leotiomyceta, Eurotiomycetes, Eurotiomycetidae, Eurotiales (green and blue molds), Aspergillaceae, Aspergillus, Aspergillus saccharolyticus, Aspergillus saccharolyticus JOP 1030-1				cd00839;	IPR004843;IPR029052;IPR041792;IPR039331;IPR008963;IPR015914;IPR025733;	PF00149;PF14008;PF16656;		Metallophosphoesterase superfamily, Purple acid phosphatase family		DOMAIN 33..117; /note="Pur_ac_phosph_N"; /evidence="ECO:0000259|Pfam:PF16656"; DOMAIN 178..403; /note="Metallophos"; /evidence="ECO:0000259|Pfam:PF00149"; DOMAIN 425..486; /note="Metallophos_C"; /evidence="ECO:0000259|Pfam:PF14008"		SIGNAL 1..20; /evidence="ECO:0000256|RuleBase:RU361203"		Aspergillus saccharolyticus
I	A0A319CDJ9	A0A319CDJ9_9EURO	unreviewed	Purple acid phosphatase (EC 3.1.3.2)	BO82DRAFT_383384	Aspergillus uvarum CBS 121591	487	3.1.3.2		KW-0325; KW-0378; KW-0732; KW-1185	Glycoprotein;Hydrolase;Reference proteome;Signal			acid phosphatase activity [GO:0003993]; metal ion binding [GO:0046872]	acid phosphatase activity [GO:0003993]; metal ion binding [GO:0046872]	GO:0003993; GO:0046872				cellular organisms, Eukaryota, Opisthokonta, fungi, Dikarya, Ascomycota, saccharomyceta, Pezizomycotina, leotiomyceta, Eurotiomycetes, Eurotiomycetidae, Eurotiales (green and blue molds), Aspergillaceae, Aspergillus, Aspergillus uvarum, Aspergillus uvarum CBS 121591				cd00839;	IPR004843;IPR029052;IPR041792;IPR039331;IPR008963;IPR015914;IPR025733;	PF00149;PF14008;PF16656;		Metallophosphoesterase superfamily, Purple acid phosphatase family		DOMAIN 33..118; /note="Pur_ac_phosph_N"; /evidence="ECO:0000259|Pfam:PF16656"; DOMAIN 166..390; /note="Metallophos"; /evidence="ECO:0000259|Pfam:PF00149"; DOMAIN 412..473; /note="Metallophos_C"; /evidence="ECO:0000259|Pfam:PF14008"		SIGNAL 1..20; /evidence="ECO:0000256|RuleBase:RU361203"		Aspergillus uvarum
I	A0A319CS81	A0A319CS81_9EURO	unreviewed	Purple acid phosphatase (EC 3.1.3.2)	BO71DRAFT_469036	Aspergillus ellipticus CBS 707.79	497	3.1.3.2		KW-0325; KW-0378; KW-0732; KW-1185	Glycoprotein;Hydrolase;Reference proteome;Signal			acid phosphatase activity [GO:0003993]; metal ion binding [GO:0046872]	acid phosphatase activity [GO:0003993]; metal ion binding [GO:0046872]	GO:0003993; GO:0046872				cellular organisms, Eukaryota, Opisthokonta, fungi, Dikarya, Ascomycota, saccharomyceta, Pezizomycotina, leotiomyceta, Eurotiomycetes, Eurotiomycetidae, Eurotiales (green and blue molds), Aspergillaceae, Aspergillus, Aspergillus ellipticus, Aspergillus ellipticus CBS 707.79				cd00839;	IPR004843;IPR029052;IPR041792;IPR039331;IPR008963;IPR015914;IPR025733;	PF00149;PF14008;PF16656;		Metallophosphoesterase superfamily, Purple acid phosphatase family		DOMAIN 32..116; /note="Pur_ac_phosph_N"; /evidence="ECO:0000259|Pfam:PF16656"; DOMAIN 172..400; /note="Metallophos"; /evidence="ECO:0000259|Pfam:PF00149"; DOMAIN 422..482; /note="Metallophos_C"; /evidence="ECO:0000259|Pfam:PF14008"		SIGNAL 1..19; /evidence="ECO:0000256|RuleBase:RU361203"		Aspergillus ellipticus
I	A0A319EJJ0	A0A319EJJ0_ASPSB	unreviewed	Purple acid phosphatase (EC 3.1.3.2)	BO78DRAFT_415520	Aspergillus sclerotiicarbonarius (strain CBS 121057 / IBT 28362)	498	3.1.3.2		KW-0325; KW-0378; KW-0732; KW-1185	Glycoprotein;Hydrolase;Reference proteome;Signal			acid phosphatase activity [GO:0003993]; metal ion binding [GO:0046872]	acid phosphatase activity [GO:0003993]; metal ion binding [GO:0046872]	GO:0003993; GO:0046872				cellular organisms, Eukaryota, Opisthokonta, fungi, Dikarya, Ascomycota, saccharomyceta, Pezizomycotina, leotiomyceta, Eurotiomycetes, Eurotiomycetidae, Eurotiales (green and blue molds), Aspergillaceae, Aspergillus, Aspergillus sclerotiicarbonarius, Aspergillus sclerotiicarbonarius (strain CBS 121057 / IBT 28362)				cd00839;	IPR004843;IPR029052;IPR041792;IPR039331;IPR008963;IPR015914;IPR025733;	PF00149;PF14008;PF16656;		Metallophosphoesterase superfamily, Purple acid phosphatase family		DOMAIN 33..117; /note="Pur_ac_phosph_N"; /evidence="ECO:0000259|Pfam:PF16656"; DOMAIN 170..401; /note="Metallophos"; /evidence="ECO:0000259|Pfam:PF00149"; DOMAIN 423..484; /note="Metallophos_C"; /evidence="ECO:0000259|Pfam:PF14008"		SIGNAL 1..20; /evidence="ECO:0000256|RuleBase:RU361203"		Aspergillus sclerotiicarbonarius
I	A0A364KQ76	A0A364KQ76_9EURO	unreviewed	Purple acid phosphatase (EC 3.1.3.2)	BHQ10_001724	Talaromyces amestolkiae	500	3.1.3.2		KW-0325; KW-0378; KW-0732; KW-1185	Glycoprotein;Hydrolase;Reference proteome;Signal			acid phosphatase activity [GO:0003993]; metal ion binding [GO:0046872]	acid phosphatase activity [GO:0003993]; metal ion binding [GO:0046872]	GO:0003993; GO:0046872				cellular organisms, Eukaryota, Opisthokonta, fungi, Dikarya, Ascomycota, saccharomyceta, Pezizomycotina, leotiomyceta, Eurotiomycetes, Eurotiomycetidae, Eurotiales (green and blue molds), Trichocomaceae, Talaromyces, Talaromyces sect. Talaromyces, Talaromyces amestolkiae				cd00839;	IPR004843;IPR029052;IPR041792;IPR039331;IPR008963;IPR015914;IPR025733;	PF00149;PF14008;PF16656;		Metallophosphoesterase superfamily, Purple acid phosphatase family		DOMAIN 33..120; /note="Pur_ac_phosph_N"; /evidence="ECO:0000259|Pfam:PF16656"; DOMAIN 168..403; /note="Metallophos"; /evidence="ECO:0000259|Pfam:PF00149"; DOMAIN 424..485; /note="Metallophos_C"; /evidence="ECO:0000259|Pfam:PF14008"		SIGNAL 1..26; /evidence="ECO:0000256|RuleBase:RU361203"		Talaromyces amestolkiae
I	A0A364L3F8	A0A364L3F8_9EURO	unreviewed	Purple acid phosphatase (EC 3.1.3.2)	BHQ10_006348	Talaromyces amestolkiae	492	3.1.3.2		KW-0325; KW-0378; KW-0732; KW-1185	Glycoprotein;Hydrolase;Reference proteome;Signal			acid phosphatase activity [GO:0003993]; metal ion binding [GO:0046872]	acid phosphatase activity [GO:0003993]; metal ion binding [GO:0046872]	GO:0003993; GO:0046872				cellular organisms, Eukaryota, Opisthokonta, fungi, Dikarya, Ascomycota, saccharomyceta, Pezizomycotina, leotiomyceta, Eurotiomycetes, Eurotiomycetidae, Eurotiales (green and blue molds), Trichocomaceae, Talaromyces, Talaromyces sect. Talaromyces, Talaromyces amestolkiae				cd00839;	IPR004843;IPR029052;IPR041792;IPR039331;IPR008963;IPR015914;IPR025733;	PF00149;PF14008;PF16656;		Metallophosphoesterase superfamily, Purple acid phosphatase family		DOMAIN 36..120; /note="Pur_ac_phosph_N"; /evidence="ECO:0000259|Pfam:PF16656"; DOMAIN 177..402; /note="Metallophos"; /evidence="ECO:0000259|Pfam:PF00149"; DOMAIN 424..485; /note="Metallophos_C"; /evidence="ECO:0000259|Pfam:PF14008"		SIGNAL 1..21; /evidence="ECO:0000256|RuleBase:RU361203"		Talaromyces amestolkiae
I	A0A364MJ42	A0A364MJ42_ASPFL	unreviewed	Purple acid phosphatase (EC 3.1.3.2)	BDV35DRAFT_376827 CA14_003178 F9C07_4213	Aspergillus flavus	500	3.1.3.2		KW-0325; KW-0378; KW-0732	Glycoprotein;Hydrolase;Signal			acid phosphatase activity [GO:0003993]; metal ion binding [GO:0046872]	acid phosphatase activity [GO:0003993]; metal ion binding [GO:0046872]	GO:0003993; GO:0046872				cellular organisms, Eukaryota, Opisthokonta, fungi, Dikarya, Ascomycota, saccharomyceta, Pezizomycotina, leotiomyceta, Eurotiomycetes, Eurotiomycetidae, Eurotiales (green and blue molds), Aspergillaceae, Aspergillus, Aspergillus subgen. Circumdati, Aspergillus flavus				cd00839;	IPR004843;IPR029052;IPR041792;IPR039331;IPR008963;IPR015914;IPR025733;	PF00149;PF14008;PF16656;		Metallophosphoesterase superfamily, Purple acid phosphatase family		DOMAIN 34..115; /note="Pur_ac_phosph_N"; /evidence="ECO:0000259|Pfam:PF16656"; DOMAIN 178..403; /note="Metallophos"; /evidence="ECO:0000259|Pfam:PF00149"; DOMAIN 425..486; /note="Metallophos_C"; /evidence="ECO:0000259|Pfam:PF14008"		SIGNAL 1..20; /evidence="ECO:0000256|RuleBase:RU361203"		Aspergillus flavus	Pathotroph-Saprotroph	Animal Pathogen-Plant Pathogen-Wood Saprotroph	Probable
I	A0A365MKN2	A0A365MKN2_GIBIN	unreviewed	Purple acid phosphatase (EC 3.1.3.2)	FPRO05_07374	Gibberella intermedia (Bulb rot disease fungus) (Fusarium proliferatum)	493	3.1.3.2		KW-0325; KW-0378; KW-0732	Glycoprotein;Hydrolase;Signal			acid phosphatase activity [GO:0003993]; metal ion binding [GO:0046872]	acid phosphatase activity [GO:0003993]; metal ion binding [GO:0046872]	GO:0003993; GO:0046872				cellular organisms, Eukaryota, Opisthokonta, fungi, Dikarya, Ascomycota, saccharomyceta, Pezizomycotina, leotiomyceta, sordariomyceta, Sordariomycetes, Hypocreomycetidae, Hypocreales, Nectriaceae, Fusarium, Fusarium fujikuroi species complex, Gibberella intermedia (Bulb rot disease fungus) (Fusarium proliferatum)				cd00063;cd00839;	IPR004843;IPR003961;IPR029052;IPR041792;IPR039331;IPR008963;IPR015914;IPR025733;	PF00149;PF14008;PF16656;		Metallophosphoesterase superfamily, Purple acid phosphatase family		DOMAIN 28..107; /note="Pur_ac_phosph_N"; /evidence="ECO:0000259|Pfam:PF16656"; DOMAIN 172..395; /note="Metallophos"; /evidence="ECO:0000259|Pfam:PF00149"; DOMAIN 417..478; /note="Metallophos_C"; /evidence="ECO:0000259|Pfam:PF14008"				Gibberella intermedia
I	A0A366Q8S8	A0A366Q8S8_GIBMO	unreviewed	Purple acid phosphatase (EC 3.1.3.2)	FVER53263_04310	Gibberella moniliformis (Maize ear and stalk rot fungus) (Fusarium verticillioides)	493	3.1.3.2		KW-0325; KW-0378; KW-0732	Glycoprotein;Hydrolase;Signal			acid phosphatase activity [GO:0003993]; metal ion binding [GO:0046872]	acid phosphatase activity [GO:0003993]; metal ion binding [GO:0046872]	GO:0003993; GO:0046872				cellular organisms, Eukaryota, Opisthokonta, fungi, Dikarya, Ascomycota, saccharomyceta, Pezizomycotina, leotiomyceta, sordariomyceta, Sordariomycetes, Hypocreomycetidae, Hypocreales, Nectriaceae, Fusarium, Fusarium fujikuroi species complex, Gibberella moniliformis (Maize ear and stalk rot fungus) (Fusarium verticillioides)				cd00063;cd00839;	IPR004843;IPR003961;IPR029052;IPR041792;IPR039331;IPR008963;IPR015914;IPR025733;	PF00149;PF14008;PF16656;		Metallophosphoesterase superfamily, Purple acid phosphatase family		DOMAIN 28..107; /note="Pur_ac_phosph_N"; /evidence="ECO:0000259|Pfam:PF16656"; DOMAIN 172..395; /note="Metallophos"; /evidence="ECO:0000259|Pfam:PF00149"; DOMAIN 417..478; /note="Metallophos_C"; /evidence="ECO:0000259|Pfam:PF14008"				Gibberella moniliformis
I	A0A366RP36	A0A366RP36_GIBMO	unreviewed	Purple acid phosphatase (EC 3.1.3.2)	FVER53590_04310	Gibberella moniliformis (Maize ear and stalk rot fungus) (Fusarium verticillioides)	493	3.1.3.2		KW-0325; KW-0378; KW-0732	Glycoprotein;Hydrolase;Signal			acid phosphatase activity [GO:0003993]; metal ion binding [GO:0046872]	acid phosphatase activity [GO:0003993]; metal ion binding [GO:0046872]	GO:0003993; GO:0046872				cellular organisms, Eukaryota, Opisthokonta, fungi, Dikarya, Ascomycota, saccharomyceta, Pezizomycotina, leotiomyceta, sordariomyceta, Sordariomycetes, Hypocreomycetidae, Hypocreales, Nectriaceae, Fusarium, Fusarium fujikuroi species complex, Gibberella moniliformis (Maize ear and stalk rot fungus) (Fusarium verticillioides)				cd00063;cd00839;	IPR004843;IPR003961;IPR029052;IPR041792;IPR039331;IPR008963;IPR015914;IPR025733;	PF00149;PF14008;PF16656;		Metallophosphoesterase superfamily, Purple acid phosphatase family		DOMAIN 28..107; /note="Pur_ac_phosph_N"; /evidence="ECO:0000259|Pfam:PF16656"; DOMAIN 172..395; /note="Metallophos"; /evidence="ECO:0000259|Pfam:PF00149"; DOMAIN 417..478; /note="Metallophos_C"; /evidence="ECO:0000259|Pfam:PF14008"				Gibberella moniliformis
I	A0A366SC55	A0A366SC55_9HYPO	unreviewed	Purple acid phosphatase (EC 3.1.3.2)	FIESC28_00988	Fusarium coffeatum	492	3.1.3.2		KW-0325; KW-0378; KW-0732	Glycoprotein;Hydrolase;Signal			acid phosphatase activity [GO:0003993]; metal ion binding [GO:0046872]	acid phosphatase activity [GO:0003993]; metal ion binding [GO:0046872]	GO:0003993; GO:0046872				cellular organisms, Eukaryota, Opisthokonta, fungi, Dikarya, Ascomycota, saccharomyceta, Pezizomycotina, leotiomyceta, sordariomyceta, Sordariomycetes, Hypocreomycetidae, Hypocreales, Nectriaceae, Fusarium, Fusarium incarnatum-equiseti species complex, Fusarium coffeatum				cd00063;cd00839;	IPR004843;IPR003961;IPR029052;IPR041792;IPR039331;IPR008963;IPR015914;IPR025733;	PF00149;PF14008;PF16656;		Metallophosphoesterase superfamily, Purple acid phosphatase family		DOMAIN 27..106; /note="Pur_ac_phosph_N"; /evidence="ECO:0000259|Pfam:PF16656"; DOMAIN 172..394; /note="Metallophos"; /evidence="ECO:0000259|Pfam:PF00149"; DOMAIN 416..476; /note="Metallophos_C"; /evidence="ECO:0000259|Pfam:PF14008"		SIGNAL 1..15; /evidence="ECO:0000256|SAM:SignalP"		Fusarium coffeatum
I	A0A370PUR6	A0A370PUR6_ASPPH	unreviewed	Purple acid phosphatase (EC 3.1.3.2)	M752DRAFT_274011	Aspergillus phoenicis ATCC 13157	498	3.1.3.2		KW-0325; KW-0378; KW-0732	Glycoprotein;Hydrolase;Signal			acid phosphatase activity [GO:0003993]; metal ion binding [GO:0046872]	acid phosphatase activity [GO:0003993]; metal ion binding [GO:0046872]	GO:0003993; GO:0046872				cellular organisms, Eukaryota, Opisthokonta, fungi, Dikarya, Ascomycota, saccharomyceta, Pezizomycotina, leotiomyceta, Eurotiomycetes, Eurotiomycetidae, Eurotiales (green and blue molds), Aspergillaceae, Aspergillus, Aspergillus phoenicis (Aspergillus saitoi), Aspergillus phoenicis ATCC 13157				cd00839;	IPR004843;IPR029052;IPR041792;IPR039331;IPR008963;IPR015914;IPR025733;	PF00149;PF14008;PF16656;		Metallophosphoesterase superfamily, Purple acid phosphatase family		DOMAIN 33..117; /note="Pur_ac_phosph_N"; /evidence="ECO:0000259|Pfam:PF16656"; DOMAIN 176..401; /note="Metallophos"; /evidence="ECO:0000259|Pfam:PF00149"; DOMAIN 423..484; /note="Metallophos_C"; /evidence="ECO:0000259|Pfam:PF14008"		SIGNAL 1..20; /evidence="ECO:0000256|RuleBase:RU361203"		Aspergillus phoenicis
I	A0A370TAR9	A0A370TAR9_9HELO	unreviewed	Purple acid phosphatase (EC 3.1.3.2)	BP5553_09824	Venustampulla echinocandica	508	3.1.3.2		KW-0325; KW-0378; KW-0732; KW-1185	Glycoprotein;Hydrolase;Reference proteome;Signal			acid phosphatase activity [GO:0003993]; metal ion binding [GO:0046872]	acid phosphatase activity [GO:0003993]; metal ion binding [GO:0046872]	GO:0003993; GO:0046872				cellular organisms, Eukaryota, Opisthokonta, fungi, Dikarya, Ascomycota, saccharomyceta, Pezizomycotina, leotiomyceta, sordariomyceta, Leotiomycetes, Helotiales, Pleuroascaceae, Venustampulla, Venustampulla echinocandica				cd00839;	IPR004843;IPR029052;IPR041792;IPR039331;IPR008963;IPR015914;IPR025733;	PF00149;PF14008;PF16656;		Metallophosphoesterase superfamily, Purple acid phosphatase family		DOMAIN 36..108; /note="Pur_ac_phosph_N"; /evidence="ECO:0000259|Pfam:PF16656"; DOMAIN 185..411; /note="Metallophos"; /evidence="ECO:0000259|Pfam:PF00149"; DOMAIN 432..495; /note="Metallophos_C"; /evidence="ECO:0000259|Pfam:PF14008"		SIGNAL 1..22; /evidence="ECO:0000256|RuleBase:RU361203"		Venustampulla echinocandica
I	A0A370TKE8	A0A370TKE8_9HELO	unreviewed	Purple acid phosphatase (EC 3.1.3.2)	BP5553_06606	Venustampulla echinocandica	515	3.1.3.2		KW-0325; KW-0378; KW-0732; KW-1185	Glycoprotein;Hydrolase;Reference proteome;Signal			acid phosphatase activity [GO:0003993]; metal ion binding [GO:0046872]	acid phosphatase activity [GO:0003993]; metal ion binding [GO:0046872]	GO:0003993; GO:0046872				cellular organisms, Eukaryota, Opisthokonta, fungi, Dikarya, Ascomycota, saccharomyceta, Pezizomycotina, leotiomyceta, sordariomyceta, Leotiomycetes, Helotiales, Pleuroascaceae, Venustampulla, Venustampulla echinocandica				cd00839;	IPR004843;IPR029052;IPR041792;IPR039331;IPR008963;IPR015914;IPR025733;	PF00149;PF14008;PF16656;		Metallophosphoesterase superfamily, Purple acid phosphatase family		DOMAIN 30..120; /note="Pur_ac_phosph_N"; /evidence="ECO:0000259|Pfam:PF16656"; DOMAIN 165..405; /note="Metallophos"; /evidence="ECO:0000259|Pfam:PF00149"; DOMAIN 427..491; /note="Metallophos_C"; /evidence="ECO:0000259|Pfam:PF14008"				Venustampulla echinocandica
I	A0A395GIU5	A0A395GIU5_9EURO	unreviewed	Purple acid phosphatase (EC 3.1.3.2)	BO80DRAFT_469480	Aspergillus ibericus CBS 121593	498	3.1.3.2		KW-0325; KW-0378; KW-0732; KW-1185	Glycoprotein;Hydrolase;Reference proteome;Signal			acid phosphatase activity [GO:0003993]; metal ion binding [GO:0046872]	acid phosphatase activity [GO:0003993]; metal ion binding [GO:0046872]	GO:0003993; GO:0046872				cellular organisms, Eukaryota, Opisthokonta, fungi, Dikarya, Ascomycota, saccharomyceta, Pezizomycotina, leotiomyceta, Eurotiomycetes, Eurotiomycetidae, Eurotiales (green and blue molds), Aspergillaceae, Aspergillus, Aspergillus ibericus, Aspergillus ibericus CBS 121593				cd00839;	IPR004843;IPR029052;IPR041792;IPR039331;IPR008963;IPR015914;IPR025733;	PF00149;PF14008;PF16656;		Metallophosphoesterase superfamily, Purple acid phosphatase family		DOMAIN 33..117; /note="Pur_ac_phosph_N"; /evidence="ECO:0000259|Pfam:PF16656"; DOMAIN 170..401; /note="Metallophos"; /evidence="ECO:0000259|Pfam:PF00149"; DOMAIN 423..484; /note="Metallophos_C"; /evidence="ECO:0000259|Pfam:PF14008"		SIGNAL 1..20; /evidence="ECO:0000256|RuleBase:RU361203"		Aspergillus ibericus
I	A0A395I036	A0A395I036_ASPHC	unreviewed	Purple acid phosphatase (EC 3.1.3.2)	BO97DRAFT_43157	Aspergillus homomorphus (strain CBS 101889)	500	3.1.3.2		KW-0325; KW-0378; KW-0732; KW-1185	Glycoprotein;Hydrolase;Reference proteome;Signal			acid phosphatase activity [GO:0003993]; metal ion binding [GO:0046872]	acid phosphatase activity [GO:0003993]; metal ion binding [GO:0046872]	GO:0003993; GO:0046872				cellular organisms, Eukaryota, Opisthokonta, fungi, Dikarya, Ascomycota, saccharomyceta, Pezizomycotina, leotiomyceta, Eurotiomycetes, Eurotiomycetidae, Eurotiales (green and blue molds), Aspergillaceae, Aspergillus, Aspergillus homomorphus, Aspergillus homomorphus (strain CBS 101889)				cd00839;	IPR004843;IPR029052;IPR041792;IPR039331;IPR008963;IPR015914;IPR025733;	PF00149;PF14008;PF16656;		Metallophosphoesterase superfamily, Purple acid phosphatase family		DOMAIN 33..117; /note="Pur_ac_phosph_N"; /evidence="ECO:0000259|Pfam:PF16656"; DOMAIN 178..403; /note="Metallophos"; /evidence="ECO:0000259|Pfam:PF00149"; DOMAIN 425..486; /note="Metallophos_C"; /evidence="ECO:0000259|Pfam:PF14008"		SIGNAL 1..18; /evidence="ECO:0000256|RuleBase:RU361203"		Aspergillus homomorphus
I	A0A395MWK9	A0A395MWK9_9HYPO	unreviewed	Purple acid phosphatase (EC 3.1.3.2)	FIE12Z_3887	Fusarium flagelliforme	492	3.1.3.2		KW-0325; KW-0378; KW-0732; KW-1185	Glycoprotein;Hydrolase;Reference proteome;Signal			acid phosphatase activity [GO:0003993]; metal ion binding [GO:0046872]	acid phosphatase activity [GO:0003993]; metal ion binding [GO:0046872]	GO:0003993; GO:0046872				cellular organisms, Eukaryota, Opisthokonta, fungi, Dikarya, Ascomycota, saccharomyceta, Pezizomycotina, leotiomyceta, sordariomyceta, Sordariomycetes, Hypocreomycetidae, Hypocreales, Nectriaceae, Fusarium, Fusarium incarnatum-equiseti species complex, Fusarium flagelliforme				cd00839;	IPR004843;IPR029052;IPR041792;IPR039331;IPR008963;IPR015914;IPR025733;	PF00149;PF14008;PF16656;		Metallophosphoesterase superfamily, Purple acid phosphatase family		DOMAIN 27..106; /note="Pur_ac_phosph_N"; /evidence="ECO:0000259|Pfam:PF16656"; DOMAIN 172..394; /note="Metallophos"; /evidence="ECO:0000259|Pfam:PF00149"; DOMAIN 416..476; /note="Metallophos_C"; /evidence="ECO:0000259|Pfam:PF14008"		SIGNAL 1..15; /evidence="ECO:0000256|SAM:SignalP"		Fusarium flagelliforme
I	A0A395NJ26	A0A395NJ26_TRIAR	unreviewed	Purple acid phosphatase (EC 3.1.3.2)	TARUN_6150	Trichoderma arundinaceum	458	3.1.3.2		KW-0325; KW-0378; KW-0732; KW-1185	Glycoprotein;Hydrolase;Reference proteome;Signal			acid phosphatase activity [GO:0003993]; metal ion binding [GO:0046872]	acid phosphatase activity [GO:0003993]; metal ion binding [GO:0046872]	GO:0003993; GO:0046872				cellular organisms, Eukaryota, Opisthokonta, fungi, Dikarya, Ascomycota, saccharomyceta, Pezizomycotina, leotiomyceta, sordariomyceta, Sordariomycetes, Hypocreomycetidae, Hypocreales, Hypocreaceae, Trichoderma, Trichoderma arundinaceum				cd00839;	IPR004843;IPR029052;IPR041792;IPR039331;IPR008963;IPR015914;IPR025733;	PF00149;PF14008;PF16656;		Metallophosphoesterase superfamily, Purple acid phosphatase family		DOMAIN 34..118; /note="Pur_ac_phosph_N"; /evidence="ECO:0000259|Pfam:PF16656"; DOMAIN 176..360; /note="Metallophos"; /evidence="ECO:0000259|Pfam:PF00149"; DOMAIN 382..443; /note="Metallophos_C"; /evidence="ECO:0000259|Pfam:PF14008"		SIGNAL 1..20; /evidence="ECO:0000256|RuleBase:RU361203"		Trichoderma arundinaceum
I	A0A395NRP6	A0A395NRP6_TRIAR	unreviewed	Purple acid phosphatase (EC 3.1.3.2)	TARUN_3585	Trichoderma arundinaceum	512	3.1.3.2		KW-0325; KW-0378; KW-0732; KW-1185	Glycoprotein;Hydrolase;Reference proteome;Signal			acid phosphatase activity [GO:0003993]; metal ion binding [GO:0046872]	acid phosphatase activity [GO:0003993]; metal ion binding [GO:0046872]	GO:0003993; GO:0046872				cellular organisms, Eukaryota, Opisthokonta, fungi, Dikarya, Ascomycota, saccharomyceta, Pezizomycotina, leotiomyceta, sordariomyceta, Sordariomycetes, Hypocreomycetidae, Hypocreales, Hypocreaceae, Trichoderma, Trichoderma arundinaceum				cd00839;	IPR004843;IPR029052;IPR041792;IPR039331;IPR008963;IPR015914;IPR025733;	PF00149;PF14008;PF16656;		Metallophosphoesterase superfamily, Purple acid phosphatase family		DOMAIN 24..95; /note="Pur_ac_phosph_N"; /evidence="ECO:0000259|Pfam:PF16656"; DOMAIN 122..397; /note="Metallophos"; /evidence="ECO:0000259|Pfam:PF00149"; DOMAIN 418..483; /note="Metallophos_C"; /evidence="ECO:0000259|Pfam:PF14008"		SIGNAL 1..20; /evidence="ECO:0000256|RuleBase:RU361203"		Trichoderma arundinaceum
I	A0A395T920	A0A395T920_9HYPO	unreviewed	Purple acid phosphatase (EC 3.1.3.2)	FLONG3_736	Fusarium longipes	492	3.1.3.2		KW-0325; KW-0378; KW-0732; KW-1185	Glycoprotein;Hydrolase;Reference proteome;Signal			acid phosphatase activity [GO:0003993]; metal ion binding [GO:0046872]	acid phosphatase activity [GO:0003993]; metal ion binding [GO:0046872]	GO:0003993; GO:0046872				cellular organisms, Eukaryota, Opisthokonta, fungi, Dikarya, Ascomycota, saccharomyceta, Pezizomycotina, leotiomyceta, sordariomyceta, Sordariomycetes, Hypocreomycetidae, Hypocreales, Nectriaceae, Fusarium, Fusarium sambucinum species complex, Fusarium longipes				cd00063;cd00839;	IPR004843;IPR003961;IPR029052;IPR041792;IPR039331;IPR008963;IPR015914;IPR025733;	PF00149;PF14008;PF16656;		Metallophosphoesterase superfamily, Purple acid phosphatase family		DOMAIN 27..108; /note="Pur_ac_phosph_N"; /evidence="ECO:0000259|Pfam:PF16656"; DOMAIN 172..394; /note="Metallophos"; /evidence="ECO:0000259|Pfam:PF00149"; DOMAIN 416..476; /note="Metallophos_C"; /evidence="ECO:0000259|Pfam:PF14008"		SIGNAL 1..15; /evidence="ECO:0000256|SAM:SignalP"		Fusarium longipes
I	A0A397G7N3	A0A397G7N3_9EURO	unreviewed	Purple acid phosphatase (EC 3.1.3.2)	CDV56_104082	Aspergillus thermomutatus	497	3.1.3.2		KW-0325; KW-0378; KW-0732; KW-1185	Glycoprotein;Hydrolase;Reference proteome;Signal			acid phosphatase activity [GO:0003993]; metal ion binding [GO:0046872]	acid phosphatase activity [GO:0003993]; metal ion binding [GO:0046872]	GO:0003993; GO:0046872				cellular organisms, Eukaryota, Opisthokonta, fungi, Dikarya, Ascomycota, saccharomyceta, Pezizomycotina, leotiomyceta, Eurotiomycetes, Eurotiomycetidae, Eurotiales (green and blue molds), Aspergillaceae, Aspergillus, Aspergillus thermomutatus				cd00839;	IPR004843;IPR029052;IPR041792;IPR039331;IPR008963;IPR015914;IPR025733;	PF00149;PF14008;PF16656;		Metallophosphoesterase superfamily, Purple acid phosphatase family		DOMAIN 34..121; /note="Pur_ac_phosph_N"; /evidence="ECO:0000259|Pfam:PF16656"; DOMAIN 165..403; /note="Metallophos"; /evidence="ECO:0000259|Pfam:PF00149"; DOMAIN 424..485; /note="Metallophos_C"; /evidence="ECO:0000259|Pfam:PF14008"		SIGNAL 1..23; /evidence="ECO:0000256|RuleBase:RU361203"		Aspergillus thermomutatus
I	A0A397GGS4	A0A397GGS4_9EURO	unreviewed	Purple acid phosphatase (EC 3.1.3.2)	CDV55_101587	Aspergillus turcosus	521	3.1.3.2		KW-0325; KW-0378; KW-0732	Glycoprotein;Hydrolase;Signal			acid phosphatase activity [GO:0003993]; metal ion binding [GO:0046872]	acid phosphatase activity [GO:0003993]; metal ion binding [GO:0046872]	GO:0003993; GO:0046872				cellular organisms, Eukaryota, Opisthokonta, fungi, Dikarya, Ascomycota, saccharomyceta, Pezizomycotina, leotiomyceta, Eurotiomycetes, Eurotiomycetidae, Eurotiales (green and blue molds), Aspergillaceae, Aspergillus, Aspergillus turcosus				cd00063;cd00839;	IPR004843;IPR003961;IPR029052;IPR041792;IPR039331;IPR008963;IPR015914;IPR025733;	PF00149;PF14008;PF16656;		Metallophosphoesterase superfamily, Purple acid phosphatase family		DOMAIN 25..112; /note="Pur_ac_phosph_N"; /evidence="ECO:0000259|Pfam:PF16656"; DOMAIN 190..380; /note="Metallophos"; /evidence="ECO:0000259|Pfam:PF00149"; DOMAIN 403..465; /note="Metallophos_C"; /evidence="ECO:0000259|Pfam:PF14008"		SIGNAL 1..17; /evidence="ECO:0000256|RuleBase:RU361203"		Aspergillus turcosus
I	A0A397GQW7	A0A397GQW7_9EURO	unreviewed	Purple acid phosphatase (EC 3.1.3.2)	CDV55_102169	Aspergillus turcosus	499	3.1.3.2		KW-0325; KW-0378; KW-0732	Glycoprotein;Hydrolase;Signal			acid phosphatase activity [GO:0003993]; metal ion binding [GO:0046872]	acid phosphatase activity [GO:0003993]; metal ion binding [GO:0046872]	GO:0003993; GO:0046872				cellular organisms, Eukaryota, Opisthokonta, fungi, Dikarya, Ascomycota, saccharomyceta, Pezizomycotina, leotiomyceta, Eurotiomycetes, Eurotiomycetidae, Eurotiales (green and blue molds), Aspergillaceae, Aspergillus, Aspergillus turcosus				cd00839;	IPR004843;IPR029052;IPR041792;IPR039331;IPR008963;IPR015914;IPR025733;	PF00149;PF14008;PF16656;		Metallophosphoesterase superfamily, Purple acid phosphatase family		DOMAIN 34..118; /note="Pur_ac_phosph_N"; /evidence="ECO:0000259|Pfam:PF16656"; DOMAIN 178..402; /note="Metallophos"; /evidence="ECO:0000259|Pfam:PF00149"; DOMAIN 424..485; /note="Metallophos_C"; /evidence="ECO:0000259|Pfam:PF14008"		SIGNAL 1..20; /evidence="ECO:0000256|RuleBase:RU361203"		Aspergillus turcosus
I	A0A397I0M0	A0A397I0M0_9EURO	unreviewed	Purple acid phosphatase (EC 3.1.3.2)	CDV56_108240	Aspergillus thermomutatus	498	3.1.3.2		KW-0325; KW-0378; KW-0732; KW-1185	Glycoprotein;Hydrolase;Reference proteome;Signal			acid phosphatase activity [GO:0003993]; metal ion binding [GO:0046872]	acid phosphatase activity [GO:0003993]; metal ion binding [GO:0046872]	GO:0003993; GO:0046872				cellular organisms, Eukaryota, Opisthokonta, fungi, Dikarya, Ascomycota, saccharomyceta, Pezizomycotina, leotiomyceta, Eurotiomycetes, Eurotiomycetidae, Eurotiales (green and blue molds), Aspergillaceae, Aspergillus, Aspergillus thermomutatus				cd00839;	IPR004843;IPR029052;IPR041792;IPR039331;IPR008963;IPR015914;IPR025733;	PF00149;PF14008;PF16656;		Metallophosphoesterase superfamily, Purple acid phosphatase family		DOMAIN 34..118; /note="Pur_ac_phosph_N"; /evidence="ECO:0000259|Pfam:PF16656"; DOMAIN 178..401; /note="Metallophos"; /evidence="ECO:0000259|Pfam:PF00149"; DOMAIN 423..484; /note="Metallophos_C"; /evidence="ECO:0000259|Pfam:PF14008"		SIGNAL 1..20; /evidence="ECO:0000256|RuleBase:RU361203"		Aspergillus thermomutatus
I	A0A3D8Q3U6	A0A3D8Q3U6_9HELO	unreviewed	Purple acid phosphatase (EC 3.1.3.2)	BP6252_14116	Coleophoma cylindrospora	488	3.1.3.2		KW-0325; KW-0378; KW-0732; KW-1185	Glycoprotein;Hydrolase;Reference proteome;Signal			acid phosphatase activity [GO:0003993]; metal ion binding [GO:0046872]	acid phosphatase activity [GO:0003993]; metal ion binding [GO:0046872]	GO:0003993; GO:0046872				cellular organisms, Eukaryota, Opisthokonta, fungi, Dikarya, Ascomycota, saccharomyceta, Pezizomycotina, leotiomyceta, sordariomyceta, Leotiomycetes, Helotiales, Dermateaceae, Coleophoma, Coleophoma cylindrospora				cd00839;	IPR004843;IPR029052;IPR041792;IPR039331;IPR008963;IPR015914;IPR025733;	PF00149;PF14008;PF16656;		Metallophosphoesterase superfamily, Purple acid phosphatase family		DOMAIN 31..121; /note="Pur_ac_phosph_N"; /evidence="ECO:0000259|Pfam:PF16656"; DOMAIN 177..387; /note="Metallophos"; /evidence="ECO:0000259|Pfam:PF00149"; DOMAIN 408..472; /note="Metallophos_C"; /evidence="ECO:0000259|Pfam:PF14008"		SIGNAL 1..22; /evidence="ECO:0000256|RuleBase:RU361203"		Coleophoma cylindrospora
I	A0A3D8Q4X1	A0A3D8Q4X1_9HELO	unreviewed	Purple acid phosphatase (EC 3.1.3.2)	BP5796_12938	Coleophoma crateriformis	491	3.1.3.2		KW-0325; KW-0378; KW-0732	Glycoprotein;Hydrolase;Signal			acid phosphatase activity [GO:0003993]; metal ion binding [GO:0046872]	acid phosphatase activity [GO:0003993]; metal ion binding [GO:0046872]	GO:0003993; GO:0046872				cellular organisms, Eukaryota, Opisthokonta, fungi, Dikarya, Ascomycota, saccharomyceta, Pezizomycotina, leotiomyceta, sordariomyceta, Leotiomycetes, Helotiales, Dermateaceae, Coleophoma, Coleophoma crateriformis				cd00839;	IPR004843;IPR029052;IPR041792;IPR039331;IPR008963;IPR015914;IPR025733;	PF00149;PF14008;PF16656;		Metallophosphoesterase superfamily, Purple acid phosphatase family		DOMAIN 31..121; /note="Pur_ac_phosph_N"; /evidence="ECO:0000259|Pfam:PF16656"; DOMAIN 178..387; /note="Metallophos"; /evidence="ECO:0000259|Pfam:PF00149"; DOMAIN 408..472; /note="Metallophos_C"; /evidence="ECO:0000259|Pfam:PF14008"		SIGNAL 1..22; /evidence="ECO:0000256|RuleBase:RU361203"		Coleophoma crateriformis
I	A0A3D8RLK6	A0A3D8RLK6_9HELO	unreviewed	Purple acid phosphatase (EC 3.1.3.2)	BP6252_06065	Coleophoma cylindrospora	500	3.1.3.2		KW-0325; KW-0378; KW-0732; KW-1185	Glycoprotein;Hydrolase;Reference proteome;Signal			acid phosphatase activity [GO:0003993]; metal ion binding [GO:0046872]	acid phosphatase activity [GO:0003993]; metal ion binding [GO:0046872]	GO:0003993; GO:0046872				cellular organisms, Eukaryota, Opisthokonta, fungi, Dikarya, Ascomycota, saccharomyceta, Pezizomycotina, leotiomyceta, sordariomyceta, Leotiomycetes, Helotiales, Dermateaceae, Coleophoma, Coleophoma cylindrospora				cd00839;	IPR004843;IPR029052;IPR041792;IPR039331;IPR008963;IPR015914;IPR025733;	PF00149;PF14008;PF16656;		Metallophosphoesterase superfamily, Purple acid phosphatase family		DOMAIN 36..118; /note="Pur_ac_phosph_N"; /evidence="ECO:0000259|Pfam:PF16656"; DOMAIN 179..403; /note="Metallophos"; /evidence="ECO:0000259|Pfam:PF00149"; DOMAIN 425..485; /note="Metallophos_C"; /evidence="ECO:0000259|Pfam:PF14008"		SIGNAL 1..15; /evidence="ECO:0000256|SAM:SignalP"		Coleophoma cylindrospora
I	A0A3D8S0U9	A0A3D8S0U9_9HELO	unreviewed	Purple acid phosphatase (EC 3.1.3.2)	BP6252_04557	Coleophoma cylindrospora	507	3.1.3.2		KW-0325; KW-0378; KW-0732; KW-1185	Glycoprotein;Hydrolase;Reference proteome;Signal			acid phosphatase activity [GO:0003993]; metal ion binding [GO:0046872]	acid phosphatase activity [GO:0003993]; metal ion binding [GO:0046872]	GO:0003993; GO:0046872				cellular organisms, Eukaryota, Opisthokonta, fungi, Dikarya, Ascomycota, saccharomyceta, Pezizomycotina, leotiomyceta, sordariomyceta, Leotiomycetes, Helotiales, Dermateaceae, Coleophoma, Coleophoma cylindrospora				cd00839;	IPR004843;IPR029052;IPR041792;IPR039331;IPR008963;IPR015914;IPR025733;	PF00149;PF14008;PF16656;		Metallophosphoesterase superfamily, Purple acid phosphatase family		DOMAIN 30..120; /note="Pur_ac_phosph_N"; /evidence="ECO:0000259|Pfam:PF16656"; DOMAIN 179..405; /note="Metallophos"; /evidence="ECO:0000259|Pfam:PF00149"; DOMAIN 426..490; /note="Metallophos_C"; /evidence="ECO:0000259|Pfam:PF14008"		SIGNAL 1..22; /evidence="ECO:0000256|RuleBase:RU361203"		Coleophoma cylindrospora
I	A0A3D8SJF5	A0A3D8SJF5_9HELO	unreviewed	Purple acid phosphatase (EC 3.1.3.2)	BP5796_04233	Coleophoma crateriformis	500	3.1.3.2		KW-0325; KW-0378; KW-0732	Glycoprotein;Hydrolase;Signal			acid phosphatase activity [GO:0003993]; metal ion binding [GO:0046872]	acid phosphatase activity [GO:0003993]; metal ion binding [GO:0046872]	GO:0003993; GO:0046872				cellular organisms, Eukaryota, Opisthokonta, fungi, Dikarya, Ascomycota, saccharomyceta, Pezizomycotina, leotiomyceta, sordariomyceta, Leotiomycetes, Helotiales, Dermateaceae, Coleophoma, Coleophoma crateriformis				cd00839;	IPR004843;IPR029052;IPR041792;IPR039331;IPR008963;IPR015914;IPR025733;	PF00149;PF14008;PF16656;		Metallophosphoesterase superfamily, Purple acid phosphatase family		DOMAIN 35..118; /note="Pur_ac_phosph_N"; /evidence="ECO:0000259|Pfam:PF16656"; DOMAIN 179..403; /note="Metallophos"; /evidence="ECO:0000259|Pfam:PF00149"; DOMAIN 425..485; /note="Metallophos_C"; /evidence="ECO:0000259|Pfam:PF14008"		SIGNAL 1..20; /evidence="ECO:0000256|RuleBase:RU361203"		Coleophoma crateriformis
I	A0A3D8T151	A0A3D8T151_9HELO	unreviewed	Purple acid phosphatase (EC 3.1.3.2)	BP5796_01696	Coleophoma crateriformis	507	3.1.3.2		KW-0325; KW-0378; KW-0732	Glycoprotein;Hydrolase;Signal			acid phosphatase activity [GO:0003993]; metal ion binding [GO:0046872]	acid phosphatase activity [GO:0003993]; metal ion binding [GO:0046872]	GO:0003993; GO:0046872				cellular organisms, Eukaryota, Opisthokonta, fungi, Dikarya, Ascomycota, saccharomyceta, Pezizomycotina, leotiomyceta, sordariomyceta, Leotiomycetes, Helotiales, Dermateaceae, Coleophoma, Coleophoma crateriformis				cd00839;	IPR004843;IPR029052;IPR041792;IPR039331;IPR008963;IPR015914;IPR025733;	PF00149;PF14008;PF16656;		Metallophosphoesterase superfamily, Purple acid phosphatase family		DOMAIN 30..120; /note="Pur_ac_phosph_N"; /evidence="ECO:0000259|Pfam:PF16656"; DOMAIN 178..405; /note="Metallophos"; /evidence="ECO:0000259|Pfam:PF00149"; DOMAIN 426..490; /note="Metallophos_C"; /evidence="ECO:0000259|Pfam:PF14008"		SIGNAL 1..22; /evidence="ECO:0000256|RuleBase:RU361203"		Coleophoma crateriformis
I	A0A3F3PQ07	A0A3F3PQ07_9EURO	unreviewed	Purple acid phosphatase (EC 3.1.3.2)	BDQ94DRAFT_183092	Aspergillus welwitschiae	498	3.1.3.2		KW-0325; KW-0378; KW-0732; KW-1185	Glycoprotein;Hydrolase;Reference proteome;Signal			acid phosphatase activity [GO:0003993]; metal ion binding [GO:0046872]	acid phosphatase activity [GO:0003993]; metal ion binding [GO:0046872]	GO:0003993; GO:0046872				cellular organisms, Eukaryota, Opisthokonta, fungi, Dikarya, Ascomycota, saccharomyceta, Pezizomycotina, leotiomyceta, Eurotiomycetes, Eurotiomycetidae, Eurotiales (green and blue molds), Aspergillaceae, Aspergillus, Aspergillus welwitschiae				cd00839;	IPR004843;IPR029052;IPR041792;IPR039331;IPR008963;IPR015914;IPR025733;	PF00149;PF14008;PF16656;		Metallophosphoesterase superfamily, Purple acid phosphatase family		DOMAIN 33..117; /note="Pur_ac_phosph_N"; /evidence="ECO:0000259|Pfam:PF16656"; DOMAIN 176..401; /note="Metallophos"; /evidence="ECO:0000259|Pfam:PF00149"; DOMAIN 423..484; /note="Metallophos_C"; /evidence="ECO:0000259|Pfam:PF14008"		SIGNAL 1..20; /evidence="ECO:0000256|RuleBase:RU361203"		Aspergillus welwitschiae
I	A0A3S4F4T6	A0A3S4F4T6_9PEZI	unreviewed	Purple acid phosphatase (EC 3.1.3.2)	TT172_LOCUS9551	Thermothielavioides terrestris	475	3.1.3.2		KW-0325; KW-0378; KW-0732	Glycoprotein;Hydrolase;Signal			acid phosphatase activity [GO:0003993]; metal ion binding [GO:0046872]	acid phosphatase activity [GO:0003993]; metal ion binding [GO:0046872]	GO:0003993; GO:0046872				cellular organisms, Eukaryota, Opisthokonta, fungi, Dikarya, Ascomycota, saccharomyceta, Pezizomycotina, leotiomyceta, sordariomyceta, Sordariomycetes, Sordariomycetidae, Sordariales, Chaetomiaceae, Thermothielavioides, Thermothielavioides terrestris				cd00839;	IPR004843;IPR029052;IPR041792;IPR039331;IPR008963;IPR015914;IPR025733;	PF00149;PF14008;PF16656;		Metallophosphoesterase superfamily, Purple acid phosphatase family		DOMAIN 36..121; /note="Pur_ac_phosph_N"; /evidence="ECO:0000259|Pfam:PF16656"; DOMAIN 132..384; /note="Metallophos"; /evidence="ECO:0000259|Pfam:PF00149"; DOMAIN 405..465; /note="Metallophos_C"; /evidence="ECO:0000259|Pfam:PF14008"		SIGNAL 1..19; /evidence="ECO:0000256|RuleBase:RU361203"		Thermothielavioides terrestris
I	A0A409YDC4	A0A409YDC4_9AGAR	unreviewed	Purple acid phosphatase (EC 3.1.3.2)	CVT26_015613	Gymnopilus dilepis	493	3.1.3.2		KW-0325; KW-0378; KW-0732; KW-1185	Glycoprotein;Hydrolase;Reference proteome;Signal			acid phosphatase activity [GO:0003993]; metal ion binding [GO:0046872]	acid phosphatase activity [GO:0003993]; metal ion binding [GO:0046872]	GO:0003993; GO:0046872				cellular organisms, Eukaryota, Opisthokonta, fungi, Dikarya, Basidiomycota, Agaricomycotina, Agaricomycetes, Agaricomycetidae, Agaricales, Cortinariaceae, Gymnopilus, Gymnopilus dilepis				cd00839;	IPR004843;IPR029052;IPR041792;IPR039331;IPR008963;IPR015914;IPR025733;	PF00149;PF14008;PF16656;		Metallophosphoesterase superfamily, Purple acid phosphatase family		DOMAIN 37..127; /note="Pur_ac_phosph_N"; /evidence="ECO:0000259|Pfam:PF16656"; DOMAIN 171..400; /note="Metallophos"; /evidence="ECO:0000259|Pfam:PF00149"; DOMAIN 422..483; /note="Metallophos_C"; /evidence="ECO:0000259|Pfam:PF14008"		SIGNAL 1..20; /evidence="ECO:0000256|RuleBase:RU361203"		Gymnopilus dilepis
I	A0A420N154	A0A420N154_FUSOX	unreviewed	Purple acid phosphatase (EC 3.1.3.2)	BFJ69_g8776	Fusarium oxysporum (Fusarium vascular wilt)	493	3.1.3.2		KW-0325; KW-0378; KW-0732	Glycoprotein;Hydrolase;Signal			acid phosphatase activity [GO:0003993]; metal ion binding [GO:0046872]	acid phosphatase activity [GO:0003993]; metal ion binding [GO:0046872]	GO:0003993; GO:0046872				cellular organisms, Eukaryota, Opisthokonta, fungi, Dikarya, Ascomycota, saccharomyceta, Pezizomycotina, leotiomyceta, sordariomyceta, Sordariomycetes, Hypocreomycetidae, Hypocreales, Nectriaceae, Fusarium, Fusarium oxysporum species complex, Fusarium oxysporum (Fusarium vascular wilt)				cd00063;cd00839;	IPR004843;IPR003961;IPR029052;IPR041792;IPR039331;IPR008963;IPR015914;IPR025733;	PF00149;PF14008;PF16656;		Metallophosphoesterase superfamily, Purple acid phosphatase family		DOMAIN 28..107; /note="Pur_ac_phosph_N"; /evidence="ECO:0000259|Pfam:PF16656"; DOMAIN 172..395; /note="Metallophos"; /evidence="ECO:0000259|Pfam:PF00149"; DOMAIN 417..478; /note="Metallophos_C"; /evidence="ECO:0000259|Pfam:PF14008"				Fusarium oxysporum	Pathotroph-Saprotroph-Symbiotroph	Endophyte-Plant Pathogen-Wood Saprotroph	Probable
I	A0A420P5V1	A0A420P5V1_FUSOX	unreviewed	Purple acid phosphatase (EC 3.1.3.2)	BFJ71_g13202	Fusarium oxysporum (Fusarium vascular wilt)	493	3.1.3.2		KW-0325; KW-0378; KW-0732	Glycoprotein;Hydrolase;Signal			acid phosphatase activity [GO:0003993]; metal ion binding [GO:0046872]	acid phosphatase activity [GO:0003993]; metal ion binding [GO:0046872]	GO:0003993; GO:0046872				cellular organisms, Eukaryota, Opisthokonta, fungi, Dikarya, Ascomycota, saccharomyceta, Pezizomycotina, leotiomyceta, sordariomyceta, Sordariomycetes, Hypocreomycetidae, Hypocreales, Nectriaceae, Fusarium, Fusarium oxysporum species complex, Fusarium oxysporum (Fusarium vascular wilt)				cd00063;cd00839;	IPR004843;IPR003961;IPR029052;IPR041792;IPR039331;IPR008963;IPR015914;IPR025733;	PF00149;PF14008;PF16656;		Metallophosphoesterase superfamily, Purple acid phosphatase family		DOMAIN 28..107; /note="Pur_ac_phosph_N"; /evidence="ECO:0000259|Pfam:PF16656"; DOMAIN 172..395; /note="Metallophos"; /evidence="ECO:0000259|Pfam:PF00149"; DOMAIN 417..478; /note="Metallophos_C"; /evidence="ECO:0000259|Pfam:PF14008"				Fusarium oxysporum	Pathotroph-Saprotroph-Symbiotroph	Endophyte-Plant Pathogen-Wood Saprotroph	Probable
I	A0A420PXP0	A0A420PXP0_FUSOX	unreviewed	Purple acid phosphatase (EC 3.1.3.2)	BFJ68_g14062	Fusarium oxysporum (Fusarium vascular wilt)	493	3.1.3.2		KW-0325; KW-0378; KW-0732	Glycoprotein;Hydrolase;Signal			acid phosphatase activity [GO:0003993]; metal ion binding [GO:0046872]	acid phosphatase activity [GO:0003993]; metal ion binding [GO:0046872]	GO:0003993; GO:0046872				cellular organisms, Eukaryota, Opisthokonta, fungi, Dikarya, Ascomycota, saccharomyceta, Pezizomycotina, leotiomyceta, sordariomyceta, Sordariomycetes, Hypocreomycetidae, Hypocreales, Nectriaceae, Fusarium, Fusarium oxysporum species complex, Fusarium oxysporum (Fusarium vascular wilt)				cd00063;cd00839;	IPR004843;IPR003961;IPR029052;IPR041792;IPR039331;IPR008963;IPR015914;IPR025733;	PF00149;PF14008;PF16656;		Metallophosphoesterase superfamily, Purple acid phosphatase family		DOMAIN 28..107; /note="Pur_ac_phosph_N"; /evidence="ECO:0000259|Pfam:PF16656"; DOMAIN 172..395; /note="Metallophos"; /evidence="ECO:0000259|Pfam:PF00149"; DOMAIN 417..478; /note="Metallophos_C"; /evidence="ECO:0000259|Pfam:PF14008"				Fusarium oxysporum	Pathotroph-Saprotroph-Symbiotroph	Endophyte-Plant Pathogen-Wood Saprotroph	Probable
I	A0A420T2C3	A0A420T2C3_FUSOX	unreviewed	Purple acid phosphatase (EC 3.1.3.2)	BFJ70_g7760	Fusarium oxysporum (Fusarium vascular wilt)	493	3.1.3.2		KW-0325; KW-0378; KW-0732	Glycoprotein;Hydrolase;Signal			acid phosphatase activity [GO:0003993]; metal ion binding [GO:0046872]	acid phosphatase activity [GO:0003993]; metal ion binding [GO:0046872]	GO:0003993; GO:0046872				cellular organisms, Eukaryota, Opisthokonta, fungi, Dikarya, Ascomycota, saccharomyceta, Pezizomycotina, leotiomyceta, sordariomyceta, Sordariomycetes, Hypocreomycetidae, Hypocreales, Nectriaceae, Fusarium, Fusarium oxysporum species complex, Fusarium oxysporum (Fusarium vascular wilt)				cd00063;cd00839;	IPR004843;IPR003961;IPR029052;IPR041792;IPR039331;IPR008963;IPR015914;IPR025733;	PF00149;PF14008;PF16656;		Metallophosphoesterase superfamily, Purple acid phosphatase family		DOMAIN 28..107; /note="Pur_ac_phosph_N"; /evidence="ECO:0000259|Pfam:PF16656"; DOMAIN 172..395; /note="Metallophos"; /evidence="ECO:0000259|Pfam:PF00149"; DOMAIN 417..478; /note="Metallophos_C"; /evidence="ECO:0000259|Pfam:PF14008"				Fusarium oxysporum	Pathotroph-Saprotroph-Symbiotroph	Endophyte-Plant Pathogen-Wood Saprotroph	Probable
I	A0A420TD64	A0A420TD64_GIBIN	unreviewed	Purple acid phosphatase (EC 3.1.3.2)	BFJ72_g6888	Gibberella intermedia (Bulb rot disease fungus) (Fusarium proliferatum)	493	3.1.3.2		KW-0325; KW-0378; KW-0732	Glycoprotein;Hydrolase;Signal			acid phosphatase activity [GO:0003993]; metal ion binding [GO:0046872]	acid phosphatase activity [GO:0003993]; metal ion binding [GO:0046872]	GO:0003993; GO:0046872				cellular organisms, Eukaryota, Opisthokonta, fungi, Dikarya, Ascomycota, saccharomyceta, Pezizomycotina, leotiomyceta, sordariomyceta, Sordariomycetes, Hypocreomycetidae, Hypocreales, Nectriaceae, Fusarium, Fusarium fujikuroi species complex, Gibberella intermedia (Bulb rot disease fungus) (Fusarium proliferatum)				cd00063;cd00839;	IPR004843;IPR003961;IPR029052;IPR041792;IPR039331;IPR008963;IPR015914;IPR025733;	PF00149;PF14008;PF16656;		Metallophosphoesterase superfamily, Purple acid phosphatase family		DOMAIN 28..107; /note="Pur_ac_phosph_N"; /evidence="ECO:0000259|Pfam:PF16656"; DOMAIN 172..395; /note="Metallophos"; /evidence="ECO:0000259|Pfam:PF00149"; DOMAIN 417..478; /note="Metallophos_C"; /evidence="ECO:0000259|Pfam:PF14008"				Gibberella intermedia
I	A0A421DE62	A0A421DE62_9EURO	unreviewed	Purple acid phosphatase (EC 3.1.3.2)	CFD26_108389	Aspergillus turcosus	499	3.1.3.2		KW-0325; KW-0378; KW-0732; KW-1185	Glycoprotein;Hydrolase;Reference proteome;Signal			acid phosphatase activity [GO:0003993]; metal ion binding [GO:0046872]	acid phosphatase activity [GO:0003993]; metal ion binding [GO:0046872]	GO:0003993; GO:0046872				cellular organisms, Eukaryota, Opisthokonta, fungi, Dikarya, Ascomycota, saccharomyceta, Pezizomycotina, leotiomyceta, Eurotiomycetes, Eurotiomycetidae, Eurotiales (green and blue molds), Aspergillaceae, Aspergillus, Aspergillus turcosus				cd00839;	IPR004843;IPR029052;IPR041792;IPR039331;IPR008963;IPR015914;IPR025733;	PF00149;PF14008;PF16656;		Metallophosphoesterase superfamily, Purple acid phosphatase family		DOMAIN 34..118; /note="Pur_ac_phosph_N"; /evidence="ECO:0000259|Pfam:PF16656"; DOMAIN 178..402; /note="Metallophos"; /evidence="ECO:0000259|Pfam:PF00149"; DOMAIN 424..485; /note="Metallophos_C"; /evidence="ECO:0000259|Pfam:PF14008"		SIGNAL 1..20; /evidence="ECO:0000256|RuleBase:RU361203"		Aspergillus turcosus
I	A0A427Y3J2	A0A427Y3J2_9TREE	unreviewed	Purple acid phosphatase (EC 3.1.3.2)	EHS25_003790	Saitozyma podzolica	515	3.1.3.2		KW-0325; KW-0378; KW-0732; KW-1185	Glycoprotein;Hydrolase;Reference proteome;Signal			acid phosphatase activity [GO:0003993]; metal ion binding [GO:0046872]	acid phosphatase activity [GO:0003993]; metal ion binding [GO:0046872]	GO:0003993; GO:0046872				cellular organisms, Eukaryota, Opisthokonta, fungi, Dikarya, Basidiomycota, Agaricomycotina, Tremellomycetes, Tremellales (jelly fungi), Trimorphomycetaceae, Saitozyma, Saitozyma podzolica				cd00839;	IPR004843;IPR029052;IPR041792;IPR039331;IPR008963;IPR015914;IPR025733;	PF00149;PF14008;PF16656;		Metallophosphoesterase superfamily, Purple acid phosphatase family		DOMAIN 40..132; /note="Pur_ac_phosph_N"; /evidence="ECO:0000259|Pfam:PF16656"; DOMAIN 163..425; /note="Metallophos"; /evidence="ECO:0000259|Pfam:PF00149"; DOMAIN 447..507; /note="Metallophos_C"; /evidence="ECO:0000259|Pfam:PF14008"		SIGNAL 1..15; /evidence="ECO:0000256|SAM:SignalP"		Saitozyma podzolica
I	A0A427YPM0	A0A427YPM0_9TREE	unreviewed	Purple acid phosphatase (EC 3.1.3.2)	EHS25_007384	Saitozyma podzolica	507	3.1.3.2		KW-0325; KW-0378; KW-0732; KW-1185	Glycoprotein;Hydrolase;Reference proteome;Signal			acid phosphatase activity [GO:0003993]; metal ion binding [GO:0046872]	acid phosphatase activity [GO:0003993]; metal ion binding [GO:0046872]	GO:0003993; GO:0046872				cellular organisms, Eukaryota, Opisthokonta, fungi, Dikarya, Basidiomycota, Agaricomycotina, Tremellomycetes, Tremellales (jelly fungi), Trimorphomycetaceae, Saitozyma, Saitozyma podzolica				cd00839;	IPR004843;IPR029052;IPR041792;IPR039331;IPR008963;IPR025733;	PF00149;PF14008;		Metallophosphoesterase superfamily, Purple acid phosphatase family		DOMAIN 184..415; /note="Metallophos"; /evidence="ECO:0000259|Pfam:PF00149"; DOMAIN 438..500; /note="Metallophos_C"; /evidence="ECO:0000259|Pfam:PF14008"		SIGNAL 1..19; /evidence="ECO:0000256|RuleBase:RU361203"		Saitozyma podzolica
I	A0A428NH39	A0A428NH39_9HYPO	unreviewed	Purple acid phosphatase (EC 3.1.3.2)	CEP53_013573	Fusarium sp. AF-6	498	3.1.3.2		KW-0325; KW-0378; KW-0732; KW-1185	Glycoprotein;Hydrolase;Reference proteome;Signal			acid phosphatase activity [GO:0003993]; metal ion binding [GO:0046872]	acid phosphatase activity [GO:0003993]; metal ion binding [GO:0046872]	GO:0003993; GO:0046872				cellular organisms, Eukaryota, Opisthokonta, fungi, Dikarya, Ascomycota, saccharomyceta, Pezizomycotina, leotiomyceta, sordariomyceta, Sordariomycetes, Hypocreomycetidae, Hypocreales, Nectriaceae, Fusarium, Fusarium solani species complex, unclassified Fusarium solani species complex, Fusarium sp. AF-6				cd00063;cd00839;	IPR004843;IPR003961;IPR029052;IPR041792;IPR039331;IPR008963;IPR015914;IPR025733;	PF00149;PF14008;PF16656;		Metallophosphoesterase superfamily, Purple acid phosphatase family		DOMAIN 33..118; /note="Pur_ac_phosph_N"; /evidence="ECO:0000259|Pfam:PF16656"; DOMAIN 177..400; /note="Metallophos"; /evidence="ECO:0000259|Pfam:PF00149"; DOMAIN 422..482; /note="Metallophos_C"; /evidence="ECO:0000259|Pfam:PF14008"		SIGNAL 1..19; /evidence="ECO:0000256|RuleBase:RU361203"		Fusarium sp
I	A0A428PZ10	A0A428PZ10_9HYPO	unreviewed	Purple acid phosphatase (EC 3.1.3.2)	CEP54_007857	Fusarium sp. AF-8	498	3.1.3.2		KW-0325; KW-0378; KW-0732; KW-1185	Glycoprotein;Hydrolase;Reference proteome;Signal			acid phosphatase activity [GO:0003993]; metal ion binding [GO:0046872]	acid phosphatase activity [GO:0003993]; metal ion binding [GO:0046872]	GO:0003993; GO:0046872				cellular organisms, Eukaryota, Opisthokonta, fungi, Dikarya, Ascomycota, saccharomyceta, Pezizomycotina, leotiomyceta, sordariomyceta, Sordariomycetes, Hypocreomycetidae, Hypocreales, Nectriaceae, Fusarium, Fusarium solani species complex, unclassified Fusarium solani species complex, Fusarium sp. AF-8				cd00063;cd00839;	IPR004843;IPR003961;IPR029052;IPR041792;IPR039331;IPR008963;IPR015914;IPR025733;	PF00149;PF14008;PF16656;		Metallophosphoesterase superfamily, Purple acid phosphatase family		DOMAIN 33..118; /note="Pur_ac_phosph_N"; /evidence="ECO:0000259|Pfam:PF16656"; DOMAIN 177..400; /note="Metallophos"; /evidence="ECO:0000259|Pfam:PF00149"; DOMAIN 422..482; /note="Metallophos_C"; /evidence="ECO:0000259|Pfam:PF14008"		SIGNAL 1..21; /evidence="ECO:0000256|RuleBase:RU361203"		Fusarium sp
I	A0A439D061	A0A439D061_9PEZI	unreviewed	Purple acid phosphatase (EC 3.1.3.2)	EKO27_g7266	Xylaria grammica	499	3.1.3.2		KW-0325; KW-0378; KW-0732; KW-1185	Glycoprotein;Hydrolase;Reference proteome;Signal			acid phosphatase activity [GO:0003993]; metal ion binding [GO:0046872]	acid phosphatase activity [GO:0003993]; metal ion binding [GO:0046872]	GO:0003993; GO:0046872				cellular organisms, Eukaryota, Opisthokonta, fungi, Dikarya, Ascomycota, saccharomyceta, Pezizomycotina, leotiomyceta, sordariomyceta, Sordariomycetes, Xylariomycetidae, Xylariales, Xylariaceae, Xylaria, Xylaria grammica				cd00839;	IPR004843;IPR029052;IPR041792;IPR039331;IPR008963;IPR015914;IPR025733;	PF00149;PF14008;PF16656;		Metallophosphoesterase superfamily, Purple acid phosphatase family		DOMAIN 34..118; /note="Pur_ac_phosph_N"; /evidence="ECO:0000259|Pfam:PF16656"; DOMAIN 178..402; /note="Metallophos"; /evidence="ECO:0000259|Pfam:PF00149"; DOMAIN 424..485; /note="Metallophos_C"; /evidence="ECO:0000259|Pfam:PF14008"		SIGNAL 1..20; /evidence="ECO:0000256|RuleBase:RU361203"		Xylaria grammica
I	A0A443HHW1	A0A443HHW1_BYSSP	unreviewed	Purple acid phosphatase (EC 3.1.3.2)	C8Q69DRAFT_482488	Byssochlamys spectabilis (Paecilomyces variotii)	493	3.1.3.2		KW-0325; KW-0378; KW-0732; KW-1185	Glycoprotein;Hydrolase;Reference proteome;Signal			acid phosphatase activity [GO:0003993]; metal ion binding [GO:0046872]	acid phosphatase activity [GO:0003993]; metal ion binding [GO:0046872]	GO:0003993; GO:0046872				cellular organisms, Eukaryota, Opisthokonta, fungi, Dikarya, Ascomycota, saccharomyceta, Pezizomycotina, leotiomyceta, Eurotiomycetes, Eurotiomycetidae, Eurotiales (green and blue molds), Thermoascaceae, Paecilomyces, Byssochlamys spectabilis (Paecilomyces variotii)				cd00839;	IPR004843;IPR029052;IPR041792;IPR039331;IPR008963;IPR015914;IPR025733;	PF00149;PF14008;PF16656;		Metallophosphoesterase superfamily, Purple acid phosphatase family		DOMAIN 32..119; /note="Pur_ac_phosph_N"; /evidence="ECO:0000259|Pfam:PF16656"; DOMAIN 169..400; /note="Metallophos"; /evidence="ECO:0000259|Pfam:PF00149"; DOMAIN 422..483; /note="Metallophos_C"; /evidence="ECO:0000259|Pfam:PF14008"		SIGNAL 1..26; /evidence="ECO:0000256|RuleBase:RU361203"		Byssochlamys spectabilis
I	A0A4E9ENT4	A0A4E9ENT4_GIBZA	unreviewed	Purple acid phosphatase (EC 3.1.3.2)	FUG_LOCUS542108	Gibberella zeae (Wheat head blight fungus) (Fusarium graminearum)	503	3.1.3.2		KW-0325; KW-0378; KW-0732	Glycoprotein;Hydrolase;Signal			acid phosphatase activity [GO:0003993]; metal ion binding [GO:0046872]	acid phosphatase activity [GO:0003993]; metal ion binding [GO:0046872]	GO:0003993; GO:0046872				cellular organisms, Eukaryota, Opisthokonta, fungi, Dikarya, Ascomycota, saccharomyceta, Pezizomycotina, leotiomyceta, sordariomyceta, Sordariomycetes, Hypocreomycetidae, Hypocreales, Nectriaceae, Fusarium, Fusarium sambucinum species complex, Gibberella zeae (Wheat head blight fungus) (Fusarium graminearum)				cd00063;cd00839;	IPR004843;IPR003961;IPR029052;IPR041792;IPR039331;IPR008963;IPR015914;IPR025733;	PF00149;PF14008;PF16656;		Metallophosphoesterase superfamily, Purple acid phosphatase family		DOMAIN 38..117; /note="Pur_ac_phosph_N"; /evidence="ECO:0000259|Pfam:PF16656"; DOMAIN 182..405; /note="Metallophos"; /evidence="ECO:0000259|Pfam:PF00149"; DOMAIN 427..487; /note="Metallophos_C"; /evidence="ECO:0000259|Pfam:PF14008"		SIGNAL 1..24; /evidence="ECO:0000256|RuleBase:RU361203"		Gibberella zeae	Pathotroph-Symbiotroph	Endophyte-Plant Pathogen	Possible
I	A0A4Q2W369	A0A4Q2W369_FUSOX	unreviewed	Purple acid phosphatase (EC 3.1.3.2)	BFJ63_vAg3674	Fusarium oxysporum f. sp. narcissi	493	3.1.3.2		KW-0325; KW-0378; KW-0732	Glycoprotein;Hydrolase;Signal			acid phosphatase activity [GO:0003993]; metal ion binding [GO:0046872]	acid phosphatase activity [GO:0003993]; metal ion binding [GO:0046872]	GO:0003993; GO:0046872				cellular organisms, Eukaryota, Opisthokonta, fungi, Dikarya, Ascomycota, saccharomyceta, Pezizomycotina, leotiomyceta, sordariomyceta, Sordariomycetes, Hypocreomycetidae, Hypocreales, Nectriaceae, Fusarium, Fusarium oxysporum species complex, Fusarium oxysporum (Fusarium vascular wilt), Fusarium oxysporum f. sp. narcissi				cd00063;cd00839;	IPR004843;IPR003961;IPR029052;IPR041792;IPR039331;IPR008963;IPR015914;IPR025733;	PF00149;PF14008;PF16656;		Metallophosphoesterase superfamily, Purple acid phosphatase family		DOMAIN 28..107; /note="Pur_ac_phosph_N"; /evidence="ECO:0000259|Pfam:PF16656"; DOMAIN 173..395; /note="Metallophos"; /evidence="ECO:0000259|Pfam:PF00149"; DOMAIN 417..478; /note="Metallophos_C"; /evidence="ECO:0000259|Pfam:PF14008"				Fusarium oxysporum	Pathotroph-Saprotroph-Symbiotroph	Endophyte-Plant Pathogen-Wood Saprotroph	Probable
I	A0A4Q7K5E3	A0A4Q7K5E3_METCM	unreviewed	Purple acid phosphatase (EC 3.1.3.2)	I1G_00009886	Pochonia chlamydosporia 123	503	3.1.3.2		KW-0325; KW-0378; KW-0732; KW-1185	Glycoprotein;Hydrolase;Reference proteome;Signal			acid phosphatase activity [GO:0003993]; metal ion binding [GO:0046872]	acid phosphatase activity [GO:0003993]; metal ion binding [GO:0046872]	GO:0003993; GO:0046872				cellular organisms, Eukaryota, Opisthokonta, fungi, Dikarya, Ascomycota, saccharomyceta, Pezizomycotina, leotiomyceta, sordariomyceta, Sordariomycetes, Hypocreomycetidae, Hypocreales, Clavicipitaceae, Pochonia, Metacordyceps chlamydosporia (Pochonia chlamydosporia), Pochonia chlamydosporia 123				cd00839;	IPR004843;IPR029052;IPR041792;IPR039331;IPR008963;IPR015914;IPR025733;	PF00149;PF14008;PF16656;		Metallophosphoesterase superfamily, Purple acid phosphatase family		DOMAIN 38..122; /note="Pur_ac_phosph_N"; /evidence="ECO:0000259|Pfam:PF16656"; DOMAIN 178..380; /note="Metallophos"; /evidence="ECO:0000259|Pfam:PF00149"; DOMAIN 402..462; /note="Metallophos_C"; /evidence="ECO:0000259|Pfam:PF14008"		SIGNAL 1..24; /evidence="ECO:0000256|RuleBase:RU361203"		Pochonia chlamydosporia
I	A0A4S3JQA7	A0A4S3JQA7_9EURO	unreviewed	Purple acid phosphatase (EC 3.1.3.2)	EYZ11_002601	Aspergillus tanneri	506	3.1.3.2		KW-0325; KW-0378; KW-0472; KW-0732; KW-0812; KW-1133; KW-1185	Glycoprotein;Hydrolase;Membrane;Reference proteome;Signal;Transmembrane;Transmembrane helix		integral component of membrane [GO:0016021]	integral component of membrane [GO:0016021]; acid phosphatase activity [GO:0003993]; metal ion binding [GO:0046872]	acid phosphatase activity [GO:0003993]; metal ion binding [GO:0046872]	GO:0003993; GO:0016021; GO:0046872			TRANSMEM 7..26; /note="Helical"; /evidence="ECO:0000256|SAM:Phobius"	cellular organisms, Eukaryota, Opisthokonta, fungi, Dikarya, Ascomycota, saccharomyceta, Pezizomycotina, leotiomyceta, Eurotiomycetes, Eurotiomycetidae, Eurotiales (green and blue molds), Aspergillaceae, Aspergillus, Aspergillus tanneri				cd00839;	IPR004843;IPR029052;IPR041792;IPR039331;IPR008963;IPR015914;IPR025733;	PF00149;PF14008;PF16656;		Metallophosphoesterase superfamily, Purple acid phosphatase family		DOMAIN 45..126; /note="Pur_ac_phosph_N"; /evidence="ECO:0000259|Pfam:PF16656"; DOMAIN 185..409; /note="Metallophos"; /evidence="ECO:0000259|Pfam:PF00149"; DOMAIN 431..492; /note="Metallophos_C"; /evidence="ECO:0000259|Pfam:PF14008"				Aspergillus tanneri
I	A0A4S8SS61	A0A4S8SS61_AURPU	unreviewed	Purple acid phosphatase (EC 3.1.3.2)	D6D28_03109	Aureobasidium pullulans (Black yeast) (Pullularia pullulans)	496	3.1.3.2		KW-0325; KW-0378; KW-0732	Glycoprotein;Hydrolase;Signal			acid phosphatase activity [GO:0003993]; metal ion binding [GO:0046872]	acid phosphatase activity [GO:0003993]; metal ion binding [GO:0046872]	GO:0003993; GO:0046872				cellular organisms, Eukaryota, Opisthokonta, fungi, Dikarya, Ascomycota, saccharomyceta, Pezizomycotina, leotiomyceta, dothideomyceta, Dothideomycetes, Dothideomycetidae, Dothideales, Saccotheciaceae, Aureobasidium, Aureobasidium pullulans (Black yeast) (Pullularia pullulans)				cd00839;	IPR004843;IPR029052;IPR041792;IPR039331;IPR008963;IPR015914;IPR025733;	PF00149;PF14008;PF16656;		Metallophosphoesterase superfamily, Purple acid phosphatase family		DOMAIN 33..119; /note="Pur_ac_phosph_N"; /evidence="ECO:0000259|Pfam:PF16656"; DOMAIN 171..399; /note="Metallophos"; /evidence="ECO:0000259|Pfam:PF00149"; DOMAIN 421..482; /note="Metallophos_C"; /evidence="ECO:0000259|Pfam:PF14008"		SIGNAL 1..20; /evidence="ECO:0000256|RuleBase:RU361203"		Aureobasidium pullulans	Pathotroph-Symbiotroph	Animal Pathogen-Endophyte-Epiphyte-Plant Pathogen	Probable
I	A0A4S8TI47	A0A4S8TI47_AURPU	unreviewed	Purple acid phosphatase (EC 3.1.3.2)	D6D29_03549	Aureobasidium pullulans (Black yeast) (Pullularia pullulans)	496	3.1.3.2		KW-0325; KW-0378; KW-0732	Glycoprotein;Hydrolase;Signal			acid phosphatase activity [GO:0003993]; metal ion binding [GO:0046872]	acid phosphatase activity [GO:0003993]; metal ion binding [GO:0046872]	GO:0003993; GO:0046872				cellular organisms, Eukaryota, Opisthokonta, fungi, Dikarya, Ascomycota, saccharomyceta, Pezizomycotina, leotiomyceta, dothideomyceta, Dothideomycetes, Dothideomycetidae, Dothideales, Saccotheciaceae, Aureobasidium, Aureobasidium pullulans (Black yeast) (Pullularia pullulans)				cd00839;	IPR004843;IPR029052;IPR041792;IPR039331;IPR008963;IPR015914;IPR025733;	PF00149;PF14008;PF16656;		Metallophosphoesterase superfamily, Purple acid phosphatase family		DOMAIN 33..119; /note="Pur_ac_phosph_N"; /evidence="ECO:0000259|Pfam:PF16656"; DOMAIN 171..399; /note="Metallophos"; /evidence="ECO:0000259|Pfam:PF00149"; DOMAIN 421..482; /note="Metallophos_C"; /evidence="ECO:0000259|Pfam:PF14008"		SIGNAL 1..20; /evidence="ECO:0000256|RuleBase:RU361203"		Aureobasidium pullulans	Pathotroph-Symbiotroph	Animal Pathogen-Endophyte-Epiphyte-Plant Pathogen	Probable
I	A0A4S8V2W9	A0A4S8V2W9_AURPU	unreviewed	Purple acid phosphatase (EC 3.1.3.2)	D6D24_10520	Aureobasidium pullulans (Black yeast) (Pullularia pullulans)	496	3.1.3.2		KW-0325; KW-0378; KW-0732	Glycoprotein;Hydrolase;Signal			acid phosphatase activity [GO:0003993]; metal ion binding [GO:0046872]	acid phosphatase activity [GO:0003993]; metal ion binding [GO:0046872]	GO:0003993; GO:0046872				cellular organisms, Eukaryota, Opisthokonta, fungi, Dikarya, Ascomycota, saccharomyceta, Pezizomycotina, leotiomyceta, dothideomyceta, Dothideomycetes, Dothideomycetidae, Dothideales, Saccotheciaceae, Aureobasidium, Aureobasidium pullulans (Black yeast) (Pullularia pullulans)				cd00839;	IPR004843;IPR029052;IPR041792;IPR039331;IPR008963;IPR015914;IPR025733;	PF00149;PF14008;PF16656;		Metallophosphoesterase superfamily, Purple acid phosphatase family		DOMAIN 33..119; /note="Pur_ac_phosph_N"; /evidence="ECO:0000259|Pfam:PF16656"; DOMAIN 171..399; /note="Metallophos"; /evidence="ECO:0000259|Pfam:PF00149"; DOMAIN 421..482; /note="Metallophos_C"; /evidence="ECO:0000259|Pfam:PF14008"		SIGNAL 1..20; /evidence="ECO:0000256|RuleBase:RU361203"		Aureobasidium pullulans	Pathotroph-Symbiotroph	Animal Pathogen-Endophyte-Epiphyte-Plant Pathogen	Probable
I	A0A4S8VE34	A0A4S8VE34_AURPU	unreviewed	Purple acid phosphatase (EC 3.1.3.2)	D6D03_03002 D6D26_00142	Aureobasidium pullulans (Black yeast) (Pullularia pullulans)	496	3.1.3.2		KW-0325; KW-0378; KW-0732	Glycoprotein;Hydrolase;Signal			acid phosphatase activity [GO:0003993]; metal ion binding [GO:0046872]	acid phosphatase activity [GO:0003993]; metal ion binding [GO:0046872]	GO:0003993; GO:0046872				cellular organisms, Eukaryota, Opisthokonta, fungi, Dikarya, Ascomycota, saccharomyceta, Pezizomycotina, leotiomyceta, dothideomyceta, Dothideomycetes, Dothideomycetidae, Dothideales, Saccotheciaceae, Aureobasidium, Aureobasidium pullulans (Black yeast) (Pullularia pullulans)				cd00839;	IPR004843;IPR029052;IPR041792;IPR039331;IPR008963;IPR015914;IPR025733;	PF00149;PF14008;PF16656;		Metallophosphoesterase superfamily, Purple acid phosphatase family		DOMAIN 33..119; /note="Pur_ac_phosph_N"; /evidence="ECO:0000259|Pfam:PF16656"; DOMAIN 171..399; /note="Metallophos"; /evidence="ECO:0000259|Pfam:PF00149"; DOMAIN 421..482; /note="Metallophos_C"; /evidence="ECO:0000259|Pfam:PF14008"		SIGNAL 1..20; /evidence="ECO:0000256|RuleBase:RU361203"		Aureobasidium pullulans	Pathotroph-Symbiotroph	Animal Pathogen-Endophyte-Epiphyte-Plant Pathogen	Probable
I	A0A4S8X9G4	A0A4S8X9G4_AURPU	unreviewed	Purple acid phosphatase (EC 3.1.3.2)	D6C82_03670 D6D22_07774	Aureobasidium pullulans (Black yeast) (Pullularia pullulans)	496	3.1.3.2		KW-0325; KW-0378; KW-0732	Glycoprotein;Hydrolase;Signal			acid phosphatase activity [GO:0003993]; metal ion binding [GO:0046872]	acid phosphatase activity [GO:0003993]; metal ion binding [GO:0046872]	GO:0003993; GO:0046872				cellular organisms, Eukaryota, Opisthokonta, fungi, Dikarya, Ascomycota, saccharomyceta, Pezizomycotina, leotiomyceta, dothideomyceta, Dothideomycetes, Dothideomycetidae, Dothideales, Saccotheciaceae, Aureobasidium, Aureobasidium pullulans (Black yeast) (Pullularia pullulans)				cd00839;	IPR004843;IPR029052;IPR041792;IPR039331;IPR008963;IPR015914;IPR025733;	PF00149;PF14008;PF16656;		Metallophosphoesterase superfamily, Purple acid phosphatase family		DOMAIN 33..119; /note="Pur_ac_phosph_N"; /evidence="ECO:0000259|Pfam:PF16656"; DOMAIN 171..399; /note="Metallophos"; /evidence="ECO:0000259|Pfam:PF00149"; DOMAIN 421..482; /note="Metallophos_C"; /evidence="ECO:0000259|Pfam:PF14008"		SIGNAL 1..20; /evidence="ECO:0000256|RuleBase:RU361203"		Aureobasidium pullulans	Pathotroph-Symbiotroph	Animal Pathogen-Endophyte-Epiphyte-Plant Pathogen	Probable
I	A0A4S9CTA7	A0A4S9CTA7_AURPU	unreviewed	Purple acid phosphatase (EC 3.1.3.2)	D6D13_05868	Aureobasidium pullulans (Black yeast) (Pullularia pullulans)	496	3.1.3.2		KW-0325; KW-0378; KW-0732	Glycoprotein;Hydrolase;Signal			acid phosphatase activity [GO:0003993]; metal ion binding [GO:0046872]	acid phosphatase activity [GO:0003993]; metal ion binding [GO:0046872]	GO:0003993; GO:0046872				cellular organisms, Eukaryota, Opisthokonta, fungi, Dikarya, Ascomycota, saccharomyceta, Pezizomycotina, leotiomyceta, dothideomyceta, Dothideomycetes, Dothideomycetidae, Dothideales, Saccotheciaceae, Aureobasidium, Aureobasidium pullulans (Black yeast) (Pullularia pullulans)				cd00839;	IPR004843;IPR029052;IPR041792;IPR039331;IPR008963;IPR015914;IPR025733;	PF00149;PF14008;PF16656;		Metallophosphoesterase superfamily, Purple acid phosphatase family		DOMAIN 33..119; /note="Pur_ac_phosph_N"; /evidence="ECO:0000259|Pfam:PF16656"; DOMAIN 171..399; /note="Metallophos"; /evidence="ECO:0000259|Pfam:PF00149"; DOMAIN 421..482; /note="Metallophos_C"; /evidence="ECO:0000259|Pfam:PF14008"		SIGNAL 1..20; /evidence="ECO:0000256|RuleBase:RU361203"		Aureobasidium pullulans	Pathotroph-Symbiotroph	Animal Pathogen-Endophyte-Epiphyte-Plant Pathogen	Probable
I	A0A4S9CWT6	A0A4S9CWT6_AURPU	unreviewed	Purple acid phosphatase (EC 3.1.3.2)	D6D17_03658	Aureobasidium pullulans (Black yeast) (Pullularia pullulans)	496	3.1.3.2		KW-0325; KW-0378; KW-0732	Glycoprotein;Hydrolase;Signal			acid phosphatase activity [GO:0003993]; metal ion binding [GO:0046872]	acid phosphatase activity [GO:0003993]; metal ion binding [GO:0046872]	GO:0003993; GO:0046872				cellular organisms, Eukaryota, Opisthokonta, fungi, Dikarya, Ascomycota, saccharomyceta, Pezizomycotina, leotiomyceta, dothideomyceta, Dothideomycetes, Dothideomycetidae, Dothideales, Saccotheciaceae, Aureobasidium, Aureobasidium pullulans (Black yeast) (Pullularia pullulans)				cd00839;	IPR004843;IPR029052;IPR041792;IPR039331;IPR008963;IPR015914;IPR025733;	PF00149;PF14008;PF16656;		Metallophosphoesterase superfamily, Purple acid phosphatase family		DOMAIN 33..119; /note="Pur_ac_phosph_N"; /evidence="ECO:0000259|Pfam:PF16656"; DOMAIN 171..399; /note="Metallophos"; /evidence="ECO:0000259|Pfam:PF00149"; DOMAIN 421..482; /note="Metallophos_C"; /evidence="ECO:0000259|Pfam:PF14008"		SIGNAL 1..20; /evidence="ECO:0000256|RuleBase:RU361203"		Aureobasidium pullulans	Pathotroph-Symbiotroph	Animal Pathogen-Endophyte-Epiphyte-Plant Pathogen	Probable
I	A0A4S9E4T6	A0A4S9E4T6_AURPU	unreviewed	Purple acid phosphatase (EC 3.1.3.2)	D6D12_02433	Aureobasidium pullulans (Black yeast) (Pullularia pullulans)	496	3.1.3.2		KW-0325; KW-0378; KW-0732	Glycoprotein;Hydrolase;Signal			acid phosphatase activity [GO:0003993]; metal ion binding [GO:0046872]	acid phosphatase activity [GO:0003993]; metal ion binding [GO:0046872]	GO:0003993; GO:0046872				cellular organisms, Eukaryota, Opisthokonta, fungi, Dikarya, Ascomycota, saccharomyceta, Pezizomycotina, leotiomyceta, dothideomyceta, Dothideomycetes, Dothideomycetidae, Dothideales, Saccotheciaceae, Aureobasidium, Aureobasidium pullulans (Black yeast) (Pullularia pullulans)				cd00839;	IPR004843;IPR029052;IPR041792;IPR039331;IPR008963;IPR015914;IPR025733;	PF00149;PF14008;PF16656;		Metallophosphoesterase superfamily, Purple acid phosphatase family		DOMAIN 33..119; /note="Pur_ac_phosph_N"; /evidence="ECO:0000259|Pfam:PF16656"; DOMAIN 171..399; /note="Metallophos"; /evidence="ECO:0000259|Pfam:PF00149"; DOMAIN 421..482; /note="Metallophos_C"; /evidence="ECO:0000259|Pfam:PF14008"		SIGNAL 1..20; /evidence="ECO:0000256|RuleBase:RU361203"		Aureobasidium pullulans	Pathotroph-Symbiotroph	Animal Pathogen-Endophyte-Epiphyte-Plant Pathogen	Probable
I	A0A4S9HM29	A0A4S9HM29_AURPU	unreviewed	Purple acid phosphatase (EC 3.1.3.2)	D6D04_07025	Aureobasidium pullulans (Black yeast) (Pullularia pullulans)	496	3.1.3.2		KW-0325; KW-0378; KW-0732	Glycoprotein;Hydrolase;Signal			acid phosphatase activity [GO:0003993]; metal ion binding [GO:0046872]	acid phosphatase activity [GO:0003993]; metal ion binding [GO:0046872]	GO:0003993; GO:0046872				cellular organisms, Eukaryota, Opisthokonta, fungi, Dikarya, Ascomycota, saccharomyceta, Pezizomycotina, leotiomyceta, dothideomyceta, Dothideomycetes, Dothideomycetidae, Dothideales, Saccotheciaceae, Aureobasidium, Aureobasidium pullulans (Black yeast) (Pullularia pullulans)				cd00839;	IPR004843;IPR029052;IPR041792;IPR039331;IPR008963;IPR015914;IPR025733;	PF00149;PF14008;PF16656;		Metallophosphoesterase superfamily, Purple acid phosphatase family		DOMAIN 33..119; /note="Pur_ac_phosph_N"; /evidence="ECO:0000259|Pfam:PF16656"; DOMAIN 171..399; /note="Metallophos"; /evidence="ECO:0000259|Pfam:PF00149"; DOMAIN 421..482; /note="Metallophos_C"; /evidence="ECO:0000259|Pfam:PF14008"		SIGNAL 1..20; /evidence="ECO:0000256|RuleBase:RU361203"		Aureobasidium pullulans	Pathotroph-Symbiotroph	Animal Pathogen-Endophyte-Epiphyte-Plant Pathogen	Probable
I	A0A4S9L3R5	A0A4S9L3R5_AURPU	unreviewed	Purple acid phosphatase (EC 3.1.3.2)	D6D00_06359	Aureobasidium pullulans (Black yeast) (Pullularia pullulans)	496	3.1.3.2		KW-0325; KW-0378; KW-0732	Glycoprotein;Hydrolase;Signal			acid phosphatase activity [GO:0003993]; metal ion binding [GO:0046872]	acid phosphatase activity [GO:0003993]; metal ion binding [GO:0046872]	GO:0003993; GO:0046872				cellular organisms, Eukaryota, Opisthokonta, fungi, Dikarya, Ascomycota, saccharomyceta, Pezizomycotina, leotiomyceta, dothideomyceta, Dothideomycetes, Dothideomycetidae, Dothideales, Saccotheciaceae, Aureobasidium, Aureobasidium pullulans (Black yeast) (Pullularia pullulans)				cd00839;	IPR004843;IPR029052;IPR041792;IPR039331;IPR008963;IPR015914;IPR025733;	PF00149;PF14008;PF16656;		Metallophosphoesterase superfamily, Purple acid phosphatase family		DOMAIN 33..119; /note="Pur_ac_phosph_N"; /evidence="ECO:0000259|Pfam:PF16656"; DOMAIN 171..399; /note="Metallophos"; /evidence="ECO:0000259|Pfam:PF00149"; DOMAIN 421..482; /note="Metallophos_C"; /evidence="ECO:0000259|Pfam:PF14008"		SIGNAL 1..20; /evidence="ECO:0000256|RuleBase:RU361203"		Aureobasidium pullulans	Pathotroph-Symbiotroph	Animal Pathogen-Endophyte-Epiphyte-Plant Pathogen	Probable
I	A0A4S9L6H0	A0A4S9L6H0_AURPU	unreviewed	Purple acid phosphatase (EC 3.1.3.2)	D6C89_06592 D6D02_00632	Aureobasidium pullulans (Black yeast) (Pullularia pullulans)	496	3.1.3.2		KW-0325; KW-0378; KW-0732	Glycoprotein;Hydrolase;Signal			acid phosphatase activity [GO:0003993]; metal ion binding [GO:0046872]	acid phosphatase activity [GO:0003993]; metal ion binding [GO:0046872]	GO:0003993; GO:0046872				cellular organisms, Eukaryota, Opisthokonta, fungi, Dikarya, Ascomycota, saccharomyceta, Pezizomycotina, leotiomyceta, dothideomyceta, Dothideomycetes, Dothideomycetidae, Dothideales, Saccotheciaceae, Aureobasidium, Aureobasidium pullulans (Black yeast) (Pullularia pullulans)				cd00839;	IPR004843;IPR029052;IPR041792;IPR039331;IPR008963;IPR015914;IPR025733;	PF00149;PF14008;PF16656;		Metallophosphoesterase superfamily, Purple acid phosphatase family		DOMAIN 33..119; /note="Pur_ac_phosph_N"; /evidence="ECO:0000259|Pfam:PF16656"; DOMAIN 171..399; /note="Metallophos"; /evidence="ECO:0000259|Pfam:PF00149"; DOMAIN 421..482; /note="Metallophos_C"; /evidence="ECO:0000259|Pfam:PF14008"		SIGNAL 1..20; /evidence="ECO:0000256|RuleBase:RU361203"		Aureobasidium pullulans	Pathotroph-Symbiotroph	Animal Pathogen-Endophyte-Epiphyte-Plant Pathogen	Probable
I	A0A4S9N7T7	A0A4S9N7T7_AURPU	unreviewed	Purple acid phosphatase (EC 3.1.3.2)	D6C98_05231	Aureobasidium pullulans (Black yeast) (Pullularia pullulans)	496	3.1.3.2		KW-0325; KW-0378; KW-0732	Glycoprotein;Hydrolase;Signal			acid phosphatase activity [GO:0003993]; metal ion binding [GO:0046872]	acid phosphatase activity [GO:0003993]; metal ion binding [GO:0046872]	GO:0003993; GO:0046872				cellular organisms, Eukaryota, Opisthokonta, fungi, Dikarya, Ascomycota, saccharomyceta, Pezizomycotina, leotiomyceta, dothideomyceta, Dothideomycetes, Dothideomycetidae, Dothideales, Saccotheciaceae, Aureobasidium, Aureobasidium pullulans (Black yeast) (Pullularia pullulans)				cd00839;	IPR004843;IPR029052;IPR041792;IPR039331;IPR008963;IPR015914;IPR025733;	PF00149;PF14008;PF16656;		Metallophosphoesterase superfamily, Purple acid phosphatase family		DOMAIN 33..119; /note="Pur_ac_phosph_N"; /evidence="ECO:0000259|Pfam:PF16656"; DOMAIN 171..399; /note="Metallophos"; /evidence="ECO:0000259|Pfam:PF00149"; DOMAIN 421..482; /note="Metallophos_C"; /evidence="ECO:0000259|Pfam:PF14008"		SIGNAL 1..20; /evidence="ECO:0000256|RuleBase:RU361203"		Aureobasidium pullulans	Pathotroph-Symbiotroph	Animal Pathogen-Endophyte-Epiphyte-Plant Pathogen	Probable
I	A0A4S9P8Q7	A0A4S9P8Q7_AURPU	unreviewed	Purple acid phosphatase (EC 3.1.3.2)	D6C97_01932	Aureobasidium pullulans (Black yeast) (Pullularia pullulans)	496	3.1.3.2		KW-0325; KW-0378; KW-0732	Glycoprotein;Hydrolase;Signal			acid phosphatase activity [GO:0003993]; metal ion binding [GO:0046872]	acid phosphatase activity [GO:0003993]; metal ion binding [GO:0046872]	GO:0003993; GO:0046872				cellular organisms, Eukaryota, Opisthokonta, fungi, Dikarya, Ascomycota, saccharomyceta, Pezizomycotina, leotiomyceta, dothideomyceta, Dothideomycetes, Dothideomycetidae, Dothideales, Saccotheciaceae, Aureobasidium, Aureobasidium pullulans (Black yeast) (Pullularia pullulans)				cd00839;	IPR004843;IPR029052;IPR041792;IPR039331;IPR008963;IPR015914;IPR025733;	PF00149;PF14008;PF16656;		Metallophosphoesterase superfamily, Purple acid phosphatase family		DOMAIN 33..119; /note="Pur_ac_phosph_N"; /evidence="ECO:0000259|Pfam:PF16656"; DOMAIN 171..399; /note="Metallophos"; /evidence="ECO:0000259|Pfam:PF00149"; DOMAIN 421..482; /note="Metallophos_C"; /evidence="ECO:0000259|Pfam:PF14008"		SIGNAL 1..20; /evidence="ECO:0000256|RuleBase:RU361203"		Aureobasidium pullulans	Pathotroph-Symbiotroph	Animal Pathogen-Endophyte-Epiphyte-Plant Pathogen	Probable
I	A0A4S9QAJ8	A0A4S9QAJ8_AURPU	unreviewed	Purple acid phosphatase (EC 3.1.3.2)	D6C92_10530	Aureobasidium pullulans (Black yeast) (Pullularia pullulans)	496	3.1.3.2		KW-0325; KW-0378; KW-0732	Glycoprotein;Hydrolase;Signal			acid phosphatase activity [GO:0003993]; metal ion binding [GO:0046872]	acid phosphatase activity [GO:0003993]; metal ion binding [GO:0046872]	GO:0003993; GO:0046872				cellular organisms, Eukaryota, Opisthokonta, fungi, Dikarya, Ascomycota, saccharomyceta, Pezizomycotina, leotiomyceta, dothideomyceta, Dothideomycetes, Dothideomycetidae, Dothideales, Saccotheciaceae, Aureobasidium, Aureobasidium pullulans (Black yeast) (Pullularia pullulans)				cd00839;	IPR004843;IPR029052;IPR041792;IPR039331;IPR008963;IPR015914;IPR025733;	PF00149;PF14008;PF16656;		Metallophosphoesterase superfamily, Purple acid phosphatase family		DOMAIN 33..119; /note="Pur_ac_phosph_N"; /evidence="ECO:0000259|Pfam:PF16656"; DOMAIN 171..399; /note="Metallophos"; /evidence="ECO:0000259|Pfam:PF00149"; DOMAIN 421..482; /note="Metallophos_C"; /evidence="ECO:0000259|Pfam:PF14008"		SIGNAL 1..20; /evidence="ECO:0000256|RuleBase:RU361203"		Aureobasidium pullulans	Pathotroph-Symbiotroph	Animal Pathogen-Endophyte-Epiphyte-Plant Pathogen	Probable
I	A0A4S9S2F5	A0A4S9S2F5_AURPU	unreviewed	Purple acid phosphatase (EC 3.1.3.2)	D6C91_10529	Aureobasidium pullulans (Black yeast) (Pullularia pullulans)	496	3.1.3.2		KW-0325; KW-0378; KW-0732	Glycoprotein;Hydrolase;Signal			acid phosphatase activity [GO:0003993]; metal ion binding [GO:0046872]	acid phosphatase activity [GO:0003993]; metal ion binding [GO:0046872]	GO:0003993; GO:0046872				cellular organisms, Eukaryota, Opisthokonta, fungi, Dikarya, Ascomycota, saccharomyceta, Pezizomycotina, leotiomyceta, dothideomyceta, Dothideomycetes, Dothideomycetidae, Dothideales, Saccotheciaceae, Aureobasidium, Aureobasidium pullulans (Black yeast) (Pullularia pullulans)				cd00839;	IPR004843;IPR029052;IPR041792;IPR039331;IPR008963;IPR015914;IPR025733;	PF00149;PF14008;PF16656;		Metallophosphoesterase superfamily, Purple acid phosphatase family		DOMAIN 33..119; /note="Pur_ac_phosph_N"; /evidence="ECO:0000259|Pfam:PF16656"; DOMAIN 171..399; /note="Metallophos"; /evidence="ECO:0000259|Pfam:PF00149"; DOMAIN 421..482; /note="Metallophos_C"; /evidence="ECO:0000259|Pfam:PF14008"		SIGNAL 1..20; /evidence="ECO:0000256|RuleBase:RU361203"		Aureobasidium pullulans	Pathotroph-Symbiotroph	Animal Pathogen-Endophyte-Epiphyte-Plant Pathogen	Probable
I	A0A4S9UW16	A0A4S9UW16_AURPU	unreviewed	Purple acid phosphatase (EC 3.1.3.2)	D6C90_05356	Aureobasidium pullulans (Black yeast) (Pullularia pullulans)	454	3.1.3.2		KW-0325; KW-0378; KW-0732	Glycoprotein;Hydrolase;Signal			acid phosphatase activity [GO:0003993]; metal ion binding [GO:0046872]	acid phosphatase activity [GO:0003993]; metal ion binding [GO:0046872]	GO:0003993; GO:0046872				cellular organisms, Eukaryota, Opisthokonta, fungi, Dikarya, Ascomycota, saccharomyceta, Pezizomycotina, leotiomyceta, dothideomyceta, Dothideomycetes, Dothideomycetidae, Dothideales, Saccotheciaceae, Aureobasidium, Aureobasidium pullulans (Black yeast) (Pullularia pullulans)				cd00839;	IPR004843;IPR029052;IPR041792;IPR039331;IPR008963;IPR015914;	PF00149;PF16656;		Metallophosphoesterase superfamily, Purple acid phosphatase family		DOMAIN 33..119; /note="Pur_ac_phosph_N"; /evidence="ECO:0000259|Pfam:PF16656"; DOMAIN 171..399; /note="Metallophos"; /evidence="ECO:0000259|Pfam:PF00149"		SIGNAL 1..20; /evidence="ECO:0000256|RuleBase:RU361203"		Aureobasidium pullulans	Pathotroph-Symbiotroph	Animal Pathogen-Endophyte-Epiphyte-Plant Pathogen	Probable
I	A0A4S9W7Q8	A0A4S9W7Q8_AURPU	unreviewed	Purple acid phosphatase (EC 3.1.3.2)	D6C86_04465	Aureobasidium pullulans (Black yeast) (Pullularia pullulans)	487	3.1.3.2		KW-0325; KW-0378; KW-0732	Glycoprotein;Hydrolase;Signal			acid phosphatase activity [GO:0003993]; metal ion binding [GO:0046872]	acid phosphatase activity [GO:0003993]; metal ion binding [GO:0046872]	GO:0003993; GO:0046872				cellular organisms, Eukaryota, Opisthokonta, fungi, Dikarya, Ascomycota, saccharomyceta, Pezizomycotina, leotiomyceta, dothideomyceta, Dothideomycetes, Dothideomycetidae, Dothideales, Saccotheciaceae, Aureobasidium, Aureobasidium pullulans (Black yeast) (Pullularia pullulans)				cd00839;	IPR004843;IPR029052;IPR041792;IPR039331;IPR008963;IPR015914;IPR025733;	PF00149;PF14008;PF16656;		Metallophosphoesterase superfamily, Purple acid phosphatase family		DOMAIN 33..119; /note="Pur_ac_phosph_N"; /evidence="ECO:0000259|Pfam:PF16656"; DOMAIN 171..399; /note="Metallophos"; /evidence="ECO:0000259|Pfam:PF00149"; DOMAIN 415..473; /note="Metallophos_C"; /evidence="ECO:0000259|Pfam:PF14008"		SIGNAL 1..20; /evidence="ECO:0000256|RuleBase:RU361203"		Aureobasidium pullulans	Pathotroph-Symbiotroph	Animal Pathogen-Endophyte-Epiphyte-Plant Pathogen	Probable
I	A0A4S9W9C6	A0A4S9W9C6_AURPU	unreviewed	Purple acid phosphatase (EC 3.1.3.2)	D6C85_09469	Aureobasidium pullulans (Black yeast) (Pullularia pullulans)	496	3.1.3.2		KW-0325; KW-0378; KW-0732	Glycoprotein;Hydrolase;Signal			acid phosphatase activity [GO:0003993]; metal ion binding [GO:0046872]	acid phosphatase activity [GO:0003993]; metal ion binding [GO:0046872]	GO:0003993; GO:0046872				cellular organisms, Eukaryota, Opisthokonta, fungi, Dikarya, Ascomycota, saccharomyceta, Pezizomycotina, leotiomyceta, dothideomyceta, Dothideomycetes, Dothideomycetidae, Dothideales, Saccotheciaceae, Aureobasidium, Aureobasidium pullulans (Black yeast) (Pullularia pullulans)				cd00839;	IPR004843;IPR029052;IPR041792;IPR039331;IPR008963;IPR015914;IPR025733;	PF00149;PF14008;PF16656;		Metallophosphoesterase superfamily, Purple acid phosphatase family		DOMAIN 33..119; /note="Pur_ac_phosph_N"; /evidence="ECO:0000259|Pfam:PF16656"; DOMAIN 171..399; /note="Metallophos"; /evidence="ECO:0000259|Pfam:PF00149"; DOMAIN 421..482; /note="Metallophos_C"; /evidence="ECO:0000259|Pfam:PF14008"		SIGNAL 1..20; /evidence="ECO:0000256|RuleBase:RU361203"		Aureobasidium pullulans	Pathotroph-Symbiotroph	Animal Pathogen-Endophyte-Epiphyte-Plant Pathogen	Probable
I	A0A4T0AH07	A0A4T0AH07_AURPU	unreviewed	Purple acid phosphatase (EC 3.1.3.2)	D6C80_02524	Aureobasidium pullulans (Black yeast) (Pullularia pullulans)	496	3.1.3.2		KW-0325; KW-0378; KW-0732	Glycoprotein;Hydrolase;Signal			acid phosphatase activity [GO:0003993]; metal ion binding [GO:0046872]	acid phosphatase activity [GO:0003993]; metal ion binding [GO:0046872]	GO:0003993; GO:0046872				cellular organisms, Eukaryota, Opisthokonta, fungi, Dikarya, Ascomycota, saccharomyceta, Pezizomycotina, leotiomyceta, dothideomyceta, Dothideomycetes, Dothideomycetidae, Dothideales, Saccotheciaceae, Aureobasidium, Aureobasidium pullulans (Black yeast) (Pullularia pullulans)				cd00839;	IPR004843;IPR029052;IPR041792;IPR039331;IPR008963;IPR015914;IPR025733;	PF00149;PF14008;PF16656;		Metallophosphoesterase superfamily, Purple acid phosphatase family		DOMAIN 33..118; /note="Pur_ac_phosph_N"; /evidence="ECO:0000259|Pfam:PF16656"; DOMAIN 171..399; /note="Metallophos"; /evidence="ECO:0000259|Pfam:PF00149"; DOMAIN 421..482; /note="Metallophos_C"; /evidence="ECO:0000259|Pfam:PF14008"		SIGNAL 1..20; /evidence="ECO:0000256|RuleBase:RU361203"		Aureobasidium pullulans	Pathotroph-Symbiotroph	Animal Pathogen-Endophyte-Epiphyte-Plant Pathogen	Probable
I	A0A4T0C1F8	A0A4T0C1F8_AURPU	unreviewed	Purple acid phosphatase (EC 3.1.3.2)	D6C78_03440	Aureobasidium pullulans (Black yeast) (Pullularia pullulans)	496	3.1.3.2		KW-0325; KW-0378; KW-0732	Glycoprotein;Hydrolase;Signal			acid phosphatase activity [GO:0003993]; metal ion binding [GO:0046872]	acid phosphatase activity [GO:0003993]; metal ion binding [GO:0046872]	GO:0003993; GO:0046872				cellular organisms, Eukaryota, Opisthokonta, fungi, Dikarya, Ascomycota, saccharomyceta, Pezizomycotina, leotiomyceta, dothideomyceta, Dothideomycetes, Dothideomycetidae, Dothideales, Saccotheciaceae, Aureobasidium, Aureobasidium pullulans (Black yeast) (Pullularia pullulans)				cd00839;	IPR004843;IPR029052;IPR041792;IPR039331;IPR008963;IPR015914;IPR025733;	PF00149;PF14008;PF16656;		Metallophosphoesterase superfamily, Purple acid phosphatase family		DOMAIN 33..119; /note="Pur_ac_phosph_N"; /evidence="ECO:0000259|Pfam:PF16656"; DOMAIN 171..399; /note="Metallophos"; /evidence="ECO:0000259|Pfam:PF00149"; DOMAIN 421..482; /note="Metallophos_C"; /evidence="ECO:0000259|Pfam:PF14008"		SIGNAL 1..20; /evidence="ECO:0000256|RuleBase:RU361203"		Aureobasidium pullulans	Pathotroph-Symbiotroph	Animal Pathogen-Endophyte-Epiphyte-Plant Pathogen	Probable
I	A0A4T0C5F0	A0A4T0C5F0_AURPU	unreviewed	Purple acid phosphatase (EC 3.1.3.2)	D6C76_02759 D6C79_03305 D6C83_06158	Aureobasidium pullulans (Black yeast) (Pullularia pullulans)	496	3.1.3.2		KW-0325; KW-0378; KW-0732	Glycoprotein;Hydrolase;Signal			acid phosphatase activity [GO:0003993]; metal ion binding [GO:0046872]	acid phosphatase activity [GO:0003993]; metal ion binding [GO:0046872]	GO:0003993; GO:0046872				cellular organisms, Eukaryota, Opisthokonta, fungi, Dikarya, Ascomycota, saccharomyceta, Pezizomycotina, leotiomyceta, dothideomyceta, Dothideomycetes, Dothideomycetidae, Dothideales, Saccotheciaceae, Aureobasidium, Aureobasidium pullulans (Black yeast) (Pullularia pullulans)				cd00839;	IPR004843;IPR029052;IPR041792;IPR039331;IPR008963;IPR015914;IPR025733;	PF00149;PF14008;PF16656;		Metallophosphoesterase superfamily, Purple acid phosphatase family		DOMAIN 33..119; /note="Pur_ac_phosph_N"; /evidence="ECO:0000259|Pfam:PF16656"; DOMAIN 171..399; /note="Metallophos"; /evidence="ECO:0000259|Pfam:PF00149"; DOMAIN 421..482; /note="Metallophos_C"; /evidence="ECO:0000259|Pfam:PF14008"		SIGNAL 1..20; /evidence="ECO:0000256|RuleBase:RU361203"		Aureobasidium pullulans	Pathotroph-Symbiotroph	Animal Pathogen-Endophyte-Epiphyte-Plant Pathogen	Probable
I	A0A4T0DQI8	A0A4T0DQI8_AURPU	unreviewed	Purple acid phosphatase (EC 3.1.3.2)	D6C77_01690	Aureobasidium pullulans (Black yeast) (Pullularia pullulans)	496	3.1.3.2		KW-0325; KW-0378; KW-0732	Glycoprotein;Hydrolase;Signal			acid phosphatase activity [GO:0003993]; metal ion binding [GO:0046872]	acid phosphatase activity [GO:0003993]; metal ion binding [GO:0046872]	GO:0003993; GO:0046872				cellular organisms, Eukaryota, Opisthokonta, fungi, Dikarya, Ascomycota, saccharomyceta, Pezizomycotina, leotiomyceta, dothideomyceta, Dothideomycetes, Dothideomycetidae, Dothideales, Saccotheciaceae, Aureobasidium, Aureobasidium pullulans (Black yeast) (Pullularia pullulans)				cd00839;	IPR004843;IPR029052;IPR041792;IPR039331;IPR008963;IPR015914;IPR025733;	PF00149;PF14008;PF16656;		Metallophosphoesterase superfamily, Purple acid phosphatase family		DOMAIN 33..119; /note="Pur_ac_phosph_N"; /evidence="ECO:0000259|Pfam:PF16656"; DOMAIN 171..399; /note="Metallophos"; /evidence="ECO:0000259|Pfam:PF00149"; DOMAIN 421..482; /note="Metallophos_C"; /evidence="ECO:0000259|Pfam:PF14008"		SIGNAL 1..20; /evidence="ECO:0000256|RuleBase:RU361203"		Aureobasidium pullulans	Pathotroph-Symbiotroph	Animal Pathogen-Endophyte-Epiphyte-Plant Pathogen	Probable
I	A0A4T0FID9	A0A4T0FID9_9BASI	unreviewed	Purple acid phosphatase (EC 3.1.3.2)	E3P99_03249	Wallemia hederae	491	3.1.3.2		KW-0325; KW-0378; KW-0732; KW-1185	Glycoprotein;Hydrolase;Reference proteome;Signal			acid phosphatase activity [GO:0003993]; metal ion binding [GO:0046872]	acid phosphatase activity [GO:0003993]; metal ion binding [GO:0046872]	GO:0003993; GO:0046872				cellular organisms, Eukaryota, Opisthokonta, fungi, Dikarya, Basidiomycota, Wallemiomycotina, Wallemiomycetes, Wallemiales, Wallemiaceae, Wallemia, Wallemia hederae				cd00839;	IPR004843;IPR029052;IPR041792;IPR039331;IPR008963;IPR015914;IPR025733;	PF00149;PF14008;PF16656;		Metallophosphoesterase superfamily, Purple acid phosphatase family		DOMAIN 26..115; /note="Pur_ac_phosph_N"; /evidence="ECO:0000259|Pfam:PF16656"; DOMAIN 126..396; /note="Metallophos"; /evidence="ECO:0000259|Pfam:PF00149"; DOMAIN 417..478; /note="Metallophos_C"; /evidence="ECO:0000259|Pfam:PF14008"		SIGNAL 1..18; /evidence="ECO:0000256|RuleBase:RU361203"		Wallemia hederae
I	A0A4T0FSL7	A0A4T0FSL7_9BASI	unreviewed	Purple acid phosphatase (EC 3.1.3.2)	E3P99_01818	Wallemia hederae	481	3.1.3.2		KW-0325; KW-0378; KW-0732; KW-1185	Glycoprotein;Hydrolase;Reference proteome;Signal			acid phosphatase activity [GO:0003993]; metal ion binding [GO:0046872]	acid phosphatase activity [GO:0003993]; metal ion binding [GO:0046872]	GO:0003993; GO:0046872				cellular organisms, Eukaryota, Opisthokonta, fungi, Dikarya, Basidiomycota, Wallemiomycotina, Wallemiomycetes, Wallemiales, Wallemiaceae, Wallemia, Wallemia hederae				cd00839;	IPR004843;IPR029052;IPR041792;IPR039331;IPR008963;IPR015914;IPR025733;	PF00149;PF14008;PF16656;		Metallophosphoesterase superfamily, Purple acid phosphatase family		DOMAIN 23..109; /note="Pur_ac_phosph_N"; /evidence="ECO:0000259|Pfam:PF16656"; DOMAIN 120..391; /note="Metallophos"; /evidence="ECO:0000259|Pfam:PF00149"; DOMAIN 412..474; /note="Metallophos_C"; /evidence="ECO:0000259|Pfam:PF14008"				Wallemia hederae
I	A0A4T0H2J8	A0A4T0H2J8_WALIC	unreviewed	Purple acid phosphatase (EC 3.1.3.2)	E3P90_03902	Wallemia ichthyophaga	461	3.1.3.2		KW-0325; KW-0378; KW-0732	Glycoprotein;Hydrolase;Signal			acid phosphatase activity [GO:0003993]; metal ion binding [GO:0046872]	acid phosphatase activity [GO:0003993]; metal ion binding [GO:0046872]	GO:0003993; GO:0046872				cellular organisms, Eukaryota, Opisthokonta, fungi, Dikarya, Basidiomycota, Wallemiomycotina, Wallemiomycetes, Wallemiales, Wallemiaceae, Wallemia, Wallemia ichthyophaga				cd00839;	IPR004843;IPR029052;IPR041792;IPR039331;IPR008963;IPR015914;IPR025733;	PF00149;PF14008;PF16656;		Metallophosphoesterase superfamily, Purple acid phosphatase family		DOMAIN 31..112; /note="Pur_ac_phosph_N"; /evidence="ECO:0000259|Pfam:PF16656"; DOMAIN 123..363; /note="Metallophos"; /evidence="ECO:0000259|Pfam:PF00149"; DOMAIN 385..447; /note="Metallophos_C"; /evidence="ECO:0000259|Pfam:PF14008"				Wallemia ichthyophaga
I	A0A4T0IUP5	A0A4T0IUP5_WALIC	unreviewed	Purple acid phosphatase (EC 3.1.3.2)	E3P90_01292	Wallemia ichthyophaga	494	3.1.3.2		KW-0325; KW-0378; KW-0732	Glycoprotein;Hydrolase;Signal			acid phosphatase activity [GO:0003993]; metal ion binding [GO:0046872]	acid phosphatase activity [GO:0003993]; metal ion binding [GO:0046872]	GO:0003993; GO:0046872				cellular organisms, Eukaryota, Opisthokonta, fungi, Dikarya, Basidiomycota, Wallemiomycotina, Wallemiomycetes, Wallemiales, Wallemiaceae, Wallemia, Wallemia ichthyophaga				cd00839;	IPR004843;IPR029052;IPR041792;IPR039331;IPR008963;IPR015914;IPR025733;	PF00149;PF14008;PF16656;		Metallophosphoesterase superfamily, Purple acid phosphatase family		DOMAIN 33..117; /note="Pur_ac_phosph_N"; /evidence="ECO:0000259|Pfam:PF16656"; DOMAIN 129..404; /note="Metallophos"; /evidence="ECO:0000259|Pfam:PF00149"; DOMAIN 425..486; /note="Metallophos_C"; /evidence="ECO:0000259|Pfam:PF14008"		SIGNAL 1..17; /evidence="ECO:0000256|RuleBase:RU361203"		Wallemia ichthyophaga
I	A0A4T0N546	A0A4T0N546_9BASI	unreviewed	Purple acid phosphatase (EC 3.1.3.2)	E3Q09_01903 E3Q10_00257 E3Q17_03485 E3Q18_00256	Wallemia mellicola	501	3.1.3.2		KW-0325; KW-0378; KW-0732	Glycoprotein;Hydrolase;Signal			acid phosphatase activity [GO:0003993]; metal ion binding [GO:0046872]	acid phosphatase activity [GO:0003993]; metal ion binding [GO:0046872]	GO:0003993; GO:0046872				cellular organisms, Eukaryota, Opisthokonta, fungi, Dikarya, Basidiomycota, Wallemiomycotina, Wallemiomycetes, Wallemiales, Wallemiaceae, Wallemia, Wallemia mellicola				cd00839;	IPR004843;IPR029052;IPR041792;IPR039331;IPR008963;IPR015914;IPR025733;	PF00149;PF14008;PF16656;		Metallophosphoesterase superfamily, Purple acid phosphatase family		DOMAIN 22..112; /note="Pur_ac_phosph_N"; /evidence="ECO:0000259|Pfam:PF16656"; DOMAIN 122..408; /note="Metallophos"; /evidence="ECO:0000259|Pfam:PF00149"; DOMAIN 429..490; /note="Metallophos_C"; /evidence="ECO:0000259|Pfam:PF14008"		SIGNAL 1..16; /evidence="ECO:0000256|RuleBase:RU361203"		Wallemia mellicola
I	A0A4T0QAH7	A0A4T0QAH7_9BASI	unreviewed	Purple acid phosphatase (EC 3.1.3.2)	E3Q13_00298	Wallemia mellicola	486	3.1.3.2		KW-0325; KW-0378; KW-0732	Glycoprotein;Hydrolase;Signal			acid phosphatase activity [GO:0003993]; metal ion binding [GO:0046872]	acid phosphatase activity [GO:0003993]; metal ion binding [GO:0046872]	GO:0003993; GO:0046872				cellular organisms, Eukaryota, Opisthokonta, fungi, Dikarya, Basidiomycota, Wallemiomycotina, Wallemiomycetes, Wallemiales, Wallemiaceae, Wallemia, Wallemia mellicola				cd00839;	IPR004843;IPR029052;IPR041792;IPR039331;IPR008963;IPR015914;IPR025733;	PF00149;PF14008;PF16656;		Metallophosphoesterase superfamily, Purple acid phosphatase family		DOMAIN 22..112; /note="Pur_ac_phosph_N"; /evidence="ECO:0000259|Pfam:PF16656"; DOMAIN 122..393; /note="Metallophos"; /evidence="ECO:0000259|Pfam:PF00149"; DOMAIN 414..475; /note="Metallophos_C"; /evidence="ECO:0000259|Pfam:PF14008"		SIGNAL 1..16; /evidence="ECO:0000256|RuleBase:RU361203"		Wallemia mellicola
I	A0A4T0TXL0	A0A4T0TXL0_9BASI	unreviewed	Purple acid phosphatase (EC 3.1.3.2)	E3Q01_00009	Wallemia mellicola	501	3.1.3.2		KW-0325; KW-0378; KW-0732	Glycoprotein;Hydrolase;Signal			acid phosphatase activity [GO:0003993]; metal ion binding [GO:0046872]	acid phosphatase activity [GO:0003993]; metal ion binding [GO:0046872]	GO:0003993; GO:0046872				cellular organisms, Eukaryota, Opisthokonta, fungi, Dikarya, Basidiomycota, Wallemiomycotina, Wallemiomycetes, Wallemiales, Wallemiaceae, Wallemia, Wallemia mellicola				cd00839;	IPR004843;IPR029052;IPR041792;IPR039331;IPR008963;IPR015914;IPR025733;	PF00149;PF14008;PF16656;		Metallophosphoesterase superfamily, Purple acid phosphatase family		DOMAIN 22..112; /note="Pur_ac_phosph_N"; /evidence="ECO:0000259|Pfam:PF16656"; DOMAIN 122..408; /note="Metallophos"; /evidence="ECO:0000259|Pfam:PF00149"; DOMAIN 429..490; /note="Metallophos_C"; /evidence="ECO:0000259|Pfam:PF14008"		SIGNAL 1..16; /evidence="ECO:0000256|RuleBase:RU361203"		Wallemia mellicola
I	A0A4T0U0K9	A0A4T0U0K9_9BASI	unreviewed	Purple acid phosphatase (EC 3.1.3.2)	E3Q22_02043	Wallemia mellicola	501	3.1.3.2		KW-0325; KW-0378; KW-0732; KW-1185	Glycoprotein;Hydrolase;Reference proteome;Signal			acid phosphatase activity [GO:0003993]; metal ion binding [GO:0046872]	acid phosphatase activity [GO:0003993]; metal ion binding [GO:0046872]	GO:0003993; GO:0046872				cellular organisms, Eukaryota, Opisthokonta, fungi, Dikarya, Basidiomycota, Wallemiomycotina, Wallemiomycetes, Wallemiales, Wallemiaceae, Wallemia, Wallemia mellicola				cd00839;	IPR004843;IPR029052;IPR041792;IPR039331;IPR008963;IPR015914;IPR025733;	PF00149;PF14008;PF16656;		Metallophosphoesterase superfamily, Purple acid phosphatase family		DOMAIN 22..112; /note="Pur_ac_phosph_N"; /evidence="ECO:0000259|Pfam:PF16656"; DOMAIN 122..408; /note="Metallophos"; /evidence="ECO:0000259|Pfam:PF00149"; DOMAIN 429..490; /note="Metallophos_C"; /evidence="ECO:0000259|Pfam:PF14008"		SIGNAL 1..16; /evidence="ECO:0000256|RuleBase:RU361203"		Wallemia mellicola
I	A0A4U0U2F8	A0A4U0U2F8_9PEZI	unreviewed	Purple acid phosphatase (EC 3.1.3.2)	B0A54_16248	Friedmanniomyces endolithicus	518	3.1.3.2		KW-0325; KW-0378; KW-0732; KW-1185	Glycoprotein;Hydrolase;Reference proteome;Signal			acid phosphatase activity [GO:0003993]; metal ion binding [GO:0046872]	acid phosphatase activity [GO:0003993]; metal ion binding [GO:0046872]	GO:0003993; GO:0046872				cellular organisms, Eukaryota, Opisthokonta, fungi, Dikarya, Ascomycota, saccharomyceta, Pezizomycotina, leotiomyceta, dothideomyceta, Dothideomycetes, Dothideomycetidae, Mycosphaerellales, Teratosphaeriaceae, Friedmanniomyces, Friedmanniomyces endolithicus				cd00063;cd00839;	IPR004843;IPR003961;IPR029052;IPR041792;IPR039331;IPR008963;IPR015914;IPR025733;	PF00149;PF14008;PF16656;		Metallophosphoesterase superfamily, Purple acid phosphatase family		DOMAIN 26..113; /note="Pur_ac_phosph_N"; /evidence="ECO:0000259|Pfam:PF16656"; DOMAIN 166..395; /note="Metallophos"; /evidence="ECO:0000259|Pfam:PF00149"; DOMAIN 417..478; /note="Metallophos_C"; /evidence="ECO:0000259|Pfam:PF14008"		SIGNAL 1..19; /evidence="ECO:0000256|RuleBase:RU361203"		Friedmanniomyces endolithicus
I	A0A4U0XWJ5	A0A4U0XWJ5_9PEZI	unreviewed	Purple acid phosphatase (EC 3.1.3.2)	B0A55_02330	Friedmanniomyces simplex	506	3.1.3.2		KW-0325; KW-0378; KW-0732; KW-1185	Glycoprotein;Hydrolase;Reference proteome;Signal			acid phosphatase activity [GO:0003993]; metal ion binding [GO:0046872]	acid phosphatase activity [GO:0003993]; metal ion binding [GO:0046872]	GO:0003993; GO:0046872				cellular organisms, Eukaryota, Opisthokonta, fungi, Dikarya, Ascomycota, saccharomyceta, Pezizomycotina, leotiomyceta, dothideomyceta, Dothideomycetes, Dothideomycetidae, Mycosphaerellales, Teratosphaeriaceae, Friedmanniomyces, Friedmanniomyces simplex				cd00063;cd00839;	IPR004843;IPR003961;IPR029052;IPR041792;IPR039331;IPR008963;IPR015914;IPR025733;	PF00149;PF14008;PF16656;		Metallophosphoesterase superfamily, Purple acid phosphatase family		DOMAIN 26..102; /note="Pur_ac_phosph_N"; /evidence="ECO:0000259|Pfam:PF16656"; DOMAIN 153..384; /note="Metallophos"; /evidence="ECO:0000259|Pfam:PF00149"; DOMAIN 406..467; /note="Metallophos_C"; /evidence="ECO:0000259|Pfam:PF14008"		SIGNAL 1..19; /evidence="ECO:0000256|RuleBase:RU361203"		Friedmanniomyces simplex
I	A0A4U7KPB4	A0A4U7KPB4_9BASI	unreviewed	Purple acid phosphatase (EC 3.1.3.2)	EX895_005036	Sporisorium graminicola	518	3.1.3.2		KW-0325; KW-0378; KW-0732	Glycoprotein;Hydrolase;Signal			acid phosphatase activity [GO:0003993]; metal ion binding [GO:0046872]	acid phosphatase activity [GO:0003993]; metal ion binding [GO:0046872]	GO:0003993; GO:0046872				cellular organisms, Eukaryota, Opisthokonta, fungi, Dikarya, Basidiomycota, Ustilaginomycotina, Ustilaginomycetes, Ustilaginales, Ustilaginaceae, Sporisorium, Sporisorium graminicola				cd00839;	IPR004843;IPR029052;IPR041792;IPR039331;IPR008963;IPR015914;IPR025733;	PF00149;PF14008;PF16656;		Metallophosphoesterase superfamily, Purple acid phosphatase family		DOMAIN 35..120; /note="Pur_ac_phosph_N"; /evidence="ECO:0000259|Pfam:PF16656"; DOMAIN 175..396; /note="Metallophos"; /evidence="ECO:0000259|Pfam:PF00149"; DOMAIN 418..479; /note="Metallophos_C"; /evidence="ECO:0000259|Pfam:PF14008"		SIGNAL 1..22; /evidence="ECO:0000256|RuleBase:RU361203"		Sporisorium graminicola
I	A0A4U9F657	A0A4U9F657_GIBZA	unreviewed	Purple acid phosphatase (EC 3.1.3.2)	MDC_LOCUS471783 MDCFG851_LOCUS511735	Gibberella zeae (Wheat head blight fungus) (Fusarium graminearum)	503	3.1.3.2		KW-0325; KW-0378; KW-0732	Glycoprotein;Hydrolase;Signal			acid phosphatase activity [GO:0003993]; metal ion binding [GO:0046872]	acid phosphatase activity [GO:0003993]; metal ion binding [GO:0046872]	GO:0003993; GO:0046872				cellular organisms, Eukaryota, Opisthokonta, fungi, Dikarya, Ascomycota, saccharomyceta, Pezizomycotina, leotiomyceta, sordariomyceta, Sordariomycetes, Hypocreomycetidae, Hypocreales, Nectriaceae, Fusarium, Fusarium sambucinum species complex, Gibberella zeae (Wheat head blight fungus) (Fusarium graminearum)				cd00063;cd00839;	IPR004843;IPR003961;IPR029052;IPR041792;IPR039331;IPR008963;IPR015914;IPR025733;	PF00149;PF14008;PF16656;		Metallophosphoesterase superfamily, Purple acid phosphatase family		DOMAIN 38..117; /note="Pur_ac_phosph_N"; /evidence="ECO:0000259|Pfam:PF16656"; DOMAIN 182..405; /note="Metallophos"; /evidence="ECO:0000259|Pfam:PF00149"; DOMAIN 427..487; /note="Metallophos_C"; /evidence="ECO:0000259|Pfam:PF14008"		SIGNAL 1..24; /evidence="ECO:0000256|RuleBase:RU361203"		Gibberella zeae	Pathotroph-Symbiotroph	Endophyte-Plant Pathogen	Possible
I	A0A4V4JF59	A0A4V4JF59_AURPU	unreviewed	Purple acid phosphatase (EC 3.1.3.2)	D6D08_07564	Aureobasidium pullulans (Black yeast) (Pullularia pullulans)	484	3.1.3.2		KW-0325; KW-0378; KW-0732	Glycoprotein;Hydrolase;Signal			acid phosphatase activity [GO:0003993]; metal ion binding [GO:0046872]	acid phosphatase activity [GO:0003993]; metal ion binding [GO:0046872]	GO:0003993; GO:0046872				cellular organisms, Eukaryota, Opisthokonta, fungi, Dikarya, Ascomycota, saccharomyceta, Pezizomycotina, leotiomyceta, dothideomyceta, Dothideomycetes, Dothideomycetidae, Dothideales, Saccotheciaceae, Aureobasidium, Aureobasidium pullulans (Black yeast) (Pullularia pullulans)				cd00839;	IPR004843;IPR029052;IPR041792;IPR039331;IPR008963;IPR015914;IPR025733;	PF00149;PF14008;PF16656;		Metallophosphoesterase superfamily, Purple acid phosphatase family		DOMAIN 21..107; /note="Pur_ac_phosph_N"; /evidence="ECO:0000259|Pfam:PF16656"; DOMAIN 159..387; /note="Metallophos"; /evidence="ECO:0000259|Pfam:PF00149"; DOMAIN 409..470; /note="Metallophos_C"; /evidence="ECO:0000259|Pfam:PF14008"				Aureobasidium pullulans	Pathotroph-Symbiotroph	Animal Pathogen-Endophyte-Epiphyte-Plant Pathogen	Probable
I	A0A4V4K8D9	A0A4V4K8D9_AURPU	unreviewed	Purple acid phosphatase (EC 3.1.3.2)	D6C93_10352	Aureobasidium pullulans (Black yeast) (Pullularia pullulans)	496	3.1.3.2		KW-0325; KW-0378; KW-0732	Glycoprotein;Hydrolase;Signal			acid phosphatase activity [GO:0003993]; metal ion binding [GO:0046872]	acid phosphatase activity [GO:0003993]; metal ion binding [GO:0046872]	GO:0003993; GO:0046872				cellular organisms, Eukaryota, Opisthokonta, fungi, Dikarya, Ascomycota, saccharomyceta, Pezizomycotina, leotiomyceta, dothideomyceta, Dothideomycetes, Dothideomycetidae, Dothideales, Saccotheciaceae, Aureobasidium, Aureobasidium pullulans (Black yeast) (Pullularia pullulans)				cd00839;	IPR004843;IPR029052;IPR041792;IPR039331;IPR008963;IPR015914;IPR025733;	PF00149;PF14008;PF16656;		Metallophosphoesterase superfamily, Purple acid phosphatase family		DOMAIN 33..119; /note="Pur_ac_phosph_N"; /evidence="ECO:0000259|Pfam:PF16656"; DOMAIN 165..399; /note="Metallophos"; /evidence="ECO:0000259|Pfam:PF00149"; DOMAIN 421..482; /note="Metallophos_C"; /evidence="ECO:0000259|Pfam:PF14008"		SIGNAL 1..20; /evidence="ECO:0000256|RuleBase:RU361203"		Aureobasidium pullulans	Pathotroph-Symbiotroph	Animal Pathogen-Endophyte-Epiphyte-Plant Pathogen	Probable
I	A0A4V4M351	A0A4V4M351_WALIC	unreviewed	Purple acid phosphatase (EC 3.1.3.2)	E3P86_03935	Wallemia ichthyophaga	494	3.1.3.2		KW-0325; KW-0378; KW-0732; KW-1185	Glycoprotein;Hydrolase;Reference proteome;Signal			acid phosphatase activity [GO:0003993]; metal ion binding [GO:0046872]	acid phosphatase activity [GO:0003993]; metal ion binding [GO:0046872]	GO:0003993; GO:0046872				cellular organisms, Eukaryota, Opisthokonta, fungi, Dikarya, Basidiomycota, Wallemiomycotina, Wallemiomycetes, Wallemiales, Wallemiaceae, Wallemia, Wallemia ichthyophaga				cd00839;	IPR004843;IPR029052;IPR041792;IPR039331;IPR008963;IPR015914;IPR025733;	PF00149;PF14008;PF16656;		Metallophosphoesterase superfamily, Purple acid phosphatase family		DOMAIN 33..117; /note="Pur_ac_phosph_N"; /evidence="ECO:0000259|Pfam:PF16656"; DOMAIN 129..404; /note="Metallophos"; /evidence="ECO:0000259|Pfam:PF00149"; DOMAIN 425..486; /note="Metallophos_C"; /evidence="ECO:0000259|Pfam:PF14008"		SIGNAL 1..17; /evidence="ECO:0000256|RuleBase:RU361203"		Wallemia ichthyophaga
I	A0A4Z0YC53	A0A4Z0YC53_9PEZI	unreviewed	Purple acid phosphatase (EC 3.1.3.2)	E0Z10_g7235	Xylaria hypoxylon	499	3.1.3.2		KW-0325; KW-0378; KW-0732; KW-1185	Glycoprotein;Hydrolase;Reference proteome;Signal			acid phosphatase activity [GO:0003993]; metal ion binding [GO:0046872]	acid phosphatase activity [GO:0003993]; metal ion binding [GO:0046872]	GO:0003993; GO:0046872				cellular organisms, Eukaryota, Opisthokonta, fungi, Dikarya, Ascomycota, saccharomyceta, Pezizomycotina, leotiomyceta, sordariomyceta, Sordariomycetes, Xylariomycetidae, Xylariales, Xylariaceae, Xylaria, Xylaria hypoxylon				cd00839;	IPR004843;IPR029052;IPR041792;IPR039331;IPR008963;IPR015914;IPR025733;	PF00149;PF14008;PF16656;		Metallophosphoesterase superfamily, Purple acid phosphatase family		DOMAIN 34..114; /note="Pur_ac_phosph_N"; /evidence="ECO:0000259|Pfam:PF16656"; DOMAIN 178..402; /note="Metallophos"; /evidence="ECO:0000259|Pfam:PF00149"; DOMAIN 424..485; /note="Metallophos_C"; /evidence="ECO:0000259|Pfam:PF14008"		SIGNAL 1..20; /evidence="ECO:0000256|RuleBase:RU361203"		Xylaria hypoxylon	Pathotroph-Saprotroph	Endophyte-Wood Saprotroph	Highly Probable
I	A0A505I3E1	A0A505I3E1_ASPNG	unreviewed	Purple acid phosphatase (EC 3.1.3.2)	CAN33_0021715	Aspergillus niger	503	3.1.3.2		KW-0325; KW-0378; KW-0732	Glycoprotein;Hydrolase;Signal			acid phosphatase activity [GO:0003993]; metal ion binding [GO:0046872]	acid phosphatase activity [GO:0003993]; metal ion binding [GO:0046872]	GO:0003993; GO:0046872				cellular organisms, Eukaryota, Opisthokonta, fungi, Dikarya, Ascomycota, saccharomyceta, Pezizomycotina, leotiomyceta, Eurotiomycetes, Eurotiomycetidae, Eurotiales (green and blue molds), Aspergillaceae, Aspergillus, Aspergillus subgen. Circumdati, Aspergillus niger				cd00839;	IPR004843;IPR029052;IPR041792;IPR039331;IPR008963;IPR015914;IPR025733;	PF00149;PF14008;PF16656;		Metallophosphoesterase superfamily, Purple acid phosphatase family		DOMAIN 45..122; /note="Pur_ac_phosph_N"; /evidence="ECO:0000259|Pfam:PF16656"; DOMAIN 181..406; /note="Metallophos"; /evidence="ECO:0000259|Pfam:PF00149"; DOMAIN 428..489; /note="Metallophos_C"; /evidence="ECO:0000259|Pfam:PF14008"		SIGNAL 1..20; /evidence="ECO:0000256|RuleBase:RU361203"		Aspergillus niger	Pathotroph-Saprotroph	Plant Pathogen-Wood Saprotroph	Probable
I	A0A507BHV5	A0A507BHV5_9PEZI	unreviewed	Purple acid phosphatase (EC 3.1.3.2)	E0L32_011176	Phialemoniopsis curvata	509	3.1.3.2		KW-0325; KW-0378; KW-0732; KW-1185	Glycoprotein;Hydrolase;Reference proteome;Signal			acid phosphatase activity [GO:0003993]; metal ion binding [GO:0046872]	acid phosphatase activity [GO:0003993]; metal ion binding [GO:0046872]	GO:0003993; GO:0046872				cellular organisms, Eukaryota, Opisthokonta, fungi, Dikarya, Ascomycota, saccharomyceta, Pezizomycotina, leotiomyceta, sordariomyceta, Sordariomycetes, Xylariomycetidae, Xylariales, Xylariales incertae sedis, Phialemoniopsis, Phialemoniopsis curvata				cd00839;	IPR004843;IPR029052;IPR041792;IPR039331;IPR008963;IPR015914;IPR025733;	PF00149;PF14008;PF16656;		Metallophosphoesterase superfamily, Purple acid phosphatase family		DOMAIN 55..129; /note="Pur_ac_phosph_N"; /evidence="ECO:0000259|Pfam:PF16656"; DOMAIN 182..412; /note="Metallophos"; /evidence="ECO:0000259|Pfam:PF00149"; DOMAIN 434..494; /note="Metallophos_C"; /evidence="ECO:0000259|Pfam:PF14008"		SIGNAL 1..16; /evidence="ECO:0000256|RuleBase:RU361203"		Phialemoniopsis curvata
I	A0A507QKP7	A0A507QKP7_MONPU	unreviewed	Purple acid phosphatase (EC 3.1.3.2)	MPDQ_004941	Monascus purpureus (Red mold) (Monascus anka)	501	3.1.3.2		KW-0325; KW-0378; KW-0732; KW-1185	Glycoprotein;Hydrolase;Reference proteome;Signal			acid phosphatase activity [GO:0003993]; metal ion binding [GO:0046872]	acid phosphatase activity [GO:0003993]; metal ion binding [GO:0046872]	GO:0003993; GO:0046872				cellular organisms, Eukaryota, Opisthokonta, fungi, Dikarya, Ascomycota, saccharomyceta, Pezizomycotina, leotiomyceta, Eurotiomycetes, Eurotiomycetidae, Eurotiales (green and blue molds), Aspergillaceae, Monascus, Monascus purpureus (Red mold) (Monascus anka)				cd00839;	IPR004843;IPR029052;IPR041792;IPR039331;IPR008963;IPR015914;IPR025733;	PF00149;PF14008;PF16656;		Metallophosphoesterase superfamily, Purple acid phosphatase family		DOMAIN 37..121; /note="Pur_ac_phosph_N"; /evidence="ECO:0000259|Pfam:PF16656"; DOMAIN 181..404; /note="Metallophos"; /evidence="ECO:0000259|Pfam:PF00149"; DOMAIN 426..487; /note="Metallophos_C"; /evidence="ECO:0000259|Pfam:PF14008"		SIGNAL 1..23; /evidence="ECO:0000256|RuleBase:RU361203"		Monascus purpureus
I	A0A545V8K3	A0A545V8K3_9HYPO	unreviewed	Purple acid phosphatase (EC 3.1.3.2)	IF1G_03804	Cordyceps javanica	506	3.1.3.2		KW-0325; KW-0378; KW-0732; KW-1185	Glycoprotein;Hydrolase;Reference proteome;Signal			acid phosphatase activity [GO:0003993]; metal ion binding [GO:0046872]	acid phosphatase activity [GO:0003993]; metal ion binding [GO:0046872]	GO:0003993; GO:0046872				cellular organisms, Eukaryota, Opisthokonta, fungi, Dikarya, Ascomycota, saccharomyceta, Pezizomycotina, leotiomyceta, sordariomyceta, Sordariomycetes, Hypocreomycetidae, Hypocreales, Cordycipitaceae, Cordyceps, Cordyceps javanica				cd00063;cd00839;	IPR004843;IPR003961;IPR029052;IPR041792;IPR039331;IPR008963;IPR015914;IPR025733;	PF00149;PF14008;PF16656;		Metallophosphoesterase superfamily, Purple acid phosphatase family		DOMAIN 37..118; /note="Pur_ac_phosph_N"; /evidence="ECO:0000259|Pfam:PF16656"; DOMAIN 179..401; /note="Metallophos"; /evidence="ECO:0000259|Pfam:PF00149"; DOMAIN 423..483; /note="Metallophos_C"; /evidence="ECO:0000259|Pfam:PF14008"		SIGNAL 1..21; /evidence="ECO:0000256|RuleBase:RU361203"		Cordyceps javanica
I	A0A545VHU5	A0A545VHU5_9HYPO	unreviewed	Purple acid phosphatase (EC 3.1.3.2)	IF1G_01226	Cordyceps javanica	499	3.1.3.2		KW-0325; KW-0378; KW-0732; KW-1185	Glycoprotein;Hydrolase;Reference proteome;Signal			acid phosphatase activity [GO:0003993]; metal ion binding [GO:0046872]	acid phosphatase activity [GO:0003993]; metal ion binding [GO:0046872]	GO:0003993; GO:0046872				cellular organisms, Eukaryota, Opisthokonta, fungi, Dikarya, Ascomycota, saccharomyceta, Pezizomycotina, leotiomyceta, sordariomyceta, Sordariomycetes, Hypocreomycetidae, Hypocreales, Cordycipitaceae, Cordyceps, Cordyceps javanica				cd00839;	IPR004843;IPR029052;IPR041792;IPR039331;IPR008963;IPR015914;IPR025733;	PF00149;PF14008;PF16656;		Metallophosphoesterase superfamily, Purple acid phosphatase family		DOMAIN 34..115; /note="Pur_ac_phosph_N"; /evidence="ECO:0000259|Pfam:PF16656"; DOMAIN 178..401; /note="Metallophos"; /evidence="ECO:0000259|Pfam:PF00149"; DOMAIN 423..484; /note="Metallophos_C"; /evidence="ECO:0000259|Pfam:PF14008"		SIGNAL 1..22; /evidence="ECO:0000256|RuleBase:RU361203"		Cordyceps javanica
I	A0A553HT62	A0A553HT62_9PEZI	unreviewed	Purple acid phosphatase (EC 3.1.3.2)	FHL15_007923	Xylaria flabelliformis	500	3.1.3.2		KW-0325; KW-0378; KW-0732; KW-1185	Glycoprotein;Hydrolase;Reference proteome;Signal			acid phosphatase activity [GO:0003993]; metal ion binding [GO:0046872]	acid phosphatase activity [GO:0003993]; metal ion binding [GO:0046872]	GO:0003993; GO:0046872				cellular organisms, Eukaryota, Opisthokonta, fungi, Dikarya, Ascomycota, saccharomyceta, Pezizomycotina, leotiomyceta, sordariomyceta, Sordariomycetes, Xylariomycetidae, Xylariales, Xylariaceae, Xylaria, Xylaria flabelliformis				cd00063;cd00839;	IPR004843;IPR003961;IPR029052;IPR041792;IPR039331;IPR008963;IPR015914;IPR025733;	PF00149;PF14008;PF16656;		Metallophosphoesterase superfamily, Purple acid phosphatase family		DOMAIN 35..119; /note="Pur_ac_phosph_N"; /evidence="ECO:0000259|Pfam:PF16656"; DOMAIN 179..403; /note="Metallophos"; /evidence="ECO:0000259|Pfam:PF00149"; DOMAIN 425..486; /note="Metallophos_C"; /evidence="ECO:0000259|Pfam:PF14008"		SIGNAL 1..20; /evidence="ECO:0000256|RuleBase:RU361203"		Xylaria flabelliformis
I	A0A5C3E8H6	A0A5C3E8H6_9BASI	unreviewed	Purple acid phosphatase (EC 3.1.3.2)	UTRI_10494_B	Ustilago trichophora	518	3.1.3.2		KW-0325; KW-0378; KW-0732; KW-1185	Glycoprotein;Hydrolase;Reference proteome;Signal			acid phosphatase activity [GO:0003993]; metal ion binding [GO:0046872]	acid phosphatase activity [GO:0003993]; metal ion binding [GO:0046872]	GO:0003993; GO:0046872				cellular organisms, Eukaryota, Opisthokonta, fungi, Dikarya, Basidiomycota, Ustilaginomycotina, Ustilaginomycetes, Ustilaginales, Ustilaginaceae, Ustilago, Ustilago trichophora				cd00839;	IPR004843;IPR029052;IPR041792;IPR039331;IPR008963;IPR015914;IPR025733;	PF00149;PF14008;PF16656;		Metallophosphoesterase superfamily, Purple acid phosphatase family		DOMAIN 35..120; /note="Pur_ac_phosph_N"; /evidence="ECO:0000259|Pfam:PF16656"; DOMAIN 169..396; /note="Metallophos"; /evidence="ECO:0000259|Pfam:PF00149"; DOMAIN 418..479; /note="Metallophos_C"; /evidence="ECO:0000259|Pfam:PF14008"		SIGNAL 1..22; /evidence="ECO:0000256|RuleBase:RU361203"		Ustilago trichophora
I	A0A5C3ECL6	A0A5C3ECL6_9BASI	unreviewed	Purple acid phosphatase (EC 3.1.3.2)	UTRI_10494	Ustilago trichophora	521	3.1.3.2		KW-0325; KW-0378; KW-0732; KW-1185	Glycoprotein;Hydrolase;Reference proteome;Signal			acid phosphatase activity [GO:0003993]; metal ion binding [GO:0046872]	acid phosphatase activity [GO:0003993]; metal ion binding [GO:0046872]	GO:0003993; GO:0046872				cellular organisms, Eukaryota, Opisthokonta, fungi, Dikarya, Basidiomycota, Ustilaginomycotina, Ustilaginomycetes, Ustilaginales, Ustilaginaceae, Ustilago, Ustilago trichophora				cd00839;	IPR004843;IPR029052;IPR041792;IPR039331;IPR008963;IPR015914;IPR025733;	PF00149;PF14008;PF16656;		Metallophosphoesterase superfamily, Purple acid phosphatase family		DOMAIN 35..120; /note="Pur_ac_phosph_N"; /evidence="ECO:0000259|Pfam:PF16656"; DOMAIN 172..396; /note="Metallophos"; /evidence="ECO:0000259|Pfam:PF00149"; DOMAIN 418..479; /note="Metallophos_C"; /evidence="ECO:0000259|Pfam:PF14008"		SIGNAL 1..22; /evidence="ECO:0000256|RuleBase:RU361203"		Ustilago trichophora
I	A0A5C3FHD6	A0A5C3FHD6_PSEA2	unreviewed	Purple acid phosphatase (EC 3.1.3.2)	PSANT_01497	Pseudozyma antarctica (Yeast) (Candida antarctica)	521	3.1.3.2		KW-0325; KW-0378; KW-0732	Glycoprotein;Hydrolase;Signal			acid phosphatase activity [GO:0003993]; metal ion binding [GO:0046872]	acid phosphatase activity [GO:0003993]; metal ion binding [GO:0046872]	GO:0003993; GO:0046872				cellular organisms, Eukaryota, Opisthokonta, fungi, Dikarya, Basidiomycota, Ustilaginomycotina, Ustilaginomycetes, Ustilaginales, Ustilaginaceae, Moesziomyces, Pseudozyma antarctica (Yeast) (Candida antarctica)				cd00839;	IPR004843;IPR029052;IPR041792;IPR039331;IPR008963;IPR015914;IPR025733;	PF00149;PF14008;PF16656;		Metallophosphoesterase superfamily, Purple acid phosphatase family		DOMAIN 84..172; /note="Pur_ac_phosph_N"; /evidence="ECO:0000259|Pfam:PF16656"; DOMAIN 184..445; /note="Metallophos"; /evidence="ECO:0000259|Pfam:PF00149"; DOMAIN 468..518; /note="Metallophos_C"; /evidence="ECO:0000259|Pfam:PF14008"				Pseudozyma antarctica
I	A0A5C6G781	A0A5C6G781_9HYPO	unreviewed	Purple acid phosphatase (EC 3.1.3.2)	ED733_001229	Metarhizium rileyi	521	3.1.3.2		KW-0325; KW-0378; KW-0732	Glycoprotein;Hydrolase;Signal			acid phosphatase activity [GO:0003993]; metal ion binding [GO:0046872]	acid phosphatase activity [GO:0003993]; metal ion binding [GO:0046872]	GO:0003993; GO:0046872				cellular organisms, Eukaryota, Opisthokonta, fungi, Dikarya, Ascomycota, saccharomyceta, Pezizomycotina, leotiomyceta, sordariomyceta, Sordariomycetes, Hypocreomycetidae, Hypocreales, Clavicipitaceae, Metarhizium, Metarhizium rileyi				cd00839;	IPR004843;IPR029052;IPR041792;IPR039331;IPR008963;IPR025733;	PF00149;PF14008;		Metallophosphoesterase superfamily, Purple acid phosphatase family		DOMAIN 194..424; /note="Metallophos"; /evidence="ECO:0000259|Pfam:PF00149"; DOMAIN 446..506; /note="Metallophos_C"; /evidence="ECO:0000259|Pfam:PF14008"		SIGNAL 1..22; /evidence="ECO:0000256|RuleBase:RU361203"		Metarhizium rileyi
I	A0A5M3YRD6	A0A5M3YRD6_ASPTE	unreviewed	Purple acid phosphatase (EC 3.1.3.2)	ATETN484_0003022900	Aspergillus terreus	501	3.1.3.2		KW-0325; KW-0378; KW-0732	Glycoprotein;Hydrolase;Signal			acid phosphatase activity [GO:0003993]; metal ion binding [GO:0046872]	acid phosphatase activity [GO:0003993]; metal ion binding [GO:0046872]	GO:0003993; GO:0046872				cellular organisms, Eukaryota, Opisthokonta, fungi, Dikarya, Ascomycota, saccharomyceta, Pezizomycotina, leotiomyceta, Eurotiomycetes, Eurotiomycetidae, Eurotiales (green and blue molds), Aspergillaceae, Aspergillus, Aspergillus subgen. Circumdati, Aspergillus terreus				cd00839;	IPR004843;IPR029052;IPR041792;IPR039331;IPR008963;IPR015914;IPR025733;	PF00149;PF14008;PF16656;		Metallophosphoesterase superfamily, Purple acid phosphatase family		DOMAIN 34..118; /note="Pur_ac_phosph_N"; /evidence="ECO:0000259|Pfam:PF16656"; DOMAIN 178..404; /note="Metallophos"; /evidence="ECO:0000259|Pfam:PF00149"; DOMAIN 426..487; /note="Metallophos_C"; /evidence="ECO:0000259|Pfam:PF14008"		SIGNAL 1..20; /evidence="ECO:0000256|RuleBase:RU361203"		Aspergillus terreus	Pathotroph-Saprotroph	Animal Pathogen-Wood Saprotroph	Probable
I	A0A5N5X2A3	A0A5N5X2A3_9EURO	unreviewed	Purple acid phosphatase (EC 3.1.3.2)	BDV29DRAFT_201140	Aspergillus leporis	498	3.1.3.2		KW-0325; KW-0378; KW-0732; KW-1185	Glycoprotein;Hydrolase;Reference proteome;Signal			acid phosphatase activity [GO:0003993]; metal ion binding [GO:0046872]	acid phosphatase activity [GO:0003993]; metal ion binding [GO:0046872]	GO:0003993; GO:0046872				cellular organisms, Eukaryota, Opisthokonta, fungi, Dikarya, Ascomycota, saccharomyceta, Pezizomycotina, leotiomyceta, Eurotiomycetes, Eurotiomycetidae, Eurotiales (green and blue molds), Aspergillaceae, Aspergillus, Aspergillus subgen. Circumdati, Aspergillus leporis				cd00839;	IPR004843;IPR029052;IPR041792;IPR039331;IPR008963;IPR015914;IPR025733;	PF00149;PF14008;PF16656;		Metallophosphoesterase superfamily, Purple acid phosphatase family		DOMAIN 34..118; /note="Pur_ac_phosph_N"; /evidence="ECO:0000259|Pfam:PF16656"; DOMAIN 175..401; /note="Metallophos"; /evidence="ECO:0000259|Pfam:PF00149"; DOMAIN 423..484; /note="Metallophos_C"; /evidence="ECO:0000259|Pfam:PF14008"		SIGNAL 1..20; /evidence="ECO:0000256|RuleBase:RU361203"		Aspergillus leporis
I	A0A5N6D753	A0A5N6D753_ASPPA	unreviewed	Purple acid phosphatase (EC 3.1.3.2)	BDV34DRAFT_232047	Aspergillus parasiticus	497	3.1.3.2		KW-0325; KW-0378; KW-0732; KW-1185	Glycoprotein;Hydrolase;Reference proteome;Signal			acid phosphatase activity [GO:0003993]; metal ion binding [GO:0046872]	acid phosphatase activity [GO:0003993]; metal ion binding [GO:0046872]	GO:0003993; GO:0046872				cellular organisms, Eukaryota, Opisthokonta, fungi, Dikarya, Ascomycota, saccharomyceta, Pezizomycotina, leotiomyceta, Eurotiomycetes, Eurotiomycetidae, Eurotiales (green and blue molds), Aspergillaceae, Aspergillus, Aspergillus parasiticus				cd00839;	IPR004843;IPR029052;IPR041792;IPR039331;IPR008963;IPR015914;IPR025733;	PF00149;PF14008;PF16656;		Metallophosphoesterase superfamily, Purple acid phosphatase family		DOMAIN 31..116; /note="Pur_ac_phosph_N"; /evidence="ECO:0000259|Pfam:PF16656"; DOMAIN 170..401; /note="Metallophos"; /evidence="ECO:0000259|Pfam:PF00149"; DOMAIN 422..483; /note="Metallophos_C"; /evidence="ECO:0000259|Pfam:PF14008"		SIGNAL 1..23; /evidence="ECO:0000256|RuleBase:RU361203"		Aspergillus parasiticus
I	A0A5N6DS46	A0A5N6DS46_ASPPA	unreviewed	Purple acid phosphatase (EC 3.1.3.2)	BDV34DRAFT_233590	Aspergillus parasiticus	500	3.1.3.2		KW-0325; KW-0378; KW-0732; KW-1185	Glycoprotein;Hydrolase;Reference proteome;Signal			acid phosphatase activity [GO:0003993]; metal ion binding [GO:0046872]	acid phosphatase activity [GO:0003993]; metal ion binding [GO:0046872]	GO:0003993; GO:0046872				cellular organisms, Eukaryota, Opisthokonta, fungi, Dikarya, Ascomycota, saccharomyceta, Pezizomycotina, leotiomyceta, Eurotiomycetes, Eurotiomycetidae, Eurotiales (green and blue molds), Aspergillaceae, Aspergillus, Aspergillus parasiticus				cd00839;	IPR004843;IPR029052;IPR041792;IPR039331;IPR008963;IPR015914;IPR025733;	PF00149;PF14008;PF16656;		Metallophosphoesterase superfamily, Purple acid phosphatase family		DOMAIN 34..115; /note="Pur_ac_phosph_N"; /evidence="ECO:0000259|Pfam:PF16656"; DOMAIN 178..403; /note="Metallophos"; /evidence="ECO:0000259|Pfam:PF00149"; DOMAIN 425..486; /note="Metallophos_C"; /evidence="ECO:0000259|Pfam:PF14008"		SIGNAL 1..20; /evidence="ECO:0000256|RuleBase:RU361203"		Aspergillus parasiticus
I	A0A5N6F273	A0A5N6F273_9EURO	unreviewed	Purple acid phosphatase (EC 3.1.3.2)	BDV33DRAFT_229005	Aspergillus novoparasiticus	500	3.1.3.2		KW-0325; KW-0378; KW-0732; KW-1185	Glycoprotein;Hydrolase;Reference proteome;Signal			acid phosphatase activity [GO:0003993]; metal ion binding [GO:0046872]	acid phosphatase activity [GO:0003993]; metal ion binding [GO:0046872]	GO:0003993; GO:0046872				cellular organisms, Eukaryota, Opisthokonta, fungi, Dikarya, Ascomycota, saccharomyceta, Pezizomycotina, leotiomyceta, Eurotiomycetes, Eurotiomycetidae, Eurotiales (green and blue molds), Aspergillaceae, Aspergillus, Aspergillus novoparasiticus				cd00839;	IPR004843;IPR029052;IPR041792;IPR039331;IPR008963;IPR015914;IPR025733;	PF00149;PF14008;PF16656;		Metallophosphoesterase superfamily, Purple acid phosphatase family		DOMAIN 34..115; /note="Pur_ac_phosph_N"; /evidence="ECO:0000259|Pfam:PF16656"; DOMAIN 178..403; /note="Metallophos"; /evidence="ECO:0000259|Pfam:PF00149"; DOMAIN 425..486; /note="Metallophos_C"; /evidence="ECO:0000259|Pfam:PF14008"		SIGNAL 1..20; /evidence="ECO:0000256|RuleBase:RU361203"		Aspergillus novoparasiticus
I	A0A5N6F980	A0A5N6F980_9EURO	unreviewed	Purple acid phosphatase (EC 3.1.3.2)	BDV33DRAFT_231030	Aspergillus novoparasiticus	476	3.1.3.2		KW-0325; KW-0378; KW-0732; KW-1185	Glycoprotein;Hydrolase;Reference proteome;Signal			acid phosphatase activity [GO:0003993]; metal ion binding [GO:0046872]	acid phosphatase activity [GO:0003993]; metal ion binding [GO:0046872]	GO:0003993; GO:0046872				cellular organisms, Eukaryota, Opisthokonta, fungi, Dikarya, Ascomycota, saccharomyceta, Pezizomycotina, leotiomyceta, Eurotiomycetes, Eurotiomycetidae, Eurotiales (green and blue molds), Aspergillaceae, Aspergillus, Aspergillus novoparasiticus				cd00839;	IPR004843;IPR029052;IPR041792;IPR039331;IPR008963;IPR025733;	PF00149;PF14008;		Metallophosphoesterase superfamily, Purple acid phosphatase family		DOMAIN 151..380; /note="Metallophos"; /evidence="ECO:0000259|Pfam:PF00149"; DOMAIN 401..462; /note="Metallophos_C"; /evidence="ECO:0000259|Pfam:PF14008"		SIGNAL 1..23; /evidence="ECO:0000256|RuleBase:RU361203"		Aspergillus novoparasiticus
I	A0A5N6G7A7	A0A5N6G7A7_PETAA	unreviewed	Purple acid phosphatase (EC 3.1.3.2)	BDW43DRAFT_321305	Petromyces alliaceus (Aspergillus alliaceus)	498	3.1.3.2		KW-0325; KW-0378; KW-0732; KW-1185	Glycoprotein;Hydrolase;Reference proteome;Signal			acid phosphatase activity [GO:0003993]; metal ion binding [GO:0046872]	acid phosphatase activity [GO:0003993]; metal ion binding [GO:0046872]	GO:0003993; GO:0046872				cellular organisms, Eukaryota, Opisthokonta, fungi, Dikarya, Ascomycota, saccharomyceta, Pezizomycotina, leotiomyceta, Eurotiomycetes, Eurotiomycetidae, Eurotiales (green and blue molds), Aspergillaceae, Aspergillus, Petromyces alliaceus (Aspergillus alliaceus)				cd00839;	IPR004843;IPR029052;IPR041792;IPR039331;IPR008963;IPR015914;IPR025733;	PF00149;PF14008;PF16656;		Metallophosphoesterase superfamily, Purple acid phosphatase family		DOMAIN 34..115; /note="Pur_ac_phosph_N"; /evidence="ECO:0000259|Pfam:PF16656"; DOMAIN 178..401; /note="Metallophos"; /evidence="ECO:0000259|Pfam:PF00149"; DOMAIN 423..483; /note="Metallophos_C"; /evidence="ECO:0000259|Pfam:PF14008"		SIGNAL 1..20; /evidence="ECO:0000256|RuleBase:RU361203"		Petromyces alliaceus
I	A0A5N6I1D1	A0A5N6I1D1_9EURO	unreviewed	Purple acid phosphatase (EC 3.1.3.2)	BDV32DRAFT_58530	Aspergillus pseudonomiae	500	3.1.3.2		KW-0325; KW-0378; KW-0732	Glycoprotein;Hydrolase;Signal			acid phosphatase activity [GO:0003993]; metal ion binding [GO:0046872]	acid phosphatase activity [GO:0003993]; metal ion binding [GO:0046872]	GO:0003993; GO:0046872				cellular organisms, Eukaryota, Opisthokonta, fungi, Dikarya, Ascomycota, saccharomyceta, Pezizomycotina, leotiomyceta, Eurotiomycetes, Eurotiomycetidae, Eurotiales (green and blue molds), Aspergillaceae, Aspergillus, Aspergillus pseudonomiae				cd00839;	IPR004843;IPR029052;IPR041792;IPR039331;IPR008963;IPR015914;IPR025733;	PF00149;PF14008;PF16656;		Metallophosphoesterase superfamily, Purple acid phosphatase family		DOMAIN 34..118; /note="Pur_ac_phosph_N"; /evidence="ECO:0000259|Pfam:PF16656"; DOMAIN 178..403; /note="Metallophos"; /evidence="ECO:0000259|Pfam:PF00149"; DOMAIN 425..486; /note="Metallophos_C"; /evidence="ECO:0000259|Pfam:PF14008"		SIGNAL 1..20; /evidence="ECO:0000256|RuleBase:RU361203"		Aspergillus pseudonomiae
I	A0A5N6JAR7	A0A5N6JAR7_9EURO	unreviewed	Purple acid phosphatase (EC 3.1.3.2)	BDV30DRAFT_247066	Aspergillus minisclerotigenes	500	3.1.3.2		KW-0325; KW-0378; KW-0732; KW-1185	Glycoprotein;Hydrolase;Reference proteome;Signal			acid phosphatase activity [GO:0003993]; metal ion binding [GO:0046872]	acid phosphatase activity [GO:0003993]; metal ion binding [GO:0046872]	GO:0003993; GO:0046872				cellular organisms, Eukaryota, Opisthokonta, fungi, Dikarya, Ascomycota, saccharomyceta, Pezizomycotina, leotiomyceta, Eurotiomycetes, Eurotiomycetidae, Eurotiales (green and blue molds), Aspergillaceae, Aspergillus, Aspergillus minisclerotigenes				cd00839;	IPR004843;IPR029052;IPR041792;IPR039331;IPR008963;IPR015914;IPR025733;	PF00149;PF14008;PF16656;		Metallophosphoesterase superfamily, Purple acid phosphatase family		DOMAIN 34..115; /note="Pur_ac_phosph_N"; /evidence="ECO:0000259|Pfam:PF16656"; DOMAIN 178..403; /note="Metallophos"; /evidence="ECO:0000259|Pfam:PF00149"; DOMAIN 425..486; /note="Metallophos_C"; /evidence="ECO:0000259|Pfam:PF14008"		SIGNAL 1..20; /evidence="ECO:0000256|RuleBase:RU361203"		Aspergillus minisclerotigenes
I	A0A5N6T0D9	A0A5N6T0D9_ASPPS	unreviewed	Purple acid phosphatase (EC 3.1.3.2)	BDV38DRAFT_55554	Aspergillus pseudotamarii	500	3.1.3.2		KW-0325; KW-0378; KW-0732; KW-1185	Glycoprotein;Hydrolase;Reference proteome;Signal			acid phosphatase activity [GO:0003993]; metal ion binding [GO:0046872]	acid phosphatase activity [GO:0003993]; metal ion binding [GO:0046872]	GO:0003993; GO:0046872				cellular organisms, Eukaryota, Opisthokonta, fungi, Dikarya, Ascomycota, saccharomyceta, Pezizomycotina, leotiomyceta, Eurotiomycetes, Eurotiomycetidae, Eurotiales (green and blue molds), Aspergillaceae, Aspergillus, Aspergillus pseudotamarii				cd00839;	IPR004843;IPR029052;IPR041792;IPR039331;IPR008963;IPR015914;IPR025733;	PF00149;PF14008;PF16656;		Metallophosphoesterase superfamily, Purple acid phosphatase family		DOMAIN 34..115; /note="Pur_ac_phosph_N"; /evidence="ECO:0000259|Pfam:PF16656"; DOMAIN 178..403; /note="Metallophos"; /evidence="ECO:0000259|Pfam:PF00149"; DOMAIN 425..486; /note="Metallophos_C"; /evidence="ECO:0000259|Pfam:PF14008"		SIGNAL 1..20; /evidence="ECO:0000256|RuleBase:RU361203"		Aspergillus pseudotamarii
I	A0A5N6U334	A0A5N6U334_9EURO	unreviewed	Purple acid phosphatase (EC 3.1.3.2)	BDV25DRAFT_169579	Aspergillus avenaceus	495	3.1.3.2		KW-0325; KW-0378; KW-0732; KW-1185	Glycoprotein;Hydrolase;Reference proteome;Signal			acid phosphatase activity [GO:0003993]; metal ion binding [GO:0046872]	acid phosphatase activity [GO:0003993]; metal ion binding [GO:0046872]	GO:0003993; GO:0046872				cellular organisms, Eukaryota, Opisthokonta, fungi, Dikarya, Ascomycota, saccharomyceta, Pezizomycotina, leotiomyceta, Eurotiomycetes, Eurotiomycetidae, Eurotiales (green and blue molds), Aspergillaceae, Aspergillus, Aspergillus subgen. Circumdati, Aspergillus avenaceus				cd00839;	IPR004843;IPR029052;IPR041792;IPR039331;IPR008963;IPR015914;IPR025733;	PF00149;PF14008;PF16656;		Metallophosphoesterase superfamily, Purple acid phosphatase family		DOMAIN 34..114; /note="Pur_ac_phosph_N"; /evidence="ECO:0000259|Pfam:PF16656"; DOMAIN 175..398; /note="Metallophos"; /evidence="ECO:0000259|Pfam:PF00149"; DOMAIN 420..481; /note="Metallophos_C"; /evidence="ECO:0000259|Pfam:PF14008"		SIGNAL 1..17; /evidence="ECO:0000256|RuleBase:RU361203"		Aspergillus avenaceus
I	A0A5N6UVZ4	A0A5N6UVZ4_9EURO	unreviewed	Purple acid phosphatase (EC 3.1.3.2)	BDV40DRAFT_288254	Aspergillus tamarii	457	3.1.3.2		KW-0325; KW-0378; KW-0732; KW-1185	Glycoprotein;Hydrolase;Reference proteome;Signal			acid phosphatase activity [GO:0003993]; metal ion binding [GO:0046872]	acid phosphatase activity [GO:0003993]; metal ion binding [GO:0046872]	GO:0003993; GO:0046872				cellular organisms, Eukaryota, Opisthokonta, fungi, Dikarya, Ascomycota, saccharomyceta, Pezizomycotina, leotiomyceta, Eurotiomycetes, Eurotiomycetidae, Eurotiales (green and blue molds), Aspergillaceae, Aspergillus, Aspergillus tamarii				cd00839;	IPR004843;IPR029052;IPR041792;IPR039331;IPR008963;IPR015914;IPR025733;	PF00149;PF14008;PF16656;		Metallophosphoesterase superfamily, Purple acid phosphatase family		DOMAIN 32..116; /note="Pur_ac_phosph_N"; /evidence="ECO:0000259|Pfam:PF16656"; DOMAIN 158..361; /note="Metallophos"; /evidence="ECO:0000259|Pfam:PF00149"; DOMAIN 382..443; /note="Metallophos_C"; /evidence="ECO:0000259|Pfam:PF14008"		SIGNAL 1..23; /evidence="ECO:0000256|RuleBase:RU361203"		Aspergillus tamarii
I	A0A5N6V3F6	A0A5N6V3F6_9EURO	unreviewed	Purple acid phosphatase (EC 3.1.3.2)	BDV40DRAFT_286184	Aspergillus tamarii	500	3.1.3.2		KW-0325; KW-0378; KW-0732; KW-1185	Glycoprotein;Hydrolase;Reference proteome;Signal			acid phosphatase activity [GO:0003993]; metal ion binding [GO:0046872]	acid phosphatase activity [GO:0003993]; metal ion binding [GO:0046872]	GO:0003993; GO:0046872				cellular organisms, Eukaryota, Opisthokonta, fungi, Dikarya, Ascomycota, saccharomyceta, Pezizomycotina, leotiomyceta, Eurotiomycetes, Eurotiomycetidae, Eurotiales (green and blue molds), Aspergillaceae, Aspergillus, Aspergillus tamarii				cd00839;	IPR004843;IPR029052;IPR041792;IPR039331;IPR008963;IPR015914;IPR025733;	PF00149;PF14008;PF16656;		Metallophosphoesterase superfamily, Purple acid phosphatase family		DOMAIN 34..117; /note="Pur_ac_phosph_N"; /evidence="ECO:0000259|Pfam:PF16656"; DOMAIN 178..403; /note="Metallophos"; /evidence="ECO:0000259|Pfam:PF00149"; DOMAIN 425..486; /note="Metallophos_C"; /evidence="ECO:0000259|Pfam:PF14008"		SIGNAL 1..20; /evidence="ECO:0000256|RuleBase:RU361203"		Aspergillus tamarii
I	A0A5N6VPL7	A0A5N6VPL7_9EURO	unreviewed	Purple acid phosphatase (EC 3.1.3.2)	BDV41DRAFT_383979	Aspergillus transmontanensis	497	3.1.3.2		KW-0325; KW-0378; KW-0732	Glycoprotein;Hydrolase;Signal			acid phosphatase activity [GO:0003993]; metal ion binding [GO:0046872]	acid phosphatase activity [GO:0003993]; metal ion binding [GO:0046872]	GO:0003993; GO:0046872				cellular organisms, Eukaryota, Opisthokonta, fungi, Dikarya, Ascomycota, saccharomyceta, Pezizomycotina, leotiomyceta, Eurotiomycetes, Eurotiomycetidae, Eurotiales (green and blue molds), Aspergillaceae, Aspergillus, Aspergillus transmontanensis				cd00839;	IPR004843;IPR029052;IPR041792;IPR039331;IPR008963;IPR015914;IPR025733;	PF00149;PF14008;PF16656;		Metallophosphoesterase superfamily, Purple acid phosphatase family		DOMAIN 31..116; /note="Pur_ac_phosph_N"; /evidence="ECO:0000259|Pfam:PF16656"; DOMAIN 170..401; /note="Metallophos"; /evidence="ECO:0000259|Pfam:PF00149"; DOMAIN 422..483; /note="Metallophos_C"; /evidence="ECO:0000259|Pfam:PF14008"		SIGNAL 1..23; /evidence="ECO:0000256|RuleBase:RU361203"		Aspergillus transmontanensis
I	A0A5N6VVH5	A0A5N6VVH5_9EURO	unreviewed	Purple acid phosphatase (EC 3.1.3.2)	BDV41DRAFT_577551	Aspergillus transmontanensis	500	3.1.3.2		KW-0325; KW-0378; KW-0732	Glycoprotein;Hydrolase;Signal			acid phosphatase activity [GO:0003993]; metal ion binding [GO:0046872]	acid phosphatase activity [GO:0003993]; metal ion binding [GO:0046872]	GO:0003993; GO:0046872				cellular organisms, Eukaryota, Opisthokonta, fungi, Dikarya, Ascomycota, saccharomyceta, Pezizomycotina, leotiomyceta, Eurotiomycetes, Eurotiomycetidae, Eurotiales (green and blue molds), Aspergillaceae, Aspergillus, Aspergillus transmontanensis				cd00839;	IPR004843;IPR029052;IPR041792;IPR039331;IPR008963;IPR015914;IPR025733;	PF00149;PF14008;PF16656;		Metallophosphoesterase superfamily, Purple acid phosphatase family		DOMAIN 34..115; /note="Pur_ac_phosph_N"; /evidence="ECO:0000259|Pfam:PF16656"; DOMAIN 178..403; /note="Metallophos"; /evidence="ECO:0000259|Pfam:PF00149"; DOMAIN 425..486; /note="Metallophos_C"; /evidence="ECO:0000259|Pfam:PF14008"		SIGNAL 1..20; /evidence="ECO:0000256|RuleBase:RU361203"		Aspergillus transmontanensis
I	A0A5N6WN47	A0A5N6WN47_9EURO	unreviewed	Purple acid phosphatase (EC 3.1.3.2)	BDV39DRAFT_210030	Aspergillus sergii	497	3.1.3.2		KW-0325; KW-0378; KW-0732	Glycoprotein;Hydrolase;Signal			acid phosphatase activity [GO:0003993]; metal ion binding [GO:0046872]	acid phosphatase activity [GO:0003993]; metal ion binding [GO:0046872]	GO:0003993; GO:0046872				cellular organisms, Eukaryota, Opisthokonta, fungi, Dikarya, Ascomycota, saccharomyceta, Pezizomycotina, leotiomyceta, Eurotiomycetes, Eurotiomycetidae, Eurotiales (green and blue molds), Aspergillaceae, Aspergillus, Aspergillus sergii				cd00839;	IPR004843;IPR029052;IPR041792;IPR039331;IPR008963;IPR015914;IPR025733;	PF00149;PF14008;PF16656;		Metallophosphoesterase superfamily, Purple acid phosphatase family		DOMAIN 31..116; /note="Pur_ac_phosph_N"; /evidence="ECO:0000259|Pfam:PF16656"; DOMAIN 170..401; /note="Metallophos"; /evidence="ECO:0000259|Pfam:PF00149"; DOMAIN 422..483; /note="Metallophos_C"; /evidence="ECO:0000259|Pfam:PF14008"		SIGNAL 1..23; /evidence="ECO:0000256|RuleBase:RU361203"		Aspergillus sergii
I	A0A5N6ZJA8	A0A5N6ZJA8_9EURO	unreviewed	Purple acid phosphatase (EC 3.1.3.2)	BDV27DRAFT_164397	Aspergillus caelatus	498	3.1.3.2		KW-0325; KW-0378; KW-0732; KW-1185	Glycoprotein;Hydrolase;Reference proteome;Signal			acid phosphatase activity [GO:0003993]; metal ion binding [GO:0046872]	acid phosphatase activity [GO:0003993]; metal ion binding [GO:0046872]	GO:0003993; GO:0046872				cellular organisms, Eukaryota, Opisthokonta, fungi, Dikarya, Ascomycota, saccharomyceta, Pezizomycotina, leotiomyceta, Eurotiomycetes, Eurotiomycetidae, Eurotiales (green and blue molds), Aspergillaceae, Aspergillus, Aspergillus caelatus				cd00839;	IPR004843;IPR029052;IPR041792;IPR039331;IPR008963;IPR015914;IPR025733;	PF00149;PF14008;PF16656;		Metallophosphoesterase superfamily, Purple acid phosphatase family		DOMAIN 32..119; /note="Pur_ac_phosph_N"; /evidence="ECO:0000259|Pfam:PF16656"; DOMAIN 171..402; /note="Metallophos"; /evidence="ECO:0000259|Pfam:PF00149"; DOMAIN 423..484; /note="Metallophos_C"; /evidence="ECO:0000259|Pfam:PF14008"		SIGNAL 1..23; /evidence="ECO:0000256|RuleBase:RU361203"		Aspergillus caelatus
I	A0A5N7BHN6	A0A5N7BHN6_9EURO	unreviewed	Purple acid phosphatase (EC 3.1.3.2)	BDV26DRAFT_301761	Aspergillus bertholletiae	500	3.1.3.2		KW-0325; KW-0378; KW-0732; KW-1185	Glycoprotein;Hydrolase;Reference proteome;Signal			acid phosphatase activity [GO:0003993]; metal ion binding [GO:0046872]	acid phosphatase activity [GO:0003993]; metal ion binding [GO:0046872]	GO:0003993; GO:0046872				cellular organisms, Eukaryota, Opisthokonta, fungi, Dikarya, Ascomycota, saccharomyceta, Pezizomycotina, leotiomyceta, Eurotiomycetes, Eurotiomycetidae, Eurotiales (green and blue molds), Aspergillaceae, Aspergillus, Aspergillus bertholletiae				cd00839;	IPR004843;IPR029052;IPR041792;IPR039331;IPR008963;IPR015914;IPR025733;	PF00149;PF14008;PF16656;		Metallophosphoesterase superfamily, Purple acid phosphatase family		DOMAIN 35..118; /note="Pur_ac_phosph_N"; /evidence="ECO:0000259|Pfam:PF16656"; DOMAIN 178..403; /note="Metallophos"; /evidence="ECO:0000259|Pfam:PF00149"; DOMAIN 425..486; /note="Metallophos_C"; /evidence="ECO:0000259|Pfam:PF14008"		SIGNAL 1..20; /evidence="ECO:0000256|RuleBase:RU361203"		Aspergillus bertholletiae
I	A0A5N7CC58	A0A5N7CC58_PETAA	unreviewed	Purple acid phosphatase (EC 3.1.3.2)	BDV23DRAFT_152885	Petromyces alliaceus (Aspergillus alliaceus)	498	3.1.3.2		KW-0325; KW-0378; KW-0732	Glycoprotein;Hydrolase;Signal			acid phosphatase activity [GO:0003993]; metal ion binding [GO:0046872]	acid phosphatase activity [GO:0003993]; metal ion binding [GO:0046872]	GO:0003993; GO:0046872				cellular organisms, Eukaryota, Opisthokonta, fungi, Dikarya, Ascomycota, saccharomyceta, Pezizomycotina, leotiomyceta, Eurotiomycetes, Eurotiomycetidae, Eurotiales (green and blue molds), Aspergillaceae, Aspergillus, Petromyces alliaceus (Aspergillus alliaceus)				cd00839;	IPR004843;IPR029052;IPR041792;IPR039331;IPR008963;IPR015914;IPR025733;	PF00149;PF14008;PF16656;		Metallophosphoesterase superfamily, Purple acid phosphatase family		DOMAIN 34..115; /note="Pur_ac_phosph_N"; /evidence="ECO:0000259|Pfam:PF16656"; DOMAIN 178..401; /note="Metallophos"; /evidence="ECO:0000259|Pfam:PF00149"; DOMAIN 423..483; /note="Metallophos_C"; /evidence="ECO:0000259|Pfam:PF14008"		SIGNAL 1..20; /evidence="ECO:0000256|RuleBase:RU361203"		Petromyces alliaceus
I	A0A5N7CW82	A0A5N7CW82_9EURO	unreviewed	Purple acid phosphatase (EC 3.1.3.2)	BDV32DRAFT_147513 BDV37DRAFT_291087	Aspergillus pseudonomiae	497	3.1.3.2		KW-0325; KW-0378; KW-0732; KW-1185	Glycoprotein;Hydrolase;Reference proteome;Signal			acid phosphatase activity [GO:0003993]; metal ion binding [GO:0046872]	acid phosphatase activity [GO:0003993]; metal ion binding [GO:0046872]	GO:0003993; GO:0046872				cellular organisms, Eukaryota, Opisthokonta, fungi, Dikarya, Ascomycota, saccharomyceta, Pezizomycotina, leotiomyceta, Eurotiomycetes, Eurotiomycetidae, Eurotiales (green and blue molds), Aspergillaceae, Aspergillus, Aspergillus pseudonomiae				cd00839;	IPR004843;IPR029052;IPR041792;IPR039331;IPR008963;IPR015914;IPR025733;	PF00149;PF14008;PF16656;		Metallophosphoesterase superfamily, Purple acid phosphatase family		DOMAIN 31..116; /note="Pur_ac_phosph_N"; /evidence="ECO:0000259|Pfam:PF16656"; DOMAIN 170..401; /note="Metallophos"; /evidence="ECO:0000259|Pfam:PF00149"; DOMAIN 422..483; /note="Metallophos_C"; /evidence="ECO:0000259|Pfam:PF14008"		SIGNAL 1..23; /evidence="ECO:0000256|RuleBase:RU361203"		Aspergillus pseudonomiae
I	A0A5N7DFB4	A0A5N7DFB4_9EURO	unreviewed	Purple acid phosphatase (EC 3.1.3.2)	BDV37DRAFT_115545	Aspergillus pseudonomiae	500	3.1.3.2		KW-0325; KW-0378; KW-0732; KW-1185	Glycoprotein;Hydrolase;Reference proteome;Signal			acid phosphatase activity [GO:0003993]; metal ion binding [GO:0046872]	acid phosphatase activity [GO:0003993]; metal ion binding [GO:0046872]	GO:0003993; GO:0046872				cellular organisms, Eukaryota, Opisthokonta, fungi, Dikarya, Ascomycota, saccharomyceta, Pezizomycotina, leotiomyceta, Eurotiomycetes, Eurotiomycetidae, Eurotiales (green and blue molds), Aspergillaceae, Aspergillus, Aspergillus pseudonomiae				cd00839;	IPR004843;IPR029052;IPR041792;IPR039331;IPR008963;IPR015914;IPR025733;	PF00149;PF14008;PF16656;		Metallophosphoesterase superfamily, Purple acid phosphatase family		DOMAIN 34..118; /note="Pur_ac_phosph_N"; /evidence="ECO:0000259|Pfam:PF16656"; DOMAIN 178..403; /note="Metallophos"; /evidence="ECO:0000259|Pfam:PF00149"; DOMAIN 425..486; /note="Metallophos_C"; /evidence="ECO:0000259|Pfam:PF14008"		SIGNAL 1..20; /evidence="ECO:0000256|RuleBase:RU361203"		Aspergillus pseudonomiae
I	A0A5N7ELG6	A0A5N7ELG6_9EURO	unreviewed	Purple acid phosphatase (EC 3.1.3.2)	BDV36DRAFT_307854	Aspergillus pseudocaelatus	500	3.1.3.2		KW-0325; KW-0378; KW-0732	Glycoprotein;Hydrolase;Signal			acid phosphatase activity [GO:0003993]; metal ion binding [GO:0046872]	acid phosphatase activity [GO:0003993]; metal ion binding [GO:0046872]	GO:0003993; GO:0046872				cellular organisms, Eukaryota, Opisthokonta, fungi, Dikarya, Ascomycota, saccharomyceta, Pezizomycotina, leotiomyceta, Eurotiomycetes, Eurotiomycetidae, Eurotiales (green and blue molds), Aspergillaceae, Aspergillus, Aspergillus pseudocaelatus				cd00839;	IPR004843;IPR029052;IPR041792;IPR039331;IPR008963;IPR015914;IPR025733;	PF00149;PF14008;PF16656;		Metallophosphoesterase superfamily, Purple acid phosphatase family		DOMAIN 34..117; /note="Pur_ac_phosph_N"; /evidence="ECO:0000259|Pfam:PF16656"; DOMAIN 178..403; /note="Metallophos"; /evidence="ECO:0000259|Pfam:PF00149"; DOMAIN 425..486; /note="Metallophos_C"; /evidence="ECO:0000259|Pfam:PF14008"		SIGNAL 1..20; /evidence="ECO:0000256|RuleBase:RU361203"		Aspergillus pseudocaelatus
I	A0A5N7ER07	A0A5N7ER07_9EURO	unreviewed	Purple acid phosphatase (EC 3.1.3.2)	BDV36DRAFT_292530	Aspergillus pseudocaelatus	498	3.1.3.2		KW-0325; KW-0378; KW-0732	Glycoprotein;Hydrolase;Signal			acid phosphatase activity [GO:0003993]; metal ion binding [GO:0046872]	acid phosphatase activity [GO:0003993]; metal ion binding [GO:0046872]	GO:0003993; GO:0046872				cellular organisms, Eukaryota, Opisthokonta, fungi, Dikarya, Ascomycota, saccharomyceta, Pezizomycotina, leotiomyceta, Eurotiomycetes, Eurotiomycetidae, Eurotiales (green and blue molds), Aspergillaceae, Aspergillus, Aspergillus pseudocaelatus				cd00839;	IPR004843;IPR029052;IPR041792;IPR039331;IPR008963;IPR015914;IPR025733;	PF00149;PF14008;PF16656;		Metallophosphoesterase superfamily, Purple acid phosphatase family		DOMAIN 32..119; /note="Pur_ac_phosph_N"; /evidence="ECO:0000259|Pfam:PF16656"; DOMAIN 171..402; /note="Metallophos"; /evidence="ECO:0000259|Pfam:PF00149"; DOMAIN 423..484; /note="Metallophos_C"; /evidence="ECO:0000259|Pfam:PF14008"		SIGNAL 1..23; /evidence="ECO:0000256|RuleBase:RU361203"		Aspergillus pseudocaelatus
I	A0A642VDD1	A0A642VDD1_9ASCO	unreviewed	Purple acid phosphatase (EC 3.1.3.2)	TRICI_000466	Trichomonascus ciferrii	492	3.1.3.2		KW-0325; KW-0378; KW-0732	Glycoprotein;Hydrolase;Signal			acid phosphatase activity [GO:0003993]; metal ion binding [GO:0046872]	acid phosphatase activity [GO:0003993]; metal ion binding [GO:0046872]	GO:0003993; GO:0046872				cellular organisms, Eukaryota, Opisthokonta, fungi, Dikarya, Ascomycota, saccharomyceta, Saccharomycotina (true yeasts), Saccharomycetes, Saccharomycetales, Trichomonascaceae, Trichomonascus, Trichomonascus ciferrii complex, Trichomonascus ciferrii				cd00839;	IPR004843;IPR029052;IPR041792;IPR039331;IPR008963;IPR015914;IPR025733;	PF00149;PF14008;PF16656;		Metallophosphoesterase superfamily, Purple acid phosphatase family		DOMAIN 34..118; /note="Pur_ac_phosph_N"; /evidence="ECO:0000259|Pfam:PF16656"; DOMAIN 128..384; /note="Metallophos"; /evidence="ECO:0000259|Pfam:PF00149"; DOMAIN 406..467; /note="Metallophos_C"; /evidence="ECO:0000259|Pfam:PF14008"		SIGNAL 1..19; /evidence="ECO:0000256|RuleBase:RU361203"		Trichomonascus ciferrii
I	A0A6A5TNP2	A0A6A5TNP2_9PLEO	unreviewed	Purple acid phosphatase (EC 3.1.3.2)	CC80DRAFT_596523	Byssothecium circinans	499	3.1.3.2		KW-0325; KW-0378; KW-0732	Glycoprotein;Hydrolase;Signal			acid phosphatase activity [GO:0003993]; metal ion binding [GO:0046872]	acid phosphatase activity [GO:0003993]; metal ion binding [GO:0046872]	GO:0003993; GO:0046872				cellular organisms, Eukaryota, Opisthokonta, fungi, Dikarya, Ascomycota, saccharomyceta, Pezizomycotina, leotiomyceta, dothideomyceta, Dothideomycetes, Pleosporomycetidae, Pleosporales, Massarineae, Massarinaceae, Byssothecium, Byssothecium circinans				cd00839;	IPR004843;IPR029052;IPR041792;IPR039331;IPR008963;IPR015914;IPR025733;	PF00149;PF14008;PF16656;		Metallophosphoesterase superfamily, Purple acid phosphatase family		DOMAIN 34..118; /note="Pur_ac_phosph_N"; /evidence="ECO:0000259|Pfam:PF16656"; DOMAIN 178..402; /note="Metallophos"; /evidence="ECO:0000259|Pfam:PF00149"; DOMAIN 424..485; /note="Metallophos_C"; /evidence="ECO:0000259|Pfam:PF14008"		SIGNAL 1..22; /evidence="ECO:0000256|RuleBase:RU361203"		Byssothecium circinans
I	A0A6A5Y4B0	A0A6A5Y4B0_9PLEO	unreviewed	Purple acid phosphatase (EC 3.1.3.2)	BU24DRAFT_469168	Aaosphaeria arxii CBS 175.79	476	3.1.3.2		KW-0325; KW-0378; KW-0732	Glycoprotein;Hydrolase;Signal			acid phosphatase activity [GO:0003993]; metal ion binding [GO:0046872]	acid phosphatase activity [GO:0003993]; metal ion binding [GO:0046872]	GO:0003993; GO:0046872				cellular organisms, Eukaryota, Opisthokonta, fungi, Dikarya, Ascomycota, saccharomyceta, Pezizomycotina, leotiomyceta, dothideomyceta, Dothideomycetes, Pleosporomycetidae, Pleosporales, Pleosporales incertae sedis, Aaosphaeria, Aaosphaeria arxii, Aaosphaeria arxii CBS 175.79				cd00839;	IPR004843;IPR029052;IPR041792;IPR039331;IPR008963;IPR015914;IPR025733;	PF00149;PF14008;PF16656;		Metallophosphoesterase superfamily, Purple acid phosphatase family		DOMAIN 3..91; /note="Pur_ac_phosph_N"; /evidence="ECO:0000259|Pfam:PF16656"; DOMAIN 138..377; /note="Metallophos"; /evidence="ECO:0000259|Pfam:PF00149"; DOMAIN 398..462; /note="Metallophos_C"; /evidence="ECO:0000259|Pfam:PF14008"				Aaosphaeria arxii
I	A0A6A6BUL9	A0A6A6BUL9_9PEZI	unreviewed	Purple acid phosphatase (EC 3.1.3.2)	M409DRAFT_71644	Zasmidium cellare ATCC 36951	465	3.1.3.2		KW-0325; KW-0378; KW-0732	Glycoprotein;Hydrolase;Signal			acid phosphatase activity [GO:0003993]; metal ion binding [GO:0046872]	acid phosphatase activity [GO:0003993]; metal ion binding [GO:0046872]	GO:0003993; GO:0046872				cellular organisms, Eukaryota, Opisthokonta, fungi, Dikarya, Ascomycota, saccharomyceta, Pezizomycotina, leotiomyceta, dothideomyceta, Dothideomycetes, Dothideomycetidae, Mycosphaerellales, Mycosphaerellaceae, Zasmidium, Zasmidium cellare, Zasmidium cellare ATCC 36951				cd00839;	IPR004843;IPR029052;IPR041792;IPR039331;IPR008963;IPR015914;IPR025733;	PF00149;PF14008;PF16656;		Metallophosphoesterase superfamily, Purple acid phosphatase family		DOMAIN 2..87; /note="Pur_ac_phosph_N"; /evidence="ECO:0000259|Pfam:PF16656"; DOMAIN 139..370; /note="Metallophos"; /evidence="ECO:0000259|Pfam:PF00149"; DOMAIN 392..452; /note="Metallophos_C"; /evidence="ECO:0000259|Pfam:PF14008"				Zasmidium cellare
I	A0A6A6C694	A0A6A6C694_9PEZI	unreviewed	Purple acid phosphatase (EC 3.1.3.2)	M409DRAFT_68980	Zasmidium cellare ATCC 36951	493	3.1.3.2		KW-0325; KW-0378; KW-0732	Glycoprotein;Hydrolase;Signal			acid phosphatase activity [GO:0003993]; metal ion binding [GO:0046872]	acid phosphatase activity [GO:0003993]; metal ion binding [GO:0046872]	GO:0003993; GO:0046872				cellular organisms, Eukaryota, Opisthokonta, fungi, Dikarya, Ascomycota, saccharomyceta, Pezizomycotina, leotiomyceta, dothideomyceta, Dothideomycetes, Dothideomycetidae, Mycosphaerellales, Mycosphaerellaceae, Zasmidium, Zasmidium cellare, Zasmidium cellare ATCC 36951				cd00839;	IPR004843;IPR029052;IPR041792;IPR039331;IPR008963;IPR015914;IPR025733;	PF00149;PF14008;PF16656;		Metallophosphoesterase superfamily, Purple acid phosphatase family		DOMAIN 30..115; /note="Pur_ac_phosph_N"; /evidence="ECO:0000259|Pfam:PF16656"; DOMAIN 171..394; /note="Metallophos"; /evidence="ECO:0000259|Pfam:PF00149"; DOMAIN 416..477; /note="Metallophos_C"; /evidence="ECO:0000259|Pfam:PF14008"		SIGNAL 1..17; /evidence="ECO:0000256|RuleBase:RU361203"		Zasmidium cellare
I	A0A6A6IBH8	A0A6A6IBH8_9PLEO	unreviewed	Purple acid phosphatase (EC 3.1.3.2)	BU26DRAFT_531435	Trematosphaeria pertusa	494	3.1.3.2		KW-0325; KW-0378; KW-0732	Glycoprotein;Hydrolase;Signal			acid phosphatase activity [GO:0003993]; metal ion binding [GO:0046872]	acid phosphatase activity [GO:0003993]; metal ion binding [GO:0046872]	GO:0003993; GO:0046872				cellular organisms, Eukaryota, Opisthokonta, fungi, Dikarya, Ascomycota, saccharomyceta, Pezizomycotina, leotiomyceta, dothideomyceta, Dothideomycetes, Pleosporomycetidae, Pleosporales, Massarineae, Trematosphaeriaceae, Trematosphaeria, Trematosphaeria pertusa				cd00839;	IPR004843;IPR029052;IPR041792;IPR039331;IPR008963;IPR015914;IPR025733;	PF00149;PF14008;PF16656;		Metallophosphoesterase superfamily, Purple acid phosphatase family		DOMAIN 47..114; /note="Pur_ac_phosph_N"; /evidence="ECO:0000259|Pfam:PF16656"; DOMAIN 174..397; /note="Metallophos"; /evidence="ECO:0000259|Pfam:PF00149"; DOMAIN 419..480; /note="Metallophos_C"; /evidence="ECO:0000259|Pfam:PF14008"		SIGNAL 1..22; /evidence="ECO:0000256|RuleBase:RU361203"		Trematosphaeria pertusa
I	A0A6A6PLI5	A0A6A6PLI5_9PEZI	unreviewed	Purple acid phosphatase (EC 3.1.3.2)	BDY17DRAFT_302607	Neohortaea acidophila	497	3.1.3.2		KW-0325; KW-0378; KW-0732	Glycoprotein;Hydrolase;Signal			acid phosphatase activity [GO:0003993]; metal ion binding [GO:0046872]	acid phosphatase activity [GO:0003993]; metal ion binding [GO:0046872]	GO:0003993; GO:0046872				cellular organisms, Eukaryota, Opisthokonta, fungi, Dikarya, Ascomycota, saccharomyceta, Pezizomycotina, leotiomyceta, dothideomyceta, Dothideomycetes, Dothideomycetidae, Mycosphaerellales, Teratosphaeriaceae, Neohortaea, Neohortaea acidophila				cd00839;	IPR004843;IPR029052;IPR041792;IPR039331;IPR008963;IPR015914;	PF00149;PF16656;		Metallophosphoesterase superfamily, Purple acid phosphatase family		DOMAIN 33..118; /note="Pur_ac_phosph_N"; /evidence="ECO:0000259|Pfam:PF16656"; DOMAIN 169..400; /note="Metallophos"; /evidence="ECO:0000259|Pfam:PF00149"		SIGNAL 1..19; /evidence="ECO:0000256|RuleBase:RU361203"		Neohortaea acidophila
I	A0A6A6PV28	A0A6A6PV28_9PEZI	unreviewed	Purple acid phosphatase (EC 3.1.3.2)	BDY17DRAFT_316080	Neohortaea acidophila	486	3.1.3.2		KW-0325; KW-0378; KW-0732	Glycoprotein;Hydrolase;Signal			acid phosphatase activity [GO:0003993]; metal ion binding [GO:0046872]	acid phosphatase activity [GO:0003993]; metal ion binding [GO:0046872]	GO:0003993; GO:0046872				cellular organisms, Eukaryota, Opisthokonta, fungi, Dikarya, Ascomycota, saccharomyceta, Pezizomycotina, leotiomyceta, dothideomyceta, Dothideomycetes, Dothideomycetidae, Mycosphaerellales, Teratosphaeriaceae, Neohortaea, Neohortaea acidophila				cd00839;	IPR004843;IPR029052;IPR041792;IPR039331;IPR008963;IPR015914;IPR025733;	PF00149;PF14008;PF16656;		Metallophosphoesterase superfamily, Purple acid phosphatase family		DOMAIN 32..115; /note="Pur_ac_phosph_N"; /evidence="ECO:0000259|Pfam:PF16656"; DOMAIN 169..395; /note="Metallophos"; /evidence="ECO:0000259|Pfam:PF00149"; DOMAIN 417..478; /note="Metallophos_C"; /evidence="ECO:0000259|Pfam:PF14008"		SIGNAL 1..18; /evidence="ECO:0000256|RuleBase:RU361203"		Neohortaea acidophila
I	A0A6A6S6M1	A0A6A6S6M1_9PLEO	unreviewed	Purple acid phosphatase (EC 3.1.3.2)	P280DRAFT_467997	Massarina eburnea CBS 473.64	499	3.1.3.2		KW-0325; KW-0378; KW-0732	Glycoprotein;Hydrolase;Signal			acid phosphatase activity [GO:0003993]; metal ion binding [GO:0046872]	acid phosphatase activity [GO:0003993]; metal ion binding [GO:0046872]	GO:0003993; GO:0046872				cellular organisms, Eukaryota, Opisthokonta, fungi, Dikarya, Ascomycota, saccharomyceta, Pezizomycotina, leotiomyceta, dothideomyceta, Dothideomycetes, Pleosporomycetidae, Pleosporales, Massarineae, Massarinaceae, Massarina, Massarina eburnea, Massarina eburnea CBS 473.64				cd00839;	IPR004843;IPR029052;IPR041792;IPR039331;IPR008963;IPR015914;IPR025733;	PF00149;PF14008;PF16656;		Metallophosphoesterase superfamily, Purple acid phosphatase family		DOMAIN 34..118; /note="Pur_ac_phosph_N"; /evidence="ECO:0000259|Pfam:PF16656"; DOMAIN 178..402; /note="Metallophos"; /evidence="ECO:0000259|Pfam:PF00149"; DOMAIN 424..485; /note="Metallophos_C"; /evidence="ECO:0000259|Pfam:PF14008"		SIGNAL 1..22; /evidence="ECO:0000256|RuleBase:RU361203"		Massarina eburnea
I	A0A6A6W2L6	A0A6A6W2L6_9PEZI	unreviewed	Purple acid phosphatase (EC 3.1.3.2)	EJ05DRAFT_539350	Pseudovirgaria hyperparasitica	505	3.1.3.2		KW-0325; KW-0378; KW-0732	Glycoprotein;Hydrolase;Signal			acid phosphatase activity [GO:0003993]; metal ion binding [GO:0046872]	acid phosphatase activity [GO:0003993]; metal ion binding [GO:0046872]	GO:0003993; GO:0046872				cellular organisms, Eukaryota, Opisthokonta, fungi, Dikarya, Ascomycota, saccharomyceta, Pezizomycotina, leotiomyceta, dothideomyceta, Dothideomycetes, Dothideomycetes incertae sedis, Acrospermales, Acrospermaceae, Pseudovirgaria, Pseudovirgaria hyperparasitica				cd00839;	IPR004843;IPR029052;IPR041792;IPR039331;IPR008963;IPR015914;IPR025733;	PF00149;PF14008;PF16656;		Metallophosphoesterase superfamily, Purple acid phosphatase family		DOMAIN 43..122; /note="Pur_ac_phosph_N"; /evidence="ECO:0000259|Pfam:PF16656"; DOMAIN 183..408; /note="Metallophos"; /evidence="ECO:0000259|Pfam:PF00149"; DOMAIN 430..491; /note="Metallophos_C"; /evidence="ECO:0000259|Pfam:PF14008"		SIGNAL 1..27; /evidence="ECO:0000256|RuleBase:RU361203"		Pseudovirgaria hyperparasitica
I	A0A6G1L270	A0A6G1L270_9PEZI	unreviewed	Purple acid phosphatase (EC 3.1.3.2)	EJ03DRAFT_329616	Teratosphaeria nubilosa	496	3.1.3.2		KW-0325; KW-0378; KW-0732	Glycoprotein;Hydrolase;Signal			acid phosphatase activity [GO:0003993]; metal ion binding [GO:0046872]	acid phosphatase activity [GO:0003993]; metal ion binding [GO:0046872]	GO:0003993; GO:0046872				cellular organisms, Eukaryota, Opisthokonta, fungi, Dikarya, Ascomycota, saccharomyceta, Pezizomycotina, leotiomyceta, dothideomyceta, Dothideomycetes, Dothideomycetidae, Mycosphaerellales, Teratosphaeriaceae, Teratosphaeria, Teratosphaeria nubilosa				cd00839;	IPR004843;IPR029052;IPR041792;IPR039331;IPR008963;IPR015914;IPR025733;	PF00149;PF14008;PF16656;		Metallophosphoesterase superfamily, Purple acid phosphatase family		DOMAIN 34..118; /note="Pur_ac_phosph_N"; /evidence="ECO:0000259|Pfam:PF16656"; DOMAIN 174..399; /note="Metallophos"; /evidence="ECO:0000259|Pfam:PF00149"; DOMAIN 422..481; /note="Metallophos_C"; /evidence="ECO:0000259|Pfam:PF14008"		SIGNAL 1..21; /evidence="ECO:0000256|RuleBase:RU361203"		Teratosphaeria nubilosa
I	A0A6G1LMZ9	A0A6G1LMZ9_9PEZI	unreviewed	Purple acid phosphatase (EC 3.1.3.2)	EJ03DRAFT_332782	Teratosphaeria nubilosa	446	3.1.3.2		KW-0378; KW-0472; KW-0732; KW-0812; KW-1133	Hydrolase;Membrane;Signal;Transmembrane;Transmembrane helix		integral component of membrane [GO:0016021]	integral component of membrane [GO:0016021]; acid phosphatase activity [GO:0003993]; metal ion binding [GO:0046872]	acid phosphatase activity [GO:0003993]; metal ion binding [GO:0046872]	GO:0003993; GO:0016021; GO:0046872			TRANSMEM 7..25; /note="Helical"; /evidence="ECO:0000256|SAM:Phobius"	cellular organisms, Eukaryota, Opisthokonta, fungi, Dikarya, Ascomycota, saccharomyceta, Pezizomycotina, leotiomyceta, dothideomyceta, Dothideomycetes, Dothideomycetidae, Mycosphaerellales, Teratosphaeriaceae, Teratosphaeria, Teratosphaeria nubilosa					IPR014390;IPR004843;IPR029052;IPR039331;IPR008963;IPR015914;	PF00149;PF16656;		Metallophosphoesterase superfamily, Purple acid phosphatase family		DOMAIN 88..178; /note="Pur_ac_phosph_N"; /evidence="ECO:0000259|Pfam:PF16656"; DOMAIN 190..407; /note="Metallophos"; /evidence="ECO:0000259|Pfam:PF00149"				Teratosphaeria nubilosa
I	A0A6H0XNR2	A0A6H0XNR2_9PEZI	unreviewed	Purple acid phosphatase (EC 3.1.3.2)	AMS68_001914	Peltaster fructicola	494	3.1.3.2		KW-0325; KW-0378; KW-0732; KW-1185	Glycoprotein;Hydrolase;Reference proteome;Signal			acid phosphatase activity [GO:0003993]; metal ion binding [GO:0046872]	acid phosphatase activity [GO:0003993]; metal ion binding [GO:0046872]	GO:0003993; GO:0046872				cellular organisms, Eukaryota, Opisthokonta, fungi, Dikarya, Ascomycota, saccharomyceta, Pezizomycotina, leotiomyceta, dothideomyceta, Dothideomycetes, Dothideomycetes incertae sedis, Peltaster, Peltaster fructicola				cd00839;	IPR004843;IPR029052;IPR041792;IPR039331;IPR008963;IPR015914;IPR025733;	PF00149;PF14008;PF16656;		Metallophosphoesterase superfamily, Purple acid phosphatase family		DOMAIN 32..116; /note="Pur_ac_phosph_N"; /evidence="ECO:0000259|Pfam:PF16656"; DOMAIN 172..397; /note="Metallophos"; /evidence="ECO:0000259|Pfam:PF00149"; DOMAIN 419..480; /note="Metallophos_C"; /evidence="ECO:0000259|Pfam:PF14008"		SIGNAL 1..19; /evidence="ECO:0000256|RuleBase:RU361203"		Peltaster fructicola
I	A0A6H0XY44	A0A6H0XY44_9PEZI	unreviewed	Purple acid phosphatase (EC 3.1.3.2)	AMS68_005171	Peltaster fructicola	506	3.1.3.2		KW-0325; KW-0378; KW-0732; KW-1185	Glycoprotein;Hydrolase;Reference proteome;Signal			acid phosphatase activity [GO:0003993]; metal ion binding [GO:0046872]	acid phosphatase activity [GO:0003993]; metal ion binding [GO:0046872]	GO:0003993; GO:0046872				cellular organisms, Eukaryota, Opisthokonta, fungi, Dikarya, Ascomycota, saccharomyceta, Pezizomycotina, leotiomyceta, dothideomyceta, Dothideomycetes, Dothideomycetes incertae sedis, Peltaster, Peltaster fructicola				cd00063;cd00839;	IPR004843;IPR003961;IPR029052;IPR041792;IPR039331;IPR008963;IPR015914;IPR025733;	PF00149;PF14008;PF16656;		Metallophosphoesterase superfamily, Purple acid phosphatase family		DOMAIN 25..112; /note="Pur_ac_phosph_N"; /evidence="ECO:0000259|Pfam:PF16656"; DOMAIN 132..393; /note="Metallophos"; /evidence="ECO:0000259|Pfam:PF00149"; DOMAIN 415..475; /note="Metallophos_C"; /evidence="ECO:0000259|Pfam:PF14008"		SIGNAL 1..18; /evidence="ECO:0000256|RuleBase:RU361203"		Peltaster fructicola
I	A0A6J3ME33	A0A6J3ME33_9PEZI	unreviewed	Purple acid phosphatase (EC 3.1.3.2)	K489DRAFT_149198	Dissoconium aciculare CBS 342.82	492	3.1.3.2		KW-0325; KW-0378; KW-0732; KW-1185	Glycoprotein;Hydrolase;Reference proteome;Signal			acid phosphatase activity [GO:0003993]; metal ion binding [GO:0046872]	acid phosphatase activity [GO:0003993]; metal ion binding [GO:0046872]	GO:0003993; GO:0046872				cellular organisms, Eukaryota, Opisthokonta, fungi, Dikarya, Ascomycota, saccharomyceta, Pezizomycotina, leotiomyceta, dothideomyceta, Dothideomycetes, Dothideomycetidae, Mycosphaerellales, Dissoconiaceae, Dissoconium, Dissoconium aciculare, Dissoconium aciculare CBS 342.82				cd00839;	IPR004843;IPR029052;IPR041792;IPR039331;IPR008963;IPR015914;IPR025733;	PF00149;PF14008;PF16656;		Metallophosphoesterase superfamily, Purple acid phosphatase family		DOMAIN 30..114; /note="Pur_ac_phosph_N"; /evidence="ECO:0000259|Pfam:PF16656"; DOMAIN 170..395; /note="Metallophos"; /evidence="ECO:0000259|Pfam:PF00149"; DOMAIN 417..478; /note="Metallophos_C"; /evidence="ECO:0000259|Pfam:PF14008"		SIGNAL 1..17; /evidence="ECO:0000256|RuleBase:RU361203"		Dissoconium aciculare
I	A0A6V8QX91	A0A6V8QX91_9HYPO	unreviewed	Purple acid phosphatase (EC 3.1.3.2)	TASIC1_0007055100	Trichoderma asperellum	492	3.1.3.2		KW-0325; KW-0378; KW-0732	Glycoprotein;Hydrolase;Signal			acid phosphatase activity [GO:0003993]; metal ion binding [GO:0046872]	acid phosphatase activity [GO:0003993]; metal ion binding [GO:0046872]	GO:0003993; GO:0046872				cellular organisms, Eukaryota, Opisthokonta, fungi, Dikarya, Ascomycota, saccharomyceta, Pezizomycotina, leotiomyceta, sordariomyceta, Sordariomycetes, Hypocreomycetidae, Hypocreales, Hypocreaceae, Trichoderma, Trichoderma asperellum				cd00839;	IPR004843;IPR029052;IPR041792;IPR039331;IPR008963;IPR015914;IPR025733;	PF00149;PF14008;PF16656;		Metallophosphoesterase superfamily, Purple acid phosphatase family		DOMAIN 25..112; /note="Pur_ac_phosph_N"; /evidence="ECO:0000259|Pfam:PF16656"; DOMAIN 122..397; /note="Metallophos"; /evidence="ECO:0000259|Pfam:PF00149"; DOMAIN 418..483; /note="Metallophos_C"; /evidence="ECO:0000259|Pfam:PF14008"		SIGNAL 1..16; /evidence="ECO:0000256|RuleBase:RU361203"		Trichoderma asperellum	Symbiotroph	Endophyte	Probable
I	A0A6V8QY40	A0A6V8QY40_9HYPO	unreviewed	Purple acid phosphatase (EC 3.1.3.2)	TASIC1_0005066600	Trichoderma asperellum	451	3.1.3.2		KW-0325; KW-0378; KW-0732	Glycoprotein;Hydrolase;Signal			acid phosphatase activity [GO:0003993]; metal ion binding [GO:0046872]	acid phosphatase activity [GO:0003993]; metal ion binding [GO:0046872]	GO:0003993; GO:0046872				cellular organisms, Eukaryota, Opisthokonta, fungi, Dikarya, Ascomycota, saccharomyceta, Pezizomycotina, leotiomyceta, sordariomyceta, Sordariomycetes, Hypocreomycetidae, Hypocreales, Hypocreaceae, Trichoderma, Trichoderma asperellum				cd00839;	IPR004843;IPR029052;IPR041792;IPR039331;IPR008963;IPR025733;	PF00149;PF14008;		Metallophosphoesterase superfamily, Purple acid phosphatase family		DOMAIN 129..354; /note="Metallophos"; /evidence="ECO:0000259|Pfam:PF00149"; DOMAIN 376..437; /note="Metallophos_C"; /evidence="ECO:0000259|Pfam:PF14008"		SIGNAL 1..20; /evidence="ECO:0000256|RuleBase:RU361203"		Trichoderma asperellum	Symbiotroph	Endophyte	Probable
I	A0A7C8MU30	A0A7C8MU30_9PEZI	unreviewed	Purple acid phosphatase (EC 3.1.3.2)	GQX73_g4976	Xylaria multiplex	499	3.1.3.2		KW-0325; KW-0378; KW-0732; KW-1185	Glycoprotein;Hydrolase;Reference proteome;Signal			acid phosphatase activity [GO:0003993]; metal ion binding [GO:0046872]	acid phosphatase activity [GO:0003993]; metal ion binding [GO:0046872]	GO:0003993; GO:0046872				cellular organisms, Eukaryota, Opisthokonta, fungi, Dikarya, Ascomycota, saccharomyceta, Pezizomycotina, leotiomyceta, sordariomyceta, Sordariomycetes, Xylariomycetidae, Xylariales, Xylariaceae, Xylaria, Xylaria multiplex				cd00839;	IPR004843;IPR029052;IPR041792;IPR039331;IPR008963;IPR015914;IPR025733;	PF00149;PF14008;PF16656;		Metallophosphoesterase superfamily, Purple acid phosphatase family		DOMAIN 34..117; /note="Pur_ac_phosph_N"; /evidence="ECO:0000259|Pfam:PF16656"; DOMAIN 178..402; /note="Metallophos"; /evidence="ECO:0000259|Pfam:PF00149"; DOMAIN 424..485; /note="Metallophos_C"; /evidence="ECO:0000259|Pfam:PF14008"		SIGNAL 1..20; /evidence="ECO:0000256|RuleBase:RU361203"		Xylaria multiplex
I	A0A7D5V069	A0A7D5V069_9HYPO	unreviewed	Purple acid phosphatase (EC 3.1.3.2)	PAP6_1 G6M90_00g074830	Metarhizium brunneum	522	3.1.3.2		KW-0325; KW-0378; KW-0732	Glycoprotein;Hydrolase;Signal			acid phosphatase activity [GO:0003993]; metal ion binding [GO:0046872]	acid phosphatase activity [GO:0003993]; metal ion binding [GO:0046872]	GO:0003993; GO:0046872				cellular organisms, Eukaryota, Opisthokonta, fungi, Dikarya, Ascomycota, saccharomyceta, Pezizomycotina, leotiomyceta, sordariomyceta, Sordariomycetes, Hypocreomycetidae, Hypocreales, Clavicipitaceae, Metarhizium, Metarhizium brunneum				cd00839;	IPR004843;IPR029052;IPR041792;IPR039331;IPR008963;IPR015914;IPR025733;	PF00149;PF14008;PF16656;		Metallophosphoesterase superfamily, Purple acid phosphatase family		DOMAIN 39..120; /note="Pur_ac_phosph_N"; /evidence="ECO:0000259|Pfam:PF16656"; DOMAIN 171..399; /note="Metallophos"; /evidence="ECO:0000259|Pfam:PF00149"; DOMAIN 421..481; /note="Metallophos_C"; /evidence="ECO:0000259|Pfam:PF14008"		SIGNAL 1..21; /evidence="ECO:0000256|RuleBase:RU361203"		Metarhizium brunneum
I	A0A7D5YVR9	A0A7D5YVR9_9HYPO	unreviewed	Purple acid phosphatase (EC 3.1.3.2)	PAP6_0 G6M90_00g069720	Metarhizium brunneum	499	3.1.3.2		KW-0325; KW-0378; KW-0732	Glycoprotein;Hydrolase;Signal			acid phosphatase activity [GO:0003993]; metal ion binding [GO:0046872]	acid phosphatase activity [GO:0003993]; metal ion binding [GO:0046872]	GO:0003993; GO:0046872				cellular organisms, Eukaryota, Opisthokonta, fungi, Dikarya, Ascomycota, saccharomyceta, Pezizomycotina, leotiomyceta, sordariomyceta, Sordariomycetes, Hypocreomycetidae, Hypocreales, Clavicipitaceae, Metarhizium, Metarhizium brunneum				cd00063;cd00839;	IPR004843;IPR003961;IPR029052;IPR041792;IPR039331;IPR008963;IPR015914;IPR025733;	PF00149;PF14008;PF16656;		Metallophosphoesterase superfamily, Purple acid phosphatase family		DOMAIN 35..118; /note="Pur_ac_phosph_N"; /evidence="ECO:0000259|Pfam:PF16656"; DOMAIN 175..402; /note="Metallophos"; /evidence="ECO:0000259|Pfam:PF00149"; DOMAIN 424..484; /note="Metallophos_C"; /evidence="ECO:0000259|Pfam:PF14008"		SIGNAL 1..22; /evidence="ECO:0000256|RuleBase:RU361203"		Metarhizium brunneum
I	A0A7R7XFG8	A0A7R7XFG8_9EURO	unreviewed	Purple acid phosphatase (EC 3.1.3.2)	APUU_20733A	Aspergillus puulaauensis	496	3.1.3.2		KW-0325; KW-0378; KW-0732	Glycoprotein;Hydrolase;Signal			acid phosphatase activity [GO:0003993]; metal ion binding [GO:0046872]	acid phosphatase activity [GO:0003993]; metal ion binding [GO:0046872]	GO:0003993; GO:0046872				cellular organisms, Eukaryota, Opisthokonta, fungi, Dikarya, Ascomycota, saccharomyceta, Pezizomycotina, leotiomyceta, Eurotiomycetes, Eurotiomycetidae, Eurotiales (green and blue molds), Aspergillaceae, Aspergillus, Aspergillus puulaauensis				cd00839;	IPR004843;IPR029052;IPR041792;IPR039331;IPR008963;IPR015914;IPR025733;	PF00149;PF14008;PF16656;		Metallophosphoesterase superfamily, Purple acid phosphatase family		DOMAIN 33..117; /note="Pur_ac_phosph_N"; /evidence="ECO:0000259|Pfam:PF16656"; DOMAIN 177..399; /note="Metallophos"; /evidence="ECO:0000259|Pfam:PF00149"; DOMAIN 421..482; /note="Metallophos_C"; /evidence="ECO:0000259|Pfam:PF14008"				Aspergillus puulaauensis
I	A0A7S8DNY1	A0A7S8DNY1_FUSPS	unreviewed	Purple acid phosphatase (EC 3.1.3.2)	HYE68_002628	Fusarium pseudograminearum (Wheat and barley crown-rot fungus)	499	3.1.3.2		KW-0325; KW-0378; KW-0732	Glycoprotein;Hydrolase;Signal			acid phosphatase activity [GO:0003993]; metal ion binding [GO:0046872]	acid phosphatase activity [GO:0003993]; metal ion binding [GO:0046872]	GO:0003993; GO:0046872				cellular organisms, Eukaryota, Opisthokonta, fungi, Dikarya, Ascomycota, saccharomyceta, Pezizomycotina, leotiomyceta, sordariomyceta, Sordariomycetes, Hypocreomycetidae, Hypocreales, Nectriaceae, Fusarium, Fusarium sambucinum species complex, Fusarium pseudograminearum (Wheat and barley crown-rot fungus)				cd00063;cd00839;	IPR004843;IPR003961;IPR029052;IPR041792;IPR039331;IPR008963;IPR015914;IPR025733;	PF00149;PF14008;PF16656;		Metallophosphoesterase superfamily, Purple acid phosphatase family		DOMAIN 34..113; /note="Pur_ac_phosph_N"; /evidence="ECO:0000259|Pfam:PF16656"; DOMAIN 178..401; /note="Metallophos"; /evidence="ECO:0000259|Pfam:PF00149"; DOMAIN 423..483; /note="Metallophos_C"; /evidence="ECO:0000259|Pfam:PF14008"		SIGNAL 1..20; /evidence="ECO:0000256|RuleBase:RU361203"		Fusarium pseudograminearum
I	A0A7S8HT72	A0A7S8HT72_FUSCU	unreviewed	Purple acid phosphatase (EC 3.1.3.2)	HYE67_002798	Fusarium culmorum	499	3.1.3.2		KW-0325; KW-0378; KW-0732	Glycoprotein;Hydrolase;Signal			acid phosphatase activity [GO:0003993]; metal ion binding [GO:0046872]	acid phosphatase activity [GO:0003993]; metal ion binding [GO:0046872]	GO:0003993; GO:0046872				cellular organisms, Eukaryota, Opisthokonta, fungi, Dikarya, Ascomycota, saccharomyceta, Pezizomycotina, leotiomyceta, sordariomyceta, Sordariomycetes, Hypocreomycetidae, Hypocreales, Nectriaceae, Fusarium, Fusarium sambucinum species complex, Fusarium culmorum				cd00063;cd00839;	IPR004843;IPR003961;IPR029052;IPR041792;IPR039331;IPR008963;IPR015914;IPR025733;	PF00149;PF14008;PF16656;		Metallophosphoesterase superfamily, Purple acid phosphatase family		DOMAIN 34..113; /note="Pur_ac_phosph_N"; /evidence="ECO:0000259|Pfam:PF16656"; DOMAIN 179..401; /note="Metallophos"; /evidence="ECO:0000259|Pfam:PF00149"; DOMAIN 423..483; /note="Metallophos_C"; /evidence="ECO:0000259|Pfam:PF14008"		SIGNAL 1..20; /evidence="ECO:0000256|RuleBase:RU361203"		Fusarium culmorum	Pathotroph	Plant Pathogen	Probable
I	A1CGH8	A1CGH8_ASPCL	unreviewed	Purple acid phosphatase (EC 3.1.3.2)	ACLA_066940	Aspergillus clavatus (strain ATCC 1007 / CBS 513.65 / DSM 816 / NCTC 3887 / NRRL 1 / QM 1276 / 107)	496	3.1.3.2		KW-0325; KW-0378; KW-0732; KW-1185	Glycoprotein;Hydrolase;Reference proteome;Signal			acid phosphatase activity [GO:0003993]; metal ion binding [GO:0046872]	acid phosphatase activity [GO:0003993]; metal ion binding [GO:0046872]	GO:0003993; GO:0046872				cellular organisms, Eukaryota, Opisthokonta, fungi, Dikarya, Ascomycota, saccharomyceta, Pezizomycotina, leotiomyceta, Eurotiomycetes, Eurotiomycetidae, Eurotiales (green and blue molds), Aspergillaceae, Aspergillus, Aspergillus subgen. Fumigati, Aspergillus clavatus, Aspergillus clavatus (strain ATCC 1007 / CBS 513.65 / DSM 816 / NCTC 3887 / NRRL 1 / QM 1276 / 107)		EAW11058;	4704540;	cd00839;	IPR004843;IPR029052;IPR041792;IPR039331;IPR008963;IPR015914;IPR025733;	PF00149;PF14008;PF16656;		Metallophosphoesterase superfamily, Purple acid phosphatase family		DOMAIN 32..116; /note="Pur_ac_phosph_N"; /evidence="ECO:0000259|Pfam:PF16656"; DOMAIN 176..399; /note="Metallophos"; /evidence="ECO:0000259|Pfam:PF00149"; DOMAIN 421..482; /note="Metallophos_C"; /evidence="ECO:0000259|Pfam:PF14008"		SIGNAL 1..18; /evidence="ECO:0000256|RuleBase:RU361203"		Aspergillus clavatus	Pathotroph	Animal Pathogen	Probable
[truncated: 2,712 more rows]
