# Supplementary material for: Development of advanced bioinformatic profiles to improve the detection and functional understanding of fungal acid phosphatases
Source: Appl Environ Microbiol. 2026 Jun 12;92(7):e02106-25. doi: 10.1128/aem.02106-25 (PMC13390437; doi:10.1128/aem.02106-25)
Supplement: Table S3 — List of hits found by Pfr-A-Fungal_phos profile on the different datasets downloaded from UniprotKB and sorted by their Z-score value. [file aem.02106-25-s0004.xlsx]

## Sheet: README
This file contains five sheets:
README	Descriptive information of the metadata contained in each sheet ("Final database","Non-curated database","Fungal Phos & Phy UniprotKB","Total of fungal proteins UniprotKB"). In all sheets, the list of protein entries retrieved by the profile in the corresponding protein database is sorted from lowest to highest z-score value
Final database	List of hits found by Pfr-A-Fungal_phos profile in the final database. The protein sequence with the highest z-score value selected to empirically validate this profile is highlighted
Non-curated database	List of hits found by Pfr-A-Fungal_phos profile in the non-curated database
Fungal Phos & Phy UniprotKB	List of hits found by Pfr-A-Fungal_phos profile in UniprotKB database including fungal protein sequences annotated as “acid phosphatase” or “phytase”
Total of fungal proteins UniprotKB	List of hits found by Pfr-A-Fungal_phos profile in UniprotKB database including the entire collection of fungal protein sequences

## Sheet: Final database
21.699 4059 pos. 16 - 441 [ 24, -191] tr|A0A6G1LMZ9|A0A6G1LMZ9_9PEZI Purple acid phosphatase OS=Teratosphaeria nubilosa OX=161662 GN=EJ03DRAFT_332782 PE=3 SV=1
46.803 8896 pos. 1 - 461 [ 20, -46] tr|A0A4T0H2J8|A0A4T0H2J8_WALIC Purple acid phosphatase OS=Wallemia ichthyophaga OX=245174 GN=E3P90_03902 PE=3 SV=1
47.795 9087 pos. 1 - 461 [ 20, -46] tr|R9A9E9|R9A9E9_WALI9 Purple acid phosphatase OS=Wallemia ichthyophaga (strain EXF-994 / CBS 113033) OX=1299270 GN=J056_002852 PE=3 SV=1
51.054 9715 pos. 1 - 494 [ 20, -50] tr|A0A4V4M351|A0A4V4M351_WALIC Purple acid phosphatase OS=Wallemia ichthyophaga OX=245174 GN=E3P86_03935 PE=3 SV=1
51.241 9751 pos. 1 - 494 [ 20, -50] tr|A0A4T0IUP5|A0A4T0IUP5_WALIC Purple acid phosphatase OS=Wallemia ichthyophaga OX=245174 GN=E3P90_01292 PE=3 SV=1
51.308 9764 pos. 1 - 487 [ 20, -49] tr|A0A4T0FID9|A0A4T0FID9_9BASI Purple acid phosphatase OS=Wallemia hederae OX=1540922 GN=E3P99_03249 PE=3 SV=1
53.566 10199 pos. 1 - 499 [ 20, -49] tr|A0A4T0TXL0|A0A4T0TXL0_9BASI Purple acid phosphatase OS=Wallemia mellicola OX=1708541 GN=E3Q01_00009 PE=3 SV=1
53.597 10205 pos. 1 - 499 [ 20, -49] tr|A0A4T0U0K9|A0A4T0U0K9_9BASI Purple acid phosphatase OS=Wallemia mellicola OX=1708541 GN=E3Q22_02043 PE=3 SV=1
53.763 10237 pos. 1 - 499 [ 20, -49] tr|A0A4T0N546|A0A4T0N546_9BASI Purple acid phosphatase OS=Wallemia mellicola OX=1708541 GN=E3Q09_01903 PE=3 SV=1
53.763 10237 pos. 64 - 507 [ 54, -50] tr|A0A427YPM0|A0A427YPM0_9TREE Purple acid phosphatase OS=Saitozyma podzolica OX=1890683 GN=EHS25_007384 PE=3 SV=1
53.779 10240 pos. 1 - 481 [ 20, -50] tr|A0A4T0FSL7|A0A4T0FSL7_9BASI Purple acid phosphatase OS=Wallemia hederae OX=1540922 GN=E3P99_01818 PE=3 SV=1
53.934 10270 pos. 1 - 484 [ 20, -49] tr|A0A4T0QAH7|A0A4T0QAH7_9BASI Purple acid phosphatase OS=Wallemia mellicola OX=1708541 GN=E3Q13_00298 PE=3 SV=1
55.284 10530 pos. 1 - 455 [ 66, -49] tr|A0A0P9ETN2|A0A0P9ETN2_RHOGW Purple acid phosphatase OS=Rhodotorula graminis (strain WP1) OX=578459 GN=RHOBADRAFT_29715 PE=3 SV=1
56.197 10706 pos. 65 - 511 [ 55, -50] tr|A0A1Y1UMI4|A0A1Y1UMI4_9TREE Purple acid phosphatase OS=Kockovaella imperatae OX=4999 GN=BD324DRAFT_622115 PE=3 SV=1
56.882 10838 pos. 1 - 514 [ 1, -73] tr|A0A5C3FHD6|A0A5C3FHD6_PSEA2 Purple acid phosphatase OS=Pseudozyma antarctica OX=84753 GN=PSANT_01497 PE=3 SV=1
56.908 10843 pos. 1 - 512 [ 1, -50] tr|A0A2X0NZ13|A0A2X0NZ13_9BASI Purple acid phosphatase OS=Microbotryum silenes-dioicae OX=796604 GN=BQ5605_C003g02516 PE=3 SV=1
56.934 10848 pos. 1 - 512 [ 1, -50] tr|U5HIV4|U5HIV4_USTV1 Purple acid phosphatase OS=Microbotryum lychnidis-dioicae (strain p1A1 Lamole / MvSl-1064) OX=683840 GN=MVLG_06952 PE=3 SV=1
58.335 11118 pos. 48 - 512 [ 45, -50] tr|A0A2X0NJ42|A0A2X0NJ42_9BASI Purple acid phosphatase OS=Microbotryum saponariae OX=289078 GN=BZ3500_MVSOF-1268-A1-R1_CHR8-1G09746 PE=3 SV=1
60.920 11616 pos. 34 - 475 [ 53, -49] tr|A0A642VDD1|A0A642VDD1_9ASCO Purple acid phosphatase OS=Trichomonascus ciferrii OX=44093 GN=TRICI_000466 PE=3 SV=1
61.081 11647 pos. 1 - 468 [ 27, -48] tr|A0A194WXZ3|A0A194WXZ3_9HELO Purple acid phosphatase OS=Mollisia scopiformis OX=149040 GN=LY89DRAFT_688223 PE=3 SV=1
61.205 11671 pos. 23 - 482 [ 57, -47] tr|F7W6U3|F7W6U3_SORMK Purple acid phosphatase OS=Sordaria macrospora (strain ATCC MYA-333 / DSM 997 / K(L3346) / K-hell) OX=771870 GN=SMAC_07011 PE=3 SV=1
61.372 11703 pos. 1 - 453 [ 20, -48] tr|A0A5N6UVZ4|A0A5N6UVZ4_9EURO Purple acid phosphatase OS=Aspergillus tamarii OX=41984 GN=BDV40DRAFT_288254 PE=3 SV=1
61.512 11730 pos. 1 - 474 [ 1, -48] tr|A0A0F8URH3|A0A0F8URH3_9EURO Purple acid phosphatase OS=Aspergillus rambellii OX=308745 GN=ARAM_000912 PE=3 SV=1
61.538 11735 pos. 1 - 530 [ 1, -50] tr|V5F3S4|V5F3S4_KALBG Purple acid phosphatase OS=Kalmanozyma brasiliensis (strain GHG001) OX=1365824 GN=PSEUBRA_SCAF1g00661 PE=3 SV=1
62.254 11873 pos. 32 - 507 [ 46, -49] tr|A0A1Y2E545|A0A1Y2E545_9BASI Purple acid phosphatase OS=Leucosporidium creatinivorum OX=106004 GN=BCR35DRAFT_282893 PE=3 SV=1
62.519 11924 pos. 31 - 478 [ 49, -43] tr|A0A2J6THN9|A0A2J6THN9_9HELO Purple acid phosphatase OS=Hyaloscypha bicolor E OX=1095630 GN=K444DRAFT_585646 PE=3 SV=1
62.913 12000 pos. 1 - 515 [ 1, -49] tr|A0A427Y3J2|A0A427Y3J2_9TREE Purple acid phosphatase OS=Saitozyma podzolica OX=1890683 GN=EHS25_003790 PE=3 SV=1
63.105 12037 pos. 19 - 460 [ 31, -51] tr|A0A232LQW7|A0A232LQW7_9EURO Purple acid phosphatase OS=Elaphomyces granulatus OX=519963 GN=Egran_05677 PE=3 SV=1
63.261 12067 pos. 22 - 491 [ 45, -50] tr|Q6CDW1|Q6CDW1_YARLI Purple acid phosphatase OS=Yarrowia lipolytica (strain CLIB 122 / E 150) OX=284591 GN=YALI0_B20768g PE=3 SV=1
63.474 12108 pos. 1 - 475 [ 1, -49] tr|A0A1S9S0K7|A0A1S9S0K7_PENBI Purple acid phosphatase OS=Penicillium brasilianum OX=104259 GN=PEBR_00196 PE=3 SV=1
63.499 12113 pos. 1 - 472 [ 20, -48] tr|A0A1E3QE98|A0A1E3QE98_LIPST Purple acid phosphatase OS=Lipomyces starkeyi NRRL Y-11557 OX=675824 GN=LIPSTDRAFT_91476 PE=3 SV=1
63.505 12114 pos. 1 - 474 [ 1, -46] tr|A0A2J6PR38|A0A2J6PR38_9HELO Purple acid phosphatase OS=Hyaloscypha hepaticicola OX=2082293 GN=NA56DRAFT_607387 PE=3 SV=1
63.551 12123 pos. 1 - 526 [ 1, -50] tr|A0A060T9M1|A0A060T9M1_BLAAD Purple acid phosphatase OS=Blastobotrys adeninivorans OX=409370 GN=GNLVRS02_ARAD1D12914g PE=3 SV=1
63.598 12132 pos. 42 - 523 [ 45, -49] tr|A0A1Y2B2J4|A0A1Y2B2J4_9TREE Purple acid phosphatase OS=Naematelia encephala OX=71784 GN=BCR39DRAFT_559258 PE=3 SV=1
63.660 12144 pos. 1 - 475 [ 1, -49] tr|A0A0F7TFI3|A0A0F7TFI3_PENBI Purple acid phosphatase OS=Penicillium brasilianum OX=104259 GN=PMG11_00580 PE=3 SV=1
63.837 12178 pos. 26 - 485 [ 49, -48] tr|A0A150VJ56|A0A150VJ56_9PEZI Purple acid phosphatase OS=Acidomyces richmondensis BFW OX=766039 GN=M433DRAFT_57042 PE=3 SV=1
64.309 12269 pos. 30 - 476 [ 48, -47] tr|A0A1B8GKV0|A0A1B8GKV0_9PEZI Purple acid phosphatase OS=Pseudogymnoascus verrucosus OX=342668 GN=VE01_05649 PE=3 SV=1
64.340 12275 pos. 1 - 461 [ 66, -42] tr|A0A0M8N1P0|A0A0M8N1P0_9HYPO Purple acid phosphatase OS=Escovopsis weberi OX=150374 GN=ESCO_000034 PE=3 SV=1
64.403 12287 pos. 28 - 473 [ 29, -47] tr|A0A1B8CGV9|A0A1B8CGV9_9PEZI Purple acid phosphatase OS=Pseudogymnoascus sp. WSF 3629 OX=1622147 GN=VE00_02784 PE=3 SV=1
64.486 12303 pos. 8 - 471 [ 31, -48] tr|A0A0C3I1V4|A0A0C3I1V4_9PEZI Purple acid phosphatase OS=Oidiodendron maius Zn OX=913774 GN=OIDMADRAFT_187792 PE=3 SV=1
64.610 12327 pos. 1 - 475 [ 20, -47] tr|A0A1B8EHM6|A0A1B8EHM6_9PEZI Purple acid phosphatase OS=Pseudogymnoascus sp. 05NY08 OX=1622149 GN=VF21_10156 PE=3 SV=1
64.844 12372 pos. 37 - 489 [ 53, -50] tr|A0A0S6XU45|A0A0S6XU45_BLOB1 Purple acid phosphatase OS=Fungal sp. (strain No.11243) OX=1603295 GN=ANO11243_075840 PE=3 SV=1
65.051 12412 pos. 26 - 474 [ 48, -49] tr|A0A316VFT2|A0A316VFT2_9BASI Purple acid phosphatase OS=Meira miltonrushii OX=1280837 GN=FA14DRAFT_169451 PE=3 SV=1
65.311 12462 pos. 1 - 472 [ 1, -47] tr|A0A1B8DRW5|A0A1B8DRW5_9PEZI Purple acid phosphatase OS=Pseudogymnoascus sp. 23342-1-I1 OX=1524831 GN=VE03_08810 PE=3 SV=1
65.529 12504 pos. 1 - 475 [ 44, -48] tr|A0A3S4F4T6|A0A3S4F4T6_9PEZI Purple acid phosphatase OS=Thermothielavioides terrestris OX=2587410 GN=TT172_LOCUS9551 PE=3 SV=1
65.607 12519 pos. 1 - 474 [ 1, -47] tr|A0A094ETP4|A0A094ETP4_9PEZI Purple acid phosphatase OS=Pseudogymnoascus sp. VKM F-4518 OX=1420913 GN=V500_10800 PE=3 SV=1
65.700 12537 pos. 1 - 474 [ 1, -47] tr|A0A094GRD8|A0A094GRD8_9PEZI Purple acid phosphatase OS=Pseudogymnoascus sp. VKM F-4520 OX=1420915 GN=V502_10787 PE=3 SV=1
65.778 12552 pos. 1 - 475 [ 44, -48] tr|G2RGJ3|G2RGJ3_THETT Purple acid phosphatase OS=Thermothielavioides terrestris (strain ATCC 38088 / NRRL 8126) OX=578455 GN=THITE_2071939 PE=3 SV=1
66.271 12647 pos. 1 - 465 [ 20, -43] tr|A0A1E3BAG0|A0A1E3BAG0_9EURO Purple acid phosphatase OS=Aspergillus cristatus OX=573508 GN=SI65_06740 PE=3 SV=1
66.536 12698 pos. 30 - 488 [ 48, -48] tr|N1PDD9|N1PDD9_DOTSN Purple acid phosphatase OS=Dothistroma septosporum (strain NZE10 / CBS 128990) OX=675120 GN=DOTSEDRAFT_161013 PE=3 SV=1
67.029 12793 pos. 1 - 521 [ 20, -1] tr|A0A397GGS4|A0A397GGS4_9EURO Purple acid phosphatase OS=Aspergillus turcosus OX=1245748 GN=CDV55_101587 PE=3 SV=1
67.055 12798 pos. 8 - 457 [ 28, -43] tr|A0A395NJ26|A0A395NJ26_TRIAR Purple acid phosphatase OS=Trichoderma arundinaceum OX=490622 GN=TARUN_6150 PE=3 SV=1
67.107 12808 pos. 1 - 524 [ 20, -1] tr|A0A1L7XBZ3|A0A1L7XBZ3_9HELO Purple acid phosphatase OS=Phialocephala subalpina OX=576137 GN=PAC_12422 PE=3 SV=1
67.190 12824 pos. 1 - 477 [ 20, -48] tr|A0A1V6P6W3|A0A1V6P6W3_PENDC Purple acid phosphatase OS=Penicillium decumbens OX=69771 GN=PENDEC_c019G00464 PE=3 SV=1
67.190 12824 pos. 1 - 496 [ 1, -48] tr|A0A0F7TXJ3|A0A0F7TXJ3_PENBI Purple acid phosphatase OS=Penicillium brasilianum OX=104259 GN=PMG11_08672 PE=3 SV=1
67.231 12832 pos. 7 - 486 [ 27, -48] tr|B0DKQ3|B0DKQ3_LACBS Purple acid phosphatase OS=Laccaria bicolor (strain S238N-H82 / ATCC MYA-4686) OX=486041 GN=LACBIDRAFT_303990 PE=3 SV=1
67.304 12846 pos. 1 - 497 [ 20, -18] tr|A0A2N8UDW4|A0A2N8UDW4_9BASI Purple acid phosphatase OS=Sporisorium reilianum f. sp. reilianum OX=72559 GN=SRS1_10755 PE=3 SV=1
67.356 12856 pos. 33 - 496 [ 51, -48] tr|A0A1S9S1V9|A0A1S9S1V9_PENBI Purple acid phosphatase OS=Penicillium brasilianum OX=104259 GN=PEBR_01237 PE=3 SV=1
67.449 12874 pos. 1 - 453 [ 66, -43] tr|A0A162K7R7|A0A162K7R7_CORDF Purple acid phosphatase OS=Akanthomyces lecanii RCEF 1005 OX=1081108 GN=LEL_02538 PE=3 SV=1
67.511 12886 pos. 1 - 463 [ 54, -48] tr|A0A0C3H7G2|A0A0C3H7G2_9PEZI Purple acid phosphatase OS=Oidiodendron maius Zn OX=913774 GN=OIDMADRAFT_43381 PE=3 SV=1
67.735 12929 pos. 4 - 473 [ 55, -51] tr|A0A6A5Y4B0|A0A6A5Y4B0_9PLEO Purple acid phosphatase OS=Aaosphaeria arxii CBS 175.79 OX=1450172 GN=BU24DRAFT_469168 PE=3 SV=1
67.755 12933 pos. 1 - 502 [ 20, -50] tr|M5G7A8|M5G7A8_DACPD Purple acid phosphatase OS=Dacryopinax primogenitus (strain DJM 731) OX=1858805 GN=DACRYDRAFT_87382 PE=3 SV=1
67.849 12951 pos. 1 - 501 [ 23, -43] tr|A0A2V1EBP8|A0A2V1EBP8_9PLEO Purple acid phosphatase OS=Periconia macrospinosa OX=97972 GN=DM02DRAFT_709468 PE=3 SV=1
67.932 12967 pos. 1 - 490 [ 20, -48] tr|A0A0C9XZ06|A0A0C9XZ06_9AGAR Purple acid phosphatase OS=Laccaria amethystina LaAM-08-1 OX=1095629 GN=K443DRAFT_506929 PE=3 SV=1
67.947 12970 pos. 1 - 474 [ 20, -47] tr|A0A2I1CL26|A0A2I1CL26_ASPN1 Purple acid phosphatase OS=Aspergillus novofumigatus (strain IBT 16806) OX=1392255 GN=P174DRAFT_466562 PE=3 SV=1
68.082 12996 pos. 1 - 473 [ 20, -47] tr|A0A5N6F980|A0A5N6F980_9EURO Purple acid phosphatase OS=Aspergillus novoparasiticus OX=986946 GN=BDV33DRAFT_231030 PE=3 SV=1
68.082 12996 pos. 1 - 497 [ 20, -43] tr|A0A6A6PLI5|A0A6A6PLI5_9PEZI Purple acid phosphatase OS=Neohortaea acidophila OX=245834 GN=BDY17DRAFT_302607 PE=3 SV=1
68.129 13005 pos. 1 - 509 [ 5, -48] tr|A0A0C9Y4A6|A0A0C9Y4A6_9AGAR Purple acid phosphatase OS=Laccaria amethystina LaAM-08-1 OX=1095629 GN=K443DRAFT_506958 PE=3 SV=1
68.160 13011 pos. 1 - 493 [ 17, -48] tr|B0DKQ4|B0DKQ4_LACBS Purple acid phosphatase OS=Laccaria bicolor (strain S238N-H82 / ATCC MYA-4686) OX=486041 GN=LACBIDRAFT_330257 PE=3 SV=1
68.295 13037 pos. 5 - 478 [ 26, -61] tr|A0A2T4BGT4|A0A2T4BGT4_9HYPO Purple acid phosphatase OS=Trichoderma citrinoviride OX=58853 GN=BBK36DRAFT_1134475 PE=3 SV=1
68.326 13043 pos. 1 - 497 [ 20, -18] tr|E6ZZR1|E6ZZR1_SPORE Purple acid phosphatase OS=Sporisorium reilianum (strain SRZ2) OX=999809 GN=sr10755 PE=3 SV=1
68.586 13093 pos. 7 - 488 [ 27, -48] tr|A0A1L9R7W5|A0A1L9R7W5_ASPWE Purple acid phosphatase OS=Aspergillus wentii DTO 134E9 OX=1073089 GN=ASPWEDRAFT_186923 PE=3 SV=1
68.601 13096 pos. 1 - 482 [ 1, -48] tr|A0A3D8Q4X1|A0A3D8Q4X1_9HELO Purple acid phosphatase OS=Coleophoma crateriformis OX=565419 GN=BP5796_12938 PE=3 SV=1
68.601 13096 pos. 18 - 493 [ 30, -47] tr|A0A409YDC4|A0A409YDC4_9AGAR Purple acid phosphatase OS=Gymnopilus dilepis OX=231916 GN=CVT26_015613 PE=3 SV=1
68.627 13101 pos. 1 - 459 [ 54, -47] tr|A0A0C2T9S2|A0A0C2T9S2_AMAMK Purple acid phosphatase OS=Amanita muscaria (strain Koide BX008) OX=946122 GN=M378DRAFT_12165 PE=3 SV=1
68.835 13141 pos. 1 - 483 [ 1, -47] tr|A0A3D8Q3U6|A0A3D8Q3U6_9HELO Purple acid phosphatase OS=Coleophoma cylindrospora OX=1849047 GN=BP6252_14116 PE=3 SV=1
68.918 13157 pos. 1 - 503 [ 1, -46] tr|A0A0A1TP43|A0A0A1TP43_9HYPO Purple acid phosphatase OS=Torrubiella hemipterigena OX=1531966 GN=VHEMI08114 PE=3 SV=1
68.923 13158 pos. 1 - 496 [ 20, -48] tr|A0A067Q9A0|A0A067Q9A0_9AGAM Purple acid phosphatase OS=Jaapia argillacea MUCL 33604 OX=933084 GN=JAAARDRAFT_68699 PE=3 SV=1
68.944 13162 pos. 5 - 493 [ 26, -47] tr|A0A395NRP6|A0A395NRP6_TRIAR Purple acid phosphatase OS=Trichoderma arundinaceum OX=490622 GN=TARUN_3585 PE=3 SV=1
68.954 13164 pos. 1 - 501 [ 1, -47] tr|A0A167U952|A0A167U952_CORFA Purple acid phosphatase OS=Cordyceps fumosorosea (strain ARSEF 2679) OX=1081104 GN=ISF_05429 PE=3 SV=1
69.001 13173 pos. 2 - 458 [ 68, -47] tr|A0A1L9U7H7|A0A1L9U7H7_ASPBC Purple acid phosphatase OS=Aspergillus brasiliensis (strain CBS 101740 / IMI 381727 / IBT 21946) OX=767769 GN=ASPBRDRAFT_47589 PE=3 SV=1
69.302 13231 pos. 7 - 487 [ 27, -47] tr|A0A0B0DYJ9|A0A0B0DYJ9_NEUCS Purple acid phosphatase OS=Neurospora crassa OX=5141 GN=GE21DRAFT_1272546 PE=3 SV=1
69.317 13234 pos. 7 - 496 [ 20, -49] tr|A0A2U3E2Y5|A0A2U3E2Y5_PURLI Purple acid phosphatase OS=Purpureocillium lilacinum OX=33203 GN=PCL_01231 PE=3 SV=1
69.338 13238 pos. 26 - 505 [ 44, -48] tr|A0A370TAR9|A0A370TAR9_9HELO Purple acid phosphatase OS=Venustampulla echinocandica OX=2656787 GN=BP5553_09824 PE=3 SV=1
69.385 13247 pos. 7 - 487 [ 27, -47] tr|G4UJZ4|G4UJZ4_NEUT9 Purple acid phosphatase OS=Neurospora tetrasperma (strain FGSC 2509 / P0656) OX=510952 GN=NEUTE2DRAFT_143898 PE=3 SV=1
69.411 13252 pos. 7 - 496 [ 20, -49] tr|A0A179GYL4|A0A179GYL4_PURLI Purple acid phosphatase OS=Purpureocillium lilacinum OX=33203 GN=VFPBJ_04925 PE=3 SV=1
69.426 13255 pos. 7 - 487 [ 27, -47] tr|V5IM44|V5IM44_NEUCR Purple acid phosphatase OS=Neurospora crassa (strain ATCC 24698 / 74-OR23-1A / CBS 708.71 / DSM 1257 / FGSC 987) OX=367110 GN=NCU09649 PE=3 SV=1
69.509 13271 pos. 3 - 487 [ 20, -48] tr|A0A2T4C010|A0A2T4C010_TRILO Purple acid phosphatase OS=Trichoderma longibrachiatum ATCC 18648 OX=983965 GN=M440DRAFT_1440262 PE=3 SV=1
69.525 13274 pos. 1 - 492 [ 20, -48] tr|A0A2P4ZIY2|A0A2P4ZIY2_9HYPO Purple acid phosphatase OS=Trichoderma gamsii OX=398673 GN=TGAM01_v206947 PE=3 SV=1
69.748 13317 pos. 6 - 508 [ 20, -8] tr|A0A0L0N0Z7|A0A0L0N0Z7_TOLOC Purple acid phosphatase OS=Tolypocladium ophioglossoides (strain CBS 100239) OX=1163406 GN=TOPH_07639 PE=3 SV=1
69.774 13322 pos. 1 - 492 [ 20, -48] tr|A0A2K0T258|A0A2K0T258_9HYPO Purple acid phosphatase OS=Trichoderma gamsii OX=398673 GN=TGAMA5MH_08431 PE=3 SV=1
69.774 13322 pos. 18 - 485 [ 57, -43] tr|A0A2H3IRS7|A0A2H3IRS7_9EURO Purple acid phosphatase OS=Penicillium sp. 'occitanis' OX=290292 GN=PENO1_009020 PE=3 SV=1
69.935 13353 pos. 1 - 492 [ 20, -48] tr|G9PC97|G9PC97_HYPAI Purple acid phosphatase OS=Hypocrea atroviridis (strain ATCC 20476 / IMI 206040) OX=452589 GN=TRIATDRAFT_302876 PE=3 SV=1
69.951 13356 pos. 1 - 449 [ 20, -43] tr|A0A1S9DXB3|A0A1S9DXB3_ASPOZ Purple acid phosphatase OS=Aspergillus oryzae OX=5062 GN=OAory_01023060 PE=3 SV=1
69.977 13361 pos. 1 - 500 [ 1, -47] tr|A0A067S7A9|A0A067S7A9_GALM3 Purple acid phosphatase OS=Galerina marginata (strain CBS 339.88) OX=685588 GN=GALMADRAFT_80567 PE=3 SV=1
70.008 13367 pos. 1 - 491 [ 20, -49] tr|A0A2K0UIF1|A0A2K0UIF1_TRIHA Purple acid phosphatase OS=Trichoderma harzianum OX=5544 GN=THARTR1_02568 PE=3 SV=1
70.117 13388 pos. 1 - 465 [ 54, -47] tr|A0A6A6BUL9|A0A6A6BUL9_9PEZI Purple acid phosphatase OS=Zasmidium cellare ATCC 36951 OX=1080233 GN=M409DRAFT_71644 PE=3 SV=1
70.163 13397 pos. 1 - 492 [ 20, -48] tr|A0A6V8QX91|A0A6V8QX91_9HYPO Purple acid phosphatase OS=Trichoderma asperellum OX=101201 GN=TASIC1_0007055100 PE=3 SV=1
70.174 13399 pos. 1 - 491 [ 20, -49] tr|G9MJT6|G9MJT6_HYPVG Purple acid phosphatase OS=Hypocrea virens (strain Gv29-8 / FGSC 10586) OX=413071 GN=TRIVIDRAFT_55087 PE=3 SV=1
70.179 13400 pos. 1 - 493 [ 20, -47] tr|A0A2T3Z8H7|A0A2T3Z8H7_9HYPO Purple acid phosphatase OS=Trichoderma asperellum CBS 433.97 OX=1042311 GN=M441DRAFT_58549 PE=3 SV=1
70.189 13402 pos. 5 - 493 [ 26, -48] tr|A0A2H2ZEH0|A0A2H2ZEH0_TRIPA Purple acid phosphatase OS=Trichoderma parareesei OX=858221 GN=A9Z42_0020650 PE=3 SV=1
70.231 13410 pos. 1 - 491 [ 20, -49] tr|A0A0G0A094|A0A0G0A094_TRIHA Purple acid phosphatase OS=Trichoderma harzianum OX=5544 GN=THAR02_02231 PE=3 SV=1
70.236 13411 pos. 5 - 493 [ 26, -48] tr|G0RUS8|G0RUS8_HYPJQ Purple acid phosphatase OS=Hypocrea jecorina (strain QM6a) OX=431241 GN=TRIREDRAFT_68973 PE=3 SV=1
70.293 13422 pos. 1 - 491 [ 20, -49] tr|A0A1T3CS17|A0A1T3CS17_9HYPO Purple acid phosphatase OS=Trichoderma guizhouense OX=1491466 GN=A0O28_0022020 PE=3 SV=1
70.298 13423 pos. 1 - 491 [ 20, -49] tr|A0A2T4ABT7|A0A2T4ABT7_TRIHA Purple acid phosphatase OS=Trichoderma harzianum CBS 226.95 OX=983964 GN=M431DRAFT_507960 PE=3 SV=1
70.345 13432 pos. 1 - 496 [ 1, -48] tr|E9ED37|E9ED37_METAQ Purple acid phosphatase OS=Metarhizium acridum (strain CQMa 102) OX=655827 GN=MAC_07785 PE=3 SV=1
70.397 13442 pos. 1 - 453 [ 20, -86] tr|A0A4S9UW16|A0A4S9UW16_AURPU Purple acid phosphatase OS=Aureobasidium pullulans OX=5580 GN=D6C90_05356 PE=3 SV=1
70.407 13444 pos. 1 - 492 [ 20, -53] tr|A0A0D2C4B9|A0A0D2C4B9_9EURO Purple acid phosphatase OS=Exophiala xenobiotica OX=348802 GN=PV05_04155 PE=3 SV=1
70.475 13457 pos. 1 - 502 [ 1, -47] tr|A0A1Q5UHQ5|A0A1Q5UHQ5_9EURO Purple acid phosphatase OS=Penicillium subrubescens OX=1316194 GN=PENSUB_2456 PE=3 SV=1
70.496 13461 pos. 1 - 500 [ 20, -42] tr|A0A2H4S5L5|A0A2H4S5L5_CORMI Purple acid phosphatase OS=Cordyceps militaris OX=73501 GN=A9K55_002540 PE=3 SV=1
70.496 13461 pos. 25 - 488 [ 48, -48] tr|A0A2T3ATK5|A0A2T3ATK5_AMORE Purple acid phosphatase OS=Amorphotheca resinae ATCC 22711 OX=857342 GN=M430DRAFT_146058 PE=3 SV=1
70.511 13464 pos. 1 - 492 [ 20, -49] tr|A0A0L0NG60|A0A0L0NG60_TOLOC Purple acid phosphatase OS=Tolypocladium ophioglossoides (strain CBS 100239) OX=1163406 GN=TOPH_02781 PE=3 SV=1
70.558 13473 pos. 1 - 496 [ 20, -39] tr|V5E3N3|V5E3N3_KALBG Purple acid phosphatase OS=Kalmanozyma brasiliensis (strain GHG001) OX=1365824 GN=PSEUBRA_SCAF8g02179 PE=3 SV=1
70.615 13484 pos. 23 - 502 [ 47, -47] tr|A0A370TKE8|A0A370TKE8_9HELO Purple acid phosphatase OS=Venustampulla echinocandica OX=2656787 GN=BP5553_06606 PE=3 SV=1
70.620 13485 pos. 1 - 500 [ 20, -42] tr|G3JI50|G3JI50_CORMM Purple acid phosphatase OS=Cordyceps militaris (strain CM01) OX=983644 GN=CCM_05160 PE=3 SV=1
70.885 13536 pos. 1 - 451 [ 20, -43] tr|A0A6V8QY40|A0A6V8QY40_9HYPO Purple acid phosphatase OS=Trichoderma asperellum OX=101201 GN=TASIC1_0005066600 PE=3 SV=1
70.983 13555 pos. 11 - 499 [ 30, -43] tr|A0A162IHP0|A0A162IHP0_9HYPO Purple acid phosphatase OS=Moelleriella libera RCEF 2490 OX=1081109 GN=AAL_05329 PE=3 SV=1
71.144 13586 pos. 1 - 502 [ 20, -34] tr|A0A4U7KPB4|A0A4U7KPB4_9BASI Purple acid phosphatase OS=Sporisorium graminicola OX=280036 GN=EX895_005036 PE=3 SV=1
71.165 13590 pos. 3 - 484 [ 27, -49] tr|A0A6H0XY44|A0A6H0XY44_9PEZI Purple acid phosphatase OS=Peltaster fructicola OX=286661 GN=AMS68_005171 PE=3 SV=1
71.186 13594 pos. 1 - 506 [ 20, -43] tr|A0A316UP88|A0A316UP88_9BASI Purple acid phosphatase OS=Jaminaea rosea OX=1569628 GN=BDZ90DRAFT_254142 PE=3 SV=1
71.191 13595 pos. 1 - 497 [ 20, -49] tr|A0A0D1Y2P3|A0A0D1Y2P3_9EURO Purple acid phosphatase OS=Exophiala sideris OX=1016849 GN=PV11_08990 PE=3 SV=1
71.274 13611 pos. 6 - 499 [ 26, -42] tr|A0A545V8K3|A0A545V8K3_9HYPO Purple acid phosphatase OS=Cordyceps javanica OX=43265 GN=IF1G_03804 PE=3 SV=1
71.399 13635 pos. 6 - 459 [ 65, -43] tr|A0A0B4HRT8|A0A0B4HRT8_METGA Purple acid phosphatase OS=Metarhizium guizhouense (strain ARSEF 977) OX=1276136 GN=MGU_10480 PE=3 SV=1
71.461 13647 pos. 1 - 474 [ 20, -50] tr|A0A4U0XWJ5|A0A4U0XWJ5_9PEZI Purple acid phosphatase OS=Friedmanniomyces simplex OX=329884 GN=B0A55_02330 PE=3 SV=1
71.560 13666 pos. 1 - 521 [ 20, -43] tr|A0A5C6G781|A0A5C6G781_9HYPO Purple acid phosphatase OS=Metarhizium rileyi OX=1649241 GN=ED733_001229 PE=3 SV=1
71.637 13681 pos. 10 - 496 [ 31, -49] tr|W9WZU9|W9WZU9_9EURO Purple acid phosphatase OS=Cladophialophora psammophila CBS 110553 OX=1182543 GN=A1O5_03213 PE=3 SV=1
71.669 13687 pos. 1 - 496 [ 20, -49] tr|A0A0D2EGM9|A0A0D2EGM9_XYLBA Purple acid phosphatase OS=Cladophialophora bantiana CBS 173.52 OX=1442370 GN=Z519_10063 PE=3 SV=1
71.684 13690 pos. 1 - 504 [ 20, -43] tr|A0A0C3HKY7|A0A0C3HKY7_9PEZI Purple acid phosphatase OS=Oidiodendron maius Zn OX=913774 GN=OIDMADRAFT_153499 PE=3 SV=1
71.700 13693 pos. 1 - 495 [ 20, -39] tr|A0A077R315|A0A077R315_9BASI Purple acid phosphatase OS=Melanopsichium pennsylvanicum 4 OX=1398559 PE=3 SV=1
71.726 13698 pos. 25 - 493 [ 47, -48] tr|A0A5N6WN47|A0A5N6WN47_9EURO Purple acid phosphatase OS=Aspergillus sergii OX=1034303 GN=BDV39DRAFT_210030 PE=3 SV=1
71.803 13713 pos. 1 - 496 [ 20, -47] tr|A0A0S7DNW0|A0A0S7DNW0_9EURO Purple acid phosphatase OS=Aspergillus lentulus OX=293939 GN=ALT_001292 PE=3 SV=1
71.824 13717 pos. 1 - 493 [ 20, -48] tr|A0A2G7G2G5|A0A2G7G2G5_9EURO Purple acid phosphatase OS=Aspergillus arachidicola OX=656916 GN=AARAC_004294 PE=3 SV=1
71.850 13722 pos. 1 - 494 [ 20, -47] tr|A0A5N7CW82|A0A5N7CW82_9EURO Purple acid phosphatase OS=Aspergillus pseudonomiae OX=1506151 GN=BDV32DRAFT_147513 PE=3 SV=1
71.897 13731 pos. 1 - 494 [ 1, -48] tr|A0A5N6ZJA8|A0A5N6ZJA8_9EURO Purple acid phosphatase OS=Aspergillus caelatus OX=61420 GN=BDV27DRAFT_164397 PE=3 SV=1
71.918 13735 pos. 1 - 487 [ 20, -43] tr|A0A4S9W7Q8|A0A4S9W7Q8_AURPU Purple acid phosphatase OS=Aureobasidium pullulans OX=5580 GN=D6C86_04465 PE=3 SV=1
71.928 13737 pos. 1 - 511 [ 1, -47] tr|A0A1B8EIP5|A0A1B8EIP5_9PEZI Purple acid phosphatase OS=Pseudogymnoascus sp. 05NY08 OX=1622149 GN=VF21_09878 PE=3 SV=1
71.933 13738 pos. 1 - 494 [ 1, -48] tr|A0A5N7ER07|A0A5N7ER07_9EURO Purple acid phosphatase OS=Aspergillus pseudocaelatus OX=1825620 GN=BDV36DRAFT_292530 PE=3 SV=1
71.964 13744 pos. 1 - 493 [ 20, -47] tr|A0A067P4C9|A0A067P4C9_9AGAM Purple acid phosphatase OS=Jaapia argillacea MUCL 33604 OX=933084 GN=JAAARDRAFT_142981 PE=3 SV=1
71.970 13745 pos. 1 - 486 [ 20, -49] tr|A0A4U0U2F8|A0A4U0U2F8_9PEZI Purple acid phosphatase OS=Friedmanniomyces endolithicus OX=329885 GN=B0A54_16248 PE=3 SV=1
71.985 13748 pos. 1 - 463 [ 54, -47] tr|A0A0C2T2K3|A0A0C2T2K3_AMAMK Purple acid phosphatase OS=Amanita muscaria (strain Koide BX008) OX=946122 GN=M378DRAFT_130419 PE=3 SV=1
71.985 13748 pos. 1 - 491 [ 1, -48] tr|B6QKE0|B6QKE0_TALMQ Purple acid phosphatase OS=Talaromyces marneffei (strain ATCC 18224 / CBS 334.59 / QM 7333) OX=441960 GN=PMAA_102180 PE=3 SV=1
72.063 13763 pos. 1 - 493 [ 20, -48] tr|A0A5N6VPL7|A0A5N6VPL7_9EURO Purple acid phosphatase OS=Aspergillus transmontanensis OX=1034304 GN=BDV41DRAFT_383979 PE=3 SV=1
72.099 13770 pos. 4 - 519 [ 27, -43] tr|A0A1B5KVS1|A0A1B5KVS1_USTVR Purple acid phosphatase OS=Ustilaginoidea virens OX=1159556 GN=UVI_02029770 PE=3 SV=1
72.110 13772 pos. 1 - 494 [ 20, -47] tr|A0A5N6D753|A0A5N6D753_ASPPA Purple acid phosphatase OS=Aspergillus parasiticus OX=5067 GN=BDV34DRAFT_232047 PE=3 SV=1
72.130 13776 pos. 1 - 493 [ 20, -43] tr|A0A5C3E8H6|A0A5C3E8H6_9BASI Purple acid phosphatase OS=Ustilago trichophora OX=86804 GN=UTRI_10494_B PE=3 SV=1
72.172 13784 pos. 1 - 496 [ 20, -47] tr|A0A397G7N3|A0A397G7N3_9EURO Purple acid phosphatase OS=Aspergillus thermomutatus OX=41047 GN=CDV56_104082 PE=3 SV=1
72.172 13784 pos. 11 - 478 [ 59, -43] tr|A0A151GPZ6|A0A151GPZ6_9HYPO Purple acid phosphatase OS=Drechmeria coniospora OX=98403 GN=DCS_00293 PE=3 SV=1
72.203 13790 pos. 1 - 495 [ 20, -39] tr|M9MCX2|M9MCX2_PSEA3 Purple acid phosphatase OS=Pseudozyma antarctica (strain T-34) OX=1151754 GN=PANT_6d00063 PE=3 SV=1
72.213 13792 pos. 1 - 494 [ 20, -43] tr|A0A317XJD6|A0A317XJD6_9BASI Purple acid phosphatase OS=Testicularia cyperi OX=1882483 GN=BCV70DRAFT_48809 PE=3 SV=1
72.250 13799 pos. 1 - 495 [ 20, -39] tr|W3VDD1|W3VDD1_PSEA5 Purple acid phosphatase OS=Pseudozyma aphidis (strain ATCC 32657 / CBS 517.83 / DSM 70725 / JCM 10318 / NBRC 10182 / NRRL Y-7954 / St-0401) OX=1391700 GN=PaG_06474 PE=3 SV=1
72.276 13804 pos. 1 - 492 [ 20, -43] tr|R9P097|R9P097_PSEHS Purple acid phosphatase OS=Pseudozyma hubeiensis (strain SY62) OX=1305764 GN=PHSY_002076 PE=3 SV=1
72.281 13805 pos. 1 - 493 [ 20, -43] tr|A0A5C3ECL6|A0A5C3ECL6_9BASI Purple acid phosphatase OS=Ustilago trichophora OX=86804 GN=UTRI_10494 PE=3 SV=1
72.322 13813 pos. 1 - 512 [ 20, -39] tr|M1W0K6|M1W0K6_CLAP2 Purple acid phosphatase OS=Claviceps purpurea (strain 20.1) OX=1111077 GN=CPUR_03463 PE=3 SV=1
72.374 13823 pos. 1 - 511 [ 1, -47] tr|A0A094ERD0|A0A094ERD0_9PEZI Purple acid phosphatase OS=Pseudogymnoascus sp. VKM F-103 OX=1420912 GN=V499_01974 PE=3 SV=1
72.390 13826 pos. 1 - 495 [ 20, -39] tr|A0A081CF39|A0A081CF39_PSEA2 Purple acid phosphatase OS=Pseudozyma antarctica OX=84753 GN=PAN0_008c3502 PE=3 SV=1
72.411 13830 pos. 1 - 511 [ 1, -47] tr|A0A094GG52|A0A094GG52_9PEZI Purple acid phosphatase OS=Pseudogymnoascus sp. VKM F-4519 OX=1420914 GN=V501_09705 PE=3 SV=1
72.411 13830 pos. 1 - 511 [ 1, -47] tr|A0A1B8GKJ4|A0A1B8GKJ4_9PEZI Purple acid phosphatase OS=Pseudogymnoascus verrucosus OX=342668 GN=VE01_05681 PE=3 SV=1
72.416 13831 pos. 1 - 493 [ 20, -48] tr|A0A1F5L468|A0A1F5L468_9EURO Purple acid phosphatase OS=Penicillium arizonense OX=1835702 GN=PENARI_c038G06904 PE=3 SV=1
72.457 13839 pos. 1 - 511 [ 1, -47] tr|A0A1B8D8V6|A0A1B8D8V6_9PEZI Purple acid phosphatase OS=Pseudogymnoascus sp. 24MN13 OX=1622150 GN=VE04_05584 PE=3 SV=1
72.473 13842 pos. 1 - 488 [ 1, -49] tr|A0A1V8U768|A0A1V8U768_9PEZI Purple acid phosphatase OS=Rachicladosporium sp. CCFEE 5018 OX=1974281 GN=B0A51_14758 PE=3 SV=1
72.509 13849 pos. 11 - 513 [ 31, -43] tr|A0A1W2TN67|A0A1W2TN67_ROSNE Purple acid phosphatase OS=Rosellinia necatrix OX=77044 GN=SAMD00023353_3600950 PE=3 SV=1
72.520 13851 pos. 3 - 509 [ 20, -47] tr|A0A094G6X4|A0A094G6X4_9PEZI Purple acid phosphatase OS=Pseudogymnoascus sp. VKM F-4518 OX=1420913 GN=V500_02329 PE=3 SV=1
72.535 13854 pos. 1 - 486 [ 21, -43] tr|A0A317WAD6|A0A317WAD6_9EURO Purple acid phosphatase OS=Aspergillus heteromorphus CBS 117.55 OX=1448321 GN=BO70DRAFT_403421 PE=3 SV=1
72.566 13860 pos. 1 - 454 [ 66, -42] tr|A0A0F4GTH6|A0A0F4GTH6_9PEZI Purple acid phosphatase OS=Zymoseptoria brevis OX=1047168 GN=TI39_contig334g00007 PE=3 SV=1
72.623 13871 pos. 1 - 494 [ 20, -46] tr|A0A1E3QEL0|A0A1E3QEL0_LIPST Purple acid phosphatase OS=Lipomyces starkeyi NRRL Y-11557 OX=675824 GN=LIPSTDRAFT_1422 PE=3 SV=1
72.634 13873 pos. 4 - 485 [ 27, -50] tr|A0A6A6PV28|A0A6A6PV28_9PEZI Purple acid phosphatase OS=Neohortaea acidophila OX=245834 GN=BDY17DRAFT_316080 PE=3 SV=1
72.670 13880 pos. 3 - 490 [ 38, -43] tr|A0A1L9SDH3|A0A1L9SDH3_9EURO Purple acid phosphatase OS=Penicilliopsis zonata CBS 506.65 OX=1073090 GN=ASPZODRAFT_2111045 PE=3 SV=1
72.691 13884 pos. 10 - 501 [ 31, -47] tr|A0A3D8T151|A0A3D8T151_9HELO Purple acid phosphatase OS=Coleophoma crateriformis OX=565419 GN=BP5796_01696 PE=3 SV=1
72.826 13910 pos. 1 - 496 [ 20, -47] tr|A0A229XQ05|A0A229XQ05_9EURO Purple acid phosphatase OS=Aspergillus turcosus OX=1245748 GN=CDV55_107278 PE=3 SV=1
72.841 13913 pos. 1 - 498 [ 20, -42] tr|A0A316VQB4|A0A316VQB4_9BASI Purple acid phosphatase OS=Meira miltonrushii OX=1280837 GN=FA14DRAFT_171251 PE=3 SV=1
72.888 13922 pos. 29 - 495 [ 49, -48] tr|A0A364KQ76|A0A364KQ76_9EURO Purple acid phosphatase OS=Talaromyces amestolkiae OX=1196081 GN=BHQ10_001724 PE=3 SV=1
72.899 13924 pos. 1 - 501 [ 20, -43] tr|A0A166WZU8|A0A166WZU8_METRR Purple acid phosphatase OS=Metarhizium rileyi (strain RCEF 4871) OX=1081105 GN=NOR_08027 PE=3 SV=1
72.945 13933 pos. 1 - 488 [ 1, -49] tr|A0A1V8V8G7|A0A1V8V8G7_9PEZI Purple acid phosphatase OS=Rachicladosporium sp. CCFEE 5018 OX=1974281 GN=B0A51_00977 PE=3 SV=1
72.997 13943 pos. 7 - 474 [ 59, -42] tr|M7SUS8|M7SUS8_EUTLA Purple acid phosphatase OS=Eutypa lata (strain UCR-EL1) OX=1287681 GN=UCREL1_4724 PE=3 SV=1
73.085 13960 pos. 4 - 493 [ 24, -48] tr|A0A443HHW1|A0A443HHW1_BYSSP Purple acid phosphatase OS=Byssochlamys spectabilis OX=264951 GN=C8Q69DRAFT_482488 PE=3 SV=1
73.096 13962 pos. 1 - 488 [ 1, -49] tr|A0A1V8TJN9|A0A1V8TJN9_9PEZI Purple acid phosphatase OS=Rachicladosporium antarcticum OX=1507870 GN=B0A48_03185 PE=3 SV=1
73.189 13980 pos. 6 - 501 [ 27, -47] tr|A0A3D8S0U9|A0A3D8S0U9_9HELO Purple acid phosphatase OS=Coleophoma cylindrospora OX=1849047 GN=BP6252_04557 PE=3 SV=1
73.345 14010 pos. 1 - 483 [ 20, -42] tr|A0A2N6NXK9|A0A2N6NXK9_BEABA Purple acid phosphatase OS=Beauveria bassiana OX=176275 GN=aphA_0 PE=3 SV=1
73.770 14092 pos. 6 - 500 [ 27, -43] tr|A0A177TJI3|A0A177TJI3_9BASI Purple acid phosphatase OS=Tilletia indica OX=43049 GN=A4X13_g4492 PE=3 SV=1
74.030 14142 pos. 1 - 496 [ 20, -43] tr|A0A316V6K3|A0A316V6K3_9BASI Purple acid phosphatase OS=Meira miltonrushii OX=1280837 GN=FA14DRAFT_135228 PE=3 SV=1
74.082 14152 pos. 1 - 493 [ 20, -46] tr|A0A0B2WSA1|A0A0B2WSA1_METAS Purple acid phosphatase OS=Metarhizium album (strain ARSEF 1941) OX=1081103 GN=MAM_05012 PE=3 SV=1
74.315 14197 pos. 1 - 495 [ 1, -46] tr|A0A167D8C2|A0A167D8C2_METRR Purple acid phosphatase OS=Metarhizium rileyi (strain RCEF 4871) OX=1081105 GN=NOR_04914 PE=3 SV=1
74.378 14209 pos. 1 - 474 [ 1, -46] tr|A0A4Q7K5E3|A0A4Q7K5E3_METCM Purple acid phosphatase OS=Pochonia chlamydosporia 123 OX=1052797 GN=I1G_00009886 PE=3 SV=1
74.450 14223 pos. 1 - 499 [ 20, -43] tr|A0A7D5YVR9|A0A7D5YVR9_9HYPO Purple acid phosphatase OS=Metarhizium brunneum OX=500148 GN=PAP6_0 PE=3 SV=1
74.476 14228 pos. 1 - 492 [ 20, -50] tr|B8MJR7|B8MJR7_TALSN Purple acid phosphatase OS=Talaromyces stipitatus (strain ATCC 10500 / CBS 375.48 / QM 6759 / NRRL 1006) OX=441959 GN=TSTA_042090 PE=3 SV=1
74.507 14234 pos. 1 - 495 [ 20, -46] tr|E9DRE6|E9DRE6_METAQ Purple acid phosphatase OS=Metarhizium acridum (strain CQMa 102) OX=655827 GN=MAC_00315 PE=3 SV=1
74.590 14250 pos. 12 - 496 [ 31, -43] tr|A0A7R7XFG8|A0A7R7XFG8_9EURO Purple acid phosphatase OS=Aspergillus puulaauensis OX=1220207 GN=APUU_20733A PE=3 SV=1
74.632 14258 pos. 6 - 487 [ 26, -43] tr|A0A319CDJ9|A0A319CDJ9_9EURO Purple acid phosphatase OS=Aspergillus uvarum CBS 121591 OX=1448315 GN=BO82DRAFT_383384 PE=3 SV=1
74.762 14283 pos. 13 - 502 [ 27, -43] tr|A0A194VMU3|A0A194VMU3_9PEZI Purple acid phosphatase OS=Valsa mali OX=105487 GN=VM1G_00806 PE=3 SV=1
74.783 14287 pos. 3 - 494 [ 28, -43] tr|A0A1L9PBL2|A0A1L9PBL2_ASPVE Purple acid phosphatase OS=Aspergillus versicolor CBS 583.65 OX=1036611 GN=ASPVEDRAFT_123510 PE=3 SV=1
74.876 14305 pos. 1 - 490 [ 20, -50] tr|B6QIV6|B6QIV6_TALMQ Purple acid phosphatase OS=Talaromyces marneffei (strain ATCC 18224 / CBS 334.59 / QM 7333) OX=441960 GN=PMAA_098910 PE=3 SV=1
74.902 14310 pos. 11 - 499 [ 31, -43] tr|S3D410|S3D410_OPHP1 Purple acid phosphatase OS=Ophiostoma piceae (strain UAMH 11346) OX=1262450 GN=F503_00898 PE=3 SV=1
74.917 14313 pos. 1 - 496 [ 1, -46] tr|A0A179F951|A0A179F951_METCM Purple acid phosphatase OS=Pochonia chlamydosporia 170 OX=1380566 GN=VFPPC_07269 PE=3 SV=1
74.990 14327 pos. 1 - 495 [ 20, -46] tr|A0A014R1N7|A0A014R1N7_9HYPO Purple acid phosphatase OS=Metarhizium robertsii OX=568076 GN=X797_005589 PE=3 SV=1
75.058 14340 pos. 1 - 499 [ 20, -43] tr|A0A0F8U0E9|A0A0F8U0E9_9EURO Purple acid phosphatase OS=Aspergillus rambellii OX=308745 GN=ARAM_000565 PE=3 SV=1
75.073 14343 pos. 1 - 495 [ 20, -42] tr|A0A2H1FJ14|A0A2H1FJ14_ZYMTR Purple acid phosphatase OS=Zymoseptoria tritici ST99CH_1E4 OX=1276532 GN=ZT1E4_G91 PE=3 SV=1
75.073 14343 pos. 1 - 500 [ 20, -43] tr|A0A316YGV7|A0A316YGV7_9BASI Purple acid phosphatase OS=Acaromyces ingoldii OX=215250 GN=FA10DRAFT_268306 PE=3 SV=1
75.110 14350 pos. 1 - 495 [ 20, -46] tr|A0A0B4H5E4|A0A0B4H5E4_METGA Purple acid phosphatase OS=Metarhizium guizhouense (strain ARSEF 977) OX=1276136 GN=MGU_05662 PE=3 SV=1
75.115 14351 pos. 1 - 504 [ 20, -43] tr|A0A2T3A1I7|A0A2T3A1I7_9PEZI Purple acid phosphatase OS=Coniella lustricola OX=2025994 GN=BD289DRAFT_484576 PE=3 SV=1
75.141 14356 pos. 1 - 492 [ 20, -43] tr|A0A6J3ME33|A0A6J3ME33_9PEZI Purple acid phosphatase OS=Dissoconium aciculare CBS 342.82 OX=1314786 GN=K489DRAFT_149198 PE=3 SV=1
75.146 14357 pos. 5 - 494 [ 28, -43] tr|A0A1L9TZB5|A0A1L9TZB5_9EURO Purple acid phosphatase OS=Aspergillus sydowii CBS 593.65 OX=1036612 GN=ASPSYDRAFT_343636 PE=3 SV=1
75.198 14367 pos. 1 - 492 [ 28, -43] tr|M2Y0C9|M2Y0C9_DOTSN Purple acid phosphatase OS=Dothistroma septosporum (strain NZE10 / CBS 128990) OX=675120 GN=DOTSEDRAFT_180664 PE=3 SV=1
75.250 14377 pos. 1 - 492 [ 20, -47] tr|A0A0D9PID8|A0A0D9PID8_METAN Purple acid phosphatase OS=Metarhizium anisopliae BRIP 53293 OX=1291518 GN=H634G_00106 PE=3 SV=1
75.276 14382 pos. 1 - 494 [ 20, -43] tr|A0A6H0XNR2|A0A6H0XNR2_9PEZI Purple acid phosphatase OS=Peltaster fructicola OX=286661 GN=AMS68_001914 PE=3 SV=1
75.281 14383 pos. 10 - 500 [ 29, -43] tr|A0A2P5HKA3|A0A2P5HKA3_9PEZI Purple acid phosphatase OS=Diaporthe helianthi OX=158607 GN=DHEL01_v210937 PE=3 SV=1
75.348 14396 pos. 7 - 495 [ 30, -43] tr|A0A5N6U334|A0A5N6U334_9EURO Purple acid phosphatase OS=Aspergillus avenaceus OX=36643 GN=BDV25DRAFT_169579 PE=3 SV=1
75.436 14413 pos. 4 - 499 [ 28, -43] tr|F0XDX6|F0XDX6_GROCL Purple acid phosphatase OS=Grosmannia clavigera (strain kw1407 / UAMH 11150) OX=655863 GN=CMQ_1314 PE=3 SV=1
75.499 14425 pos. 1 - 499 [ 20, -43] tr|A0A014PKX0|A0A014PKX0_9HYPO Purple acid phosphatase OS=Metarhizium robertsii OX=568076 GN=X797_010309 PE=3 SV=1
75.556 14436 pos. 1 - 495 [ 20, -42] tr|A0A1X7RD85|A0A1X7RD85_ZYMTR Purple acid phosphatase OS=Zymoseptoria tritici ST99CH_3D7 OX=1276538 GN=ZT3D7_G101 PE=3 SV=1
75.603 14445 pos. 1 - 499 [ 20, -43] tr|A0A179F0F8|A0A179F0F8_METCM Purple acid phosphatase OS=Pochonia chlamydosporia 170 OX=1380566 GN=VFPPC_10351 PE=3 SV=1
75.613 14447 pos. 11 - 510 [ 30, -43] tr|A0A0B2WR91|A0A0B2WR91_METAS Purple acid phosphatase OS=Metarhizium album (strain ARSEF 1941) OX=1081103 GN=MAM_05982 PE=3 SV=1
75.618 14448 pos. 7 - 497 [ 28, -43] tr|A0A0A2KMS1|A0A0A2KMS1_PENIT Purple acid phosphatase OS=Penicillium italicum OX=40296 GN=PITC_007580 PE=3 SV=1
75.634 14451 pos. 1 - 495 [ 20, -46] tr|A0A7D5V069|A0A7D5V069_9HYPO Purple acid phosphatase OS=Metarhizium brunneum OX=500148 GN=PAP6_1 PE=3 SV=1
75.654 14455 pos. 1 - 506 [ 3, -43] tr|A0A4S3JQA7|A0A4S3JQA7_9EURO Purple acid phosphatase OS=Aspergillus tanneri OX=1220188 GN=EYZ11_002601 PE=3 SV=1
75.675 14459 pos. 6 - 484 [ 30, -43] tr|A0A4V4JF59|A0A4V4JF59_AURPU Purple acid phosphatase OS=Aureobasidium pullulans OX=5580 GN=D6D08_07564 PE=3 SV=1
75.706 14465 pos. 1 - 492 [ 20, -50] tr|A0A364L3F8|A0A364L3F8_9EURO Purple acid phosphatase OS=Talaromyces amestolkiae OX=1196081 GN=BHQ10_006348 PE=3 SV=1
75.706 14465 pos. 7 - 489 [ 27, -43] tr|B0YBP5|B0YBP5_ASPFC Purple acid phosphatase OS=Neosartorya fumigata (strain CEA10 / CBS 144.89 / FGSC A1163) OX=451804 GN=AFUB_087370 PE=3 SV=1
75.717 14467 pos. 3 - 499 [ 26, -43] tr|A0A7C8MU30|A0A7C8MU30_9PEZI Purple acid phosphatase OS=Xylaria multiplex OX=323545 GN=GQX73_g4976 PE=3 SV=1
75.743 14472 pos. 1 - 505 [ 1, -43] tr|A0A6A6W2L6|A0A6A6W2L6_9PEZI Purple acid phosphatase OS=Pseudovirgaria hyperparasitica OX=470096 GN=EJ05DRAFT_539350 PE=3 SV=1
75.769 14477 pos. 1 - 492 [ 20, -50] tr|A0A0B8N0F6|A0A0B8N0F6_9EURO Purple acid phosphatase OS=Talaromyces cellulolyticus OX=1472165 GN=TCE0_011r00501 PE=3 SV=1
75.769 14477 pos. 1 - 498 [ 21, -43] tr|A0A100IUC2|A0A100IUC2_ASPNG Purple acid phosphatase OS=Aspergillus niger OX=5061 GN=ABL_10080 PE=3 SV=1
75.774 14478 pos. 1 - 498 [ 21, -43] tr|A0A318YJE3|A0A318YJE3_ASPNB Purple acid phosphatase OS=Aspergillus neoniger (strain CBS 115656) OX=1448310 GN=BO87DRAFT_376754 PE=3 SV=1
75.810 14485 pos. 9 - 491 [ 31, -43] tr|A0A6A6C694|A0A6A6C694_9PEZI Purple acid phosphatase OS=Zasmidium cellare ATCC 36951 OX=1080233 GN=M409DRAFT_68980 PE=3 SV=1
75.872 14497 pos. 3 - 499 [ 26, -43] tr|A0A1V1SR45|A0A1V1SR45_9FUNG Purple acid phosphatase OS=fungal sp. No.14919 OX=1813822 GN=ANO14919_003410 PE=3 SV=1
75.893 14501 pos. 3 - 497 [ 27, -43] tr|A0A1U8QN50|A0A1U8QN50_EMENI Purple acid phosphatase OS=Emericella nidulans (strain FGSC A4 / ATCC 38163 / CBS 112.46 / NRRL 194 / M139) OX=227321 GN=AN2360.2 PE=3 SV=1
75.966 14515 pos. 13 - 499 [ 31, -43] tr|A0A6A5TNP2|A0A6A5TNP2_9PLEO Purple acid phosphatase OS=Byssothecium circinans OX=147558 GN=CC80DRAFT_596523 PE=3 SV=1
75.971 14516 pos. 3 - 499 [ 26, -43] tr|A0A4Z0YC53|A0A4Z0YC53_9PEZI Purple acid phosphatase OS=Xylaria hypoxylon OX=37992 GN=E0Z10_g7235 PE=3 SV=1
75.976 14517 pos. 1 - 498 [ 21, -43] tr|A0A1L9MSN3|A0A1L9MSN3_ASPTC Purple acid phosphatase OS=Aspergillus tubingensis (strain CBS 134.48) OX=767770 GN=ASPTUDRAFT_32987 PE=3 SV=1
75.981 14518 pos. 1 - 496 [ 20, -43] tr|A0A1V6PG88|A0A1V6PG88_PENDC Purple acid phosphatase OS=Penicillium decumbens OX=69771 GN=PENDEC_c006G04894 PE=3 SV=1
75.981 14518 pos. 3 - 499 [ 26, -43] tr|A0A439D061|A0A439D061_9PEZI Purple acid phosphatase OS=Xylaria grammica OX=363999 GN=EKO27_g7266 PE=3 SV=1
75.981 14518 pos. 12 - 512 [ 28, -43] tr|A0A0F2M4W4|A0A0F2M4W4_SPOSC Purple acid phosphatase OS=Sporothrix schenckii 1099-18 OX=1397361 GN=SPSK_09115 PE=3 SV=1
75.997 14521 pos. 1 - 498 [ 20, -43] tr|A0A167HIN9|A0A167HIN9_CORFA Purple acid phosphatase OS=Cordyceps fumosorosea (strain ARSEF 2679) OX=1081104 GN=ISF_09489 PE=3 SV=1
76.013 14524 pos. 1 - 498 [ 21, -43] tr|A0A317UMY3|A0A317UMY3_ASPEC Purple acid phosphatase OS=Aspergillus eucalypticola (strain CBS 122712 / IBT 29274) OX=1448314 GN=BO83DRAFT_382902 PE=3 SV=1
76.039 14529 pos. 1 - 496 [ 20, -43] tr|A0A4S8VE34|A0A4S8VE34_AURPU Purple acid phosphatase OS=Aureobasidium pullulans OX=5580 GN=D6D03_03002 PE=3 SV=1
76.039 14529 pos. 4 - 499 [ 27, -43] tr|A0A178AJV5|A0A178AJV5_9PLEO Purple acid phosphatase OS=Stagonospora sp. SRC1lsM3a OX=765868 GN=IQ06DRAFT_357706 PE=3 SV=1
76.039 14529 pos. 7 - 496 [ 27, -43] tr|A0A074YPN2|A0A074YPN2_AURSE Purple acid phosphatase OS=Aureobasidium subglaciale (strain EXF-2481) OX=1043005 GN=AUEXF2481DRAFT_1239 PE=3 SV=1
76.075 14536 pos. 1 - 496 [ 20, -43] tr|A0A074XWF3|A0A074XWF3_AURPU Purple acid phosphatase OS=Aureobasidium pullulans EXF-150 OX=1043002 GN=M438DRAFT_309792 PE=3 SV=1
76.080 14537 pos. 1 - 496 [ 20, -43] tr|A0A4S9QAJ8|A0A4S9QAJ8_AURPU Purple acid phosphatase OS=Aureobasidium pullulans OX=5580 GN=D6C92_10530 PE=3 SV=1
76.085 14538 pos. 8 - 494 [ 28, -43] tr|A0A6A6IBH8|A0A6A6IBH8_9PLEO Purple acid phosphatase OS=Trematosphaeria pertusa OX=390896 GN=BU26DRAFT_531435 PE=3 SV=1
76.116 14544 pos. 7 - 497 [ 28, -43] tr|B6HUH0|B6HUH0_PENRW Purple acid phosphatase OS=Penicillium rubens (strain ATCC 28089 / DSM 1075 / NRRL 1951 / Wisconsin 54-1255) OX=500485 GN=Pc22g09580 PE=3 SV=1
76.122 14545 pos. 1 - 498 [ 21, -43] tr|G7XLN6|G7XLN6_ASPKW Purple acid phosphatase OS=Aspergillus kawachii (strain NBRC 4308) OX=1033177 GN=AKAW_05991 PE=3 SV=1
76.122 14545 pos. 12 - 500 [ 30, -43] tr|A0A0A1SY42|A0A0A1SY42_9HYPO Purple acid phosphatase OS=Torrubiella hemipterigena OX=1531966 GN=VHEMI03294 PE=3 SV=1
76.142 14549 pos. 1 - 496 [ 20, -43] tr|A0A4S9W9C6|A0A4S9W9C6_AURPU Purple acid phosphatase OS=Aureobasidium pullulans OX=5580 GN=D6C85_09469 PE=3 SV=1
76.147 14550 pos. 1 - 496 [ 20, -43] tr|A0A4S8V2W9|A0A4S8V2W9_AURPU Purple acid phosphatase OS=Aureobasidium pullulans OX=5580 GN=D6D24_10520 PE=3 SV=1
76.153 14551 pos. 1 - 503 [ 21, -43] tr|A0A505I3E1|A0A505I3E1_ASPNG Purple acid phosphatase OS=Aspergillus niger OX=5061 GN=CAN33_0021715 PE=3 SV=1
76.158 14552 pos. 1 - 498 [ 21, -43] tr|A0A1L9UDM8|A0A1L9UDM8_ASPBC Purple acid phosphatase OS=Aspergillus brasiliensis (strain CBS 101740 / IMI 381727 / IBT 21946) OX=767769 GN=ASPBRDRAFT_45061 PE=3 SV=1
76.158 14552 pos. 7 - 497 [ 28, -43] tr|A0A0A2IQY6|A0A0A2IQY6_PENEN Purple acid phosphatase OS=Penicillium expansum OX=27334 GN=PEX2_084000 PE=3 SV=1
76.173 14555 pos. 1 - 495 [ 20, -42] tr|A0A1Y6L5Z3|A0A1Y6L5Z3_ZYMTR Purple acid phosphatase OS=Zymoseptoria tritici ST99CH_1A5 OX=1276529 GN=ZT1A5_G95 PE=3 SV=1
76.194 14559 pos. 1 - 495 [ 20, -43] tr|A0A0L0N9Q0|A0A0L0N9Q0_TOLOC Purple acid phosphatase OS=Tolypocladium ophioglossoides (strain CBS 100239) OX=1163406 GN=TOPH_04549 PE=3 SV=1
76.194 14559 pos. 1 - 496 [ 21, -43] tr|A0A6G1L270|A0A6G1L270_9PEZI Purple acid phosphatase OS=Teratosphaeria nubilosa OX=161662 GN=EJ03DRAFT_329616 PE=3 SV=1
76.199 14560 pos. 1 - 496 [ 20, -43] tr|A0A4S9L3R5|A0A4S9L3R5_AURPU Purple acid phosphatase OS=Aureobasidium pullulans OX=5580 GN=D6D00_06359 PE=3 SV=1
76.205 14561 pos. 1 - 496 [ 20, -43] tr|A0A4T0C5F0|A0A4T0C5F0_AURPU Purple acid phosphatase OS=Aureobasidium pullulans OX=5580 GN=D6C76_02759 PE=3 SV=1
76.231 14566 pos. 1 - 485 [ 33, -43] tr|A0A135LQ40|A0A135LQ40_PENPA Purple acid phosphatase OS=Penicillium patulum OX=5078 GN=PGRI_066590 PE=3 SV=1
76.231 14566 pos. 1 - 496 [ 20, -43] tr|A0A4S9L6H0|A0A4S9L6H0_AURPU Purple acid phosphatase OS=Aureobasidium pullulans OX=5580 GN=D6C89_06592 PE=3 SV=1
76.246 14569 pos. 1 - 496 [ 20, -43] tr|A0A4S8TI47|A0A4S8TI47_AURPU Purple acid phosphatase OS=Aureobasidium pullulans OX=5580 GN=D6D29_03549 PE=3 SV=1
76.246 14569 pos. 7 - 493 [ 31, -42] tr|A0A2H3RQR3|A0A2H3RQR3_GIBFU Purple acid phosphatase OS=Gibberella fujikuroi OX=5127 GN=FFC1_06810 PE=3 SV=1
76.251 14570 pos. 1 - 496 [ 20, -43] tr|S7Z876|S7Z876_PENO1 Purple acid phosphatase OS=Penicillium oxalicum (strain 114-2 / CGMCC 5302) OX=933388 GN=PDE_01315 PE=3 SV=1
76.256 14571 pos. 1 - 496 [ 20, -43] tr|A0A4S9CTA7|A0A4S9CTA7_AURPU Purple acid phosphatase OS=Aureobasidium pullulans OX=5580 GN=D6D13_05868 PE=3 SV=1
76.256 14571 pos. 1 - 496 [ 20, -43] tr|A0A4S9CWT6|A0A4S9CWT6_AURPU Purple acid phosphatase OS=Aureobasidium pullulans OX=5580 GN=D6D17_03658 PE=3 SV=1
76.256 14571 pos. 7 - 497 [ 28, -43] tr|A0A1V6SKW2|A0A1V6SKW2_9EURO Purple acid phosphatase OS=Penicillium flavigenum OX=254877 GN=PENFLA_c038G02472 PE=3 SV=1
76.272 14574 pos. 1 - 496 [ 20, -43] tr|A0A4S9N7T7|A0A4S9N7T7_AURPU Purple acid phosphatase OS=Aureobasidium pullulans OX=5580 GN=D6C98_05231 PE=3 SV=1
76.282 14576 pos. 1 - 496 [ 20, -43] tr|A0A4S9E4T6|A0A4S9E4T6_AURPU Purple acid phosphatase OS=Aureobasidium pullulans OX=5580 GN=D6D12_02433 PE=3 SV=1
76.282 14576 pos. 1 - 498 [ 21, -43] tr|A0A3F3PQ07|A0A3F3PQ07_9EURO Purple acid phosphatase OS=Aspergillus welwitschiae OX=1341132 GN=BDQ94DRAFT_183092 PE=3 SV=1
76.293 14578 pos. 7 - 493 [ 31, -42] tr|A0A0I9XCN8|A0A0I9XCN8_GIBFU Purple acid phosphatase OS=Gibberella fujikuroi OX=5127 GN=LW93_8067 PE=3 SV=1
76.298 14579 pos. 1 - 496 [ 20, -43] tr|A0A4S9P8Q7|A0A4S9P8Q7_AURPU Purple acid phosphatase OS=Aureobasidium pullulans OX=5580 GN=D6C97_01932 PE=3 SV=1
76.298 14579 pos. 7 - 497 [ 28, -43] tr|A0A1V6ZAA3|A0A1V6ZAA3_PENNA Purple acid phosphatase OS=Penicillium nalgiovense OX=60175 GN=PENNAL_c0001G10373 PE=3 SV=1
76.303 14580 pos. 5 - 493 [ 31, -42] tr|A0A365MKN2|A0A365MKN2_GIBIN Purple acid phosphatase OS=Gibberella intermedia OX=948311 GN=FPRO05_07374 PE=3 SV=1
76.319 14583 pos. 7 - 497 [ 28, -43] tr|A0A319CS81|A0A319CS81_9EURO Purple acid phosphatase OS=Aspergillus ellipticus CBS 707.79 OX=1448320 GN=BO71DRAFT_469036 PE=3 SV=1
76.324 14584 pos. 1 - 496 [ 20, -43] tr|A0A4S9S2F5|A0A4S9S2F5_AURPU Purple acid phosphatase OS=Aureobasidium pullulans OX=5580 GN=D6C91_10529 PE=3 SV=1
76.329 14585 pos. 7 - 498 [ 28, -43] tr|W6QHE1|W6QHE1_PENRF Purple acid phosphatase OS=Penicillium roqueforti (strain FM164) OX=1365484 GN=PROQFM164_S05g000066 PE=3 SV=1
76.340 14587 pos. 1 - 496 [ 20, -43] tr|A0A4S8SS61|A0A4S8SS61_AURPU Purple acid phosphatase OS=Aureobasidium pullulans OX=5580 GN=D6D28_03109 PE=3 SV=1
76.340 14587 pos. 1 - 496 [ 20, -43] tr|A0A4S9HM29|A0A4S9HM29_AURPU Purple acid phosphatase OS=Aureobasidium pullulans OX=5580 GN=D6D04_07025 PE=3 SV=1
76.340 14587 pos. 6 - 495 [ 26, -43] tr|A0A1Q5U0F3|A0A1Q5U0F3_9EURO Purple acid phosphatase OS=Penicillium subrubescens OX=1316194 GN=PENSUB_6676 PE=3 SV=1
76.345 14588 pos. 1 - 496 [ 20, -43] tr|A0A4T0AH07|A0A4T0AH07_AURPU Purple acid phosphatase OS=Aureobasidium pullulans OX=5580 GN=D6C80_02524 PE=3 SV=1
76.355 14590 pos. 1 - 496 [ 20, -43] tr|A0A4T0DQI8|A0A4T0DQI8_AURPU Purple acid phosphatase OS=Aureobasidium pullulans OX=5580 GN=D6C77_01690 PE=3 SV=1
76.355 14590 pos. 7 - 493 [ 31, -42] tr|A0A420TD64|A0A420TD64_GIBIN Purple acid phosphatase OS=Gibberella intermedia OX=948311 GN=BFJ72_g6888 PE=3 SV=1
76.360 14591 pos. 1 - 496 [ 20, -43] tr|A0A4S8X9G4|A0A4S8X9G4_AURPU Purple acid phosphatase OS=Aureobasidium pullulans OX=5580 GN=D6C82_03670 PE=3 SV=1
76.365 14592 pos. 1 - 499 [ 20, -42] tr|A0A162I1A0|A0A162I1A0_9HYPO Purple acid phosphatase OS=Beauveria brongniartii RCEF 3172 OX=1081107 GN=BBO_00982 PE=3 SV=1
76.386 14596 pos. 1 - 496 [ 20, -43] tr|A0A4V4K8D9|A0A4V4K8D9_AURPU Purple acid phosphatase OS=Aureobasidium pullulans OX=5580 GN=D6C93_10352 PE=3 SV=1
76.423 14603 pos. 1 - 496 [ 20, -43] tr|A0A4T0C1F8|A0A4T0C1F8_AURPU Purple acid phosphatase OS=Aureobasidium pullulans OX=5580 GN=D6C78_03440 PE=3 SV=1
76.428 14604 pos. 12 - 497 [ 31, -43] tr|A0A1V6QR08|A0A1V6QR08_9EURO Purple acid phosphatase OS=Penicillium solitum OX=60172 GN=PENSOL_c050G11347 PE=3 SV=1
76.433 14605 pos. 7 - 497 [ 28, -43] tr|A0A0M8NXN6|A0A0M8NXN6_9EURO Purple acid phosphatase OS=Penicillium nordicum OX=229535 GN=ACN38_g12104 PE=3 SV=1
76.480 14614 pos. 1 - 498 [ 21, -43] tr|A0A370PUR6|A0A370PUR6_ASPPH Purple acid phosphatase OS=Aspergillus phoenicis ATCC 13157 OX=1353007 GN=M752DRAFT_274011 PE=3 SV=1
76.480 14614 pos. 1 - 499 [ 20, -43] tr|K9F5N6|K9F5N6_PEND1 Purple acid phosphatase OS=Penicillium digitatum (strain Pd1 / CECT 20795) OX=1170230 GN=PDIP_86450 PE=3 SV=1
76.490 14616 pos. 7 - 493 [ 31, -42] tr|A0A1L7VID3|A0A1L7VID3_FUSPR Purple acid phosphatase OS=Fusarium proliferatum (strain ET1) OX=1227346 GN=FPRO_05533 PE=3 SV=1
76.542 14626 pos. 7 - 497 [ 28, -43] tr|A0A1V6N668|A0A1V6N668_PENPO Purple acid phosphatase OS=Penicillium polonicum OX=60169 GN=PENPOL_c027G06360 PE=3 SV=1
76.547 14627 pos. 7 - 497 [ 28, -43] tr|A0A117NKW2|A0A117NKW2_9EURO Purple acid phosphatase OS=Penicillium freii OX=48697 GN=ACN42_g10454 PE=3 SV=1
76.594 14636 pos. 1 - 493 [ 27, -42] tr|A0A366Q8S8|A0A366Q8S8_GIBMO Purple acid phosphatase OS=Gibberella moniliformis OX=117187 GN=FVER53263_04310 PE=3 SV=1
76.594 14636 pos. 1 - 506 [ 1, -43] tr|A0A162L636|A0A162L636_9PEZI Purple acid phosphatase OS=Sporothrix insectorum RCEF 264 OX=1081102 GN=SPI_01230 PE=3 SV=1
76.656 14648 pos. 8 - 496 [ 28, -43] tr|A0A074WAJ1|A0A074WAJ1_9PEZI Purple acid phosphatase OS=Aureobasidium namibiae CBS 147.97 OX=1043004 GN=M436DRAFT_53978 PE=3 SV=1
76.687 14654 pos. 1 - 493 [ 27, -42] tr|A0A420P5V1|A0A420P5V1_FUSOX Purple acid phosphatase OS=Fusarium oxysporum OX=5507 GN=BFJ71_g13202 PE=3 SV=1
76.698 14656 pos. 1 - 509 [ 1, -42] tr|A0A179IBD7|A0A179IBD7_CORDF Purple acid phosphatase OS=Cordyceps confragosa OX=2714763 GN=LLEC1_06732 PE=3 SV=1
76.708 14658 pos. 11 - 500 [ 28, -43] tr|A0A553HT62|A0A553HT62_9PEZI Purple acid phosphatase OS=Xylaria flabelliformis OX=2512241 GN=FHL15_007923 PE=3 SV=1
76.713 14659 pos. 1 - 497 [ 28, -43] tr|A0A1V6UXZ4|A0A1V6UXZ4_9EURO Purple acid phosphatase OS=Penicillium coprophilum OX=36646 GN=PENCOP_c003G05080 PE=3 SV=1
76.713 14659 pos. 8 - 495 [ 28, -43] tr|A0A074VP15|A0A074VP15_9PEZI Purple acid phosphatase OS=Aureobasidium melanogenum CBS 110374 OX=1043003 GN=M437DRAFT_57069 PE=3 SV=1
76.718 14660 pos. 1 - 496 [ 20, -43] tr|A1CGH8|A1CGH8_ASPCL Purple acid phosphatase OS=Aspergillus clavatus (strain ATCC 1007 / CBS 513.65 / DSM 816 / NCTC 3887 / NRRL 1 / QM 1276 / 107) OX=344612 GN=ACLA_066940 PE=3 SV=1
76.755 14667 pos. 7 - 499 [ 27, -42] tr|I1RKT7|I1RKT7_GIBZE Purple acid phosphatase OS=Gibberella zeae (strain ATCC MYA-4620 / CBS 123657 / FGSC 9075 / NRRL 31084 / PH-1) OX=229533 GN=FG04504.1 PE=3 SV=1
76.775 14671 pos. 1 - 498 [ 21, -43] tr|A0A319EJJ0|A0A319EJJ0_ASPSB Purple acid phosphatase OS=Aspergillus sclerotiicarbonarius (strain CBS 121057 / IBT 28362) OX=1448318 GN=BO78DRAFT_415520 PE=3 SV=1
76.781 14672 pos. 1 - 493 [ 27, -42] tr|A0A366RP36|A0A366RP36_GIBMO Purple acid phosphatase OS=Gibberella moniliformis OX=117187 GN=FVER53590_04310 PE=3 SV=1
76.781 14672 pos. 1 - 493 [ 27, -42] tr|W7LTK1|W7LTK1_GIBM7 Purple acid phosphatase OS=Gibberella moniliformis (strain M3125 / FGSC 7600) OX=334819 GN=FVEG_04310 PE=3 SV=1
76.796 14675 pos. 6 - 495 [ 26, -43] tr|A0A1S9RDK4|A0A1S9RDK4_PENBI Purple acid phosphatase OS=Penicillium brasilianum OX=104259 GN=PEBR_35490 PE=3 SV=1
76.801 14676 pos. 7 - 498 [ 27, -43] tr|A0A168F9L9|A0A168F9L9_CORDF Purple acid phosphatase OS=Akanthomyces lecanii RCEF 1005 OX=1081108 GN=LEL_06845 PE=3 SV=1
76.822 14680 pos. 1 - 498 [ 21, -43] tr|A0A395GIU5|A0A395GIU5_9EURO Purple acid phosphatase OS=Aspergillus ibericus CBS 121593 OX=1448316 GN=BO80DRAFT_469480 PE=3 SV=1
76.827 14681 pos. 1 - 498 [ 20, -43] tr|A0A5N6G7A7|A0A5N6G7A7_PETAA Purple acid phosphatase OS=Petromyces alliaceus OX=209559 GN=BDW43DRAFT_321305 PE=3 SV=1
76.833 14682 pos. 7 - 499 [ 27, -42] tr|A0A545VHU5|A0A545VHU5_9HYPO Purple acid phosphatase OS=Cordyceps javanica OX=43265 GN=IF1G_01226 PE=3 SV=1
76.838 14683 pos. 1 - 498 [ 21, -43] tr|A0A317WVH8|A0A317WVH8_9EURO Purple acid phosphatase OS=Aspergillus sclerotioniger CBS 115572 OX=1450535 GN=BO94DRAFT_462901 PE=3 SV=1
76.838 14683 pos. 1 - 499 [ 20, -43] tr|A0A1L9VBR1|A0A1L9VBR1_ASPGL Purple acid phosphatase OS=Aspergillus glaucus CBS 516.65 OX=1160497 GN=ASPGLDRAFT_50335 PE=3 SV=1
76.843 14684 pos. 1 - 498 [ 20, -43] tr|A0A0A2VQD4|A0A0A2VQD4_BEABA Purple acid phosphatase OS=Beauveria bassiana D1-5 OX=1245745 GN=BBAD15_g4862 PE=3 SV=1
76.843 14684 pos. 5 - 502 [ 20, -43] tr|A0A4E9ENT4|A0A4E9ENT4_GIBZA Purple acid phosphatase OS=Gibberella zeae OX=5518 GN=FUG_LOCUS542108 PE=3 SV=1
76.853 14686 pos. 1 - 493 [ 27, -42] tr|A0A420T2C3|A0A420T2C3_FUSOX Purple acid phosphatase OS=Fusarium oxysporum OX=5507 GN=BFJ70_g7760 PE=3 SV=1
76.853 14686 pos. 1 - 499 [ 20, -42] tr|A0A2S7YDA3|A0A2S7YDA3_BEABA Purple acid phosphatase OS=Beauveria bassiana OX=176275 GN=BB8028_0004g07730 PE=3 SV=1
76.890 14693 pos. 7 - 493 [ 31, -42] tr|A0A1L7SZL0|A0A1L7SZL0_FUSMA Purple acid phosphatase OS=Fusarium mangiferae OX=192010 GN=FMAN_05263 PE=3 SV=1
76.895 14694 pos. 1 - 498 [ 20, -43] tr|A0A5N7CC58|A0A5N7CC58_PETAA Purple acid phosphatase OS=Petromyces alliaceus OX=209559 GN=BDV23DRAFT_152885 PE=3 SV=1
76.921 14699 pos. 1 - 493 [ 27, -42] tr|A0A420PXP0|A0A420PXP0_FUSOX Purple acid phosphatase OS=Fusarium oxysporum OX=5507 GN=BFJ68_g14062 PE=3 SV=1
76.947 14704 pos. 1 - 501 [ 20, -43] tr|A0A507QKP7|A0A507QKP7_MONPU Purple acid phosphatase OS=Monascus purpureus OX=5098 GN=MPDQ_004941 PE=3 SV=1
76.978 14710 pos. 1 - 499 [ 20, -42] tr|J5JRW6|J5JRW6_BEAB2 Purple acid phosphatase OS=Beauveria bassiana (strain ARSEF 2860) OX=655819 GN=BBA_03463 PE=3 SV=1
76.988 14712 pos. 1 - 498 [ 21, -43] tr|A0A1R3RGI6|A0A1R3RGI6_ASPC5 Purple acid phosphatase OS=Aspergillus carbonarius (strain ITEM 5010) OX=602072 GN=ASPCADRAFT_53516 PE=3 SV=1
76.993 14713 pos. 4 - 499 [ 24, -43] tr|A0A6A6S6M1|A0A6A6S6M1_9PLEO Purple acid phosphatase OS=Massarina eburnea CBS 473.64 OX=1395130 GN=P280DRAFT_467997 PE=3 SV=1
77.004 14715 pos. 1 - 493 [ 27, -42] tr|A0A420N154|A0A420N154_FUSOX Purple acid phosphatase OS=Fusarium oxysporum OX=5507 GN=BFJ69_g8776 PE=3 SV=1
77.014 14717 pos. 1 - 493 [ 27, -42] tr|A0A4Q2W369|A0A4Q2W369_FUSOX Purple acid phosphatase OS=Fusarium oxysporum f. sp. narcissi OX=451672 GN=BFJ63_vAg3674 PE=3 SV=1
77.019 14718 pos. 1 - 498 [ 20, -43] tr|K3UU51|K3UU51_FUSPC Purple acid phosphatase OS=Fusarium pseudograminearum (strain CS3096) OX=1028729 GN=FPSE_03718 PE=3 SV=1
77.019 14718 pos. 22 - 515 [ 26, -42] tr|F9FIR6|F9FIR6_FUSOF Purple acid phosphatase OS=Fusarium oxysporum (strain Fo5176) OX=660025 GN=FOXB_06295 PE=3 SV=1
77.025 14719 pos. 23 - 515 [ 27, -42] tr|A0A0J9V2D1|A0A0J9V2D1_FUSO4 Purple acid phosphatase OS=Fusarium oxysporum f. sp. lycopersici (strain 4287 / CBS 123668 / FGSC 9935 / NRRL 34936) OX=426428 GN=FOXG_07382 PE=3 SV=1
77.030 14720 pos. 1 - 497 [ 20, -43] tr|C7ZLA6|C7ZLA6_FUSV7 Purple acid phosphatase OS=Fusarium vanettenii (strain ATCC MYA-4622 / CBS 123669 / FGSC 9596 / NRRL 45880 / 77-13-4) OX=660122 GN=NECHADRAFT_87328 PE=3 SV=1
77.030 14720 pos. 23 - 515 [ 27, -42] tr|W9KWT8|W9KWT8_FUSOX Purple acid phosphatase OS=Fusarium oxysporum Fo47 OX=660027 GN=FOBC_04445 PE=3 SV=1
77.040 14722 pos. 1 - 493 [ 27, -42] tr|A0A2K0WSP6|A0A2K0WSP6_GIBNY Purple acid phosphatase OS=Gibberella nygamai OX=42673 GN=FNYG_01364 PE=3 SV=1
77.040 14722 pos. 1 - 498 [ 20, -43] tr|A0A2H3GCH7|A0A2H3GCH7_GIBZA Purple acid phosphatase OS=Gibberella zeae OX=5518 GN=FGRA07_03540 PE=3 SV=1
77.051 14724 pos. 6 - 495 [ 26, -43] tr|A0A0F7U1T8|A0A0F7U1T8_PENBI Purple acid phosphatase OS=Penicillium brasilianum OX=104259 GN=PMG11_10120 PE=3 SV=1
77.056 14725 pos. 1 - 492 [ 27, -43] tr|W9JD99|W9JD99_FUSOX Purple acid phosphatase OS=Fusarium oxysporum NRRL 32931 OX=660029 GN=FOYG_02061 PE=3 SV=1
77.056 14725 pos. 1 - 498 [ 20, -43] tr|A0A7S8DNY1|A0A7S8DNY1_FUSPS Purple acid phosphatase OS=Fusarium pseudograminearum OX=101028 GN=HYE68_002628 PE=3 SV=1
77.092 14732 pos. 6 - 500 [ 26, -43] tr|A0A318Z3U8|A0A318Z3U8_9EURO Purple acid phosphatase OS=Aspergillus saccharolyticus JOP 1030-1 OX=1450539 GN=BP01DRAFT_306674 PE=3 SV=1
77.108 14735 pos. 5 - 502 [ 20, -43] tr|A0A4U9F657|A0A4U9F657_GIBZA Purple acid phosphatase OS=Gibberella zeae OX=5518 GN=MDC_LOCUS471783 PE=3 SV=1
77.134 14740 pos. 1 - 498 [ 20, -43] tr|A0A7S8HT72|A0A7S8HT72_FUSCU Purple acid phosphatase OS=Fusarium culmorum OX=5516 GN=HYE67_002798 PE=3 SV=1
77.154 14744 pos. 8 - 500 [ 28, -42] tr|W3WV72|W3WV72_PESFW Purple acid phosphatase OS=Pestalotiopsis fici (strain W106-1 / CGMCC3.15140) OX=1229662 GN=PFICI_09797 PE=3 SV=1
77.170 14747 pos. 1 - 491 [ 20, -43] tr|A0A366SC55|A0A366SC55_9HYPO Purple acid phosphatase OS=Fusarium coffeatum OX=231269 GN=FIESC28_00988 PE=3 SV=1
77.243 14761 pos. 1 - 499 [ 20, -42] tr|G3JRY3|G3JRY3_CORMM Purple acid phosphatase OS=Cordyceps militaris (strain CM01) OX=983644 GN=CCM_08674 PE=3 SV=1
77.289 14770 pos. 1 - 497 [ 20, -43] tr|A0A1V6RI09|A0A1V6RI09_9EURO Purple acid phosphatase OS=Penicillium vulpinum OX=29845 GN=PENVUL_c044G09476 PE=3 SV=1
77.300 14772 pos. 3 - 494 [ 24, -43] tr|M2LE39|M2LE39_BAUPA Purple acid phosphatase OS=Baudoinia panamericana (strain UAMH 10762) OX=717646 GN=BAUCODRAFT_38268 PE=3 SV=1
77.315 14775 pos. 1 - 500 [ 20, -43] tr|A0A177BWR5|A0A177BWR5_9PLEO Purple acid phosphatase OS=Paraphaeosphaeria sporulosa OX=1460663 GN=CC84DRAFT_1200384 PE=3 SV=1
77.341 14780 pos. 1 - 499 [ 20, -43] tr|A0A397GQW7|A0A397GQW7_9EURO Purple acid phosphatase OS=Aspergillus turcosus OX=1245748 GN=CDV55_102169 PE=3 SV=1
77.362 14784 pos. 1 - 497 [ 20, -43] tr|A0A428NH39|A0A428NH39_9HYPO Purple acid phosphatase OS=Fusarium sp. AF-6 OX=1325737 GN=CEP53_013573 PE=3 SV=1
77.372 14786 pos. 1 - 498 [ 20, -43] tr|A0A2L2THU4|A0A2L2THU4_9HYPO Purple acid phosphatase OS=Fusarium venenatum OX=56646 PE=3 SV=1
77.429 14797 pos. 1 - 491 [ 20, -43] tr|A0A395T920|A0A395T920_9HYPO Purple acid phosphatase OS=Fusarium longipes OX=694270 GN=FLONG3_736 PE=3 SV=1
77.435 14798 pos. 1 - 500 [ 20, -43] tr|A0A395I036|A0A395I036_ASPHC Purple acid phosphatase OS=Aspergillus homomorphus (strain CBS 101889) OX=1450537 GN=BO97DRAFT_43157 PE=3 SV=1
77.455 14802 pos. 1 - 499 [ 20, -43] tr|A0A421DE62|A0A421DE62_9EURO Purple acid phosphatase OS=Aspergillus turcosus OX=1245748 GN=CFD26_108389 PE=3 SV=1
77.507 14812 pos. 11 - 500 [ 31, -43] tr|A0A1Y2EA00|A0A1Y2EA00_9PEZI Purple acid phosphatase OS=Pseudomassariella vexata OX=1141098 GN=BCR38DRAFT_336142 PE=3 SV=1
77.528 14816 pos. 1 - 497 [ 20, -43] tr|A0A1F5LNM7|A0A1F5LNM7_9EURO Purple acid phosphatase OS=Penicillium arizonense OX=1835702 GN=PENARI_c005G12315 PE=3 SV=1
77.559 14822 pos. 1 - 491 [ 20, -43] tr|A0A395MWK9|A0A395MWK9_9HYPO Purple acid phosphatase OS=Fusarium flagelliforme OX=2675880 GN=FIE12Z_3887 PE=3 SV=1
77.559 14822 pos. 1 - 496 [ 20, -43] tr|A0A1V6PTJ0|A0A1V6PTJ0_9EURO Purple acid phosphatase OS=Penicillium antarcticum OX=416450 GN=PENANT_c037G11775 PE=3 SV=1
77.611 14832 pos. 1 - 500 [ 20, -43] tr|A0A3D8RLK6|A0A3D8RLK6_9HELO Purple acid phosphatase OS=Coleophoma cylindrospora OX=1849047 GN=BP6252_06065 PE=3 SV=1
77.621 14834 pos. 1 - 498 [ 20, -43] tr|A0A2K3Q9E1|A0A2K3Q9E1_9HYPO Purple acid phosphatase OS=Tolypocladium capitatum OX=45235 GN=TCAP_05895 PE=3 SV=1
77.627 14835 pos. 1 - 500 [ 20, -43] tr|A0A5N7BHN6|A0A5N7BHN6_9EURO Purple acid phosphatase OS=Aspergillus bertholletiae OX=1226010 GN=BDV26DRAFT_301761 PE=3 SV=1
77.860 14880 pos. 1 - 498 [ 20, -43] tr|G0RHA2|G0RHA2_HYPJQ Purple acid phosphatase OS=Hypocrea jecorina (strain QM6a) OX=431241 GN=TRIREDRAFT_60419 PE=3 SV=1
77.871 14882 pos. 1 - 501 [ 20, -43] tr|Q0D196|Q0D196_ASPTN Purple acid phosphatase OS=Aspergillus terreus (strain NIH 2624 / FGSC A1156) OX=341663 GN=ATEG_00288 PE=3 SV=1
77.948 14897 pos. 7 - 498 [ 27, -43] tr|A4DA60|A4DA60_ASPFU Purple acid phosphatase OS=Neosartorya fumigata (strain ATCC MYA-4609 / Af293 / CBS 101355 / FGSC A1100) OX=330879 GN=AFUA_7G00800 PE=3 SV=1
77.969 14901 pos. 1 - 501 [ 20, -43] tr|A0A5M3YRD6|A0A5M3YRD6_ASPTE Purple acid phosphatase OS=Aspergillus terreus OX=33178 GN=ATETN484_0003022900 PE=3 SV=1
77.980 14903 pos. 1 - 500 [ 20, -43] tr|A0A3D8SJF5|A0A3D8SJF5_9HELO Purple acid phosphatase OS=Coleophoma crateriformis OX=565419 GN=BP5796_04233 PE=3 SV=1
78.042 14915 pos. 1 - 498 [ 20, -43] tr|A0A1Y2X0B2|A0A1Y2X0B2_9PEZI Purple acid phosphatase OS=Daldinia sp. EC12 OX=1001832 GN=K445DRAFT_318753 PE=3 SV=1
78.042 14915 pos. 6 - 500 [ 26, -43] tr|A0A2V5I7F7|A0A2V5I7F7_9EURO Purple acid phosphatase OS=Aspergillus indologenus CBS 114.80 OX=1450541 GN=BP00DRAFT_471986 PE=3 SV=1
78.057 14918 pos. 1 - 498 [ 20, -43] tr|A0A1T3C991|A0A1T3C991_9HYPO Purple acid phosphatase OS=Trichoderma guizhouense OX=1491466 GN=A0O28_0045950 PE=3 SV=1
78.068 14920 pos. 7 - 498 [ 27, -43] tr|A0A229XZM2|A0A229XZM2_ASPFM Purple acid phosphatase OS=Neosartorya fumigata OX=746128 GN=CDV57_05273 PE=3 SV=1
78.083 14923 pos. 1 - 497 [ 20, -43] tr|A0A428PZ10|A0A428PZ10_9HYPO Purple acid phosphatase OS=Fusarium sp. AF-8 OX=1325734 GN=CEP54_007857 PE=3 SV=1
78.161 14938 pos. 1 - 498 [ 20, -43] tr|A0A2T4CBI6|A0A2T4CBI6_TRILO Purple acid phosphatase OS=Trichoderma longibrachiatum ATCC 18648 OX=983965 GN=M440DRAFT_1373971 PE=3 SV=1
78.161 14938 pos. 6 - 496 [ 28, -43] tr|A0A1Y1ZYT8|A0A1Y1ZYT8_9PLEO Purple acid phosphatase OS=Clohesyomyces aquaticus OX=1231657 GN=BCR34DRAFT_598586 PE=3 SV=1
78.192 14944 pos. 6 - 503 [ 26, -43] tr|A0A2V5GRQ3|A0A2V5GRQ3_ASPV1 Purple acid phosphatase OS=Aspergillus violaceofuscus (strain CBS 115571) OX=1450538 GN=BO99DRAFT_38956 PE=3 SV=1
78.203 14946 pos. 3 - 509 [ 24, -43] tr|A0A507BHV5|A0A507BHV5_9PEZI Purple acid phosphatase OS=Phialemoniopsis curvata OX=1093900 GN=E0L32_011176 PE=3 SV=1
78.234 14952 pos. 2 - 481 [ 39, -43] tr|A0A0C3HPX8|A0A0C3HPX8_9PEZI Purple acid phosphatase OS=Oidiodendron maius Zn OX=913774 GN=OIDMADRAFT_192734 PE=3 SV=1
78.244 14954 pos. 7 - 500 [ 27, -43] tr|A0A1L9WEW0|A0A1L9WEW0_ASPA1 Purple acid phosphatase OS=Aspergillus aculeatus (strain ATCC 16872 / CBS 172.66 / WB 5094) OX=690307 GN=ASPACDRAFT_55626 PE=3 SV=1
78.265 14958 pos. 1 - 498 [ 20, -43] tr|A0A2N1L4E4|A0A2N1L4E4_TRIHA Purple acid phosphatase OS=Trichoderma harzianum OX=5544 GN=CI102_12826 PE=3 SV=1
78.327 14970 pos. 1 - 499 [ 20, -43] tr|A0A179HC52|A0A179HC52_PURLI Purple acid phosphatase OS=Purpureocillium lilacinum OX=33203 GN=PCL_02245 PE=3 SV=1
78.332 14971 pos. 1 - 513 [ 20, -43] tr|A0A0S7DST7|A0A0S7DST7_9EURO Purple acid phosphatase OS=Aspergillus lentulus OX=293939 GN=ALT_2769 PE=3 SV=1
78.343 14973 pos. 4 - 495 [ 27, -43] tr|A0A1Y2W6C3|A0A1Y2W6C3_9PEZI Purple acid phosphatase OS=Hypoxylon sp. CI-4A OX=1001833 GN=M426DRAFT_319888 PE=3 SV=1
78.364 14977 pos. 1 - 498 [ 20, -43] tr|A0A0G0A3L3|A0A0G0A3L3_TRIHA Purple acid phosphatase OS=Trichoderma harzianum OX=5544 GN=THAR02_08032 PE=3 SV=1
78.369 14978 pos. 1 - 498 [ 20, -43] tr|A0A2T4AXF2|A0A2T4AXF2_9HYPO Purple acid phosphatase OS=Trichoderma citrinoviride OX=58853 GN=BBK36DRAFT_1173200 PE=3 SV=1
78.374 14979 pos. 1 - 498 [ 20, -43] tr|G9MZW9|G9MZW9_HYPVG Purple acid phosphatase OS=Hypocrea virens (strain Gv29-8 / FGSC 10586) OX=413071 GN=TRIVIDRAFT_58624 PE=3 SV=1
78.400 14984 pos. 6 - 498 [ 26, -43] tr|A0A5N5X2A3|A0A5N5X2A3_9EURO Purple acid phosphatase OS=Aspergillus leporis OX=41062 GN=BDV29DRAFT_201140 PE=3 SV=1
78.431 14990 pos. 1 - 498 [ 20, -43] tr|A1D8V4|A1D8V4_NEOFI Purple acid phosphatase OS=Neosartorya fischeri (strain ATCC 1020 / DSM 3700 / CBS 544.65 / FGSC A1164 / JCM 1740 / NRRL 181 / WB 181) OX=331117 GN=NFIA_113450 PE=3 SV=1
78.509 15005 pos. 10 - 500 [ 30, -43] tr|A0A5N6I1D1|A0A5N6I1D1_9EURO Purple acid phosphatase OS=Aspergillus pseudonomiae OX=1506151 GN=BDV32DRAFT_58530 PE=3 SV=1
78.602 15023 pos. 10 - 500 [ 30, -43] tr|A0A5N7DFB4|A0A5N7DFB4_9EURO Purple acid phosphatase OS=Aspergillus pseudonomiae OX=1506151 GN=BDV37DRAFT_115545 PE=3 SV=1
78.608 15024 pos. 1 - 500 [ 20, -43] tr|A0A5N6V3F6|A0A5N6V3F6_9EURO Purple acid phosphatase OS=Aspergillus tamarii OX=41984 GN=BDV40DRAFT_286184 PE=3 SV=1
78.613 15025 pos. 10 - 500 [ 30, -43] tr|A0A1F8AHW5|A0A1F8AHW5_9EURO Purple acid phosphatase OS=Aspergillus bombycis OX=109264 GN=ABOM_000077 PE=3 SV=1
78.634 15029 pos. 10 - 500 [ 30, -43] tr|A0A0L1J6D3|A0A0L1J6D3_ASPNO Purple acid phosphatase OS=Aspergillus nomiae NRRL 13137 OX=1509407 GN=ANOM_004210 PE=3 SV=1
78.659 15034 pos. 1 - 498 [ 20, -43] tr|A0A2H2ZK42|A0A2H2ZK42_TRIPA Purple acid phosphatase OS=Trichoderma parareesei OX=858221 GN=A9Z42_0000050 PE=3 SV=1
78.758 15053 pos. 1 - 500 [ 20, -43] tr|A0A5N7ELG6|A0A5N7ELG6_9EURO Purple acid phosphatase OS=Aspergillus pseudocaelatus OX=1825620 GN=BDV36DRAFT_307854 PE=3 SV=1
78.794 15060 pos. 1 - 498 [ 20, -43] tr|A0A1Y2TZV0|A0A1Y2TZV0_9PEZI Purple acid phosphatase OS=Hypoxylon sp. EC38 OX=1001937 GN=K449DRAFT_420909 PE=3 SV=1
78.841 15069 pos. 1 - 498 [ 20, -43] tr|A0A397I0M0|A0A397I0M0_9EURO Purple acid phosphatase OS=Aspergillus thermomutatus OX=41047 GN=CDV56_108240 PE=3 SV=1
78.877 15076 pos. 1 - 498 [ 20, -43] tr|A0A1Y2UXQ5|A0A1Y2UXQ5_9PEZI Purple acid phosphatase OS=Hypoxylon sp. CO27-5 OX=1001938 GN=M434DRAFT_374588 PE=3 SV=1
78.898 15080 pos. 1 - 498 [ 20, -43] tr|A0A2P4ZK50|A0A2P4ZK50_9HYPO Purple acid phosphatase OS=Trichoderma gamsii OX=398673 GN=TGAM01_v206594 PE=3 SV=1
78.909 15082 pos. 1 - 500 [ 20, -43] tr|A0A5N6T0D9|A0A5N6T0D9_ASPPS Purple acid phosphatase OS=Aspergillus pseudotamarii OX=132259 GN=BDV38DRAFT_55554 PE=3 SV=1
78.992 15098 pos. 6 - 493 [ 31, -43] tr|G2RGK6|G2RGK6_THETT Purple acid phosphatase OS=Thermothielavioides terrestris (strain ATCC 38088 / NRRL 8126) OX=578455 GN=THITE_2093391 PE=3 SV=1
79.012 15102 pos. 1 - 498 [ 20, -43] tr|A0A2K0TSK8|A0A2K0TSK8_9HYPO Purple acid phosphatase OS=Trichoderma gamsii OX=398673 GN=TGAMA5MH_00412 PE=3 SV=1
79.023 15104 pos. 1 - 498 [ 20, -43] tr|A0A2K0TFX4|A0A2K0TFX4_TRIHA Purple acid phosphatase OS=Trichoderma harzianum OX=5544 GN=THARTR1_11042 PE=3 SV=1
79.106 15120 pos. 1 - 500 [ 20, -43] tr|A0A5N6VVH5|A0A5N6VVH5_9EURO Purple acid phosphatase OS=Aspergillus transmontanensis OX=1034304 GN=BDV41DRAFT_577551 PE=3 SV=1
79.111 15121 pos. 1 - 500 [ 20, -43] tr|A0A2G7FNQ8|A0A2G7FNQ8_9EURO Purple acid phosphatase OS=Aspergillus arachidicola OX=656916 GN=AARAC_000061 PE=3 SV=1
79.163 15131 pos. 1 - 500 [ 20, -43] tr|A0A5N6F273|A0A5N6F273_9EURO Purple acid phosphatase OS=Aspergillus novoparasiticus OX=986946 GN=BDV33DRAFT_229005 PE=3 SV=1
79.168 15132 pos. 1 - 500 [ 20, -43] tr|A0A5N6JAR7|A0A5N6JAR7_9EURO Purple acid phosphatase OS=Aspergillus minisclerotigenes OX=656917 GN=BDV30DRAFT_247066 PE=3 SV=1
79.189 15136 pos. 1 - 500 [ 20, -43] tr|Q2UII9|Q2UII9_ASPOR Purple acid phosphatase OS=Aspergillus oryzae (strain ATCC 42149 / RIB 40) OX=510516 GN=AO090023000038 PE=3 SV=1
79.230 15144 pos. 1 - 500 [ 20, -43] tr|A0A5N6DS46|A0A5N6DS46_ASPPA Purple acid phosphatase OS=Aspergillus parasiticus OX=5067 GN=BDV34DRAFT_233590 PE=3 SV=1
79.334 15164 pos. 1 - 498 [ 20, -43] tr|G9P6D2|G9P6D2_HYPAI Purple acid phosphatase OS=Hypocrea atroviridis (strain ATCC 20476 / IMI 206040) OX=452589 GN=TRIATDRAFT_302413 PE=3 SV=1
79.350 15167 pos. 8 - 500 [ 28, -43] tr|A0A194WWR0|A0A194WWR0_9HELO Purple acid phosphatase OS=Mollisia scopiformis OX=149040 GN=LY89DRAFT_709614 PE=3 SV=1
79.370 15171 pos. 1 - 500 [ 20, -43] tr|A0A364MJ42|A0A364MJ42_ASPFL Purple acid phosphatase OS=Aspergillus flavus OX=5059 GN=BDV35DRAFT_376827 PE=3 SV=1
79.376 15172 pos. 1 - 500 [ 24, -43] tr|A0A1L7WHP8|A0A1L7WHP8_9HELO Purple acid phosphatase OS=Phialocephala subalpina OX=576137 GN=PAC_02167 PE=3 SV=1
80.035 15299 pos. 1 - 499 [ 20, -43] tr|A0A2J6S554|A0A2J6S554_9HELO Purple acid phosphatase OS=Hyaloscypha variabilis F OX=1149755 GN=L207DRAFT_479453 PE=3 SV=1

## Sheet: Non-curated database
8.963 1605 pos. 164 - 592 [ 57, -51] tr|A0A1Y2A9A6|A0A1Y2A9A6_9FUNG purple acid phosphatase OS=Neocallimastix californiae OX=1754190 GN=LY90DRAFT_464376 PE=3 SV=1
8.989 1610 pos. 108 - 477 [ 57, -108] tr|A0A1Y1XK63|A0A1Y1XK63_9FUNG purple acid phosphatase OS=Anaeromyces robustus OX=1754192 GN=BCR32DRAFT_290518 PE=3 SV=1
9.077 1627 pos. 123 - 603 [ 57, -48] tr|A0A1Y1XJT9|A0A1Y1XJT9_9FUNG purple acid phosphatase OS=Anaeromyces robustus OX=1754192 GN=BCR32DRAFT_229319 PE=3 SV=1
9.155 1642 pos. 28 - 101 [ 413, -65] tr|W6Q0B6|W6Q0B6_PENRF Iron/zinc purple acid phosphatase-like C-terminal domain OS=Penicillium roqueforti (strain FM164) OX=1365484 GN=PROQFM164_S01g003538 PE=4 SV=1
9.254 1661 pos. 75 - 505 [ 60, -49] tr|A0A1Y3NAE2|A0A1Y3NAE2_PIRSE purple acid phosphatase OS=Piromyces sp. (strain E2) OX=73868 GN=PIROE2DRAFT_12467 PE=3 SV=1
9.254 1661 pos. 163 - 568 [ 57, -51] tr|A0A1Y2A8N5|A0A1Y2A8N5_9FUNG purple acid phosphatase OS=Neocallimastix californiae OX=1754190 GN=LY90DRAFT_677162 PE=3 SV=1
9.311 1672 pos. 98 - 449 [ 57, -108] tr|A0A1Y2A3U0|A0A1Y2A3U0_9FUNG purple acid phosphatase OS=Neocallimastix californiae OX=1754190 GN=LY90DRAFT_464557 PE=3 SV=1
9.331 1676 pos. 131 - 533 [ 54, -78] tr|A0A1Y3NGE4|A0A1Y3NGE4_PIRSE purple acid phosphatase (fragment) OS=Piromyces sp. (strain E2) OX=73868 GN=PIROE2DRAFT_6118 PE=3 SV=1
9.357 1681 pos. 173 - 526 [ 60, -108] tr|A0A1Y1XJT4|A0A1Y1XJT4_9FUNG purple acid phosphatase OS=Anaeromyces robustus OX=1754192 GN=BCR32DRAFT_67282 PE=3 SV=1
9.575 1723 pos. 52 - 483 [ 57, -46] tr|A0A1Y2A3V2|A0A1Y2A3V2_9FUNG purple acid phosphatase OS=Neocallimastix californiae OX=1754190 GN=LY90DRAFT_517642 PE=3 SV=1
9.648 1737 pos. 250 - 662 [ 56, -65] tr|A0A1Y2D221|A0A1Y2D221_9FUNG purple acid phosphatase OS=Neocallimastix californiae OX=1754190 GN=LY90DRAFT_456468 PE=3 SV=1
9.664 1740 pos. 1 - 406 [ 20, -117] sp|P20584|PPA1_ASPNG Phosphate-repressible acid phosphatase OS=Aspergillus niger OX=5061 GN=pacA PE=3 SV=1
9.752 1757 pos. 118 - 518 [ 55, -84] tr|A0A1Y1XJX9|A0A1Y1XJX9_9FUNG purple acid phosphatase OS=Anaeromyces robustus OX=1754192 GN=BCR32DRAFT_265313 PE=3 SV=1
9.835 1773 pos. 101 - 493 [ 57, -74] tr|A0A2S1TZ51|A0A2S1TZ51_9FUNG purple acid phosphatase (fragment) OS=Pecoramyces ruminantium OX=1987568 PE=2 SV=1
9.840 1774 pos. 145 - 580 [ 60, -53] tr|A0A1Y1VCW2|A0A1Y1VCW2_9FUNG purple acid phosphatase (fragment) OS=Piromyces finnis OX=1754191 GN=BCR36DRAFT_245619 PE=3 SV=1
9.866 1779 pos. 101 - 453 [ 57, -108] tr|A0A1Y2A3U4|A0A1Y2A3U4_9FUNG purple acid phosphatase OS=Neocallimastix californiae OX=1754190 GN=LY90DRAFT_391851 PE=3 SV=1
9.928 1791 pos. 140 - 573 [ 57, -52] tr|A0A1Y1VE46|A0A1Y1VE46_9FUNG purple acid phosphatase OS=Piromyces finnis OX=1754191 GN=BCR36DRAFT_582426 PE=3 SV=1
9.944 1794 pos. 134 - 505 [ 57, -108] tr|A0A1Y2E5T2|A0A1Y2E5T2_9FUNG purple acid phosphatase OS=Neocallimastix californiae OX=1754190 GN=LY90DRAFT_219071 PE=3 SV=1
9.991 1803 pos. 100 - 491 [ 57, -74] tr|A0A1Y2EGL3|A0A1Y2EGL3_9FUNG purple acid phosphatase OS=Neocallimastix californiae OX=1754190 GN=LY90DRAFT_504126 PE=3 SV=1
10.032 1811 pos. 175 - 578 [ 57, -83] tr|A0A1Y1XJ59|A0A1Y1XJ59_9FUNG purple acid phosphatase OS=Anaeromyces robustus OX=1754192 GN=BCR32DRAFT_290526 PE=3 SV=1
10.074 1819 pos. 101 - 454 [ 61, -102] tr|A0A1Y3MX13|A0A1Y3MX13_PIRSE purple acid phosphatase OS=Piromyces sp. (strain E2) OX=73868 GN=PIROE2DRAFT_14139 PE=3 SV=1
10.094 1823 pos. 196 - 549 [ 62, -108] tr|A0A1Y3MX08|A0A1Y3MX08_PIRSE purple acid phosphatase OS=Piromyces sp. (strain E2) OX=73868 GN=PIROE2DRAFT_63320 PE=3 SV=1
10.193 1842 pos. 133 - 542 [ 57, -78] tr|A0A1Y1VL52|A0A1Y1VL52_9FUNG purple acid phosphatase OS=Piromyces finnis OX=1754191 GN=BCR36DRAFT_275555 PE=3 SV=1
10.224 1848 pos. 123 - 519 [ 57, -78] tr|A0A1Y3NBF1|A0A1Y3NBF1_PIRSE purple acid phosphatase (fragment) OS=Piromyces sp. (strain E2) OX=73868 GN=PIROE2DRAFT_8300 PE=3 SV=1
10.286 1860 pos. 248 - 624 [ 57, -108] tr|A0A1Y2D293|A0A1Y2D293_9FUNG purple acid phosphatase OS=Neocallimastix californiae OX=1754190 GN=LY90DRAFT_456457 PE=3 SV=1
10.312 1865 pos. 1 - 368 [ 66, -108] tr|A0A1Y3MQ33|A0A1Y3MQ33_PIRSE purple acid phosphatase OS=Piromyces sp. (strain E2) OX=73868 GN=PIROE2DRAFT_65693 PE=3 SV=1
10.349 1872 pos. 94 - 461 [ 57, -107] tr|A0A1Y1VL49|A0A1Y1VL49_9FUNG purple acid phosphatase OS=Piromyces finnis OX=1754191 GN=BCR36DRAFT_579819 PE=3 SV=1
10.390 1880 pos. 5 - 382 [ 62, -108] tr|A0A1Y3MUE5|A0A1Y3MUE5_PIRSE purple acid phosphatase OS=Piromyces sp. (strain E2) OX=73868 GN=PIROE2DRAFT_65598 PE=3 SV=1
10.437 1889 pos. 128 - 515 [ 60, -78] tr|A0A1Y1XJS8|A0A1Y1XJS8_9FUNG purple acid phosphatase OS=Anaeromyces robustus OX=1754192 GN=BCR32DRAFT_290343 PE=3 SV=1
10.458 1893 pos. 2 - 145 [ 370, -47] tr|A0A395M6B2|A0A395M6B2_9HYPO Acid phosphatase OS=Fusarium flagelliforme OX=2675880 GN=FIE12Z_12365 PE=4 SV=1
10.598 1920 pos. 107 - 459 [ 56, -112] tr|A0A1Y3N5A3|A0A1Y3N5A3_PIRSE purple acid phosphatase (fragment) OS=Piromyces sp. (strain E2) OX=73868 GN=PIROE2DRAFT_14600 PE=3 SV=1
10.634 1927 pos. 153 - 521 [ 57, -103] tr|A0A1Y1XK72|A0A1Y1XK72_9FUNG purple acid phosphatase OS=Anaeromyces robustus OX=1754192 GN=BCR32DRAFT_265492 PE=3 SV=1
10.645 1929 pos. 97 - 458 [ 56, -108] tr|A0A1Y2E5M8|A0A1Y2E5M8_9FUNG purple acid phosphatase OS=Neocallimastix californiae OX=1754190 GN=LY90DRAFT_667808 PE=3 SV=1
10.691 1938 pos. 143 - 554 [ 57, -78] tr|A0A1Y1XJ06|A0A1Y1XJ06_9FUNG purple acid phosphatase OS=Anaeromyces robustus OX=1754192 GN=BCR32DRAFT_290519 PE=3 SV=1
10.691 1938 pos. 199 - 574 [ 62, -84] tr|A0A1Y3MX01|A0A1Y3MX01_PIRSE purple acid phosphatase OS=Piromyces sp. (strain E2) OX=73868 GN=PIROE2DRAFT_14140 PE=3 SV=1
10.702 1940 pos. 174 - 538 [ 57, -108] tr|A0A1Y1VM23|A0A1Y1VM23_9FUNG purple acid phosphatase OS=Piromyces finnis OX=1754191 GN=BCR36DRAFT_89219 PE=3 SV=1
10.717 1943 pos. 172 - 556 [ 57, -92] tr|A0A1Y1XIZ8|A0A1Y1XIZ8_9FUNG purple acid phosphatase OS=Anaeromyces robustus OX=1754192 GN=BCR32DRAFT_276074 PE=3 SV=1
10.785 1956 pos. 65 - 480 [ 56, -49] tr|A0A1Y3NGF0|A0A1Y3NGF0_PIRSE purple acid phosphatase (fragment) OS=Piromyces sp. (strain E2) OX=73868 GN=PIROE2DRAFT_6136 PE=3 SV=1
10.805 1960 pos. 152 - 566 [ 57, -51] tr|A0A1Y1XJU2|A0A1Y1XJU2_9FUNG purple acid phosphatase OS=Anaeromyces robustus OX=1754192 GN=BCR32DRAFT_241589 PE=3 SV=1
10.837 1966 pos. 1 - 170 [ 54, -315] tr|Q4WHW5|Q4WHW5_ASPFU Acid phosphatase OS=Neosartorya fumigata (strain ATCC MYA-4609 / Af293 / CBS 101355 / FGSC A1100) OX=330879 GN=AFUA_2G03960 PE=4 SV=1
10.930 1984 pos. 1 - 170 [ 54, -315] tr|B0XUR8|B0XUR8_ASPFC Acid phosphatase OS=Neosartorya fumigata (strain CEA10 / CBS 144.89 / FGSC A1163) OX=451804 GN=AFUB_021030 PE=4 SV=1
10.951 1988 pos. 185 - 557 [ 57, -107] tr|A0A1Y2D256|A0A1Y2D256_9FUNG purple acid phosphatase OS=Neocallimastix californiae OX=1754190 GN=LY90DRAFT_702584 PE=3 SV=1
10.977 1993 pos. 168 - 553 [ 57, -84] tr|A0A1Y1XJ05|A0A1Y1XJ05_9FUNG purple acid phosphatase OS=Anaeromyces robustus OX=1754192 GN=BCR32DRAFT_325323 PE=3 SV=1
11.008 1999 pos. 37 - 471 [ 57, -51] tr|A0A1Y3N189|A0A1Y3N189_PIRSE purple acid phosphatase OS=Piromyces sp. (strain E2) OX=73868 GN=PIROE2DRAFT_12471 PE=3 SV=1
11.060 2009 pos. 170 - 573 [ 57, -76] tr|A0A1Y1V614|A0A1Y1V614_9FUNG purple acid phosphatase OS=Piromyces finnis OX=1754191 GN=BCR36DRAFT_356209 PE=3 SV=1
11.070 2011 pos. 152 - 563 [ 57, -74] tr|A0A1Y2D212|A0A1Y2D212_9FUNG purple acid phosphatase OS=Neocallimastix californiae OX=1754190 GN=LY90DRAFT_383375 PE=3 SV=1
11.153 2027 pos. 147 - 543 [ 57, -78] tr|A0A1Y1V6P7|A0A1Y1V6P7_9FUNG purple acid phosphatase OS=Piromyces finnis OX=1754191 GN=BCR36DRAFT_329929 PE=3 SV=1
11.195 2035 pos. 133 - 499 [ 57, -107] tr|A0A1Y3NND2|A0A1Y3NND2_PIRSE purple acid phosphatase OS=Piromyces sp. (strain E2) OX=73868 GN=PIROE2DRAFT_6130 PE=3 SV=1
11.262 2048 pos. 35 - 468 [ 56, -52] tr|A0A1Y3NKM4|A0A1Y3NKM4_PIRSE purple acid phosphatase OS=Piromyces sp. (strain E2) OX=73868 GN=PIROE2DRAFT_6127 PE=3 SV=1
11.501 2094 pos. 102 - 458 [ 60, -108] tr|A0A1Y2E8F6|A0A1Y2E8F6_9FUNG purple acid phosphatase OS=Neocallimastix californiae OX=1754190 GN=LY90DRAFT_667699 PE=3 SV=1
11.542 2102 pos. 150 - 578 [ 62, -43] tr|A0A1Y1VL46|A0A1Y1VL46_9FUNG purple acid phosphatase OS=Piromyces finnis OX=1754191 GN=BCR36DRAFT_276092 PE=3 SV=1
11.703 2133 pos. 48 - 434 [ 57, -94] tr|A0A1Y3N6J5|A0A1Y3N6J5_PIRSE purple acid phosphatase (fragment) OS=Piromyces sp. (strain E2) OX=73868 GN=PIROE2DRAFT_12480 PE=3 SV=1
11.708 2134 pos. 234 - 665 [ 57, -47] tr|A0A1Y2D214|A0A1Y2D214_9FUNG purple acid phosphatase OS=Neocallimastix californiae OX=1754190 GN=LY90DRAFT_702582 PE=3 SV=1
12.591 2304 pos. 216 - 558 [ 59, -108] tr|F4PFX3|F4PFX3_BATDJ purple acid phosphatase OS=Batrachochytrium dendrobatidis (strain JAM81 / FGSC 10211) OX=684364 GN=BATDEDRAFT_93265 PE=3 SV=1
13.400 2460 pos. 1 - 433 [ 1, -79] tr|A0A367KST6|A0A367KST6_RHIST purple acid phosphatase (fragment) OS=Rhizopus stolonifer OX=4846 GN=PRP22_3 PE=3 SV=1
14.075 2590 pos. 78 - 351 [ 58, -229] tr|A0A094IIQ5|A0A094IIQ5_9PEZI purple acid phosphatase OS=Pseudogymnoascus sp. VKM F-4520 (FW-2644) OX=1420915 GN=V502_03272 PE=3 SV=1
14.553 2682 pos. 27 - 352 [ 54, -270] tr|V5FXX8|V5FXX8_BYSSN purple acid phosphatase OS=Byssochlamys spectabilis (strain No. 5 / NBRC 109023) OX=1356009 GN=PVAR5_2082 PE=3 SV=1
15.087 2785 pos. 58 - 506 [ 3, -84] tr|A0A261XU89|A0A261XU89_9FUNG purple acid phosphatase (fragment) OS=Bifiguratus adelaidae OX=1938954 GN=BZG36_05102 PE=3 SV=1
15.357 2837 pos. 43 - 406 [ 53, -78] tr|S2J469|S2J469_MUCC1 purple acid phosphatase OS=Mucor circinelloides f. circinelloides (strain 1006PhL) OX=1220926 GN=HMPREF1544_08280 PE=3 SV=1
16.385 3035 pos. 64 - 426 [ 31, -88] tr|A0A0B7NQ03|A0A0B7NQ03_9FUNG purple acid phosphatase OS=Parasitella parasitica OX=35722 GN=PARPA_11918.1 scaffold 44722 PE=3 SV=1
16.577 3072 pos. 22 - 441 [ 52, -77] tr|A0A433PZ77|A0A433PZ77_9FUNG purple acid phosphatase OS=Endogone sp. FLAS-F59071 OX=2340872 GN=BC937DRAFT_86765 PE=3 SV=1
16.743 3104 pos. 11 - 375 [ 57, -79] tr|A0A1X0SDI6|A0A1X0SDI6_RHIZD purple acid phosphatase OS=Rhizopus microsporus OX=58291 GN=BCV71DRAFT_241050 PE=3 SV=1
16.831 3121 pos. 11 - 375 [ 57, -79] tr|A0A1X0R056|A0A1X0R056_RHIZD purple acid phosphatase OS=Rhizopus microsporus var. microsporus OX=86635 GN=BCV72DRAFT_250613 PE=3 SV=1
16.909 3136 pos. 54 - 421 [ 53, -105] tr|A0A1X2HDU7|A0A1X2HDU7_SYNRA purple acid phosphatase OS=Syncephalastrum racemosum OX=13706 GN=BCR43DRAFT_505731 PE=3 SV=1
17.039 3161 pos. 25 - 441 [ 57, -79] tr|A0A261XWM3|A0A261XWM3_9FUNG purple acid phosphatase OS=Bifiguratus adelaidae OX=1938954 GN=BZG36_03480 PE=3 SV=1
17.085 3170 pos. 57 - 438 [ 51, -79] tr|A0A367KBE8|A0A367KBE8_RHIAZ purple acid phosphatase OS=Rhizopus azygosporus OX=86630 GN=CU097_013939 PE=3 SV=1
17.101 3173 pos. 64 - 437 [ 53, -84] tr|A0A1C7NND8|A0A1C7NND8_9FUNG purple acid phosphatase OS=Choanephora cucurbitarum OX=101091 GN=PAPL PE=3 SV=1
17.251 3202 pos. 30 - 436 [ 61, -79] tr|A0A168NYF9|A0A168NYF9_MUCCL purple acid phosphatase OS=Mucor lusitanicus CBS 277.49 OX=747725 GN=MUCCIDRAFT_155429 PE=3 SV=1
17.334 3218 pos. 57 - 438 [ 51, -79] tr|A0A367K1J2|A0A367K1J2_RHIAZ purple acid phosphatase OS=Rhizopus azygosporus OX=86630 GN=CU097_011539 PE=3 SV=1
17.350 3221 pos. 25 - 438 [ 55, -79] tr|A0A2G4TAI8|A0A2G4TAI8_RHIZD purple acid phosphatase OS=Rhizopus microsporus ATCC 52813 OX=1340429 GN=RHIMIDRAFT_244008 PE=3 SV=1
17.417 3234 pos. 1 - 226 [ 66, -235] tr|A0A0G2EEY9|A0A0G2EEY9_9EURO purple acid phosphatase OS=Phaeomoniella chlamydospora OX=158046 GN=UCRPC4_g03695 PE=3 SV=1
17.443 3239 pos. 30 - 436 [ 61, -79] tr|S2JBI5|S2JBI5_MUCC1 purple acid phosphatase OS=Mucor circinelloides f. circinelloides (strain 1006PhL) OX=1220926 GN=HMPREF1544_05662 PE=3 SV=1
17.708 3290 pos. 31 - 451 [ 51, -47] tr|A0A068RF20|A0A068RF20_9FUNG purple acid phosphatase OS=Lichtheimia corymbifera JMRC:FSU:9682 OX=1263082 GN=LCOR_00315.1 PE=3 SV=1
17.874 3322 pos. 1 - 433 [ 20, -78] tr|A0A068S6G2|A0A068S6G2_9FUNG purple acid phosphatase OS=Lichtheimia corymbifera JMRC:FSU:9682 OX=1263082 GN=LCOR_08457.1 PE=3 SV=1
18.009 3348 pos. 750 - 1168 [ 51, -79] tr|A0A367K7Z2|A0A367K7Z2_RHIST purple acid phosphatase (fragment) OS=Rhizopus stolonifer OX=4846 GN=CU098_002404 PE=3 SV=1
18.092 3364 pos. 1 - 431 [ 20, -78] tr|A0A077WNH1|A0A077WNH1_9FUNG purple acid phosphatase OS=Lichtheimia ramosa OX=688394 GN=LRAMOSA09995 PE=3 SV=1
18.180 3381 pos. 30 - 432 [ 58, -78] tr|A0A0B7N9E8|A0A0B7N9E8_9FUNG purple acid phosphatase OS=Parasitella parasitica OX=35722 GN=PARPA_05479.1 scaffold 18426 PE=3 SV=1
18.237 3392 pos. 11 - 375 [ 57, -79] tr|I1C3N2|I1C3N2_RHIO9 purple acid phosphatase OS=Rhizopus delemar (strain RA 99-880 / ATCC MYA-4621 / FGSC 9543 / NRRL 43880) OX=246409 GN=RO3G_07767 PE=3 SV=1
18.378 3419 pos. 13 - 440 [ 56, -73] tr|A0A068REN9|A0A068REN9_9FUNG purple acid phosphatase OS=Lichtheimia corymbifera JMRC:FSU:9682 OX=1263082 GN=LCOR_00389.1 PE=3 SV=1
18.487 3440 pos. 1 - 430 [ 1, -79] tr|A0A1X2H566|A0A1X2H566_SYNRA purple acid phosphatase OS=Syncephalastrum racemosum OX=13706 GN=BCR43DRAFT_497134 PE=3 SV=1
18.518 3446 pos. 22 - 399 [ 53, -78] tr|A0A168H6A9|A0A168H6A9_MUCCL purple acid phosphatase OS=Mucor lusitanicus CBS 277.49 OX=747725 GN=MUCCIDRAFT_75579 PE=3 SV=1
18.559 3454 pos. 1 - 189 [ 66, -245] tr|A0A0J5PQ82|A0A0J5PQ82_ASPFM Acid phosphatase OS=Aspergillus fumigatus Z5 OX=1437362 GN=Y699_03180 PE=4 SV=1
18.637 3469 pos. 48 - 443 [ 49, -73] tr|A0A077W9I5|A0A077W9I5_9FUNG purple acid phosphatase OS=Lichtheimia ramosa OX=688394 GN=LRAMOSA00847 PE=3 SV=1
18.705 3482 pos. 1 - 369 [ 1, -190] tr|A0A395M6D1|A0A395M6D1_9HYPO purple acid phosphatase OS=Fusarium flagelliforme OX=2675880 GN=FIE12Z_12364 PE=3 SV=1
18.746 3490 pos. 1 - 415 [ 1, -78] tr|A0A1X2G9J8|A0A1X2G9J8_9FUNG purple acid phosphatase OS=Hesseltinella vesiculosa OX=101127 GN=DM01DRAFT_1377061 PE=3 SV=1
18.751 3491 pos. 24 - 476 [ 55, -47] tr|A0A077W7Z4|A0A077W7Z4_9FUNG purple acid phosphatase OS=Lichtheimia ramosa OX=688394 GN=LRAMOSA00919 PE=3 SV=1
18.798 3500 pos. 1 - 437 [ 20, -84] tr|A0A1X2IF19|A0A1X2IF19_9FUNG purple acid phosphatase OS=Absidia repens OX=90262 GN=BCR42DRAFT_452167 PE=3 SV=1
19.353 3607 pos. 18 - 398 [ 57, -69] tr|A0A163JCV5|A0A163JCV5_ABSGL purple acid phosphatase OS=Absidia glauca OX=4829 GN=ABSGL_04040.1 scaffold 4782 PE=3 SV=1
19.592 3653 pos. 33 - 471 [ 61, -52] tr|A0A068SCY1|A0A068SCY1_9FUNG purple acid phosphatase OS=Lichtheimia corymbifera JMRC:FSU:9682 OX=1263082 GN=LCOR_09920.1 PE=3 SV=1
19.670 3668 pos. 1 - 432 [ 1, -78] tr|A0A1X2H7A9|A0A1X2H7A9_SYNRA purple acid phosphatase (fragment) OS=Syncephalastrum racemosum OX=13706 GN=BCR43DRAFT_460100 PE=3 SV=1
19.717 3677 pos. 32 - 469 [ 61, -52] tr|A0A077WMQ2|A0A077WMQ2_9FUNG purple acid phosphatase OS=Lichtheimia ramosa OX=688394 GN=LRAMOSA10267 PE=3 SV=1
21.326 3987 pos. 54 - 455 [ 50, -164] tr|A0A366P5Q6|A0A366P5Q6_GIBMO purple acid phosphatase OS=Gibberella moniliformis OX=117187 GN=FVER53263_13555 PE=3 SV=1
21.544 4029 pos. 1 - 242 [ 291, -51] tr|E9DRS8|E9DRS8_METAQ Acid phosphatase OS=Metarhizium acridum (strain CQMa 102) OX=655827 GN=MAC_00001 PE=4 SV=1
21.699 4059 pos. 16 - 441 [ 24, -191] tr|A0A6G1LMZ9|A0A6G1LMZ9_9PEZI purple acid phosphatase OS=Teratosphaeria nubilosa OX=161662 GN=EJ03DRAFT_332782 PE=3 SV=1
23.511 4408 pos. 1 - 308 [ 20, -198] tr|A0A4T0IB50|A0A4T0IB50_WALIC purple acid phosphatase (fragment) OS=Wallemia ichthyophaga OX=245174 GN=E3P86_04153 PE=3 SV=1
24.414 4582 pos. 111 - 575 [ 53, -94] tr|A0A366R5Q9|A0A366R5Q9_9HYPO purple acid phosphatase OS=Fusarium coffeatum OX=231269 GN=FIESC28_08603 PE=3 SV=1
25.597 4810 pos. 10 - 488 [ 54, -54] tr|A0A6G1KWM4|A0A6G1KWM4_9PEZI purple acid phosphatase OS=Teratosphaeria nubilosa OX=161662 GN=EJ03DRAFT_345919 PE=3 SV=1
26.381 4961 pos. 1 - 446 [ 20, -127] tr|A0A167GVZ4|A0A167GVZ4_CALVF purple acid phosphatase OS=Calocera viscosa (strain TUFC12733) OX=1330018 GN=CALVIDRAFT_551470 PE=3 SV=1
27.974 5268 pos. 6 - 524 [ 28, -53] tr|A0A6G1LPH6|A0A6G1LPH6_9PEZI purple acid phosphatase OS=Teratosphaeria nubilosa OX=161662 GN=EJ03DRAFT_356885 PE=3 SV=1
28.218 5315 pos. 8 - 329 [ 232, -52] tr|A0A8H4L230|A0A8H4L230_9HYPO Acid phosphatase OS=Fusarium albosuccineum OX=1237068 GN=FALBO_11545 PE=4 SV=1
29.126 5490 pos. 37 - 616 [ 54, -52] tr|A0A0K3CLD0|A0A0K3CLD0_RHOTO purple acid phosphatase OS=Rhodosporidium toruloides OX=5286 GN=FGENESH: predicted gene_10.200 PE=3 SV=1
30.206 5698 pos. 1 - 542 [ 1, -102] tr|A0A6A4H3H9|A0A6A4H3H9_9AGAR purple acid phosphatase OS=Gymnopus androsaceus JB14 OX=1447944 GN=BT96DRAFT_924549 PE=3 SV=1
30.823 5817 pos. 93 - 639 [ 29, -52] tr|A0A511KK67|A0A511KK67_RHOTO purple acid phosphatase OS=Rhodosporidium toruloides OX=5286 GN=Rt10032_c12g4789 PE=3 SV=1
30.860 5824 pos. 37 - 619 [ 54, -52] tr|A0A061AJY4|A0A061AJY4_RHOTO purple acid phosphatase OS=Rhodosporidium toruloides OX=5286 GN=RHTO0S_01e03576g PE=3 SV=1
30.860 5824 pos. 37 - 619 [ 54, -52] tr|M7X328|M7X328_RHOT1 purple acid phosphatase OS=Rhodosporidium toruloides (strain NP11) OX=1130832 GN=RHTO_07386 PE=3 SV=1
30.901 5832 pos. 37 - 619 [ 54, -52] tr|A0A2T0A2G4|A0A2T0A2G4_RHOTO purple acid phosphatase OS=Rhodosporidium toruloides OX=5286 GN=AAT19DRAFT_9531 PE=3 SV=1
30.958 5843 pos. 22 - 496 [ 54, -144] tr|A0A4S3JJX2|A0A4S3JJX2_9EURO purple acid phosphatase OS=Aspergillus tanneri OX=1220188 GN=EYZ11_004696 PE=3 SV=1
31.296 5908 pos. 2 - 476 [ 164, -47] tr|A0A0D2YEJ6|A0A0D2YEJ6_FUSO4 Acid phosphatase OS=Fusarium oxysporum f. sp. lycopersici (strain 4287 / CBS 123668 / FGSC 9935 / NRRL 34936) OX=426428 GN=FOXG_14734 PE=4 SV=1
31.296 5908 pos. 2 - 476 [ 164, -47] tr|W9ZV69|W9ZV69_FUSOX Acid phosphatase OS=Fusarium oxysporum f. sp. melonis 26406 OX=1089452 GN=FOMG_08947 PE=4 SV=1
31.332 5915 pos. 1690 - 2270 [ 54, -52] tr|A0A4U0VQ55|A0A4U0VQ55_9BASI purple acid phosphatase OS=Rhodotorula sp. CCFEE 5036 OX=1965284 GN=B0A53_05563 PE=3 SV=1
31.726 5991 pos. 2 - 417 [ 164, -48] tr|W9PTE3|W9PTE3_FUSOX Acid phosphatase OS=Fusarium oxysporum f. sp. pisi HDV247 OX=1080344 GN=FOVG_07023 PE=4 SV=1
31.768 5999 pos. 2 - 417 [ 164, -48] tr|A0A0J9VIJ0|A0A0J9VIJ0_FUSO4 Acid phosphatase OS=Fusarium oxysporum f. sp. lycopersici (strain 4287 / CBS 123668 / FGSC 9935 / NRRL 34936) OX=426428 GN=FOXG_10746 PE=4 SV=1
31.768 5999 pos. 2 - 417 [ 164, -48] tr|W9IBP6|W9IBP6_FUSOX Acid phosphatase OS=Fusarium oxysporum NRRL 32931 OX=660029 GN=FOYG_08952 PE=4 SV=1
31.768 5999 pos. 2 - 417 [ 164, -48] tr|W9KBG3|W9KBG3_FUSOX Acid phosphatase OS=Fusarium oxysporum Fo47 OX=660027 GN=FOZG_10258 PE=4 SV=1
31.768 5999 pos. 2 - 417 [ 164, -48] tr|X0AJP2|X0AJP2_FUSOX Acid phosphatase OS=Fusarium oxysporum f. sp. melonis 26406 OX=1089452 GN=FOMG_07548 PE=4 SV=1
31.768 5999 pos. 2 - 417 [ 164, -48] tr|X0BHV2|X0BHV2_FUSOX Acid phosphatase OS=Fusarium oxysporum f. sp. raphani 54005 OX=1089458 GN=FOQG_17263 PE=4 SV=1
31.768 5999 pos. 2 - 417 [ 164, -48] tr|X0IBL9|X0IBL9_FUSOX Acid phosphatase OS=Fusarium oxysporum f. sp. conglutinans race 2 54008 OX=1089457 GN=FOPG_13552 PE=4 SV=1
31.768 5999 pos. 2 - 417 [ 164, -48] tr|X0JS10|X0JS10_FUSC4 Acid phosphatase OS=Fusarium odoratissimum NRRL 54006 OX=1089451 GN=FOIG_09093 PE=4 SV=1
31.768 5999 pos. 2 - 417 [ 164, -48] tr|X0L3F6|X0L3F6_FUSOX Acid phosphatase OS=Fusarium oxysporum f. sp. vasinfectum 25433 OX=1089449 GN=FOTG_11714 PE=4 SV=1
32.141 6071 pos. 1 - 566 [ 20, -51] tr|A0A4S9R771|A0A4S9R771_AURPU purple acid phosphatase OS=Aureobasidium pullulans OX=5580 GN=D6C92_06184 PE=3 SV=1
32.443 6129 pos. 1 - 634 [ 20, -51] tr|A0A0I9X4S5|A0A0I9X4S5_GIBFU purple acid phosphatase OS=Gibberella fujikuroi OX=5127 GN=LW93_4145 PE=3 SV=1
32.489 6138 pos. 37 - 646 [ 54, -52] tr|A0A2S5BAQ8|A0A2S5BAQ8_9BASI purple acid phosphatase OS=Rhodotorula taiwanensis OX=741276 GN=BMF94_3030 PE=3 SV=1
32.546 6149 pos. 37 - 623 [ 54, -52] tr|A0A120E787|A0A120E787_9BASI purple acid phosphatase OS=Rhodotorula sp. JG-1b OX=1305733 GN=RHOSPDRAFT_29582 PE=3 SV=1
34.181 6464 pos. 1 - 518 [ 20, -121] tr|B8NXS3|B8NXS3_ASPFN purple acid phosphatase OS=Aspergillus flavus (strain ATCC 200026 / FGSC A1120 / IAM 13836 / NRRL 3357 / JCM 12722 / SRRC 167) OX=332952 GN=AFLA_008930 PE=3 SV=1
34.565 6538 pos. 1 - 604 [ 1, -51] tr|A0A1Y1UUC0|A0A1Y1UUC0_9TREE purple acid phosphatase OS=Kockovaella imperatae OX=4999 GN=BD324DRAFT_574866 PE=3 SV=1
34.695 6563 pos. 1 - 608 [ 20, -51] tr|J5TFJ9|J5TFJ9_TRIAS purple acid phosphatase OS=Trichosporon asahii var. asahii (strain ATCC 90039 / CBS 2479 / JCM 2466 / KCTC 7840 / NBRC 103889/ NCYC 2677 / UAMH 7654) OX=1186058 GN=A1Q1_08233 PE=3 SV=1
34.700 6564 pos. 1 - 648 [ 20, -47] tr|F9FEU4|F9FEU4_FUSOF purple acid phosphatase OS=Fusarium oxysporum (strain Fo5176) OX=660025 GN=FOXB_04922 PE=3 SV=1
34.778 6579 pos. 63 - 604 [ 57, -53] tr|A0A0S6XLN1|A0A0S6XLN1_BLOB1 purple acid phosphatase OS=Fungal sp. (strain No.11243) OX=1603295 GN=ANO11243_055460 PE=3 SV=1
35.146 6650 pos. 1 - 608 [ 20, -51] tr|K1VYK9|K1VYK9_TRIAC purple acid phosphatase OS=Trichosporon asahii var. asahii (strain CBS 8904) OX=1220162 GN=A1Q2_03906 PE=3 SV=1
35.281 6676 pos. 80 - 607 [ 53, -47] tr|A0A1L9S6J4|A0A1L9S6J4_9EURO purple acid phosphatase OS=Penicilliopsis zonata CBS 506.65 OX=1073090 GN=ASPZODRAFT_76218 PE=3 SV=1
35.364 6692 pos. 28 - 579 [ 51, -46] tr|A0A8H8RXB0|A0A8H8RXB0_9HELO Acid phosphatase OS=Lachnellula occidentalis OX=215460 GN=aphA_1 PE=4 SV=1
35.484 6715 pos. 1 - 608 [ 20, -49] tr|A0A2H3I9R4|A0A2H3I9R4_9EURO purple acid phosphatase OS=Penicillium sp. 'occitanis' OX=290292 GN=PENO1_062130 PE=3 SV=1
35.593 6736 pos. 1 - 606 [ 20, -51] tr|A0A1Z5SQM7|A0A1Z5SQM7_HORWE purple acid phosphatase OS=Hortaea werneckii EXF-2000 OX=1157616 GN=BTJ68_14906 PE=3 SV=1
35.660 6749 pos. 81 - 676 [ 59, -51] tr|A0A8H5XTJ8|A0A8H5XTJ8_9HYPO Acid phosphatase OS=Fusarium mundagurra OX=1567541 GN=FMUND_14660 PE=4 SV=1
35.671 6751 pos. 1 - 608 [ 20, -49] tr|A0A478EC08|A0A478EC08_9EURO purple acid phosphatase OS=Talaromyces cellulolyticus OX=1472165 GN=TCE0_044r16507 PE=3 SV=1
35.691 6755 pos. 1 - 625 [ 20, -47] tr|A0A2H3G3E6|A0A2H3G3E6_FUSOX purple acid phosphatase OS=Fusarium oxysporum f. sp. radicis-cucumerinum OX=327505 GN=AU210_014512 PE=3 SV=1
35.691 6755 pos. 102 - 705 [ 26, -51] tr|A0A427XF33|A0A427XF33_9TREE purple acid phosphatase OS=Apiotrichum porosum OX=105984 GN=EHS24_003430 PE=3 SV=1
35.697 6756 pos. 1 - 607 [ 20, -51] tr|A0A3M7IT89|A0A3M7IT89_HORWE purple acid phosphatase OS=Hortaea werneckii OX=91943 GN=D0859_07233 PE=3 SV=1
35.759 6768 pos. 1 - 599 [ 20, -48] tr|A0A8H4NI32|A0A8H4NI32_9HYPO Acid phosphatase OS=Fusarium acutatum OX=78861 GN=FACUT_6847 PE=4 SV=1
35.883 6792 pos. 1 - 628 [ 20, -51] tr|A0A3M6Z477|A0A3M6Z477_HORWE purple acid phosphatase OS=Hortaea werneckii OX=91943 GN=D0866_12171 PE=3 SV=1
35.904 6796 pos. 1 - 608 [ 20, -49] tr|A0A364KSH3|A0A364KSH3_9EURO purple acid phosphatase OS=Talaromyces amestolkiae OX=1196081 GN=BHQ10_002516 PE=3 SV=1
35.915 6798 pos. 1 - 668 [ 20, -51] tr|A0A5Q3DNQ5|A0A5Q3DNQ5_GIBFU purple acid phosphatase OS=Gibberella fujikuroi OX=5127 GN=CEK26_012575 PE=3 SV=1
35.946 6804 pos. 79 - 608 [ 58, -49] tr|B8M199|B8M199_TALSN purple acid phosphatase OS=Talaromyces stipitatus (strain ATCC 10500 / CBS 375.48 / QM 6759 / NRRL 1006) OX=441959 GN=TSTA_082740 PE=3 SV=1
35.956 6806 pos. 1 - 669 [ 1, -51] tr|A0A8H5JVB3|A0A8H5JVB3_9HYPO Acid phosphatase OS=Fusarium phyllophilum OX=47803 GN=FPHYL_5625 PE=4 SV=1
35.987 6812 pos. 1 - 668 [ 20, -51] tr|A0A2H3SFQ0|A0A2H3SFQ0_GIBFU purple acid phosphatase OS=Gibberella fujikuroi OX=5127 GN=FFC1_15513 PE=3 SV=1
35.992 6813 pos. 85 - 607 [ 59, -51] tr|A0A427XQF8|A0A427XQF8_9TREE purple acid phosphatase OS=Apiotrichum porosum OX=105984 GN=EHS24_008489 PE=3 SV=1
35.998 6814 pos. 75 - 590 [ 56, -62] tr|A0A3M7NYZ5|A0A3M7NYZ5_9EURO purple acid phosphatase (fragment) OS=Chaetothyriales sp. CBS 134916 OX=2249418 GN=DV736_g288 PE=3 SV=1
36.013 6817 pos. 1 - 628 [ 20, -51] tr|A0A3M7DAT6|A0A3M7DAT6_HORWE purple acid phosphatase OS=Hortaea werneckii OX=91943 GN=D0865_01198 PE=3 SV=1
36.013 6817 pos. 62 - 606 [ 29, -50] tr|R7S961|R7S961_TREMS purple acid phosphatase OS=Tremella mesenterica (strain ATCC 24925 / CBS 8224 / DSM 1558 / NBRC 9311 / NRRL Y-6157 / RJB 2259-6 / UBC 559-6) OX=578456 GN=TREMEDRAFT_46104 PE=3 SV=1
36.013 6817 pos. 63 - 607 [ 29, -50] tr|A0A4Q1BJG0|A0A4Q1BJG0_TREME purple acid phosphatase OS=Tremella mesenterica OX=5217 GN=M231_04841 PE=3 SV=1
36.117 6837 pos. 75 - 673 [ 58, -54] tr|A0A8H5P0I2|A0A8H5P0I2_GIBSU Acid phosphatase OS=Gibberella subglutinans OX=42677 GN=FSUBG_12489 PE=4 SV=1
36.164 6846 pos. 1 - 608 [ 20, -49] tr|A0A093V4R7|A0A093V4R7_TALMA purple acid phosphatase OS=Talaromyces marneffei PM1 OX=1077442 GN=GQ26_0540150 PE=3 SV=1
36.164 6846 pos. 1 - 608 [ 20, -49] tr|A0A7C8H4N3|A0A7C8H4N3_TALMA purple acid phosphatase OS=Talaromyces marneffei OX=37727 GN=EYB25_002482 PE=3 SV=1
36.164 6846 pos. 1 - 608 [ 20, -49] tr|B6QA84|B6QA84_TALMQ purple acid phosphatase OS=Talaromyces marneffei (strain ATCC 18224 / CBS 334.59 / QM 7333) OX=441960 GN=PMAA_063300 PE=3 SV=1
36.226 6858 pos. 81 - 605 [ 58, -51] tr|A0A225AHY0|A0A225AHY0_9EURO purple acid phosphatase OS=Talaromyces atroroseus OX=1441469 GN=UA08_03288 PE=3 SV=1
36.319 6876 pos. 1 - 675 [ 1, -51] tr|A0A2K0W3F4|A0A2K0W3F4_GIBNY purple acid phosphatase OS=Gibberella nygamai OX=42673 GN=FNYG_09900 PE=3 SV=1
36.340 6880 pos. 1 - 668 [ 20, -51] tr|S0EED1|S0EED1_GIBF5 purple acid phosphatase OS=Gibberella fujikuroi (strain CBS 195.34 / IMI 58289 / NRRL A-6831) OX=1279085 GN=FFUJ_12908 PE=3 SV=1
36.340 6880 pos. 72 - 609 [ 58, -46] tr|A0A194UXM6|A0A194UXM6_9PEZI purple acid phosphatase OS=Valsa mali var. pyri OX=694573 GN=VP1G_03782 PE=3 SV=1
36.345 6881 pos. 54 - 692 [ 50, -46] tr|A0A366R9B4|A0A366R9B4_GIBMO purple acid phosphatase OS=Gibberella moniliformis OX=117187 GN=FVER53590_13555 PE=3 SV=1
36.361 6884 pos. 54 - 692 [ 50, -46] tr|W7MWA6|W7MWA6_GIBM7 purple acid phosphatase OS=Gibberella moniliformis (strain M3125 / FGSC 7600) OX=334819 GN=FVEG_13555 PE=3 SV=1
36.397 6891 pos. 1 - 674 [ 1, -51] tr|A0A8H5QPW3|A0A8H5QPW3_9HYPO Acid phosphatase OS=Fusarium tjaetaba OX=1567544 GN=FTJAE_12050 PE=4 SV=1
36.563 6923 pos. 72 - 606 [ 58, -49] tr|A0A194W7P8|A0A194W7P8_9PEZI purple acid phosphatase OS=Valsa mali OX=105487 GN=VM1G_07818 PE=3 SV=1
36.563 6923 pos. 83 - 678 [ 62, -49] tr|A0A1L7UCR8|A0A1L7UCR8_FUSMA purple acid phosphatase OS=Fusarium mangiferae OX=192010 GN=FMAN_12034 PE=3 SV=1
36.589 6928 pos. 79 - 678 [ 53, -47] tr|A0A8H5TVX8|A0A8H5TVX8_GIBCI Acid phosphatase OS=Gibberella circinata OX=48490 GN=FCIRC_7029 PE=4 SV=1
36.610 6932 pos. 83 - 668 [ 62, -51] tr|A0A8H5RI25|A0A8H5RI25_9HYPO Acid phosphatase OS=Fusarium sp. NRRL 25303 OX=122381 GN=F25303_9076 PE=4 SV=1
36.652 6940 pos. 55 - 604 [ 50, -49] tr|A0A229XPJ3|A0A229XPJ3_ASPFM purple acid phosphatase OS=Neosartorya fumigata OX=746128 GN=CDV57_08005 PE=3 SV=1
36.652 6940 pos. 55 - 604 [ 50, -49] tr|B0Y1M6|B0Y1M6_ASPFC purple acid phosphatase OS=Neosartorya fumigata (strain CEA10 / CBS 144.89 / FGSC A1163) OX=451804 GN=AFUB_049840 PE=3 SV=1
36.652 6940 pos. 55 - 604 [ 50, -49] tr|Q4WE06|Q4WE06_ASPFU purple acid phosphatase OS=Neosartorya fumigata (strain ATCC MYA-4609 / Af293 / CBS 101355 / FGSC A1100) OX=330879 GN=AFUA_5G01330 PE=3 SV=1
36.657 6941 pos. 78 - 668 [ 53, -51] tr|A0A1L7W961|A0A1L7W961_FUSPR purple acid phosphatase OS=Fusarium proliferatum (strain ET1) OX=1227346 GN=FPRO_12562 PE=3 SV=1
36.714 6952 pos. 1 - 668 [ 1, -51] tr|A0A8H6CVS7|A0A8H6CVS7_9HYPO Acid phosphatase OS=Fusarium denticulatum OX=48507 GN=FDENT_1000 PE=4 SV=1
36.735 6956 pos. 78 - 668 [ 53, -51] tr|A0A420ST73|A0A420ST73_GIBIN purple acid phosphatase OS=Gibberella intermedia OX=948311 GN=BFJ72_g10410 PE=3 SV=1
36.766 6962 pos. 1 - 667 [ 1, -51] tr|A0A8H5YTR3|A0A8H5YTR3_9HYPO Acid phosphatase OS=Fusarium globosum OX=78864 GN=FGLOB1_1545 PE=4 SV=1
36.766 6962 pos. 1 - 673 [ 1, -51] tr|A0A8H5P1Z1|A0A8H5P1Z1_9HYPO Acid phosphatase OS=Fusarium pseudoanthophilum OX=48495 GN=FPANT_7132 PE=4 SV=1
36.766 6962 pos. 55 - 604 [ 50, -49] tr|A0A0J5SNA4|A0A0J5SNA4_ASPFM purple acid phosphatase OS=Aspergillus fumigatus Z5 OX=1437362 GN=Y699_00103 PE=3 SV=1
36.781 6965 pos. 1 - 613 [ 20, -51] tr|A0A3M7A6S1|A0A3M7A6S1_HORWE purple acid phosphatase OS=Hortaea werneckii OX=91943 GN=D0866_03197 PE=3 SV=1
36.812 6971 pos. 78 - 668 [ 53, -51] tr|A0A365N111|A0A365N111_GIBIN purple acid phosphatase OS=Gibberella intermedia OX=948311 GN=FPRO05_03293 PE=3 SV=1
36.828 6974 pos. 75 - 598 [ 56, -52] tr|A0A0D1WYJ2|A0A0D1WYJ2_9EURO purple acid phosphatase OS=Exophiala sideris OX=1016849 GN=PV11_07755 PE=3 SV=1
36.854 6979 pos. 1 - 673 [ 1, -51] tr|A0A8H5IVJ9|A0A8H5IVJ9_9HYPO Acid phosphatase OS=Fusarium napiforme OX=42672 GN=FNAPI_9894 PE=4 SV=1
36.870 6982 pos. 1 - 680 [ 1, -47] tr|A0A8H5W7W4|A0A8H5W7W4_9HYPO Acid phosphatase OS=Fusarium sp. NRRL 52700 OX=1101274 GN=F52700_951 PE=4 SV=1
36.885 6985 pos. 1 - 604 [ 20, -54] tr|A0A4S9R2F5|A0A4S9R2F5_AURPU purple acid phosphatase (fragment) OS=Aureobasidium pullulans OX=5580 GN=D6C93_06515 PE=3 SV=1
36.885 6985 pos. 73 - 655 [ 20, -74] tr|A0A4S9AT82|A0A4S9AT82_AURPU purple acid phosphatase (fragment) OS=Aureobasidium pullulans OX=5580 GN=D6D15_10016 PE=3 SV=1
36.937 6995 pos. 53 - 605 [ 50, -51] tr|A0A423WUK4|A0A423WUK4_9PEZI purple acid phosphatase OS=Valsa malicola OX=356882 GN=VMCG_03757 PE=3 SV=1
36.947 6997 pos. 73 - 601 [ 58, -51] tr|A0A507AKZ8|A0A507AKZ8_9PEZI purple acid phosphatase OS=Phialemoniopsis curvata OX=1093900 GN=E0L32_010623 PE=3 SV=1
37.025 7012 pos. 51 - 605 [ 48, -51] tr|A0A423VIG1|A0A423VIG1_9PEZI purple acid phosphatase OS=Valsa sordida OX=252740 GN=VSDG_08275 PE=3 SV=1
37.046 7016 pos. 1 - 669 [ 20, -47] tr|X0HB79|X0HB79_FUSOX purple acid phosphatase OS=Fusarium oxysporum f. sp. conglutinans race 2 54008 OX=1089457 GN=FOPG_14791 PE=3 SV=1
37.046 7016 pos. 80 - 612 [ 58, -48] tr|Q92200|Q92200_EMEND purple acid phosphatase OS=Emericella nidulans OX=162425 GN=suApacA PE=3 SV=1
37.124 7031 pos. 1 - 669 [ 20, -47] tr|W9NQQ1|W9NQQ1_FUSOX purple acid phosphatase OS=Fusarium oxysporum f. sp. pisi HDV247 OX=1080344 GN=FOVG_13920 PE=3 SV=1
37.150 7036 pos. 75 - 606 [ 58, -49] tr|A0A0U1M5S7|A0A0U1M5S7_TALIS purple acid phosphatase OS=Talaromyces islandicus OX=28573 GN=aphA PE=3 SV=1
37.160 7038 pos. 1 - 613 [ 20, -51] tr|A0A3M6WYF7|A0A3M6WYF7_HORWE purple acid phosphatase OS=Hortaea werneckii OX=91943 GN=D0867_12301 PE=3 SV=1
37.176 7041 pos. 1 - 669 [ 20, -47] tr|X0C4R0|X0C4R0_FUSOX purple acid phosphatase OS=Fusarium oxysporum f. sp. raphani 54005 OX=1089458 GN=FOQG_17568 PE=3 SV=1
37.191 7044 pos. 1 - 613 [ 20, -51] tr|A0A3M7DAL9|A0A3M7DAL9_HORWE purple acid phosphatase OS=Hortaea werneckii OX=91943 GN=D0865_01032 PE=3 SV=1
37.191 7044 pos. 88 - 628 [ 61, -51] tr|A0A1Y1U8F4|A0A1Y1U8F4_9TREE purple acid phosphatase OS=Kockovaella imperatae OX=4999 GN=BD324DRAFT_583742 PE=3 SV=1
37.197 7045 pos. 1 - 612 [ 20, -51] tr|A0A3M6YQF7|A0A3M6YQF7_HORWE purple acid phosphatase OS=Hortaea werneckii OX=91943 GN=D0868_06524 PE=3 SV=1
37.207 7047 pos. 81 - 608 [ 58, -52] tr|A0A6H0XJ42|A0A6H0XJ42_9PEZI purple acid phosphatase OS=Peltaster fructicola OX=286661 GN=AMS68_000175 PE=3 SV=1
37.217 7049 pos. 56 - 604 [ 31, -52] tr|F0XBL4|F0XBL4_GROCL purple acid phosphatase OS=Grosmannia clavigera (strain kw1407 / UAMH 11150) OX=655863 GN=CMQ_5205 PE=3 SV=1
37.243 7054 pos. 80 - 675 [ 59, -47] tr|A0A8H4NB76|A0A8H4NB76_9HYPO Acid phosphatase OS=Fusarium acutatum OX=78861 GN=FACUT_10871 PE=4 SV=1
37.259 7057 pos. 78 - 607 [ 58, -51] tr|A0A0A2VA75|A0A0A2VA75_BEABA purple acid phosphatase OS=Beauveria bassiana D1-5 OX=1245745 GN=BBAD15_g11771 PE=3 SV=1
37.274 7060 pos. 1 - 666 [ 1, -47] tr|A0A395RSW5|A0A395RSW5_FUSSP purple acid phosphatase OS=Fusarium sporotrichioides OX=5514 GN=FSPOR_8787 PE=3 SV=1
37.285 7062 pos. 1 - 665 [ 1, -51] tr|A0A395T3A2|A0A395T3A2_9HYPO purple acid phosphatase OS=Fusarium longipes OX=694270 GN=FLONG3_3078 PE=3 SV=1
37.311 7067 pos. 1 - 669 [ 20, -47] tr|X0LIP0|X0LIP0_FUSOX purple acid phosphatase OS=Fusarium oxysporum f. sp. vasinfectum 25433 OX=1089449 GN=FOTG_11264 PE=3 SV=1
37.321 7069 pos. 1 - 669 [ 20, -47] tr|A0A2H3TUC6|A0A2H3TUC6_FUSOX purple acid phosphatase OS=Fusarium oxysporum OX=5507 GN=FRV6_16361 PE=3 SV=1
37.321 7069 pos. 2 - 505 [ 60, -46] tr|Q00079|Q00079_ASPNG purple acid phosphatase (fragment) OS=Aspergillus niger OX=5061 GN=aphA PE=3 SV=1
37.337 7072 pos. 1 - 605 [ 20, -51] tr|A0A4S9EVN7|A0A4S9EVN7_AURPU purple acid phosphatase OS=Aureobasidium pullulans OX=5580 GN=D6D10_04665 PE=3 SV=1
37.368 7078 pos. 1 - 613 [ 20, -51] tr|A0A3M7E2F7|A0A3M7E2F7_HORWE purple acid phosphatase OS=Hortaea werneckii OX=91943 GN=D0863_05912 PE=3 SV=1
37.373 7079 pos. 1 - 669 [ 1, -47] tr|A0A5C6SBR8|A0A5C6SBR8_FUSOX purple acid phosphatase OS=Fusarium oxysporum f. sp. cubense OX=61366 GN=FocTR4_00016709 PE=3 SV=1
37.373 7079 pos. 1 - 669 [ 1, -47] tr|X0JA09|X0JA09_FUSC4 purple acid phosphatase OS=Fusarium odoratissimum NRRL 54006 OX=1089451 GN=FOIG_09622 PE=3 SV=1
37.378 7080 pos. 1 - 606 [ 20, -49] tr|A0A7H8QZI4|A0A7H8QZI4_9EURO purple acid phosphatase OS=Talaromyces rugulosus OX=121627 GN=TRUGW13939_06663 PE=3 SV=1
37.378 7080 pos. 1 - 612 [ 20, -52] tr|A0A3M7FNC0|A0A3M7FNC0_HORWE purple acid phosphatase OS=Hortaea werneckii OX=91943 GN=D0862_09981 PE=3 SV=1
37.389 7082 pos. 78 - 668 [ 53, -51] tr|A0A8H5JLS1|A0A8H5JLS1_9HYPO Acid phosphatase OS=Fusarium mexicanum OX=751941 GN=FMEXI_969 PE=4 SV=1
37.451 7094 pos. 2 - 515 [ 63, -51] tr|A0A4U0UZV7|A0A4U0UZV7_9PEZI purple acid phosphatase (fragment) OS=Friedmanniomyces endolithicus OX=329885 GN=B0A54_08105 PE=3 SV=1
37.472 7098 pos. 1 - 676 [ 1, -47] tr|A0A8H5P886|A0A8H5P886_9HYPO Acid phosphatase OS=Fusarium pseudocircinatum OX=56676 GN=FPCIR_5900 PE=4 SV=1
37.482 7100 pos. 28 - 615 [ 51, -46] tr|A0A8H8R952|A0A8H8R952_9HELO Acid phosphatase OS=Lachnellula hyalina OX=1316788 GN=aphA PE=4 SV=1
37.492 7102 pos. 1 - 605 [ 20, -51] tr|A0A4S8VPM1|A0A4S8VPM1_AURPU purple acid phosphatase OS=Aureobasidium pullulans OX=5580 GN=D6D24_05820 PE=3 SV=1
37.518 7107 pos. 1 - 669 [ 20, -47] tr|A0A420Q920|A0A420Q920_FUSOX purple acid phosphatase OS=Fusarium oxysporum OX=5507 GN=BFJ68_g12401 PE=3 SV=1
37.544 7112 pos. 1 - 612 [ 20, -52] tr|A0A3M7E4L9|A0A3M7E4L9_HORWE purple acid phosphatase OS=Hortaea werneckii OX=91943 GN=D0863_05435 PE=3 SV=1
37.565 7116 pos. 76 - 603 [ 58, -51] tr|A0A0C3I260|A0A0C3I260_9PEZI purple acid phosphatase OS=Oidiodendron maius Zn OX=913774 GN=OIDMADRAFT_37666 PE=3 SV=1
37.570 7117 pos. 13 - 607 [ 26, -49] tr|A0A074VTA2|A0A074VTA2_9PEZI purple acid phosphatase OS=Aureobasidium melanogenum CBS 110374 OX=1043003 GN=M437DRAFT_65576 PE=3 SV=1
37.581 7119 pos. 1 - 613 [ 20, -51] tr|A0A3M7HXU3|A0A3M7HXU3_HORWE purple acid phosphatase OS=Hortaea werneckii OX=91943 GN=D0860_00030 PE=3 SV=1
37.581 7119 pos. 1 - 669 [ 1, -47] tr|A0A559LI24|A0A559LI24_FUSOX purple acid phosphatase OS=Fusarium oxysporum f. sp. cubense OX=61366 GN=aphA-2 PE=3 SV=1
37.596 7122 pos. 1 - 605 [ 20, -51] tr|A0A4T0AUA2|A0A4T0AUA2_AURPU purple acid phosphatase OS=Aureobasidium pullulans OX=5580 GN=D6C81_02168 PE=3 SV=1
37.601 7123 pos. 78 - 602 [ 58, -52] tr|A0A176ZX94|A0A176ZX94_9PEZI purple acid phosphatase OS=Pseudogymnoascus destructans OX=655981 GN=VC83_09081 PE=3 SV=1
37.601 7123 pos. 78 - 602 [ 58, -52] tr|L8FYE5|L8FYE5_PSED2 purple acid phosphatase OS=Pseudogymnoascus destructans (strain ATCC MYA-4855 / 20631-21) OX=658429 GN=GMDG_07479 PE=3 SV=1
37.648 7132 pos. 1 - 605 [ 20, -51] tr|A0A4T0DPG4|A0A4T0DPG4_AURPU purple acid phosphatase OS=Aureobasidium pullulans OX=5580 GN=D6C77_03768 PE=3 SV=1
37.648 7132 pos. 55 - 608 [ 50, -47] tr|A0A0S7E1Z5|A0A0S7E1Z5_9EURO purple acid phosphatase OS=Aspergillus lentulus OX=293939 GN=ALT_005019 PE=3 SV=1
37.664 7135 pos. 26 - 630 [ 20, -51] tr|A0A4S9G1C9|A0A4S9G1C9_AURPU purple acid phosphatase OS=Aureobasidium pullulans OX=5580 GN=D6D06_05401 PE=3 SV=1
37.669 7136 pos. 1 - 605 [ 20, -51] tr|A0A4S9D4C7|A0A4S9D4C7_AURPU purple acid phosphatase OS=Aureobasidium pullulans OX=5580 GN=D6D17_03095 PE=3 SV=1
37.669 7136 pos. 1 - 605 [ 20, -51] tr|A0A4S9PXV9|A0A4S9PXV9_AURPU purple acid phosphatase OS=Aureobasidium pullulans OX=5580 GN=D6C86_02995 PE=3 SV=1
37.684 7139 pos. 1 - 610 [ 20, -51] tr|A0A4U0UFS2|A0A4U0UFS2_9PEZI purple acid phosphatase OS=Hortaea thailandica OX=706561 GN=B0A50_00157 PE=3 SV=1
37.684 7139 pos. 28 - 615 [ 51, -46] tr|A0A8H8RSK5|A0A8H8RSK5_9HELO Acid phosphatase OS=Lachnellula subtilissima OX=602034 GN=aphA PE=4 SV=1
37.690 7140 pos. 1 - 605 [ 20, -51] tr|A0A4V4I0T7|A0A4V4I0T7_AURPU purple acid phosphatase OS=Aureobasidium pullulans OX=5580 GN=D6D28_02871 PE=3 SV=1
37.690 7140 pos. 15 - 568 [ 50, -46] tr|A0A319ENC9|A0A319ENC9_ASPSB purple acid phosphatase (fragment) OS=Aspergillus sclerotiicarbonarius (strain CBS 121057 / IBT 28362) OX=1448318 GN=BO78DRAFT_395035 PE=3 SV=1
37.695 7141 pos. 1 - 605 [ 20, -51] tr|A0A4V4JSR4|A0A4V4JSR4_AURPU purple acid phosphatase OS=Aureobasidium pullulans OX=5580 GN=D6D01_08056 PE=3 SV=1
37.695 7141 pos. 91 - 617 [ 58, -52] tr|A0A0F4ZM71|A0A0F4ZM71_9PEZI purple acid phosphatase OS=Thielaviopsis punctulata OX=72032 GN=TD95_001328 PE=3 SV=1
37.700 7142 pos. 1 - 605 [ 20, -51] tr|A0A4T0F1H0|A0A4T0F1H0_AURPU purple acid phosphatase OS=Aureobasidium pullulans OX=5580 GN=D6C76_02970 PE=3 SV=1
37.700 7142 pos. 1 - 613 [ 20, -51] tr|A0A3M7FD86|A0A3M7FD86_HORWE purple acid phosphatase OS=Hortaea werneckii OX=91943 GN=D0864_06998 PE=3 SV=1
37.721 7146 pos. 86 - 609 [ 53, -51] tr|A0A4U0UR22|A0A4U0UR22_9PEZI purple acid phosphatase OS=Friedmanniomyces endolithicus OX=329885 GN=B0A54_10631 PE=3 SV=1
37.731 7148 pos. 1 - 605 [ 20, -51] tr|A0A4S9N9G6|A0A4S9N9G6_AURPU purple acid phosphatase OS=Aureobasidium pullulans OX=5580 GN=D6C99_04292 PE=3 SV=1
37.731 7148 pos. 56 - 602 [ 50, -52] tr|A0A094G2D6|A0A094G2D6_9PEZI purple acid phosphatase OS=Pseudogymnoascus sp. VKM F-4518 (FW-2643) OX=1420913 GN=V500_02907 PE=3 SV=1
37.736 7149 pos. 1 - 604 [ 20, -46] tr|A0A1F8A571|A0A1F8A571_9EURO purple acid phosphatase OS=Aspergillus bombycis OX=109264 GN=ABOM_004517 PE=3 SV=1
37.736 7149 pos. 67 - 659 [ 26, -51] tr|A0A4S8YZV6|A0A4S8YZV6_AURPU purple acid phosphatase (fragment) OS=Aureobasidium pullulans OX=5580 GN=D6D20_07967 PE=3 SV=1
37.747 7151 pos. 1 - 605 [ 20, -51] tr|A0A074XFE4|A0A074XFE4_AURPU purple acid phosphatase OS=Aureobasidium pullulans EXF-150 OX=1043002 GN=M438DRAFT_298259 PE=3 SV=1
37.747 7151 pos. 1 - 605 [ 20, -51] tr|A0A4S9NWM6|A0A4S9NWM6_AURPU purple acid phosphatase OS=Aureobasidium pullulans OX=5580 GN=D6C97_03466 PE=3 SV=1
37.747 7151 pos. 1 - 605 [ 20, -51] tr|A0A4S9ZBP9|A0A4S9ZBP9_AURPU purple acid phosphatase OS=Aureobasidium pullulans OX=5580 GN=D6C82_01820 PE=3 SV=1
37.747 7151 pos. 1 - 605 [ 20, -51] tr|A0A4T0C2H7|A0A4T0C2H7_AURPU purple acid phosphatase OS=Aureobasidium pullulans OX=5580 GN=D6C78_04782 PE=3 SV=1
37.747 7151 pos. 73 - 677 [ 20, -51] tr|A0A4S9VC97|A0A4S9VC97_AURPU purple acid phosphatase (fragment) OS=Aureobasidium pullulans OX=5580 GN=D6C90_03560 PE=3 SV=1
37.752 7152 pos. 1 - 605 [ 20, -51] tr|A0A4V4I2Z7|A0A4V4I2Z7_AURPU purple acid phosphatase OS=Aureobasidium pullulans OX=5580 GN=D6D27_08385 PE=3 SV=1
37.757 7153 pos. 1 - 613 [ 20, -51] tr|A0A3M7FQB8|A0A3M7FQB8_HORWE purple acid phosphatase OS=Hortaea werneckii OX=91943 GN=D0861_03620 PE=3 SV=1
37.767 7155 pos. 1 - 604 [ 1, -50] tr|A0A6A4I9R4|A0A6A4I9R4_9AGAR purple acid phosphatase OS=Gymnopus androsaceus JB14 OX=1447944 GN=BT96DRAFT_874681 PE=3 SV=1
37.773 7156 pos. 56 - 602 [ 50, -52] tr|A0A093XLE0|A0A093XLE0_9PEZI purple acid phosphatase OS=Pseudogymnoascus sp. VKM F-3808 OX=1391699 GN=O988_06798 PE=3 SV=1
37.788 7159 pos. 56 - 602 [ 50, -52] tr|A0A093XQ33|A0A093XQ33_9PEZI purple acid phosphatase OS=Pseudogymnoascus sp. VKM F-3557 OX=1437433 GN=V490_05268 PE=3 SV=1
37.788 7159 pos. 56 - 602 [ 50, -52] tr|A0A094D355|A0A094D355_9PEZI purple acid phosphatase OS=Pseudogymnoascus sp. VKM F-4516 (FW-969) OX=1420910 GN=V497_08094 PE=3 SV=1
37.799 7161 pos. 1 - 591 [ 20, -62] tr|A0A8H6DQS0|A0A8H6DQS0_9HYPO Acid phosphatase OS=Fusarium mundagurra OX=1567541 GN=FMUND_1069 PE=4 SV=1
37.809 7163 pos. 1 - 669 [ 20, -47] tr|A0A420MT79|A0A420MT79_FUSOX purple acid phosphatase OS=Fusarium oxysporum OX=5507 GN=BFJ69_g11154 PE=3 SV=1
37.814 7164 pos. 1 - 605 [ 20, -51] tr|A0A4S9I4J7|A0A4S9I4J7_AURPU purple acid phosphatase OS=Aureobasidium pullulans OX=5580 GN=D6D05_03489 PE=3 SV=1
37.819 7165 pos. 1 - 607 [ 20, -49] tr|A0A4T0BSW1|A0A4T0BSW1_AURPU purple acid phosphatase OS=Aureobasidium pullulans OX=5580 GN=D6C79_07966 PE=3 SV=1
37.819 7165 pos. 1 - 669 [ 20, -47] tr|A0A420R429|A0A420R429_FUSOX purple acid phosphatase OS=Fusarium oxysporum OX=5507 GN=BFJ71_g257 PE=3 SV=1
37.819 7165 pos. 79 - 603 [ 58, -52] tr|A0A168CMM7|A0A168CMM7_9HYPO purple acid phosphatase OS=Moelleriella libera RCEF 2490 OX=1081109 GN=AAL_04024 PE=3 SV=1
37.825 7166 pos. 1 - 605 [ 20, -51] tr|A0A4S8WMS3|A0A4S8WMS3_AURPU purple acid phosphatase OS=Aureobasidium pullulans OX=5580 GN=D6D18_02998 PE=3 SV=1
37.825 7166 pos. 1 - 605 [ 20, -51] tr|A0A4S9XH74|A0A4S9XH74_AURPU purple acid phosphatase OS=Aureobasidium pullulans OX=5580 GN=D6C84_08593 PE=3 SV=1
37.845 7170 pos. 1 - 669 [ 20, -47] tr|A0A3L6MRG3|A0A3L6MRG3_FUSOX purple acid phosphatase OS=Fusarium oxysporum f. sp. cepae OX=396571 GN=BFJ65_g18123 PE=3 SV=1
37.845 7170 pos. 1 - 669 [ 20, -47] tr|A0A4Q2W3R0|A0A4Q2W3R0_FUSOX purple acid phosphatase OS=Fusarium oxysporum f. sp. narcissi OX=451672 GN=BFJ63_vAg3442 PE=3 SV=1
37.845 7170 pos. 1 - 669 [ 20, -47] tr|W9JEQ9|W9JEQ9_FUSOX purple acid phosphatase OS=Fusarium oxysporum Fo47 OX=660027 GN=FOBC_16432 PE=3 SV=1
37.845 7170 pos. 5 - 604 [ 29, -52] tr|A0A427YFT6|A0A427YFT6_9TREE purple acid phosphatase OS=Saitozyma podzolica OX=1890683 GN=EHS25_001368 PE=3 SV=1
37.850 7171 pos. 1 - 669 [ 20, -47] tr|A0A420UDW6|A0A420UDW6_FUSOX purple acid phosphatase OS=Fusarium oxysporum OX=5507 GN=BFJ70_g656 PE=3 SV=1
37.856 7172 pos. 1 - 608 [ 20, -52] tr|A0A132B3B4|A0A132B3B4_9HELO purple acid phosphatase OS=Mollisia scopiformis OX=149040 GN=LY89DRAFT_603092 PE=3 SV=1
37.861 7173 pos. 1 - 689 [ 1, -1] tr|A0A2T4B081|A0A2T4B081_9HYPO purple acid phosphatase OS=Trichoderma citrinoviride OX=58853 GN=BBK36DRAFT_1128821 PE=3 SV=1
37.876 7176 pos. 1 - 605 [ 20, -51] tr|A0A4S8TWQ7|A0A4S8TWQ7_AURPU purple acid phosphatase OS=Aureobasidium pullulans OX=5580 GN=D6D26_09937 PE=3 SV=1
37.876 7176 pos. 1 - 605 [ 20, -51] tr|A0A4S9IW84|A0A4S9IW84_AURPU purple acid phosphatase OS=Aureobasidium pullulans OX=5580 GN=D6D03_10543 PE=3 SV=1
37.892 7179 pos. 1 - 611 [ 20, -46] tr|A0A395H6B0|A0A395H6B0_9EURO purple acid phosphatase OS=Aspergillus ibericus CBS 121593 OX=1448316 GN=BO80DRAFT_423142 PE=3 SV=1
37.918 7184 pos. 13 - 607 [ 26, -49] tr|A0A074WCZ5|A0A074WCZ5_9PEZI purple acid phosphatase OS=Aureobasidium namibiae CBS 147.97 OX=1043004 GN=M436DRAFT_52888 PE=3 SV=1
37.918 7184 pos. 78 - 602 [ 58, -52] tr|A0A094JLR1|A0A094JLR1_9PEZI purple acid phosphatase OS=Pseudogymnoascus sp. VKM F-4519 (FW-2642) OX=1420914 GN=V501_05406 PE=3 SV=1
37.928 7186 pos. 1 - 613 [ 20, -51] tr|A0A1Z5TKY9|A0A1Z5TKY9_HORWE purple acid phosphatase OS=Hortaea werneckii EXF-2000 OX=1157616 GN=BTJ68_03334 PE=3 SV=1
37.928 7186 pos. 1 - 613 [ 20, -51] tr|A0A3M7IS61|A0A3M7IS61_HORWE purple acid phosphatase OS=Hortaea werneckii OX=91943 GN=D0859_07740 PE=3 SV=1
37.949 7190 pos. 53 - 600 [ 50, -52] tr|A0A1Q5UMH9|A0A1Q5UMH9_9EURO purple acid phosphatase OS=Penicillium subrubescens OX=1316194 GN=PENSUB_850 PE=3 SV=1
37.954 7191 pos. 1 - 604 [ 20, -48] tr|N4UF48|N4UF48_FUSC1 purple acid phosphatase OS=Fusarium oxysporum f. sp. cubense (strain race 1) OX=1229664 GN=FOC1_g10009828 PE=3 SV=1
37.965 7193 pos. 1 - 615 [ 20, -46] tr|A0A7D8YV10|A0A7D8YV10_9HELO purple acid phosphatase OS=Lachnellula cervina OX=1316786 GN=aphA PE=3 SV=1
37.970 7194 pos. 55 - 608 [ 50, -47] tr|A0A8H3N944|A0A8H3N944_9EURO Acid phosphatase OS=Aspergillus lentulus OX=293939 GN=IFM58399_01259 PE=4 SV=1
37.975 7195 pos. 1 - 610 [ 1, -52] tr|A0A2D3V946|A0A2D3V946_9PEZI purple acid phosphatase OS=Ramularia collo-cygni OX=112498 GN=RCC_04980 PE=3 SV=1
37.975 7195 pos. 13 - 617 [ 20, -51] tr|A0A4S9KDA3|A0A4S9KDA3_AURPU purple acid phosphatase OS=Aureobasidium pullulans OX=5580 GN=D6D02_04534 PE=3 SV=1
37.975 7195 pos. 78 - 602 [ 58, -52] tr|A0A094EQW6|A0A094EQW6_9PEZI purple acid phosphatase OS=Pseudogymnoascus sp. VKM F-103 OX=1420912 GN=V499_05911 PE=3 SV=1
37.975 7195 pos. 78 - 602 [ 58, -52] tr|A0A1B8DII2|A0A1B8DII2_9PEZI purple acid phosphatase OS=Pseudogymnoascus sp. 24MN13 OX=1622150 GN=VE04_00596 PE=3 SV=1
37.975 7195 pos. 78 - 602 [ 58, -52] tr|A0A1B8GV10|A0A1B8GV10_9PEZI purple acid phosphatase OS=Pseudogymnoascus verrucosus OX=342668 GN=VE01_02108 PE=3 SV=1
37.996 7199 pos. 22 - 600 [ 54, -52] tr|A0A5M9MUS7|A0A5M9MUS7_9EURO purple acid phosphatase OS=Aspergillus tanneri OX=1220188 GN=ATNIH1004_003551 PE=3 SV=1
38.011 7202 pos. 1 - 614 [ 20, -46] tr|A0A559MAZ8|A0A559MAZ8_9HELO purple acid phosphatase OS=Lachnellula willkommii OX=215461 GN=aphA PE=3 SV=1
38.011 7202 pos. 55 - 608 [ 50, -47] tr|A0A2I1CFK3|A0A2I1CFK3_ASPN1 purple acid phosphatase OS=Aspergillus novofumigatus (strain IBT 16806) OX=1392255 GN=P174DRAFT_400973 PE=3 SV=1
38.011 7202 pos. 78 - 602 [ 58, -52] tr|A0A1B8F932|A0A1B8F932_9PEZI purple acid phosphatase OS=Pseudogymnoascus sp. 05NY08 OX=1622149 GN=VF21_01118 PE=3 SV=1
38.017 7203 pos. 86 - 582 [ 53, -51] tr|A0A4U0TN60|A0A4U0TN60_9PEZI purple acid phosphatase OS=Friedmanniomyces endolithicus OX=329885 GN=B0A54_17818 PE=3 SV=1
38.022 7204 pos. 78 - 602 [ 58, -52] tr|A0A094BW79|A0A094BW79_9PEZI purple acid phosphatase OS=Pseudogymnoascus sp. VKM F-4513 (FW-928) OX=1420907 GN=V494_01797 PE=3 SV=1
38.027 7205 pos. 1 - 603 [ 20, -50] tr|A0A317VSD3|A0A317VSD3_9EURO purple acid phosphatase OS=Aspergillus sclerotioniger CBS 115572 OX=1450535 GN=BO94DRAFT_577621 PE=3 SV=1
38.068 7213 pos. 1 - 606 [ 20, -51] tr|A0A4S9D592|A0A4S9D592_AURPU purple acid phosphatase OS=Aureobasidium pullulans OX=5580 GN=D6D13_02031 PE=3 SV=1
38.084 7216 pos. 1 - 615 [ 20, -43] tr|A0A5N6ZNP8|A0A5N6ZNP8_9EURO purple acid phosphatase OS=Aspergillus caelatus OX=61420 GN=BDV27DRAFT_168711 PE=3 SV=1
38.089 7217 pos. 1 - 602 [ 20, -49] tr|A0A1V6SVC3|A0A1V6SVC3_9EURO purple acid phosphatase OS=Penicillium steckii OX=303698 GN=PENSTE_c019G04283 PE=3 SV=1
38.100 7219 pos. 1 - 600 [ 20, -52] tr|A0A0F7TWD5|A0A0F7TWD5_PENBI purple acid phosphatase OS=Penicillium brasilianum OX=104259 GN=PMG11_08332 PE=3 SV=1
38.100 7219 pos. 1 - 605 [ 20, -51] tr|A0A074YK33|A0A074YK33_AURSE purple acid phosphatase OS=Aureobasidium subglaciale (strain EXF-2481) OX=1043005 GN=AUEXF2481DRAFT_37630 PE=3 SV=1
38.110 7221 pos. 55 - 600 [ 50, -52] tr|G9NP31|G9NP31_HYPAI purple acid phosphatase OS=Hypocrea atroviridis (strain ATCC 20476 / IMI 206040) OX=452589 GN=TRIATDRAFT_44629 PE=3 SV=1
38.110 7221 pos. 78 - 615 [ 58, -46] tr|A0A1B8FXK3|A0A1B8FXK3_9PEZI purple acid phosphatase OS=Pseudogymnoascus sp. 03VT05 OX=1622148 GN=VE02_02784 PE=3 SV=1
38.126 7224 pos. 1 - 601 [ 20, -52] tr|A0A317V609|A0A317V609_9EURO purple acid phosphatase OS=Aspergillus heteromorphus CBS 117.55 OX=1448321 GN=BO70DRAFT_382505 PE=3 SV=1
38.126 7224 pos. 1 - 605 [ 20, -51] tr|A0A4S9R153|A0A4S9R153_AURPU purple acid phosphatase OS=Aureobasidium pullulans OX=5580 GN=D6C80_09549 PE=3 SV=1
38.126 7224 pos. 56 - 602 [ 50, -52] tr|A0A1B8BYE3|A0A1B8BYE3_9PEZI purple acid phosphatase OS=Pseudogymnoascus sp. WSF 3629 OX=1622147 GN=VE00_09766 PE=3 SV=1
38.131 7225 pos. 1 - 608 [ 20, -46] tr|A0A1R3RHA7|A0A1R3RHA7_ASPC5 purple acid phosphatase OS=Aspergillus carbonarius (strain ITEM 5010) OX=602072 GN=ASPCADRAFT_407369 PE=3 SV=1
38.141 7227 pos. 1 - 604 [ 1, -51] tr|A0A162J1R6|A0A162J1R6_9PEZI purple acid phosphatase OS=Sporothrix insectorum RCEF 264 OX=1081102 GN=SPI_04082 PE=3 SV=1
38.152 7229 pos. 1 - 605 [ 20, -49] tr|A0A8H3NI19|A0A8H3NI19_9EURO Acid phosphatase OS=Aspergillus udagawae OX=91492 GN=IFM51744_02479 PE=4 SV=1
38.157 7230 pos. 1 - 600 [ 20, -52] tr|A0A1S9RID2|A0A1S9RID2_PENBI purple acid phosphatase OS=Penicillium brasilianum OX=104259 GN=aphA PE=3 SV=1
38.162 7231 pos. 56 - 602 [ 50, -52] tr|A0A1B8E7W9|A0A1B8E7W9_9PEZI purple acid phosphatase OS=Pseudogymnoascus sp. 23342-1-I1 OX=1524831 GN=VE03_03049 PE=3 SV=1
38.167 7232 pos. 1 - 618 [ 1, -47] tr|N1S268|N1S268_FUSC4 purple acid phosphatase OS=Fusarium oxysporum f. sp. cubense (strain race 4) OX=2502994 GN=FOC4_g10004015 PE=3 SV=1
38.172 7233 pos. 1 - 598 [ 20, -52] tr|A0A5N6ICW5|A0A5N6ICW5_9EURO purple acid phosphatase OS=Aspergillus pseudonomiae OX=1506151 GN=BDV32DRAFT_160108 PE=3 SV=1
38.188 7236 pos. 78 - 602 [ 58, -52] tr|A0A094BM97|A0A094BM97_9PEZI purple acid phosphatase OS=Pseudogymnoascus sp. VKM F-4246 OX=1420902 GN=V492_04423 PE=3 SV=1
38.198 7238 pos. 1 - 607 [ 20, -48] tr|A0A1L7W3X5|A0A1L7W3X5_FUSPR purple acid phosphatase OS=Fusarium proliferatum (strain ET1) OX=1227346 GN=FPRO_08717 PE=3 SV=1
38.203 7239 pos. 79 - 604 [ 58, -51] tr|A0A179I7L3|A0A179I7L3_CORDF purple acid phosphatase OS=Cordyceps confragosa OX=2714763 GN=LLEC1_02619 PE=3 SV=1
38.209 7240 pos. 1 - 603 [ 20, -51] tr|A0A0F8VEM4|A0A0F8VEM4_9EURO purple acid phosphatase OS=Aspergillus rambellii OX=308745 GN=ARAM_005039 PE=3 SV=1
38.209 7240 pos. 1 - 603 [ 20, -51] tr|A0A0F8XF40|A0A0F8XF40_9EURO purple acid phosphatase OS=Aspergillus ochraceoroseus OX=138278 GN=AOCH_001491 PE=3 SV=1
38.209 7240 pos. 1 - 603 [ 20, -51] tr|A0A2T5LW21|A0A2T5LW21_9EURO purple acid phosphatase OS=Aspergillus ochraceoroseus IBT 24754 OX=1392256 GN=P175DRAFT_0478312 PE=3 SV=1
38.209 7240 pos. 59 - 607 [ 44, -48] tr|A0A8H5RNG1|A0A8H5RNG1_9HYPO Acid phosphatase OS=Fusarium sp. NRRL 25303 OX=122381 GN=F25303_7623 PE=4 SV=1
38.214 7241 pos. 1 - 610 [ 1, -51] tr|A0A4U0WR80|A0A4U0WR80_9PEZI purple acid phosphatase OS=Friedmanniomyces simplex OX=329884 GN=B0A55_09384 PE=3 SV=1
38.214 7241 pos. 1 - 615 [ 20, -43] tr|A0A5N7EW24|A0A5N7EW24_9EURO purple acid phosphatase OS=Aspergillus pseudocaelatus OX=1825620 GN=BDV36DRAFT_309800 PE=3 SV=1
38.214 7241 pos. 55 - 610 [ 50, -47] tr|A0A8H3P250|A0A8H3P250_9EURO Acid phosphatase OS=Aspergillus udagawae OX=91492 GN=IFM46972_07328 PE=4 SV=1
38.219 7242 pos. 1 - 669 [ 20, -47] tr|W9HK93|W9HK93_FUSOX purple acid phosphatase OS=Fusarium oxysporum NRRL 32931 OX=660029 GN=FOYG_15073 PE=3 SV=1
38.224 7243 pos. 1 - 600 [ 20, -52] tr|S8AR30|S8AR30_PENO1 purple acid phosphatase OS=Penicillium oxalicum (strain 114-2 / CGMCC 5302) OX=933388 GN=PDE_03399 PE=3 SV=1
38.224 7243 pos. 24 - 602 [ 54, -52] tr|A0A319DJ06|A0A319DJ06_9EURO purple acid phosphatase OS=Aspergillus ellipticus CBS 707.79 OX=1448320 GN=BO71DRAFT_318977 PE=3 SV=1
38.224 7243 pos. 59 - 608 [ 44, -47] tr|A0A8H5UTI1|A0A8H5UTI1_9HYPO Acid phosphatase OS=Fusarium pseudocircinatum OX=56676 GN=FPCIR_2696 PE=4 SV=1
38.240 7246 pos. 1 - 618 [ 1, -47] tr|N4UGE1|N4UGE1_FUSC1 purple acid phosphatase OS=Fusarium oxysporum f. sp. cubense (strain race 1) OX=1229664 GN=FOC1_g10004895 PE=3 SV=1
38.250 7248 pos. 1 - 587 [ 20, -46] tr|A0A5N6W177|A0A5N6W177_9EURO purple acid phosphatase OS=Aspergillus transmontanensis OX=1034304 GN=BDV41DRAFT_564649 PE=3 SV=1
38.255 7249 pos. 1 - 607 [ 20, -48] tr|A0A8X4|A0A8X4_GIBFU purple acid phosphatase OS=Gibberella fujikuroi OX=5127 GN=pdmp PE=2 SV=1
38.266 7251 pos. 1 - 598 [ 20, -52] tr|A0A5N7DHY7|A0A5N7DHY7_9EURO purple acid phosphatase OS=Aspergillus pseudonomiae OX=1506151 GN=BDV37DRAFT_292579 PE=3 SV=1
38.266 7251 pos. 77 - 603 [ 56, -51] tr|A0A0D2IZA3|A0A0D2IZA3_9EURO purple acid phosphatase OS=Rhinocladiella mackenziei CBS 650.93 OX=1442369 GN=Z518_07894 PE=3 SV=1
38.271 7252 pos. 78 - 601 [ 58, -51] tr|A0A2J6TAT1|A0A2J6TAT1_9HELO purple acid phosphatase OS=Hyaloscypha bicolor E OX=1095630 GN=K444DRAFT_561234 PE=3 SV=1
38.286 7255 pos. 1 - 604 [ 20, -46] tr|A0A1S9DGG5|A0A1S9DGG5_ASPOZ purple acid phosphatase OS=Aspergillus oryzae OX=5062 GN=OAory_01046650 PE=3 SV=1
38.286 7255 pos. 1 - 604 [ 20, -46] tr|A0A2P2HSJ9|A0A2P2HSJ9_ASPFA purple acid phosphatase OS=Aspergillus flavus (strain ATCC MYA-384 / AF70) OX=1392242 GN=AFLA70_19g004361 PE=3 SV=1
38.286 7255 pos. 1 - 604 [ 20, -46] tr|A0A7U2N0E6|A0A7U2N0E6_ASPFL purple acid phosphatase OS=Aspergillus flavus OX=5059 GN=F9C07_2224641 PE=3 SV=1
38.286 7255 pos. 1 - 607 [ 20, -48] tr|A0A420MHJ9|A0A420MHJ9_FUSOX purple acid phosphatase OS=Fusarium oxysporum OX=5507 GN=BFJ69_g14499 PE=3 SV=1
38.292 7256 pos. 1 - 607 [ 20, -48] tr|A0A420T6J2|A0A420T6J2_GIBIN purple acid phosphatase OS=Gibberella intermedia OX=948311 GN=BFJ72_g7791 PE=3 SV=1
38.297 7257 pos. 15 - 622 [ 16, -46] tr|A0A7G5JJR3|A0A7G5JJR3_ASPFN purple acid phosphatase OS=Aspergillus flavus (strain ATCC 200026 / FGSC A1120 / IAM 13836 / NRRL 3357 / JCM 12722 / SRRC 167) OX=332952 GN=G4B84_011384 PE=3 SV=1
38.307 7259 pos. 1 - 607 [ 20, -48] tr|A0A8H5YB01|A0A8H5YB01_9HYPO Acid phosphatase OS=Fusarium globosum OX=78864 GN=FGLOB1_6198 PE=4 SV=1
38.312 7260 pos. 1 - 604 [ 20, -46] tr|A0A5N6T4H8|A0A5N6T4H8_ASPPS purple acid phosphatase OS=Aspergillus pseudotamarii OX=132259 GN=BDV38DRAFT_296741 PE=3 SV=1
38.328 7263 pos. 1 - 607 [ 20, -48] tr|A0A365MMI6|A0A365MMI6_GIBIN purple acid phosphatase OS=Gibberella intermedia OX=948311 GN=FPRO05_05653 PE=3 SV=1
38.344 7266 pos. 1 - 518 [ 20, -52] tr|A0A6V8R4H7|A0A6V8R4H7_9HYPO purple acid phosphatase OS=Trichoderma asperellum OX=101201 GN=TASIC1_0012000900 PE=3 SV=1
38.349 7267 pos. 1 - 604 [ 20, -46] tr|A0A5N6JH09|A0A5N6JH09_9EURO purple acid phosphatase OS=Aspergillus minisclerotigenes OX=656917 GN=BDV30DRAFT_245523 PE=3 SV=1
38.375 7272 pos. 1 - 598 [ 20, -52] tr|A0A0L1J205|A0A0L1J205_ASPNO purple acid phosphatase OS=Aspergillus nomiae NRRL 13137 OX=1509407 GN=ANOM_006149 PE=3 SV=1
38.380 7273 pos. 71 - 619 [ 44, -52] tr|A0A2T3AHN4|A0A2T3AHN4_9PEZI purple acid phosphatase OS=Coniella lustricola OX=2025994 GN=BD289DRAFT_361829 PE=3 SV=1
38.401 7277 pos. 55 - 608 [ 50, -47] tr|A1D0I1|A1D0I1_NEOFI purple acid phosphatase OS=Neosartorya fischeri (strain ATCC 1020 / DSM 3700 / CBS 544.65 / FGSC A1164 / JCM 1740 / NRRL 181 / WB 181) OX=331117 GN=NFIA_040770 PE=3 SV=1
38.411 7279 pos. 80 - 612 [ 58, -48] tr|A0A1U8QUN2|A0A1U8QUN2_EMENI purple acid phosphatase OS=Emericella nidulans (strain FGSC A4 / ATCC 38163 / CBS 112.46 / NRRL 194 / M139) OX=227321 GN=AN9186.2 PE=3 SV=1
38.411 7279 pos. 80 - 612 [ 58, -48] tr|Q5AR94|Q5AR94_EMENI purple acid phosphatase OS=Emericella nidulans (strain FGSC A4 / ATCC 38163 / CBS 112.46 / NRRL 194 / M139) OX=227321 GN=ANIA_09186 PE=3 SV=1
38.416 7280 pos. 1 - 604 [ 20, -46] tr|A0A5N6Y8U2|A0A5N6Y8U2_9EURO purple acid phosphatase OS=Aspergillus arachidicola OX=656916 GN=BDV24DRAFT_131552 PE=3 SV=1
38.453 7287 pos. 56 - 607 [ 57, -51] tr|A0A0C3GGU4|A0A0C3GGU4_9PEZI purple acid phosphatase OS=Oidiodendron maius Zn OX=913774 GN=OIDMADRAFT_134325 PE=3 SV=1
38.453 7287 pos. 76 - 600 [ 58, -51] tr|E9DYC8|E9DYC8_METAQ purple acid phosphatase OS=Metarhizium acridum (strain CQMa 102) OX=655827 GN=MAC_02625 PE=3 SV=1
38.463 7289 pos. 1 - 604 [ 20, -46] tr|I7ZPC1|I7ZPC1_ASPO3 purple acid phosphatase OS=Aspergillus oryzae (strain 3.042) OX=1160506 GN=Ao3042_10318 PE=3 SV=1
38.463 7289 pos. 1 - 604 [ 20, -46] tr|Q2TY95|Q2TY95_ASPOR purple acid phosphatase OS=Aspergillus oryzae (strain ATCC 42149 / RIB 40) OX=510516 GN=AO090103000338 PE=3 SV=1
38.463 7289 pos. 31 - 617 [ 54, -50] tr|A0A6J3MIH7|A0A6J3MIH7_9PEZI purple acid phosphatase OS=Dissoconium aciculare CBS 342.82 OX=1314786 GN=K489DRAFT_375856 PE=3 SV=1
38.468 7290 pos. 1 - 602 [ 20, -47] tr|A0A2H2YWF1|A0A2H2YWF1_TRIPA purple acid phosphatase OS=Trichoderma parareesei OX=858221 GN=A9Z42_0075850 PE=3 SV=1
38.478 7292 pos. 1 - 604 [ 20, -46] tr|A0A5N6UX38|A0A5N6UX38_9EURO purple acid phosphatase OS=Aspergillus tamarii OX=41984 GN=BDV40DRAFT_311960 PE=3 SV=1
38.494 7295 pos. 1 - 604 [ 20, -46] tr|A0A2G7FEI5|A0A2G7FEI5_9EURO purple acid phosphatase OS=Aspergillus arachidicola OX=656916 GN=AARAC_003562 PE=3 SV=1
38.494 7295 pos. 1 - 604 [ 20, -46] tr|A0A5N6F073|A0A5N6F073_9EURO purple acid phosphatase OS=Aspergillus novoparasiticus OX=986946 GN=BDV33DRAFT_228633 PE=3 SV=1
38.504 7297 pos. 1 - 607 [ 20, -48] tr|A0A2H3RGX0|A0A2H3RGX0_GIBFU purple acid phosphatase OS=Gibberella fujikuroi OX=5127 GN=CEK26_009169 PE=3 SV=1
38.504 7297 pos. 1 - 607 [ 20, -48] tr|S0E9N1|S0E9N1_GIBF5 purple acid phosphatase OS=Gibberella fujikuroi (strain CBS 195.34 / IMI 58289 / NRRL A-6831) OX=1279085 GN=FFUJ_14324 PE=3 SV=1
38.520 7300 pos. 1 - 607 [ 20, -48] tr|A0A0I9XHJ3|A0A0I9XHJ3_GIBFU purple acid phosphatase OS=Gibberella fujikuroi OX=5127 GN=LW93_14986 PE=3 SV=1
38.551 7306 pos. 1 - 608 [ 20, -47] tr|A0A8H5VB99|A0A8H5VB99_9HYPO Acid phosphatase OS=Fusarium tjaetaba OX=1567544 GN=FTJAE_12727 PE=4 SV=1
38.556 7307 pos. 1 - 604 [ 20, -46] tr|A0A5N6D8J1|A0A5N6D8J1_ASPPA purple acid phosphatase OS=Aspergillus parasiticus OX=5067 GN=BDV34DRAFT_237669 PE=3 SV=1
38.556 7307 pos. 57 - 606 [ 50, -47] tr|A0A3S4ARQ4|A0A3S4ARQ4_9PEZI purple acid phosphatase OS=Thermothielavioides terrestris OX=2587410 GN=TT172_LOCUS6695 PE=3 SV=1
38.556 7307 pos. 57 - 606 [ 50, -47] tr|G2R6B6|G2R6B6_THETT purple acid phosphatase OS=Thermothielavioides terrestris (strain ATCC 38088 / NRRL 8126) OX=578455 GN=THITE_2117994 PE=3 SV=1
38.556 7307 pos. 405 - 934 [ 56, -51] tr|A0A139I9Z6|A0A139I9Z6_9PEZI purple acid phosphatase OS=Pseudocercospora musae OX=113226 GN=AC579_8509 PE=3 SV=1
38.572 7310 pos. 1 - 607 [ 20, -48] tr|A0A1L7U2F6|A0A1L7U2F6_FUSMA purple acid phosphatase OS=Fusarium mangiferae OX=192010 GN=FMAN_08263 PE=3 SV=1
38.572 7310 pos. 1 - 608 [ 20, -47] tr|A0A397H8R7|A0A397H8R7_9EURO purple acid phosphatase OS=Aspergillus turcosus OX=1245748 GN=CDV55_104604 PE=3 SV=1
38.572 7310 pos. 1 - 608 [ 20, -47] tr|A0A3R7M0I5|A0A3R7M0I5_9EURO purple acid phosphatase OS=Aspergillus turcosus OX=1245748 GN=CFD26_107296 PE=3 SV=1
38.577 7311 pos. 75 - 605 [ 58, -48] tr|A0A2N1LJX2|A0A2N1LJX2_TRIHA purple acid phosphatase OS=Trichoderma harzianum OX=5544 GN=CI102_6309 PE=3 SV=1
38.577 7311 pos. 75 - 605 [ 58, -48] tr|A0A2T3ZV77|A0A2T3ZV77_TRIHA purple acid phosphatase OS=Trichoderma harzianum CBS 226.95 OX=983964 GN=M431DRAFT_21128 PE=3 SV=1
38.593 7314 pos. 1 - 607 [ 20, -48] tr|W9Q359|W9Q359_FUSOX purple acid phosphatase OS=Fusarium oxysporum f. sp. pisi HDV247 OX=1080344 GN=FOVG_07023 PE=3 SV=1
38.593 7314 pos. 81 - 607 [ 53, -52] tr|A0A425BM06|A0A425BM06_9PEZI purple acid phosphatase OS=Scytalidium sp. 3C OX=2487125 GN=DH86_00004166 PE=3 SV=1
38.613 7318 pos. 55 - 601 [ 50, -51] tr|A0A0D2E4L5|A0A0D2E4L5_9EURO purple acid phosphatase OS=Exophiala xenobiotica OX=348802 GN=PV05_11353 PE=3 SV=1
38.619 7319 pos. 1 - 607 [ 20, -48] tr|A0A559L031|A0A559L031_FUSOX purple acid phosphatase OS=Fusarium oxysporum f. sp. cubense OX=61366 GN=aphA-0 PE=3 SV=1
38.619 7319 pos. 1 - 607 [ 20, -48] tr|W9IHR4|W9IHR4_FUSOX purple acid phosphatase OS=Fusarium oxysporum NRRL 32931 OX=660029 GN=FOYG_08952 PE=3 SV=1
38.619 7319 pos. 63 - 588 [ 58, -52] tr|A0A1Y2B847|A0A1Y2B847_9TREE purple acid phosphatase OS=Naematelia encephala OX=71784 GN=BCR39DRAFT_527504 PE=3 SV=1
38.629 7321 pos. 1 - 612 [ 20, -46] tr|A0A254U5Z7|A0A254U5Z7_ASPNG purple acid phosphatase OS=Aspergillus niger OX=5061 GN=ATCC64974_24940 PE=3 SV=1
38.629 7321 pos. 1 - 612 [ 20, -46] tr|G3XQ08|G3XQ08_ASPNA purple acid phosphatase OS=Aspergillus niger (strain ATCC 1015 / CBS 113.46 / FGSC A1144 / LSHB Ac4 / NCTC 3858a / NRRL 328 / USDA 3528.7) OX=380704 GN=ASPNIDRAFT_57215 PE=3 SV=1
38.634 7322 pos. 1 - 607 [ 20, -48] tr|A0A0D2Y395|A0A0D2Y395_FUSO4 purple acid phosphatase OS=Fusarium oxysporum f. sp. lycopersici (strain 4287 / CBS 123668 / FGSC 9935 / NRRL 34936) OX=426428 GN=FOXG_10746 PE=3 SV=1
38.634 7322 pos. 1 - 607 [ 20, -48] tr|F9FAU2|F9FAU2_FUSOF purple acid phosphatase OS=Fusarium oxysporum (strain Fo5176) OX=660025 GN=FOXB_03518 PE=3 SV=1
38.634 7322 pos. 1 - 607 [ 20, -48] tr|X0AIU5|X0AIU5_FUSOX purple acid phosphatase OS=Fusarium oxysporum f. sp. melonis 26406 OX=1089452 GN=FOMG_07548 PE=3 SV=1
38.634 7322 pos. 1 - 607 [ 20, -48] tr|X0H3U0|X0H3U0_FUSOX purple acid phosphatase OS=Fusarium oxysporum f. sp. conglutinans race 2 54008 OX=1089457 GN=FOPG_13552 PE=3 SV=1
38.634 7322 pos. 1 - 607 [ 20, -48] tr|X0LGT6|X0LGT6_FUSOX purple acid phosphatase OS=Fusarium oxysporum f. sp. vasinfectum 25433 OX=1089449 GN=FOTG_11714 PE=3 SV=1
38.634 7322 pos. 78 - 603 [ 58, -51] tr|A0A2S7YBR6|A0A2S7YBR6_BEABA purple acid phosphatase OS=Beauveria bassiana OX=176275 GN=BB8028_0004g05160 PE=3 SV=1
38.650 7325 pos. 1 - 612 [ 20, -46] tr|A0A319BTH6|A0A319BTH6_ASPLB purple acid phosphatase OS=Aspergillus lacticoffeatus (strain CBS 101883) OX=1450533 GN=BO96DRAFT_463537 PE=3 SV=1
38.650 7325 pos. 77 - 653 [ 58, -1] tr|A0A3D8Q552|A0A3D8Q552_9HELO purple acid phosphatase OS=Coleophoma crateriformis OX=565419 GN=BP5796_13018 PE=3 SV=1
38.655 7326 pos. 1 - 654 [ 20, -1] tr|A0A8H5MQH8|A0A8H5MQH8_9HYPO Acid phosphatase OS=Fusarium mexicanum OX=751941 GN=FMEXI_10384 PE=4 SV=1
38.665 7328 pos. 1 - 604 [ 20, -46] tr|A0A5N6XDB9|A0A5N6XDB9_9EURO purple acid phosphatase OS=Aspergillus sergii OX=1034303 GN=BDV39DRAFT_213106 PE=3 SV=1
38.665 7328 pos. 1 - 607 [ 20, -48] tr|A0A8H5T7W3|A0A8H5T7W3_9HYPO Acid phosphatase OS=Fusarium denticulatum OX=48507 GN=FDENT_12799 PE=4 SV=1
38.671 7329 pos. 1 - 608 [ 20, -47] tr|A0A2K0VXD2|A0A2K0VXD2_GIBNY purple acid phosphatase OS=Gibberella nygamai OX=42673 GN=FNYG_12026 PE=3 SV=1
38.671 7329 pos. 55 - 603 [ 50, -51] tr|A1C5K8|A1C5K8_ASPCL purple acid phosphatase OS=Aspergillus clavatus (strain ATCC 1007 / CBS 513.65 / DSM 816 / NCTC 3887 / NRRL 1 / QM 1276 / 107) OX=344612 GN=ACLA_003890 PE=3 SV=1
38.671 7329 pos. 67 - 599 [ 47, -52] tr|A0A0D2BAX9|A0A0D2BAX9_9EURO purple acid phosphatase OS=Exophiala spinifera OX=91928 GN=PV08_05810 PE=3 SV=1
38.681 7331 pos. 1 - 608 [ 20, -47] tr|A0A8H5JUS9|A0A8H5JUS9_9HYPO Acid phosphatase OS=Fusarium napiforme OX=42672 GN=FNAPI_4133 PE=4 SV=1
38.681 7331 pos. 1 - 633 [ 20, -48] tr|A0A8H5NGJ6|A0A8H5NGJ6_9HYPO Acid phosphatase OS=Fusarium phyllophilum OX=47803 GN=FPHYL_4024 PE=4 SV=1
38.702 7335 pos. 1 - 607 [ 20, -48] tr|A0A2H3HID0|A0A2H3HID0_FUSOX purple acid phosphatase OS=Fusarium oxysporum f. sp. radicis-cucumerinum OX=327505 GN=AU210_008575 PE=3 SV=1
38.702 7335 pos. 1 - 607 [ 20, -48] tr|A0A3L6NMQ6|A0A3L6NMQ6_FUSOX purple acid phosphatase OS=Fusarium oxysporum f. sp. cepae OX=396571 GN=BFJ65_g6567 PE=3 SV=1
38.702 7335 pos. 1 - 607 [ 20, -48] tr|A0A420PMH2|A0A420PMH2_FUSOX purple acid phosphatase OS=Fusarium oxysporum OX=5507 GN=BFJ71_g9502 PE=3 SV=1
38.702 7335 pos. 1 - 607 [ 20, -48] tr|A0A420U912|A0A420U912_FUSOX purple acid phosphatase OS=Fusarium oxysporum OX=5507 GN=BFJ70_g1461 PE=3 SV=1
38.702 7335 pos. 1 - 607 [ 20, -48] tr|W9K2V1|W9K2V1_FUSOX purple acid phosphatase OS=Fusarium oxysporum Fo47 OX=660027 GN=FOBC_09311 PE=3 SV=1
38.702 7335 pos. 1 - 607 [ 20, -48] tr|X0BGT0|X0BGT0_FUSOX purple acid phosphatase OS=Fusarium oxysporum f. sp. raphani 54005 OX=1089458 GN=FOQG_17263 PE=3 SV=1
38.707 7336 pos. 78 - 603 [ 58, -51] tr|A0A2H4SRL0|A0A2H4SRL0_CORMI purple acid phosphatase OS=Cordyceps militaris OX=73501 GN=A9K55_001632 PE=3 SV=1
38.712 7337 pos. 77 - 653 [ 58, -1] tr|A0A3D8Q5G8|A0A3D8Q5G8_9HELO purple acid phosphatase OS=Coleophoma cylindrospora OX=1849047 GN=BP6252_13881 PE=3 SV=1
38.717 7338 pos. 76 - 600 [ 58, -51] tr|A0A0D9P6P3|A0A0D9P6P3_METAN purple acid phosphatase OS=Metarhizium anisopliae BRIP 53293 OX=1291518 GN=H634G_03210 PE=3 SV=1
38.728 7340 pos. 1 - 607 [ 20, -48] tr|A0A2H3SUD0|A0A2H3SUD0_FUSOX purple acid phosphatase OS=Fusarium oxysporum OX=5507 GN=FRV6_01187 PE=3 SV=1
38.728 7340 pos. 78 - 603 [ 58, -51] tr|G3J4A5|G3J4A5_CORMM purple acid phosphatase OS=Cordyceps militaris (strain CM01) OX=983644 GN=CCM_00481 PE=3 SV=1
38.748 7344 pos. 1 - 607 [ 20, -48] tr|A0A420S1R3|A0A420S1R3_FUSOX purple acid phosphatase OS=Fusarium oxysporum OX=5507 GN=BFJ68_g1416 PE=3 SV=1
38.759 7346 pos. 1 - 607 [ 20, -48] tr|A0A5C6SRW9|A0A5C6SRW9_FUSOX purple acid phosphatase OS=Fusarium oxysporum f. sp. cubense OX=61366 GN=FocTR4_00009381 PE=3 SV=1
38.759 7346 pos. 1 - 607 [ 20, -48] tr|A0A8H5TI38|A0A8H5TI38_GIBCI Acid phosphatase OS=Gibberella circinata OX=48490 GN=FCIRC_8342 PE=4 SV=1
38.759 7346 pos. 1 - 607 [ 20, -48] tr|N1S1R9|N1S1R9_FUSC4 purple acid phosphatase OS=Fusarium oxysporum f. sp. cubense (strain race 4) OX=2502994 GN=FOC4_g10008902 PE=3 SV=1
38.759 7346 pos. 1 - 607 [ 20, -48] tr|X0JSB6|X0JSB6_FUSC4 purple acid phosphatase OS=Fusarium odoratissimum NRRL 54006 OX=1089451 GN=FOIG_09093 PE=3 SV=1
38.769 7348 pos. 1 - 607 [ 20, -48] tr|A0A4Q2WCN6|A0A4Q2WCN6_FUSOX purple acid phosphatase OS=Fusarium oxysporum f. sp. narcissi OX=451672 GN=BFJ63_vAg186 PE=3 SV=1
38.769 7348 pos. 74 - 601 [ 58, -52] tr|A0A2K0TWG6|A0A2K0TWG6_TRIHA purple acid phosphatase OS=Trichoderma harzianum OX=5544 GN=THARTR1_09361 PE=3 SV=1
38.790 7352 pos. 55 - 601 [ 50, -52] tr|A0A2T3AQB8|A0A2T3AQB8_AMORE purple acid phosphatase OS=Amorphotheca resinae ATCC 22711 OX=857342 GN=M430DRAFT_110145 PE=3 SV=1
38.790 7352 pos. 77 - 601 [ 58, -51] tr|A0A4Q7JK65|A0A4Q7JK65_METCM purple acid phosphatase OS=Pochonia chlamydosporia 123 OX=1052797 GN=I1G_00002770 PE=3 SV=1
38.795 7353 pos. 80 - 609 [ 56, -51] tr|A0A8H6RLM3|A0A8H6RLM3_9PEZI Acid phosphatase OS=Pseudocercospora fuligena OX=685502 GN=HII31_04936 PE=4 SV=1
38.805 7355 pos. 1 - 608 [ 20, -47] tr|A0A8H5NVJ4|A0A8H5NVJ4_9HYPO Acid phosphatase OS=Fusarium pseudoanthophilum OX=48495 GN=FPANT_10444 PE=4 SV=1
38.805 7355 pos. 75 - 605 [ 58, -51] tr|A0A167J0B9|A0A167J0B9_CALVF purple acid phosphatase OS=Calocera viscosa (strain TUFC12733) OX=1330018 GN=CALVIDRAFT_566837 PE=3 SV=1
38.811 7356 pos. 78 - 603 [ 58, -51] tr|A0A545VSY7|A0A545VSY7_9HYPO purple acid phosphatase OS=Cordyceps javanica OX=43265 GN=IF1G_08245 PE=3 SV=1
38.831 7360 pos. 76 - 600 [ 58, -51] tr|A0A0B4HW35|A0A0B4HW35_METMF purple acid phosphatase (fragment) OS=Metarhizium majus (strain ARSEF 297) OX=1276143 GN=MAJ_00157 PE=3 SV=1
38.837 7361 pos. 1 - 607 [ 20, -48] tr|A0A8H5PAH8|A0A8H5PAH8_GIBSU Acid phosphatase OS=Gibberella subglutinans OX=42677 GN=FSUBG_9989 PE=4 SV=1
38.837 7361 pos. 1 - 607 [ 20, -52] tr|A0A8E2E124|A0A8E2E124_9PEZI Acid phosphatase OS=Lepidopterella palustris CBS 459.81 OX=1314670 GN=K432DRAFT_409030 PE=4 SV=1
38.837 7361 pos. 1 - 612 [ 20, -46] tr|A0A401L6U3|A0A401L6U3_ASPAW purple acid phosphatase OS=Aspergillus awamori OX=105351 GN=AAWM_10113 PE=3 SV=1
38.847 7363 pos. 75 - 605 [ 58, -48] tr|A0A8G0LG60|A0A8G0LG60_9HYPO purple acid phosphatase OS=Trichoderma simmonsii OX=1491479 GN=H0G86_007306 PE=4 SV=1
38.868 7367 pos. 1 - 608 [ 20, -47] tr|W7MET3|W7MET3_GIBM7 purple acid phosphatase OS=Gibberella moniliformis (strain M3125 / FGSC 7600) OX=334819 GN=FVEG_09404 PE=3 SV=1
38.868 7367 pos. 76 - 600 [ 58, -51] tr|A0A0B4F069|A0A0B4F069_METAF purple acid phosphatase (fragment) OS=Metarhizium anisopliae (strain ARSEF 549) OX=1276135 GN=MAN_04328 PE=3 SV=1
38.873 7368 pos. 1 - 603 [ 20, -49] tr|A0A1L9T2W7|A0A1L9T2W7_9EURO purple acid phosphatase OS=Aspergillus sydowii CBS 593.65 OX=1036612 GN=ASPSYDRAFT_50467 PE=3 SV=1
38.878 7369 pos. 76 - 600 [ 58, -51] tr|A0A0A1V6C6|A0A0A1V6C6_9HYPO purple acid phosphatase OS=Metarhizium robertsii OX=568076 GN=X797_000519 PE=3 SV=1
38.878 7369 pos. 76 - 600 [ 58, -51] tr|A0A0B2XIK8|A0A0B2XIK8_METRA purple acid phosphatase OS=Metarhizium robertsii (strain ARSEF 23 / ATCC MYA-3075) OX=655844 GN=MAA_10708 PE=3 SV=1
38.883 7370 pos. 78 - 603 [ 58, -51] tr|A0A167JUQ1|A0A167JUQ1_9HYPO purple acid phosphatase OS=Beauveria brongniartii RCEF 3172 OX=1081107 GN=BBO_00733 PE=3 SV=1
38.894 7372 pos. 1 - 612 [ 20, -46] tr|A0A3F3PP40|A0A3F3PP40_9EURO purple acid phosphatase OS=Aspergillus welwitschiae OX=1341132 GN=BDQ94DRAFT_151794 PE=3 SV=1
38.899 7373 pos. 75 - 605 [ 58, -48] tr|A0A1T3CJG0|A0A1T3CJG0_9HYPO purple acid phosphatase OS=Trichoderma guizhouense OX=1491466 GN=A0O28_0079440 PE=3 SV=1
38.904 7374 pos. 76 - 600 [ 58, -51] tr|A0A0B4HKR0|A0A0B4HKR0_METGA purple acid phosphatase OS=Metarhizium guizhouense (strain ARSEF 977) OX=1276136 GN=MGU_00531 PE=3 SV=1
38.904 7374 pos. 78 - 603 [ 58, -51] tr|J5JZ65|J5JZ65_BEAB2 purple acid phosphatase OS=Beauveria bassiana (strain ARSEF 2860) OX=655819 GN=BBA_03206 PE=3 SV=1
38.904 7374 pos. 175 - 703 [ 58, -51] tr|M5GFE0|M5GFE0_DACPD purple acid phosphatase OS=Dacryopinax primogenitus (strain DJM 731) OX=1858805 GN=DACRYDRAFT_114495 PE=3 SV=1
38.920 7377 pos. 76 - 600 [ 58, -51] tr|A0A7D5UX75|A0A7D5UX75_9HYPO purple acid phosphatase OS=Metarhizium brunneum OX=500148 GN=aphA_1 PE=3 SV=1
38.920 7377 pos. 725 - 1340 [ 2, -46] tr|A0A117DXS8|A0A117DXS8_ASPNG purple acid phosphatase OS=Aspergillus niger OX=5061 GN=ABL_01322 PE=3 SV=1
38.925 7378 pos. 39 - 627 [ 27, -51] tr|A0A0D2B3E4|A0A0D2B3E4_9EURO purple acid phosphatase OS=Cladophialophora immunda OX=569365 GN=PV07_03707 PE=3 SV=1
38.925 7378 pos. 55 - 599 [ 50, -52] tr|A0A2P4ZJL5|A0A2P4ZJL5_9HYPO purple acid phosphatase OS=Trichoderma gamsii OX=398673 GN=TGAM01_v206822 PE=3 SV=1
38.935 7380 pos. 1 - 612 [ 20, -46] tr|A0A146FAQ4|A0A146FAQ4_ASPKA purple acid phosphatase OS=Aspergillus kawachii OX=1069201 GN=AKAW2_10179S PE=3 SV=1
38.935 7380 pos. 1 - 612 [ 20, -46] tr|G7XII2|G7XII2_ASPKW purple acid phosphatase OS=Aspergillus kawachii (strain NBRC 4308) OX=1033177 GN=AKAW_04976 PE=3 SV=1
38.940 7381 pos. 1 - 612 [ 20, -46] tr|A0A370CEJ8|A0A370CEJ8_ASPNG purple acid phosphatase OS=Aspergillus niger ATCC 13496 OX=1353008 GN=M747DRAFT_367247 PE=3 SV=1
38.940 7381 pos. 1 - 612 [ 20, -46] tr|A0A370PDT1|A0A370PDT1_ASPPH purple acid phosphatase OS=Aspergillus phoenicis ATCC 13157 OX=1353007 GN=M752DRAFT_320272 PE=3 SV=1
38.940 7381 pos. 1 - 612 [ 20, -46] tr|A2R1M4|A2R1M4_ASPNC purple acid phosphatase OS=Aspergillus niger (strain CBS 513.88 / FGSC A1513) OX=425011 GN=aphA PE=3 SV=1
38.951 7383 pos. 1 - 602 [ 20, -47] tr|A0A024S5F2|A0A024S5F2_HYPJR purple acid phosphatase OS=Hypocrea jecorina (strain ATCC 56765 / BCRC 32924 / NRRL 11460 / Rut C-30) OX=1344414 GN=M419DRAFT_132735 PE=3 SV=1
38.951 7383 pos. 1 - 602 [ 20, -47] tr|G0RRS8|G0RRS8_HYPJQ purple acid phosphatase OS=Hypocrea jecorina (strain QM6a) OX=431241 GN=TRIREDRAFT_66616 PE=3 SV=1
38.951 7383 pos. 1 - 608 [ 20, -47] tr|A0A366REB6|A0A366REB6_GIBMO purple acid phosphatase OS=Gibberella moniliformis OX=117187 GN=FVER53590_09404 PE=3 SV=1
38.951 7383 pos. 77 - 601 [ 58, -51] tr|A0A179G7V2|A0A179G7V2_METCM purple acid phosphatase OS=Pochonia chlamydosporia 170 OX=1380566 GN=VFPPC_01483 PE=3 SV=1
38.961 7385 pos. 1 - 612 [ 20, -46] tr|A0A1L9U557|A0A1L9U557_ASPBC purple acid phosphatase OS=Aspergillus brasiliensis (strain CBS 101740 / IMI 381727 / IBT 21946) OX=767769 GN=ASPBRDRAFT_48754 PE=3 SV=1
38.966 7386 pos. 1 - 605 [ 20, -51] tr|A0A165E6D5|A0A165E6D5_9BASI purple acid phosphatase OS=Calocera cornea HHB12733 OX=1353952 GN=CALCODRAFT_519528 PE=3 SV=1
38.966 7386 pos. 78 - 600 [ 58, -52] tr|A0A0A1T6V4|A0A0A1T6V4_9HYPO purple acid phosphatase OS=Torrubiella hemipterigena OX=1531966 GN=VHEMI08484 PE=3 SV=1
38.972 7387 pos. 1 - 607 [ 20, -51] tr|A0A6A6Q4H1|A0A6A6Q4H1_9PEZI purple acid phosphatase OS=Neohortaea acidophila OX=245834 GN=BDY17DRAFT_292402 PE=3 SV=1
38.972 7387 pos. 1 - 612 [ 20, -46] tr|A0A8H3SRI1|A0A8H3SRI1_ASPTU Acid phosphatase OS=Aspergillus tubingensis OX=5068 GN=AtWU_03931 PE=4 SV=1
38.982 7389 pos. 1 - 602 [ 20, -52] sp|Q12546|PPA_ASPFI Acid phosphatase OS=Aspergillus ficuum OX=5058 GN=aphA PE=1 SV=1
38.982 7389 pos. 1 - 602 [ 20, -52] tr|A0A1L9N6R8|A0A1L9N6R8_ASPTC purple acid phosphatase OS=Aspergillus tubingensis (strain CBS 134.48) OX=767770 GN=ASPTUDRAFT_40865 PE=3 SV=1
39.008 7394 pos. 2 - 614 [ 7, -46] tr|A0A318YE56|A0A318YE56_ASPNB purple acid phosphatase OS=Aspergillus neoniger (strain CBS 115656) OX=1448310 GN=BO87DRAFT_378566 PE=3 SV=1
39.039 7400 pos. 1 - 612 [ 20, -46] tr|A0A8G1VRF0|A0A8G1VRF0_9EURO Acid phosphatase OS=Aspergillus piperis CBS 112811 OX=1448313 GN=BO85DRAFT_467418 PE=4 SV=1
39.039 7400 pos. 57 - 605 [ 44, -48] tr|A0A0F9ZH76|A0A0F9ZH76_TRIHA purple acid phosphatase OS=Trichoderma harzianum OX=5544 GN=THAR02_08283 PE=3 SV=1
39.060 7404 pos. 84 - 601 [ 53, -51] tr|A0A2J6Q965|A0A2J6Q965_9HELO purple acid phosphatase OS=Hyaloscypha hepaticicola OX=2082293 GN=NA56DRAFT_644400 PE=3 SV=1
39.081 7408 pos. 1 - 608 [ 20, -47] tr|A0A366P7T7|A0A366P7T7_GIBMO purple acid phosphatase OS=Gibberella moniliformis OX=117187 GN=FVER53263_09404 PE=3 SV=1
39.081 7408 pos. 81 - 606 [ 53, -51] tr|A0A8H5THM4|A0A8H5THM4_FUSHE Acid phosphatase OS=Fusarium heterosporum OX=42747 GN=FHETE_5213 PE=4 SV=1
39.091 7410 pos. 1 - 612 [ 20, -46] tr|A0A1M3TTG7|A0A1M3TTG7_ASPLC purple acid phosphatase OS=Aspergillus luchuensis (strain CBS 106.47) OX=1137211 GN=ASPFODRAFT_43322 PE=3 SV=1
39.091 7410 pos. 1 - 612 [ 20, -46] tr|A0A319BFG5|A0A319BFG5_ASPVC purple acid phosphatase OS=Aspergillus vadensis (strain CBS 113365 / IMI 142717 / IBT 24658) OX=1448311 GN=BO88DRAFT_487671 PE=3 SV=1
39.091 7410 pos. 76 - 601 [ 58, -51] tr|A0A168C0A1|A0A168C0A1_CORDF purple acid phosphatase OS=Akanthomyces lecanii RCEF 1005 OX=1081108 GN=LEL_09361 PE=3 SV=1
39.101 7412 pos. 80 - 609 [ 58, -51] tr|U7PSG6|U7PSG6_SPOS1 purple acid phosphatase OS=Sporothrix schenckii (strain ATCC 58251 / de Perez 2211183) OX=1391915 GN=HMPREF1624_05322 PE=3 SV=1
39.117 7415 pos. 1 - 612 [ 20, -46] tr|A0A317WGA7|A0A317WGA7_ASPEC purple acid phosphatase OS=Aspergillus eucalypticola (strain CBS 122712 / IBT 29274) OX=1448314 GN=BO83DRAFT_413758 PE=3 SV=1
39.117 7415 pos. 55 - 599 [ 50, -52] tr|A0A2K0THT3|A0A2K0THT3_9HYPO purple acid phosphatase OS=Trichoderma gamsii OX=398673 GN=TGAMA5MH_03125 PE=3 SV=1
39.127 7417 pos. 1 - 602 [ 20, -50] tr|A0A1L9PR02|A0A1L9PR02_ASPVE purple acid phosphatase OS=Aspergillus versicolor CBS 583.65 OX=1036611 GN=ASPVEDRAFT_195823 PE=3 SV=1
39.132 7418 pos. 32 - 613 [ 54, -49] tr|M2NFJ9|M2NFJ9_BAUPA purple acid phosphatase OS=Baudoinia panamericana (strain UAMH 10762) OX=717646 GN=BAUCODRAFT_66241 PE=3 SV=1
39.148 7421 pos. 27 - 606 [ 54, -50] tr|A0A443I2W8|A0A443I2W8_BYSSP purple acid phosphatase OS=Byssochlamys spectabilis OX=264951 GN=C8Q69DRAFT_169366 PE=3 SV=1
39.174 7426 pos. 58 - 602 [ 53, -52] tr|A0A1L9WSG8|A0A1L9WSG8_ASPA1 purple acid phosphatase OS=Aspergillus aculeatus (strain ATCC 16872 / CBS 172.66 / WB 5094) OX=690307 GN=ASPACDRAFT_43795 PE=3 SV=1
39.200 7431 pos. 60 - 593 [ 53, -62] tr|G2Q6P4|G2Q6P4_MYCTT purple acid phosphatase OS=Myceliophthora thermophila (strain ATCC 42464 / BCRC 31852 / DSM 1799) OX=573729 GN=MYCTH_2293939 PE=3 SV=1
39.226 7436 pos. 1 - 597 [ 1, -52] tr|G9N7D3|G9N7D3_HYPVG purple acid phosphatase OS=Hypocrea virens (strain Gv29-8 / FGSC 10586) OX=413071 GN=TRIVIDRAFT_173869 PE=3 SV=1
39.226 7436 pos. 1 - 607 [ 20, -48] tr|A0A8H5QPH1|A0A8H5QPH1_9HYPO Acid phosphatase OS=Fusarium sp. NRRL 52700 OX=1101274 GN=F52700_12322 PE=4 SV=1
39.252 7441 pos. 1 - 629 [ 1, -46] tr|A0A3M7K950|A0A3M7K950_ASPFL purple acid phosphatase OS=Aspergillus flavus OX=5059 GN=CA14_008289 PE=3 SV=1
39.262 7443 pos. 22 - 600 [ 54, -52] tr|A0A5M3YY54|A0A5M3YY54_ASPTE purple acid phosphatase OS=Aspergillus terreus OX=33178 GN=ATEIFO6365_0002013200 PE=3 SV=1
39.262 7443 pos. 59 - 608 [ 50, -51] tr|A0A150UZT7|A0A150UZT7_9PEZI purple acid phosphatase OS=Acidomyces richmondensis BFW OX=766039 GN=M433DRAFT_329780 PE=3 SV=1
39.273 7445 pos. 1 - 607 [ 20, -52] tr|A0A1L7X3B4|A0A1L7X3B4_9HELO purple acid phosphatase OS=Phialocephala subalpina OX=576137 GN=PAC_09417 PE=3 SV=1
39.288 7448 pos. 80 - 609 [ 58, -51] tr|A0A0F2MJQ2|A0A0F2MJQ2_SPOSC purple acid phosphatase OS=Sporothrix schenckii 1099-18 OX=1397361 GN=SPSK_05849 PE=3 SV=1
39.309 7452 pos. 1 - 600 [ 20, -52] tr|Q0CWA3|Q0CWA3_ASPTN purple acid phosphatase OS=Aspergillus terreus (strain NIH 2624 / FGSC A1156) OX=341663 GN=ATEG_02031 PE=3 SV=1
39.340 7458 pos. 1 - 605 [ 20, -49] tr|A0A397GIB1|A0A397GIB1_9EURO purple acid phosphatase OS=Aspergillus thermomutatus OX=41047 GN=CDV56_104777 PE=3 SV=1
39.350 7460 pos. 1 - 602 [ 20, -52] tr|A0A2V5HIE6|A0A2V5HIE6_ASPV1 purple acid phosphatase OS=Aspergillus violaceofuscus (strain CBS 115571) OX=1450538 GN=BO99DRAFT_458142 PE=3 SV=1
39.397 7469 pos. 77 - 607 [ 58, -47] tr|A0A5N6ZFE3|A0A5N6ZFE3_9EURO purple acid phosphatase OS=Aspergillus coremiiformis OX=138285 GN=BDV28DRAFT_110468 PE=3 SV=1
39.423 7474 pos. 118 - 636 [ 53, -52] tr|A0A2T3YWY0|A0A2T3YWY0_9HYPO purple acid phosphatase OS=Trichoderma asperellum CBS 433.97 OX=1042311 GN=M441DRAFT_200828 PE=3 SV=1
39.428 7475 pos. 58 - 602 [ 53, -52] tr|A0A2V5ICY8|A0A2V5ICY8_9EURO purple acid phosphatase OS=Aspergillus indologenus CBS 114.80 OX=1450541 GN=BP00DRAFT_390129 PE=3 SV=1
39.449 7479 pos. 81 - 608 [ 52, -48] tr|A0A8H4KFY0|A0A8H4KFY0_9HYPO Acid phosphatase OS=Fusarium austroafricanum OX=2364996 GN=F53441_7355 PE=4 SV=1
39.475 7484 pos. 52 - 600 [ 50, -49] tr|A0A2T4BTF6|A0A2T4BTF6_TRILO purple acid phosphatase OS=Trichoderma longibrachiatum ATCC 18648 OX=983965 GN=M440DRAFT_1383660 PE=3 SV=1
39.491 7487 pos. 78 - 601 [ 58, -51] tr|A0A2J6SBI2|A0A2J6SBI2_9HELO purple acid phosphatase OS=Hyaloscypha variabilis F OX=1149755 GN=L207DRAFT_539508 PE=3 SV=1
39.496 7488 pos. 8 - 611 [ 30, -50] tr|A0A6A6H9S6|A0A6A6H9S6_9PEZI purple acid phosphatase OS=Viridothelium virens OX=1048519 GN=EV356DRAFT_446040 PE=3 SV=1
39.496 7488 pos. 58 - 602 [ 53, -52] tr|A0A319C4F9|A0A319C4F9_9EURO purple acid phosphatase OS=Aspergillus uvarum CBS 121591 OX=1448315 GN=BO82DRAFT_394208 PE=3 SV=1
39.501 7489 pos. 58 - 602 [ 53, -52] tr|A0A8G1W102|A0A8G1W102_9EURO Acid phosphatase aphA OS=Aspergillus fijiensis CBS 313.89 OX=1448319 GN=BO72DRAFT_374630 PE=4 SV=1
39.511 7491 pos. 1 - 605 [ 1, -48] tr|A0A3D8QHC4|A0A3D8QHC4_9EURO purple acid phosphatase OS=Aspergillus mulundensis OX=1810919 GN=DSM5745_10619 PE=3 SV=1
39.511 7491 pos. 1 - 609 [ 20, -50] tr|A0A6A6QH81|A0A6A6QH81_9PEZI purple acid phosphatase OS=Lophium mytilinum OX=390894 GN=BU16DRAFT_468597 PE=3 SV=1
39.516 7492 pos. 82 - 604 [ 53, -52] tr|A0A2J6RTX5|A0A2J6RTX5_9HELO purple acid phosphatase OS=Hyaloscypha variabilis F OX=1149755 GN=L207DRAFT_542923 PE=3 SV=1
39.537 7496 pos. 55 - 602 [ 50, -52] tr|A0A318ZAV6|A0A318ZAV6_9EURO purple acid phosphatase OS=Aspergillus saccharolyticus JOP 1030-1 OX=1450539 GN=BP01DRAFT_344516 PE=3 SV=1
39.615 7511 pos. 6 - 656 [ 28, -1] tr|C7YXA6|C7YXA6_FUSV7 purple acid phosphatase OS=Fusarium vanettenii (strain ATCC MYA-4622 / CBS 123669 / FGSC 9596 / NRRL 45880 / 77-13-4) OX=660122 GN=NECHADRAFT_70723 PE=3 SV=1
39.625 7513 pos. 55 - 602 [ 50, -52] tr|A0A395HK29|A0A395HK29_ASPHC purple acid phosphatase OS=Aspergillus homomorphus (strain CBS 101889) OX=1450537 GN=BO97DRAFT_473167 PE=3 SV=1
39.651 7518 pos. 76 - 656 [ 58, -1] tr|A0A428QMZ4|A0A428QMZ4_9HYPO purple acid phosphatase OS=Fusarium sp. AF-6 OX=1325737 GN=CEP53_003306 PE=3 SV=1
39.740 7535 pos. 78 - 603 [ 58, -51] tr|A0A167QME1|A0A167QME1_CORFA purple acid phosphatase OS=Cordyceps fumosorosea (strain ARSEF 2679) OX=1081104 GN=ISF_07013 PE=3 SV=1
39.786 7544 pos. 76 - 656 [ 58, -1] tr|A0A428P855|A0A428P855_9HYPO purple acid phosphatase OS=Fusarium sp. AF-8 OX=1325734 GN=CEP54_012572 PE=3 SV=1
39.833 7553 pos. 22 - 597 [ 57, -51] tr|A0A1L9REL0|A0A1L9REL0_ASPWE purple acid phosphatase OS=Aspergillus wentii DTO 134E9 OX=1073089 GN=ASPWEDRAFT_114720 PE=3 SV=1
39.849 7556 pos. 76 - 602 [ 28, -52] tr|A0A425BIX4|A0A425BIX4_9PEZI purple acid phosphatase (fragment) OS=Scytalidium sp. 3C OX=2487125 GN=DH86_00003673 PE=3 SV=1
39.859 7558 pos. 6 - 641 [ 28, -1] tr|A0A428V0U8|A0A428V0U8_9HYPO purple acid phosphatase OS=Fusarium ambrosium OX=131363 GN=CDV31_000970 PE=3 SV=1
39.880 7562 pos. 78 - 605 [ 58, -52] tr|A0A3E2HK80|A0A3E2HK80_SCYLI purple acid phosphatase (fragment) OS=Scytalidium lignicola OX=5539 GN=B7463_g2499 PE=3 SV=1
39.958 7577 pos. 76 - 656 [ 58, -1] tr|A0A428S000|A0A428S000_9HYPO purple acid phosphatase OS=Fusarium floridanum OX=1325733 GN=CEP51_004709 PE=3 SV=1
39.984 7582 pos. 78 - 604 [ 28, -52] tr|A0A3E2GVF3|A0A3E2GVF3_SCYLI purple acid phosphatase (fragment) OS=Scytalidium lignicola OX=5539 GN=B7463_g11347 PE=3 SV=1
40.129 7610 pos. 60 - 656 [ 44, -1] tr|A0A3M2SR70|A0A3M2SR70_9HYPO purple acid phosphatase OS=Fusarium kuroshium OX=2010991 GN=CDV36_000201 PE=3 SV=1
40.160 7616 pos. 1 - 582 [ 58, -1] tr|A0A428TYU1|A0A428TYU1_9HYPO purple acid phosphatase OS=Fusarium sp. AF-4 OX=1325735 GN=CEP52_005318 PE=3 SV=1
40.238 7631 pos. 84 - 610 [ 58, -51] tr|A0A6A6CEB1|A0A6A6CEB1_9PEZI purple acid phosphatase OS=Zasmidium cellare ATCC 36951 OX=1080233 GN=M409DRAFT_24967 PE=3 SV=1
40.326 7648 pos. 76 - 656 [ 58, -1] tr|A0A430M9I5|A0A430M9I5_9HYPO purple acid phosphatase OS=Fusarium euwallaceae OX=1147111 GN=BHE90_000706 PE=3 SV=1
46.803 8896 pos. 1 - 461 [ 20, -46] tr|A0A4T0H2J8|A0A4T0H2J8_WALIC purple acid phosphatase OS=Wallemia ichthyophaga OX=245174 GN=E3P90_03902 PE=3 SV=1
47.130 8959 pos. 6 - 344 [ 65, -166] tr|A0A0B4H9P5|A0A0B4H9P5_METMF purple acid phosphatase-like protein (fragment) OS=Metarhizium majus (strain ARSEF 297) OX=1276143 GN=MAJ_07677 PE=4 SV=1
47.795 9087 pos. 1 - 461 [ 20, -46] tr|R9A9E9|R9A9E9_WALI9 purple acid phosphatase OS=Wallemia ichthyophaga (strain EXF-994 / CBS 113033) OX=1299270 GN=J056_002852 PE=3 SV=1
48.962 9312 pos. 1 - 361 [ 20, -179] tr|A0A0B4IDF6|A0A0B4IDF6_METMF purple acid phosphatase (fragment) OS=Metarhizium majus (strain ARSEF 297) OX=1276143 GN=MAJ_10630 PE=3 SV=1
51.054 9715 pos. 1 - 494 [ 20, -50] tr|A0A4V4M351|A0A4V4M351_WALIC purple acid phosphatase OS=Wallemia ichthyophaga OX=245174 GN=E3P86_03935 PE=3 SV=1
51.241 9751 pos. 1 - 494 [ 20, -50] tr|A0A4T0IUP5|A0A4T0IUP5_WALIC purple acid phosphatase OS=Wallemia ichthyophaga OX=245174 GN=E3P90_01292 PE=3 SV=1
51.293 9761 pos. 1 - 489 [ 20, -50] tr|R9AG81|R9AG81_WALI9 purple acid phosphatase OS=Wallemia ichthyophaga (strain EXF-994 / CBS 113033) OX=1299270 GN=J056_004498 PE=3 SV=1
51.308 9764 pos. 1 - 487 [ 20, -49] tr|A0A4T0FID9|A0A4T0FID9_9BASI purple acid phosphatase OS=Wallemia hederae OX=1540922 GN=E3P99_03249 PE=3 SV=1
52.673 10027 pos. 1 - 488 [ 20, -50] tr|A0A167CAD4|A0A167CAD4_9ASCO purple acid phosphatase OS=Sugiyamaella lignohabitans OX=796027 GN=AWJ20_4236 PE=3 SV=1
53.566 10199 pos. 1 - 499 [ 20, -49] tr|A0A4T0TXL0|A0A4T0TXL0_9BASI purple acid phosphatase OS=Wallemia mellicola OX=1708541 GN=E3Q01_00009 PE=3 SV=1
53.597 10205 pos. 1 - 499 [ 20, -49] tr|A0A4T0U0K9|A0A4T0U0K9_9BASI purple acid phosphatase OS=Wallemia mellicola OX=1708541 GN=E3Q22_02043 PE=3 SV=1
53.602 10206 pos. 1 - 364 [ 151, -43] tr|A0A2D3UQ23|A0A2D3UQ23_9PEZI Related to purple acid phosphatase OS=Ramularia collo-cygni OX=112498 GN=RCC_04666 PE=4 SV=1
53.763 10237 pos. 1 - 499 [ 20, -49] tr|A0A4T0N546|A0A4T0N546_9BASI purple acid phosphatase OS=Wallemia mellicola OX=1708541 GN=E3Q09_01903 PE=3 SV=1
53.763 10237 pos. 64 - 507 [ 54, -50] tr|A0A427YPM0|A0A427YPM0_9TREE purple acid phosphatase OS=Saitozyma podzolica OX=1890683 GN=EHS25_007384 PE=3 SV=1
53.779 10240 pos. 1 - 481 [ 20, -50] tr|A0A4T0FSL7|A0A4T0FSL7_9BASI purple acid phosphatase OS=Wallemia hederae OX=1540922 GN=E3P99_01818 PE=3 SV=1
53.799 10244 pos. 1 - 484 [ 20, -49] tr|I4YJ71|I4YJ71_WALMC purple acid phosphatase OS=Wallemia mellicola (strain ATCC MYA-4683 / CBS 633.66) OX=671144 GN=WALSEDRAFT_66883 PE=3 SV=1
53.934 10270 pos. 1 - 484 [ 20, -49] tr|A0A4T0QAH7|A0A4T0QAH7_9BASI purple acid phosphatase OS=Wallemia mellicola OX=1708541 GN=E3Q13_00298 PE=3 SV=1
55.284 10530 pos. 1 - 455 [ 66, -49] tr|A0A0P9ETN2|A0A0P9ETN2_RHOGW purple acid phosphatase OS=Rhodotorula graminis (strain WP1) OX=578459 GN=RHOBADRAFT_29715 PE=3 SV=1
55.429 10558 pos. 88 - 533 [ 54, -50] tr|A0A427Y3X6|A0A427Y3X6_9TREE purple acid phosphatase OS=Saitozyma podzolica OX=1890683 GN=EHS25_003918 PE=3 SV=1
55.782 10626 pos. 50 - 569 [ 45, -50] tr|A0A238F4G2|A0A238F4G2_9BASI purple acid phosphatase OS=Microbotryum intermedium OX=269621 GN=BQ2448_5547 PE=3 SV=1
56.197 10706 pos. 65 - 511 [ 55, -50] tr|A0A1Y1UMI4|A0A1Y1UMI4_9TREE purple acid phosphatase OS=Kockovaella imperatae OX=4999 GN=BD324DRAFT_622115 PE=3 SV=1
56.228 10712 pos. 40 - 516 [ 47, -48] tr|A0A0J0XNG9|A0A0J0XNG9_9TREE purple acid phosphatase OS=Cutaneotrichosporon oleaginosum OX=879819 GN=CC85DRAFT_285389 PE=3 SV=1
56.233 10713 pos. 17 - 449 [ 49, -74] tr|A0A4S9B7A4|A0A4S9B7A4_AURPU purple acid phosphatase OS=Aureobasidium pullulans OX=5580 GN=D6D17_08915 PE=3 SV=1
56.420 10749 pos. 59 - 531 [ 47, -50] tr|J4UAJ1|J4UAJ1_TRIAS purple acid phosphatase OS=Trichosporon asahii var. asahii (strain ATCC 90039 / CBS 2479 / JCM 2466 / KCTC 7840 / NBRC 103889/ NCYC 2677 / UAMH 7654) OX=1186058 GN=A1Q1_03350 PE=3 SV=1
56.882 10838 pos. 1 - 514 [ 1, -73] tr|A0A5C3FHD6|A0A5C3FHD6_PSEA2 purple acid phosphatase OS=Pseudozyma antarctica OX=84753 GN=PSANT_01497 PE=3 SV=1
56.887 10839 pos. 1 - 508 [ 1, -50] tr|A0A427XSS4|A0A427XSS4_9TREE purple acid phosphatase OS=Apiotrichum porosum OX=105984 GN=EHS24_008096 PE=3 SV=1
56.908 10843 pos. 1 - 512 [ 1, -50] tr|A0A2X0NZ13|A0A2X0NZ13_9BASI purple acid phosphatase OS=Microbotryum silenes-dioicae OX=796604 GN=BQ5605_C003g02516 PE=3 SV=1
56.934 10848 pos. 1 - 512 [ 1, -50] tr|U5HIV4|U5HIV4_USTV1 purple acid phosphatase OS=Microbotryum lychnidis-dioicae (strain p1A1 Lamole / MvSl-1064) OX=683840 GN=MVLG_06952 PE=3 SV=1
58.258 11103 pos. 43 - 523 [ 45, -50] tr|A0A5C5FWQ6|A0A5C5FWQ6_9BASI purple acid phosphatase OS=Rhodotorula diobovata OX=5288 GN=DMC30DRAFT_206424 PE=3 SV=1
58.335 11118 pos. 48 - 512 [ 45, -50] tr|A0A2X0NJ42|A0A2X0NJ42_9BASI purple acid phosphatase OS=Microbotryum saponariae OX=289078 GN=BZ3500_MVSOF-1268-A1-R1_CHR8-1G09746 PE=3 SV=1
58.600 11169 pos. 6 - 449 [ 30, -46] tr|A0A167VXE9|A0A167VXE9_CORFA purple acid phosphatase OS=Cordyceps fumosorosea (strain ARSEF 2679) OX=1081104 GN=ISF_04961 PE=3 SV=1
59.571 11356 pos. 43 - 522 [ 45, -49] tr|A0A2S5BGI4|A0A2S5BGI4_9BASI purple acid phosphatase OS=Rhodotorula taiwanensis OX=741276 GN=BMF94_0971 PE=3 SV=1
59.768 11394 pos. 1 - 454 [ 66, -49] tr|A0A2T0A1W8|A0A2T0A1W8_RHOTO purple acid phosphatase OS=Rhodosporidium toruloides OX=5286 GN=AAT19DRAFT_9345 PE=3 SV=1
59.960 11431 pos. 39 - 517 [ 46, -49] tr|A0A4U0VXM5|A0A4U0VXM5_9BASI purple acid phosphatase OS=Rhodotorula sp. CCFEE 5036 OX=1965284 GN=B0A53_03887 PE=3 SV=1
59.970 11433 pos. 39 - 517 [ 46, -49] tr|A0A109FHE3|A0A109FHE3_9BASI purple acid phosphatase OS=Rhodotorula sp. JG-1b OX=1305733 GN=RHOSPDRAFT_33869 PE=3 SV=1
60.360 11508 pos. 96 - 550 [ 53, -50] tr|A0A5C3E4M0|A0A5C3E4M0_9BASI purple acid phosphatase OS=Ustilago trichophora OX=86804 GN=UTRI_01564_B PE=3 SV=1
60.494 11534 pos. 23 - 411 [ 144, -43] tr|A0A8H4L9S2|A0A8H4L9S2_9HYPO Acid phosphatase OS=Fusarium albosuccineum OX=1237068 GN=FALBO_9021 PE=4 SV=1
60.526 11540 pos. 1 - 542 [ 1, -50] tr|W3VKH2|W3VKH2_PSEA5 purple acid phosphatase OS=Pseudozyma aphidis (strain ATCC 32657 / CBS 517.83 / DSM 70725 / JCM 10318 / NBRC 10182 / NRRL Y-7954 / St-0401) OX=1391700 GN=PaG_05258 PE=3 SV=1
60.671 11568 pos. 1 - 538 [ 1, -50] tr|M9MDW8|M9MDW8_PSEA3 purple acid phosphatase OS=Pseudozyma antarctica (strain T-34) OX=1151754 GN=PANT_7d00352 PE=3 SV=1
60.707 11575 pos. 1 - 419 [ 1, -102] tr|A0A094B561|A0A094B561_9PEZI purple acid phosphatase OS=Pseudogymnoascus sp. VKM F-4246 OX=1420902 GN=V492_08504 PE=3 SV=1
60.770 11587 pos. 96 - 550 [ 53, -50] tr|A0A5C3E079|A0A5C3E079_9BASI purple acid phosphatase OS=Ustilago trichophora OX=86804 GN=UTRI_01564 PE=3 SV=1
60.920 11616 pos. 34 - 475 [ 53, -49] tr|A0A642VDD1|A0A642VDD1_9ASCO purple acid phosphatase OS=Trichomonascus ciferrii OX=44093 GN=TRICI_000466 PE=3 SV=1
60.951 11622 pos. 28 - 482 [ 53, -42] tr|A0A060T951|A0A060T951_BLAAD purple acid phosphatase OS=Blastobotrys adeninivorans OX=409370 GN=GNLVRS02_ARAD1D12892g PE=3 SV=1
61.081 11647 pos. 1 - 468 [ 27, -48] tr|A0A194WXZ3|A0A194WXZ3_9HELO purple acid phosphatase OS=Mollisia scopiformis OX=149040 GN=LY89DRAFT_688223 PE=3 SV=1
61.205 11671 pos. 23 - 482 [ 57, -47] tr|F7W6U3|F7W6U3_SORMK purple acid phosphatase OS=Sordaria macrospora (strain ATCC MYA-333 / DSM 997 / K(L3346) / K-hell) OX=771870 GN=SMAC_07011 PE=3 SV=1
61.366 11702 pos. 23 - 466 [ 51, -51] tr|A0A132B8R0|A0A132B8R0_9HELO purple acid phosphatase (fragment) OS=Mollisia scopiformis OX=149040 GN=LY89DRAFT_600076 PE=3 SV=1
61.372 11703 pos. 1 - 453 [ 20, -48] tr|A0A5N6UVZ4|A0A5N6UVZ4_9EURO purple acid phosphatase OS=Aspergillus tamarii OX=41984 GN=BDV40DRAFT_288254 PE=3 SV=1
61.512 11730 pos. 1 - 474 [ 1, -48] tr|A0A0F8URH3|A0A0F8URH3_9EURO purple acid phosphatase OS=Aspergillus rambellii OX=308745 GN=ARAM_000912 PE=3 SV=1
61.538 11735 pos. 1 - 530 [ 1, -50] tr|V5F3S4|V5F3S4_KALBG purple acid phosphatase OS=Kalmanozyma brasiliensis (strain GHG001) OX=1365824 GN=PSEUBRA_SCAF1g00661 PE=3 SV=1
61.854 11796 pos. 1 - 539 [ 1, -1] tr|A0A167EGP9|A0A167EGP9_9ASCO purple acid phosphatase OS=Sugiyamaella lignohabitans OX=796027 GN=AWJ20_5018 PE=3 SV=1
62.005 11825 pos. 1 - 480 [ 1, -50] tr|A0A161HIN2|A0A161HIN2_9ASCO purple acid phosphatase OS=Sugiyamaella lignohabitans OX=796027 GN=AWJ20_3844 PE=3 SV=1
62.202 11863 pos. 30 - 474 [ 48, -49] tr|A0A1B8CXZ3|A0A1B8CXZ3_9PEZI purple acid phosphatase (fragment) OS=Pseudogymnoascus sp. 24MN13 OX=1622150 GN=VE04_07925 PE=3 SV=1
62.254 11873 pos. 32 - 507 [ 46, -49] tr|A0A1Y2E545|A0A1Y2E545_9BASI purple acid phosphatase OS=Leucosporidium creatinivorum OX=106004 GN=BCR35DRAFT_282893 PE=3 SV=1
62.389 11899 pos. 1 - 521 [ 1, -49] tr|A0A0C3FKP0|A0A0C3FKP0_PILCF purple acid phosphatase OS=Piloderma croceum (strain F 1598) OX=765440 GN=PILCRDRAFT_822271 PE=3 SV=1
62.493 11919 pos. 1 - 457 [ 66, -49] tr|A0A0C2ZBS2|A0A0C2ZBS2_9AGAM purple acid phosphatase OS=Scleroderma citrinum Foug A OX=1036808 GN=SCLCIDRAFT_145416 PE=3 SV=1
62.508 11922 pos. 1 - 488 [ 1, -49] tr|A0A2J6RUT7|A0A2J6RUT7_9HELO purple acid phosphatase OS=Hyaloscypha variabilis F OX=1149755 GN=L207DRAFT_485764 PE=3 SV=1
62.519 11924 pos. 31 - 478 [ 49, -43] tr|A0A2J6THN9|A0A2J6THN9_9HELO purple acid phosphatase OS=Hyaloscypha bicolor E OX=1095630 GN=K444DRAFT_585646 PE=3 SV=1
62.534 11927 pos. 1 - 511 [ 1, -49] tr|A0A0K3CLM7|A0A0K3CLM7_RHOTO purple acid phosphatase OS=Rhodosporidium toruloides OX=5286 GN=FGENESH: predicted gene_10.38 PE=3 SV=1
62.534 11927 pos. 1 - 511 [ 1, -49] tr|G0T1L1|G0T1L1_RHOT2 purple acid phosphatase OS=Rhodosporidium toruloides (strain ATCC 204091 / IIP 30 / MTCC 1151) OX=1001064 GN=RTG_03026 PE=3 SV=1
62.586 11937 pos. 1 - 494 [ 1, -46] tr|A0A1H6PUR9|A0A1H6PUR9_YARLL purple acid phosphatase OS=Yarrowia lipolytica OX=4952 GN=B0I71DRAFT_176440 PE=3 SV=1
62.586 11937 pos. 1 - 494 [ 1, -46] tr|Q6C4F6|Q6C4F6_YARLI purple acid phosphatase OS=Yarrowia lipolytica (strain CLIB 122 / E 150) OX=284591 GN=YALI0_E27181g PE=3 SV=1
62.612 11942 pos. 37 - 511 [ 45, -49] tr|A0A061AKF3|A0A061AKF3_RHOTO purple acid phosphatase OS=Rhodosporidium toruloides OX=5286 GN=RHTO0S_01e07338g PE=3 SV=1
62.612 11942 pos. 37 - 511 [ 45, -49] tr|M7WV37|M7WV37_RHOT1 purple acid phosphatase OS=Rhodosporidium toruloides (strain NP11) OX=1130832 GN=RHTO_01362 PE=3 SV=1
62.638 11947 pos. 37 - 511 [ 45, -49] tr|A0A511KKL9|A0A511KKL9_RHOTO purple acid phosphatase OS=Rhodosporidium toruloides OX=5286 GN=Rt10032_c12g4928 PE=3 SV=1
62.913 12000 pos. 1 - 515 [ 1, -49] tr|A0A427Y3J2|A0A427Y3J2_9TREE purple acid phosphatase OS=Saitozyma podzolica OX=1890683 GN=EHS25_003790 PE=3 SV=1
63.105 12037 pos. 19 - 460 [ 31, -51] tr|A0A232LQW7|A0A232LQW7_9EURO purple acid phosphatase OS=Elaphomyces granulatus OX=519963 GN=Egran_05677 PE=3 SV=1
63.261 12067 pos. 22 - 491 [ 45, -50] tr|A0A1D8N8N3|A0A1D8N8N3_YARLL purple acid phosphatase OS=Yarrowia lipolytica OX=4952 GN=YALI1_B27144g PE=3 SV=1
63.261 12067 pos. 22 - 491 [ 45, -50] tr|Q6CDW1|Q6CDW1_YARLI purple acid phosphatase OS=Yarrowia lipolytica (strain CLIB 122 / E 150) OX=284591 GN=YALI0_B20768g PE=3 SV=1
63.287 12072 pos. 3 - 459 [ 49, -46] tr|A0A4S9STM4|A0A4S9STM4_AURPU purple acid phosphatase OS=Aureobasidium pullulans OX=5580 GN=D6C91_07369 PE=3 SV=1
63.422 12098 pos. 1 - 493 [ 1, -50] tr|A0A194X9K6|A0A194X9K6_9HELO purple acid phosphatase OS=Mollisia scopiformis OX=149040 GN=LY89DRAFT_749160 PE=3 SV=1
63.474 12108 pos. 1 - 475 [ 1, -49] tr|A0A1S9S0K7|A0A1S9S0K7_PENBI purple acid phosphatase OS=Penicillium brasilianum OX=104259 GN=PEBR_00196 PE=3 SV=1
63.499 12113 pos. 1 - 472 [ 20, -48] tr|A0A1E3QE98|A0A1E3QE98_LIPST purple acid phosphatase OS=Lipomyces starkeyi NRRL Y-11557 OX=675824 GN=LIPSTDRAFT_91476 PE=3 SV=1
63.505 12114 pos. 1 - 474 [ 1, -46] tr|A0A2J6PR38|A0A2J6PR38_9HELO purple acid phosphatase OS=Hyaloscypha hepaticicola OX=2082293 GN=NA56DRAFT_607387 PE=3 SV=1
63.551 12123 pos. 1 - 526 [ 1, -50] tr|A0A060T9M1|A0A060T9M1_BLAAD purple acid phosphatase OS=Blastobotrys adeninivorans OX=409370 GN=GNLVRS02_ARAD1D12914g PE=3 SV=1
63.598 12132 pos. 42 - 523 [ 45, -49] tr|A0A1Y2B2J4|A0A1Y2B2J4_9TREE purple acid phosphatase OS=Naematelia encephala OX=71784 GN=BCR39DRAFT_559258 PE=3 SV=1
63.660 12144 pos. 1 - 475 [ 1, -49] tr|A0A0F7TFI3|A0A0F7TFI3_PENBI purple acid phosphatase OS=Penicillium brasilianum OX=104259 GN=PMG11_00580 PE=3 SV=1
63.837 12178 pos. 26 - 485 [ 49, -48] tr|A0A150VJ56|A0A150VJ56_9PEZI purple acid phosphatase OS=Acidomyces richmondensis BFW OX=766039 GN=M433DRAFT_57042 PE=3 SV=1
64.112 12231 pos. 35 - 488 [ 49, -49] tr|A0A0F8UYX3|A0A0F8UYX3_9EURO purple acid phosphatase OS=Aspergillus rambellii OX=308745 GN=ARAM_003779 PE=3 SV=1
64.112 12231 pos. 35 - 488 [ 49, -49] tr|A0A0F8V092|A0A0F8V092_9EURO purple acid phosphatase OS=Aspergillus ochraceoroseus OX=138278 GN=AOCH_004868 PE=3 SV=1
64.112 12231 pos. 35 - 488 [ 49, -49] tr|A0A2T5LRZ1|A0A2T5LRZ1_9EURO purple acid phosphatase OS=Aspergillus ochraceoroseus IBT 24754 OX=1392256 GN=P175DRAFT_0343449 PE=3 SV=1
64.122 12233 pos. 16 - 482 [ 26, -49] tr|A0A162JD06|A0A162JD06_9PEZI purple acid phosphatase OS=Sporothrix insectorum RCEF 264 OX=1081102 GN=SPI_01718 PE=3 SV=1
64.159 12240 pos. 549 - 1023 [ 8, -47] tr|A0A094BTB4|A0A094BTB4_9PEZI purple acid phosphatase OS=Pseudogymnoascus sp. VKM F-4513 (FW-928) OX=1420907 GN=V494_01153 PE=3 SV=1
64.190 12246 pos. 550 - 996 [ 48, -47] tr|A0A094J6Z3|A0A094J6Z3_9PEZI purple acid phosphatase OS=Pseudogymnoascus sp. VKM F-4519 (FW-2642) OX=1420914 GN=V501_09023 PE=3 SV=1
64.309 12269 pos. 30 - 476 [ 48, -47] tr|A0A1B8GKV0|A0A1B8GKV0_9PEZI purple acid phosphatase OS=Pseudogymnoascus verrucosus OX=342668 GN=VE01_05649 PE=3 SV=1
64.309 12269 pos. 550 - 996 [ 48, -47] tr|A0A094EEB1|A0A094EEB1_9PEZI purple acid phosphatase OS=Pseudogymnoascus sp. VKM F-103 OX=1420912 GN=V499_09516 PE=3 SV=1
64.340 12275 pos. 1 - 461 [ 66, -42] tr|A0A0M8N1P0|A0A0M8N1P0_9HYPO purple acid phosphatase OS=Escovopsis weberi OX=150374 GN=ESCO_000034 PE=3 SV=1
64.377 12282 pos. 1 - 501 [ 1, -49] tr|A0A5E8BC56|A0A5E8BC56_9ASCO purple acid phosphatase OS=Saprochaete ingens OX=2606893 GN=SAPINGB_P001888 PE=3 SV=1
64.403 12287 pos. 28 - 473 [ 29, -47] tr|A0A1B8CGV9|A0A1B8CGV9_9PEZI purple acid phosphatase OS=Pseudogymnoascus sp. WSF 3629 OX=1622147 GN=VE00_02784 PE=3 SV=1
64.428 12292 pos. 1 - 486 [ 1, -52] tr|A0A0C3HH11|A0A0C3HH11_9PEZI purple acid phosphatase (fragment) OS=Oidiodendron maius Zn OX=913774 GN=OIDMADRAFT_120809 PE=3 SV=1
64.486 12303 pos. 8 - 471 [ 31, -48] tr|A0A0C3I1V4|A0A0C3I1V4_9PEZI purple acid phosphatase OS=Oidiodendron maius Zn OX=913774 GN=OIDMADRAFT_187792 PE=3 SV=1
64.589 12323 pos. 3 - 520 [ 27, -50] tr|A0A8H6YU37|A0A8H6YU37_9AGAR purple acid phosphatase OS=Mycena sanguinolenta OX=230812 GN=MSAN_00978400 PE=4 SV=1
64.610 12327 pos. 1 - 475 [ 20, -47] tr|A0A1B8EHM6|A0A1B8EHM6_9PEZI purple acid phosphatase OS=Pseudogymnoascus sp. 05NY08 OX=1622149 GN=VF21_10156 PE=3 SV=1
64.615 12328 pos. 7 - 496 [ 27, -50] tr|A0A8H6YC25|A0A8H6YC25_9AGAR purple acid phosphatase OS=Mycena venus OX=2733690 GN=MVEN_00880200 PE=4 SV=1
64.688 12342 pos. 1 - 459 [ 66, -49] tr|A0A0C9U5R2|A0A0C9U5R2_PAXIN purple acid phosphatase OS=Paxillus involutus ATCC 200175 OX=664439 GN=PAXINDRAFT_176637 PE=3 SV=1
64.740 12352 pos. 29 - 485 [ 51, -48] tr|A0A8H6VK02|A0A8H6VK02_9PEZI Acid phosphatase OS=Pseudocercospora fuligena OX=685502 GN=HII31_07973 PE=4 SV=1
64.844 12372 pos. 37 - 489 [ 53, -50] tr|A0A0S6XU45|A0A0S6XU45_BLOB1 purple acid phosphatase OS=Fungal sp. (strain No.11243) OX=1603295 GN=ANO11243_075840 PE=3 SV=1
64.901 12383 pos. 1 - 469 [ 20, -50] tr|A0A364KM61|A0A364KM61_9EURO purple acid phosphatase OS=Talaromyces amestolkiae OX=1196081 GN=BHQ10_000639 PE=3 SV=1
65.051 12412 pos. 26 - 474 [ 48, -49] tr|A0A316VFT2|A0A316VFT2_9BASI purple acid phosphatase OS=Meira miltonrushii OX=1280837 GN=FA14DRAFT_169451 PE=3 SV=1
65.082 12418 pos. 3 - 483 [ 28, -48] tr|A0A0F2MHU8|A0A0F2MHU8_SPOSC purple acid phosphatase OS=Sporothrix schenckii 1099-18 OX=1397361 GN=SPSK_06028 PE=3 SV=1
65.082 12418 pos. 3 - 483 [ 28, -48] tr|U7PSI1|U7PSI1_SPOS1 purple acid phosphatase OS=Sporothrix schenckii (strain ATCC 58251 / de Perez 2211183) OX=1391915 GN=HMPREF1624_05342 PE=3 SV=1
65.228 12446 pos. 3 - 483 [ 28, -48] tr|A0A0C2ILB3|A0A0C2ILB3_9PEZI purple acid phosphatase OS=Sporothrix brasiliensis 5110 OX=1398154 GN=SPBR_04761 PE=3 SV=1
65.228 12446 pos. 40 - 523 [ 45, -49] tr|A0A0D0DLT5|A0A0D0DLT5_9AGAM purple acid phosphatase OS=Paxillus rubicundulus Ve08.2h10 OX=930991 GN=PAXRUDRAFT_147540 PE=3 SV=1
65.311 12462 pos. 1 - 472 [ 1, -47] tr|A0A1B8DRW5|A0A1B8DRW5_9PEZI purple acid phosphatase OS=Pseudogymnoascus sp. 23342-1-I1 OX=1524831 GN=VE03_08810 PE=3 SV=1
65.352 12470 pos. 1 - 549 [ 20, -1] tr|A0A3R7IET5|A0A3R7IET5_9EURO purple acid phosphatase OS=Aspergillus turcosus OX=1245748 GN=CFD26_101278 PE=3 SV=1
65.529 12504 pos. 1 - 475 [ 44, -48] tr|A0A3S4F4T6|A0A3S4F4T6_9PEZI purple acid phosphatase OS=Thermothielavioides terrestris OX=2587410 GN=TT172_LOCUS9551 PE=3 SV=1
65.607 12519 pos. 1 - 474 [ 1, -47] tr|A0A094ETP4|A0A094ETP4_9PEZI purple acid phosphatase OS=Pseudogymnoascus sp. VKM F-4518 (FW-2643) OX=1420913 GN=V500_10800 PE=3 SV=1
65.700 12537 pos. 1 - 474 [ 1, -47] tr|A0A094GRD8|A0A094GRD8_9PEZI purple acid phosphatase OS=Pseudogymnoascus sp. VKM F-4520 (FW-2644) OX=1420915 GN=V502_10787 PE=3 SV=1
65.778 12552 pos. 1 - 475 [ 44, -48] tr|G2RGJ3|G2RGJ3_THETT purple acid phosphatase OS=Thermothielavioides terrestris (strain ATCC 38088 / NRRL 8126) OX=578455 GN=THITE_2071939 PE=3 SV=1
65.934 12582 pos. 2 - 413 [ 99, -47] tr|A0A0B4FMI6|A0A0B4FMI6_METAF purple acid phosphatase (fragment) OS=Metarhizium anisopliae (strain ARSEF 549) OX=1276135 GN=MAN_01207 PE=3 SV=1
66.271 12647 pos. 1 - 465 [ 20, -43] tr|A0A1E3BAG0|A0A1E3BAG0_9EURO purple acid phosphatase OS=Aspergillus cristatus OX=573508 GN=SI65_06740 PE=3 SV=1
66.536 12698 pos. 30 - 488 [ 48, -48] tr|N1PDD9|N1PDD9_DOTSN purple acid phosphatase OS=Dothistroma septosporum (strain NZE10 / CBS 128990) OX=675120 GN=DOTSEDRAFT_161013 PE=3 SV=1
66.645 12719 pos. 1 - 506 [ 1, -48] tr|A0A5E8BGQ8|A0A5E8BGQ8_9ASCO purple acid phosphatase OS=Saprochaete ingens OX=2606893 GN=SAPINGB_P001886 PE=3 SV=1
66.857 12760 pos. 25 - 495 [ 46, -47] tr|A0A1E3Q8J2|A0A1E3Q8J2_LIPST purple acid phosphatase OS=Lipomyces starkeyi NRRL Y-11557 OX=675824 GN=LIPSTDRAFT_94481 PE=3 SV=1
66.961 12780 pos. 1 - 509 [ 1, -48] tr|A0A5E8BD83|A0A5E8BD83_9ASCO purple acid phosphatase OS=Saprochaete ingens OX=2606893 GN=SAPINGB_P001887 PE=3 SV=1
67.029 12793 pos. 1 - 521 [ 20, -1] tr|A0A397GGS4|A0A397GGS4_9EURO purple acid phosphatase OS=Aspergillus turcosus OX=1245748 GN=CDV55_101587 PE=3 SV=1
67.055 12798 pos. 8 - 457 [ 28, -43] tr|A0A395NJ26|A0A395NJ26_TRIAR purple acid phosphatase OS=Trichoderma arundinaceum OX=490622 GN=TARUN_6150 PE=3 SV=1
67.107 12808 pos. 1 - 524 [ 20, -1] tr|A0A1L7XBZ3|A0A1L7XBZ3_9HELO purple acid phosphatase OS=Phialocephala subalpina OX=576137 GN=PAC_12422 PE=3 SV=1
67.174 12821 pos. 1 - 523 [ 1, -49] tr|A0A0C9YWB9|A0A0C9YWB9_9AGAM purple acid phosphatase OS=Pisolithus microcarpus 441 OX=765257 GN=PISMIDRAFT_568931 PE=3 SV=1
67.190 12824 pos. 1 - 477 [ 20, -48] tr|A0A1V6P6W3|A0A1V6P6W3_PENDC purple acid phosphatase OS=Penicillium decumbens OX=69771 GN=PENDEC_c019G00464 PE=3 SV=1
67.190 12824 pos. 1 - 496 [ 1, -48] tr|A0A0F7TXJ3|A0A0F7TXJ3_PENBI purple acid phosphatase OS=Penicillium brasilianum OX=104259 GN=PMG11_08672 PE=3 SV=1
67.190 12824 pos. 1 - 538 [ 1, -1] tr|A0A1E3PZF5|A0A1E3PZF5_LIPST purple acid phosphatase OS=Lipomyces starkeyi NRRL Y-11557 OX=675824 GN=LIPSTDRAFT_333289 PE=3 SV=1
67.231 12832 pos. 7 - 486 [ 27, -48] tr|B0DKQ3|B0DKQ3_LACBS purple acid phosphatase OS=Laccaria bicolor (strain S238N-H82 / ATCC MYA-4686) OX=486041 GN=LACBIDRAFT_303990 PE=3 SV=1
67.304 12846 pos. 1 - 497 [ 20, -18] tr|A0A2N8UDW4|A0A2N8UDW4_9BASI purple acid phosphatase OS=Sporisorium reilianum f. sp. reilianum OX=72559 GN=SRS1_10755 PE=3 SV=1
67.356 12856 pos. 33 - 496 [ 51, -48] tr|A0A1S9S1V9|A0A1S9S1V9_PENBI purple acid phosphatase OS=Penicillium brasilianum OX=104259 GN=PEBR_01237 PE=3 SV=1
67.444 12873 pos. 39 - 522 [ 45, -49] tr|A0A0C9VQW9|A0A0C9VQW9_9AGAM purple acid phosphatase OS=Hydnomerulius pinastri MD-312 OX=994086 GN=HYDPIDRAFT_99288 PE=3 SV=1
67.449 12874 pos. 1 - 453 [ 66, -43] tr|A0A162K7R7|A0A162K7R7_CORDF purple acid phosphatase OS=Akanthomyces lecanii RCEF 1005 OX=1081108 GN=LEL_02538 PE=3 SV=1
67.506 12885 pos. 1 - 516 [ 1, -49] tr|A0A0C3N8P4|A0A0C3N8P4_PISTI purple acid phosphatase OS=Pisolithus tinctorius Marx 270 OX=870435 GN=M404DRAFT_160331 PE=3 SV=1
67.511 12886 pos. 1 - 463 [ 54, -48] tr|A0A0C3H7G2|A0A0C3H7G2_9PEZI purple acid phosphatase OS=Oidiodendron maius Zn OX=913774 GN=OIDMADRAFT_43381 PE=3 SV=1
67.517 12887 pos. 25 - 494 [ 46, -48] tr|A0A1E3PX46|A0A1E3PX46_LIPST purple acid phosphatase OS=Lipomyces starkeyi NRRL Y-11557 OX=675824 GN=LIPSTDRAFT_6103 PE=3 SV=1
67.735 12929 pos. 4 - 473 [ 55, -51] tr|A0A6A5Y4B0|A0A6A5Y4B0_9PLEO purple acid phosphatase OS=Aaosphaeria arxii CBS 175.79 OX=1450172 GN=BU24DRAFT_469168 PE=3 SV=1
67.755 12933 pos. 1 - 502 [ 20, -50] tr|M5G7A8|M5G7A8_DACPD purple acid phosphatase OS=Dacryopinax primogenitus (strain DJM 731) OX=1858805 GN=DACRYDRAFT_87382 PE=3 SV=1
67.771 12936 pos. 36 - 506 [ 55, -46] tr|A0A168AV23|A0A168AV23_9HYPO purple acid phosphatase OS=Moelleriella libera RCEF 2490 OX=1081109 GN=AAL_05368 PE=3 SV=1
67.849 12951 pos. 1 - 501 [ 23, -43] tr|A0A2V1EBP8|A0A2V1EBP8_9PLEO purple acid phosphatase OS=Periconia macrospinosa OX=97972 GN=DM02DRAFT_709468 PE=3 SV=1
67.932 12967 pos. 1 - 490 [ 20, -48] tr|A0A0C9XZ06|A0A0C9XZ06_9AGAR purple acid phosphatase OS=Laccaria amethystina LaAM-08-1 OX=1095629 GN=K443DRAFT_506929 PE=3 SV=1
67.947 12970 pos. 1 - 474 [ 20, -47] tr|A0A2I1CL26|A0A2I1CL26_ASPN1 purple acid phosphatase OS=Aspergillus novofumigatus (strain IBT 16806) OX=1392255 GN=P174DRAFT_466562 PE=3 SV=1
68.082 12996 pos. 1 - 473 [ 20, -47] tr|A0A5N6F980|A0A5N6F980_9EURO purple acid phosphatase OS=Aspergillus novoparasiticus OX=986946 GN=BDV33DRAFT_231030 PE=3 SV=1
68.082 12996 pos. 1 - 497 [ 20, -43] tr|A0A6A6PLI5|A0A6A6PLI5_9PEZI purple acid phosphatase OS=Neohortaea acidophila OX=245834 GN=BDY17DRAFT_302607 PE=3 SV=1
68.129 13005 pos. 1 - 509 [ 5, -48] tr|A0A0C9Y4A6|A0A0C9Y4A6_9AGAR purple acid phosphatase OS=Laccaria amethystina LaAM-08-1 OX=1095629 GN=K443DRAFT_506958 PE=3 SV=1
68.160 13011 pos. 1 - 493 [ 17, -48] tr|B0DKQ4|B0DKQ4_LACBS purple acid phosphatase OS=Laccaria bicolor (strain S238N-H82 / ATCC MYA-4686) OX=486041 GN=LACBIDRAFT_330257 PE=3 SV=1
68.295 13037 pos. 5 - 478 [ 26, -61] tr|A0A2T4BGT4|A0A2T4BGT4_9HYPO purple acid phosphatase OS=Trichoderma citrinoviride OX=58853 GN=BBK36DRAFT_1134475 PE=3 SV=1
68.326 13043 pos. 1 - 497 [ 20, -18] tr|E6ZZR1|E6ZZR1_SPORE purple acid phosphatase OS=Sporisorium reilianum (strain SRZ2) OX=999809 GN=sr10755 PE=3 SV=1
68.383 13054 pos. 1 - 463 [ 1, -46] tr|A0A5C6GQ43|A0A5C6GQ43_9HYPO purple acid phosphatase OS=Metarhizium rileyi OX=1649241 GN=ED733_008862 PE=3 SV=1
68.497 13076 pos. 1 - 488 [ 1, -48] tr|Q6BZK1|Q6BZK1_DEBHA purple acid phosphatase OS=Debaryomyces hansenii (strain ATCC 36239 / CBS 767 / BCRC 21394 / JCM 1990 / NBRC 0083 / IGC 2968) OX=284592 GN=DEHA2A00726g PE=3 SV=2
68.586 13093 pos. 7 - 488 [ 27, -48] tr|A0A1L9R7W5|A0A1L9R7W5_ASPWE purple acid phosphatase OS=Aspergillus wentii DTO 134E9 OX=1073089 GN=ASPWEDRAFT_186923 PE=3 SV=1
68.601 13096 pos. 1 - 482 [ 1, -48] tr|A0A3D8Q4X1|A0A3D8Q4X1_9HELO purple acid phosphatase OS=Coleophoma crateriformis OX=565419 GN=BP5796_12938 PE=3 SV=1
68.601 13096 pos. 18 - 493 [ 30, -47] tr|A0A409YDC4|A0A409YDC4_9AGAR purple acid phosphatase OS=Gymnopilus dilepis OX=231916 GN=CVT26_015613 PE=3 SV=1
68.627 13101 pos. 1 - 459 [ 54, -47] tr|A0A0C2T9S2|A0A0C2T9S2_AMAMK purple acid phosphatase OS=Amanita muscaria (strain Koide BX008) OX=946122 GN=M378DRAFT_12165 PE=3 SV=1
68.695 13114 pos. 1 - 488 [ 1, -48] tr|A0A0V1PTR6|A0A0V1PTR6_9ASCO purple acid phosphatase OS=Debaryomyces fabryi OX=58627 GN=AC631_04679 PE=3 SV=1
68.830 13140 pos. 25 - 497 [ 46, -47] tr|A0A1E3Q0Y9|A0A1E3Q0Y9_LIPST purple acid phosphatase OS=Lipomyces starkeyi NRRL Y-11557 OX=675824 GN=LIPSTDRAFT_5471 PE=3 SV=1
68.835 13141 pos. 1 - 483 [ 1, -47] tr|A0A3D8Q3U6|A0A3D8Q3U6_9HELO purple acid phosphatase OS=Coleophoma cylindrospora OX=1849047 GN=BP6252_14116 PE=3 SV=1
68.861 13146 pos. 93 - 595 [ 31, -42] tr|A0A167W6U0|A0A167W6U0_9PEZI purple acid phosphatase OS=Sporothrix insectorum RCEF 264 OX=1081102 GN=SPI_03570 PE=3 SV=1
68.918 13157 pos. 1 - 503 [ 1, -46] tr|A0A0A1TP43|A0A0A1TP43_9HYPO purple acid phosphatase OS=Torrubiella hemipterigena OX=1531966 GN=VHEMI08114 PE=3 SV=1
68.923 13158 pos. 1 - 496 [ 20, -48] tr|A0A067Q9A0|A0A067Q9A0_9AGAM purple acid phosphatase OS=Jaapia argillacea MUCL 33604 OX=933084 GN=JAAARDRAFT_68699 PE=3 SV=1
68.944 13162 pos. 5 - 493 [ 26, -47] tr|A0A395NRP6|A0A395NRP6_TRIAR purple acid phosphatase OS=Trichoderma arundinaceum OX=490622 GN=TARUN_3585 PE=3 SV=1
68.954 13164 pos. 1 - 501 [ 1, -47] tr|A0A167U952|A0A167U952_CORFA purple acid phosphatase OS=Cordyceps fumosorosea (strain ARSEF 2679) OX=1081104 GN=ISF_05429 PE=3 SV=1
69.001 13173 pos. 2 - 458 [ 68, -47] tr|A0A1L9U7H7|A0A1L9U7H7_ASPBC purple acid phosphatase OS=Aspergillus brasiliensis (strain CBS 101740 / IMI 381727 / IBT 21946) OX=767769 GN=ASPBRDRAFT_47589 PE=3 SV=1
69.099 13192 pos. 1 - 491 [ 1, -48] tr|A0A1E3QDX4|A0A1E3QDX4_LIPST purple acid phosphatase OS=Lipomyces starkeyi NRRL Y-11557 OX=675824 GN=LIPSTDRAFT_2005 PE=3 SV=1
69.157 13203 pos. 1 - 503 [ 1, -46] tr|A0A425BIN8|A0A425BIN8_9PEZI purple acid phosphatase OS=Scytalidium sp. 3C OX=2487125 GN=DH86_00004193 PE=3 SV=1
69.302 13231 pos. 7 - 487 [ 27, -47] tr|A0A0B0DYJ9|A0A0B0DYJ9_NEUCS purple acid phosphatase OS=Neurospora crassa OX=5141 GN=GE21DRAFT_1272546 PE=3 SV=1
69.312 13233 pos. 1 - 503 [ 20, -46] tr|G3J2J7|G3J2J7_CORMM purple acid phosphatase OS=Cordyceps militaris (strain CM01) OX=983644 GN=CCM_00187 PE=3 SV=1
69.317 13234 pos. 7 - 496 [ 20, -49] tr|A0A2U3E2Y5|A0A2U3E2Y5_PURLI purple acid phosphatase OS=Purpureocillium lilacinum OX=33203 GN=PCL_01231 PE=3 SV=1
69.338 13238 pos. 1 - 503 [ 20, -46] tr|A0A2H4SS14|A0A2H4SS14_CORMI purple acid phosphatase OS=Cordyceps militaris OX=73501 GN=A9K55_001915 PE=3 SV=1
69.338 13238 pos. 26 - 505 [ 44, -48] tr|A0A370TAR9|A0A370TAR9_9HELO purple acid phosphatase OS=Venustampulla echinocandica OX=2656787 GN=BP5553_09824 PE=3 SV=1
69.354 13241 pos. 7 - 496 [ 20, -49] tr|A0A179HSH3|A0A179HSH3_PURLI purple acid phosphatase OS=Purpureocillium lilacinum OX=33203 GN=VFPFJ_04119 PE=3 SV=1
69.385 13247 pos. 7 - 487 [ 27, -47] tr|F8MG06|F8MG06_NEUT8 purple acid phosphatase OS=Neurospora tetrasperma (strain FGSC 2508 / ATCC MYA-4615 / P0657) OX=510951 GN=NEUTE1DRAFT_116203 PE=3 SV=1
69.385 13247 pos. 7 - 487 [ 27, -47] tr|G4UJZ4|G4UJZ4_NEUT9 purple acid phosphatase OS=Neurospora tetrasperma (strain FGSC 2509 / P0656) OX=510952 GN=NEUTE2DRAFT_143898 PE=3 SV=1
69.411 13252 pos. 7 - 496 [ 20, -49] tr|A0A179GYL4|A0A179GYL4_PURLI purple acid phosphatase OS=Purpureocillium lilacinum OX=33203 GN=VFPBJ_04925 PE=3 SV=1
69.426 13255 pos. 7 - 487 [ 27, -47] tr|V5IM44|V5IM44_NEUCR purple acid phosphatase OS=Neurospora crassa (strain ATCC 24698 / 74-OR23-1A / CBS 708.71 / DSM 1257 / FGSC 987) OX=367110 GN=NCU09649 PE=3 SV=1
69.463 13262 pos. 1 - 506 [ 20, -54] tr|A0A370TES7|A0A370TES7_9HELO purple acid phosphatase OS=Venustampulla echinocandica OX=2656787 GN=BP5553_08633 PE=3 SV=1
69.509 13271 pos. 3 - 487 [ 20, -48] tr|A0A2T4C010|A0A2T4C010_TRILO purple acid phosphatase OS=Trichoderma longibrachiatum ATCC 18648 OX=983965 GN=M440DRAFT_1440262 PE=3 SV=1
69.525 13274 pos. 1 - 492 [ 20, -48] tr|A0A2P4ZIY2|A0A2P4ZIY2_9HYPO purple acid phosphatase OS=Trichoderma gamsii OX=398673 GN=TGAM01_v206947 PE=3 SV=1
69.556 13280 pos. 28 - 497 [ 55, -46] tr|A0A168C8H4|A0A168C8H4_CORDF purple acid phosphatase OS=Akanthomyces lecanii RCEF 1005 OX=1081108 GN=LEL_09669 PE=3 SV=1
69.608 13290 pos. 54 - 508 [ 55, -48] tr|A0A3E2H9S2|A0A3E2H9S2_SCYLI purple acid phosphatase (fragment) OS=Scytalidium lignicola OX=5539 GN=B7463_g6151 PE=3 SV=1
69.613 13291 pos. 27 - 494 [ 48, -47] tr|B8M2M8|B8M2M8_TALSN purple acid phosphatase OS=Talaromyces stipitatus (strain ATCC 10500 / CBS 375.48 / QM 6759 / NRRL 1006) OX=441959 GN=TSTA_091800 PE=3 SV=1
69.676 13303 pos. 25 - 500 [ 48, -48] tr|F0XB68|F0XB68_GROCL purple acid phosphatase OS=Grosmannia clavigera (strain kw1407 / UAMH 11150) OX=655863 GN=CMQ_5286 PE=3 SV=1
69.748 13317 pos. 6 - 508 [ 20, -8] tr|A0A0L0N0Z7|A0A0L0N0Z7_TOLOC purple acid phosphatase OS=Tolypocladium ophioglossoides (strain CBS 100239) OX=1163406 GN=TOPH_07639 PE=3 SV=1
69.774 13322 pos. 1 - 492 [ 20, -48] tr|A0A2K0T258|A0A2K0T258_9HYPO purple acid phosphatase OS=Trichoderma gamsii OX=398673 GN=TGAMA5MH_08431 PE=3 SV=1
69.774 13322 pos. 18 - 485 [ 57, -43] tr|A0A2H3IRS7|A0A2H3IRS7_9EURO purple acid phosphatase OS=Penicillium sp. 'occitanis' OX=290292 GN=PENO1_009020 PE=3 SV=1
69.836 13334 pos. 1 - 496 [ 1, -48] tr|A0A7D5YQC1|A0A7D5YQC1_9HYPO purple acid phosphatase OS=Metarhizium brunneum OX=500148 GN=aphA_0 PE=3 SV=1
69.852 13337 pos. 4 - 495 [ 27, -49] tr|A0A261XST0|A0A261XST0_9FUNG purple acid phosphatase OS=Bifiguratus adelaidae OX=1938954 GN=BZG36_05750 PE=3 SV=1
69.930 13352 pos. 1 - 497 [ 1, -47] tr|A0A4Q7JNN4|A0A4Q7JNN4_METCM purple acid phosphatase OS=Pochonia chlamydosporia 123 OX=1052797 GN=I1G_00009571 PE=3 SV=1
69.935 13353 pos. 1 - 492 [ 20, -48] tr|G9PC97|G9PC97_HYPAI purple acid phosphatase OS=Hypocrea atroviridis (strain ATCC 20476 / IMI 206040) OX=452589 GN=TRIATDRAFT_302876 PE=3 SV=1
69.951 13356 pos. 1 - 449 [ 20, -43] tr|A0A1S9DXB3|A0A1S9DXB3_ASPOZ purple acid phosphatase OS=Aspergillus oryzae OX=5062 GN=OAory_01023060 PE=3 SV=1
69.977 13361 pos. 1 - 500 [ 1, -47] tr|A0A067S7A9|A0A067S7A9_GALM3 purple acid phosphatase OS=Galerina marginata (strain CBS 339.88) OX=685588 GN=GALMADRAFT_80567 PE=3 SV=1
70.008 13367 pos. 1 - 491 [ 20, -49] tr|A0A2K0UIF1|A0A2K0UIF1_TRIHA purple acid phosphatase OS=Trichoderma harzianum OX=5544 GN=THARTR1_02568 PE=3 SV=1
70.013 13368 pos. 28 - 496 [ 55, -48] tr|A0A0B4I6E1|A0A0B4I6E1_METMF purple acid phosphatase (fragment) OS=Metarhizium majus (strain ARSEF 297) OX=1276143 GN=MAJ_05669 PE=3 SV=1
70.018 13369 pos. 1 - 497 [ 1, -47] tr|A0A179G1Y6|A0A179G1Y6_METCM purple acid phosphatase OS=Pochonia chlamydosporia 170 OX=1380566 GN=VFPPC_03670 PE=3 SV=1
70.039 13373 pos. 10 - 567 [ 31, -1] tr|W3XIX8|W3XIX8_PESFW purple acid phosphatase OS=Pestalotiopsis fici (strain W106-1 / CGMCC3.15140) OX=1229662 GN=PFICI_04000 PE=3 SV=1
70.054 13376 pos. 1 - 437 [ 20, -102] tr|A0A4S9PSD5|A0A4S9PSD5_AURPU purple acid phosphatase (fragment) OS=Aureobasidium pullulans OX=5580 GN=D6C95_10154 PE=3 SV=1
70.117 13388 pos. 1 - 465 [ 54, -47] tr|A0A6A6BUL9|A0A6A6BUL9_9PEZI purple acid phosphatase OS=Zasmidium cellare ATCC 36951 OX=1080233 GN=M409DRAFT_71644 PE=3 SV=1
70.163 13397 pos. 1 - 492 [ 20, -48] tr|A0A6V8QX91|A0A6V8QX91_9HYPO purple acid phosphatase OS=Trichoderma asperellum OX=101201 GN=TASIC1_0007055100 PE=3 SV=1
70.174 13399 pos. 1 - 491 [ 20, -49] tr|G9MJT6|G9MJT6_HYPVG purple acid phosphatase OS=Hypocrea virens (strain Gv29-8 / FGSC 10586) OX=413071 GN=TRIVIDRAFT_55087 PE=3 SV=1
70.174 13399 pos. 1 - 496 [ 1, -48] tr|A0A0D9PB99|A0A0D9PB99_METAN purple acid phosphatase OS=Metarhizium anisopliae BRIP 53293 OX=1291518 GN=H634G_01661 PE=3 SV=1
70.179 13400 pos. 1 - 493 [ 20, -47] tr|A0A2T3Z8H7|A0A2T3Z8H7_9HYPO purple acid phosphatase OS=Trichoderma asperellum CBS 433.97 OX=1042311 GN=M441DRAFT_58549 PE=3 SV=1
70.189 13402 pos. 5 - 493 [ 26, -48] tr|A0A2H2ZEH0|A0A2H2ZEH0_TRIPA purple acid phosphatase OS=Trichoderma parareesei OX=858221 GN=A9Z42_0020650 PE=3 SV=1
70.226 13409 pos. 1 - 496 [ 1, -48] tr|A0A0B4I044|A0A0B4I044_METGA purple acid phosphatase OS=Metarhizium guizhouense (strain ARSEF 977) OX=1276136 GN=MGU_07376 PE=3 SV=1
70.231 13410 pos. 1 - 491 [ 20, -49] tr|A0A0G0A094|A0A0G0A094_TRIHA purple acid phosphatase OS=Trichoderma harzianum OX=5544 GN=THAR02_02231 PE=3 SV=1
70.236 13411 pos. 5 - 493 [ 26, -48] tr|A0A024S1V3|A0A024S1V3_HYPJR purple acid phosphatase OS=Hypocrea jecorina (strain ATCC 56765 / BCRC 32924 / NRRL 11460 / Rut C-30) OX=1344414 GN=M419DRAFT_89357 PE=3 SV=1
70.236 13411 pos. 5 - 493 [ 26, -48] tr|G0RUS8|G0RUS8_HYPJQ purple acid phosphatase OS=Hypocrea jecorina (strain QM6a) OX=431241 GN=TRIREDRAFT_68973 PE=3 SV=1
70.246 13413 pos. 1 - 506 [ 20, -46] tr|A0A1B8CTP5|A0A1B8CTP5_9PEZI purple acid phosphatase OS=Pseudogymnoascus sp. 24MN13 OX=1622150 GN=VE04_09395 PE=3 SV=1
70.288 13421 pos. 1 - 491 [ 20, -49] tr|A0A8G0PEK7|A0A8G0PEK7_9HYPO purple acid phosphatase OS=Trichoderma simmonsii OX=1491479 GN=H0G86_004889 PE=4 SV=1
70.293 13422 pos. 1 - 491 [ 20, -49] tr|A0A1T3CS17|A0A1T3CS17_9HYPO purple acid phosphatase OS=Trichoderma guizhouense OX=1491466 GN=A0O28_0022020 PE=3 SV=1
70.293 13422 pos. 1 - 496 [ 1, -48] tr|A0A0A1UUZ8|A0A0A1UUZ8_9HYPO purple acid phosphatase OS=Metarhizium robertsii OX=568076 GN=X797_005903 PE=3 SV=1
70.293 13422 pos. 1 - 496 [ 1, -48] tr|E9ENB8|E9ENB8_METRA purple acid phosphatase OS=Metarhizium robertsii (strain ARSEF 23 / ATCC MYA-3075) OX=655844 GN=MAA_01204 PE=3 SV=1
70.298 13423 pos. 1 - 491 [ 20, -49] tr|A0A2N1LM36|A0A2N1LM36_TRIHA purple acid phosphatase OS=Trichoderma harzianum OX=5544 GN=CI102_7518 PE=3 SV=1
70.298 13423 pos. 1 - 491 [ 20, -49] tr|A0A2T4ABT7|A0A2T4ABT7_TRIHA purple acid phosphatase OS=Trichoderma harzianum CBS 226.95 OX=983964 GN=M431DRAFT_507960 PE=3 SV=1
70.330 13429 pos. 1 - 500 [ 1, -48] tr|A0A0A1TS26|A0A0A1TS26_9HYPO purple acid phosphatase OS=Torrubiella hemipterigena OX=1531966 GN=VHEMI10395 PE=3 SV=1
70.345 13432 pos. 1 - 496 [ 1, -48] tr|E9ED37|E9ED37_METAQ purple acid phosphatase OS=Metarhizium acridum (strain CQMa 102) OX=655827 GN=MAC_07785 PE=3 SV=1
70.350 13433 pos. 1 - 496 [ 1, -48] tr|A0A0B4F4Y6|A0A0B4F4Y6_METAF purple acid phosphatase (fragment) OS=Metarhizium anisopliae (strain ARSEF 549) OX=1276135 GN=MAN_05172 PE=3 SV=1
70.361 13435 pos. 1 - 504 [ 20, -46] tr|A0A177A8P8|A0A177A8P8_9PEZI purple acid phosphatase OS=Pseudogymnoascus destructans OX=655981 GN=VC83_04907 PE=3 SV=1
70.361 13435 pos. 1 - 504 [ 20, -46] tr|L8G379|L8G379_PSED2 purple acid phosphatase OS=Pseudogymnoascus destructans (strain ATCC MYA-4855 / 20631-21) OX=658429 GN=GMDG_08270 PE=3 SV=1
70.397 13442 pos. 1 - 453 [ 20, -86] tr|A0A4S9UW16|A0A4S9UW16_AURPU purple acid phosphatase OS=Aureobasidium pullulans OX=5580 GN=D6C90_05356 PE=3 SV=1
70.407 13444 pos. 1 - 492 [ 20, -53] tr|A0A0D2C4B9|A0A0D2C4B9_9EURO purple acid phosphatase OS=Exophiala xenobiotica OX=348802 GN=PV05_04155 PE=3 SV=1
70.475 13457 pos. 1 - 502 [ 1, -47] tr|A0A1Q5UHQ5|A0A1Q5UHQ5_9EURO purple acid phosphatase OS=Penicillium subrubescens OX=1316194 GN=PENSUB_2456 PE=3 SV=1
70.496 13461 pos. 1 - 500 [ 20, -42] tr|A0A2H4S5L5|A0A2H4S5L5_CORMI purple acid phosphatase OS=Cordyceps militaris OX=73501 GN=A9K55_002540 PE=3 SV=1
70.496 13461 pos. 25 - 488 [ 48, -48] tr|A0A2T3ATK5|A0A2T3ATK5_AMORE purple acid phosphatase OS=Amorphotheca resinae ATCC 22711 OX=857342 GN=M430DRAFT_146058 PE=3 SV=1
70.511 13464 pos. 1 - 492 [ 20, -49] tr|A0A0L0NG60|A0A0L0NG60_TOLOC purple acid phosphatase OS=Tolypocladium ophioglossoides (strain CBS 100239) OX=1163406 GN=TOPH_02781 PE=3 SV=1
70.558 13473 pos. 1 - 496 [ 20, -39] tr|V5E3N3|V5E3N3_KALBG purple acid phosphatase OS=Kalmanozyma brasiliensis (strain GHG001) OX=1365824 GN=PSEUBRA_SCAF8g02179 PE=3 SV=1
70.615 13484 pos. 23 - 502 [ 47, -47] tr|A0A370TKE8|A0A370TKE8_9HELO purple acid phosphatase OS=Venustampulla echinocandica OX=2656787 GN=BP5553_06606 PE=3 SV=1
70.620 13485 pos. 1 - 500 [ 20, -42] tr|G3JI50|G3JI50_CORMM purple acid phosphatase OS=Cordyceps militaris (strain CM01) OX=983644 GN=CCM_05160 PE=3 SV=1
70.625 13486 pos. 20 - 484 [ 30, -47] tr|A0A0F4Z5N0|A0A0F4Z5N0_TALEM purple acid phosphatase OS=Rasamsonia emersonii CBS 393.64 OX=1408163 GN=T310_0764 PE=3 SV=1
70.631 13487 pos. 1 - 504 [ 20, -46] tr|A0A094F5E5|A0A094F5E5_9PEZI purple acid phosphatase OS=Pseudogymnoascus sp. VKM F-4518 (FW-2643) OX=1420913 GN=V500_07942 PE=3 SV=1
70.771 13514 pos. 1 - 504 [ 20, -46] tr|A0A094I8E7|A0A094I8E7_9PEZI purple acid phosphatase OS=Pseudogymnoascus sp. VKM F-4520 (FW-2644) OX=1420915 GN=V502_01569 PE=3 SV=1
70.802 13520 pos. 6 - 487 [ 30, -50] tr|M2M8G7|M2M8G7_BAUPA purple acid phosphatase OS=Baudoinia panamericana (strain UAMH 10762) OX=717646 GN=BAUCODRAFT_27030 PE=3 SV=1
70.880 13535 pos. 1 - 504 [ 20, -46] tr|A0A1B8FC87|A0A1B8FC87_9PEZI purple acid phosphatase OS=Pseudogymnoascus sp. 03VT05 OX=1622148 GN=VE02_10247 PE=3 SV=1
70.885 13536 pos. 1 - 451 [ 20, -43] tr|A0A6V8QY40|A0A6V8QY40_9HYPO purple acid phosphatase OS=Trichoderma asperellum OX=101201 GN=TASIC1_0005066600 PE=3 SV=1
70.932 13545 pos. 7 - 538 [ 27, -1] tr|A0A1J7IS25|A0A1J7IS25_9PEZI purple acid phosphatase OS=Coniochaeta ligniaria NRRL 30616 OX=1408157 GN=CONLIGDRAFT_279382 PE=3 SV=1
70.983 13555 pos. 11 - 499 [ 30, -43] tr|A0A162IHP0|A0A162IHP0_9HYPO purple acid phosphatase OS=Moelleriella libera RCEF 2490 OX=1081109 GN=AAL_05329 PE=3 SV=1
71.056 13569 pos. 1 - 491 [ 20, -48] tr|A0A420Y1L9|A0A420Y1L9_9PEZI purple acid phosphatase OS=Coniochaeta pulveracea OX=177199 GN=DL546_002515 PE=3 SV=1
71.118 13581 pos. 1 - 504 [ 20, -46] tr|A0A1B8DUH5|A0A1B8DUH5_9PEZI purple acid phosphatase OS=Pseudogymnoascus sp. 23342-1-I1 OX=1524831 GN=VE03_07064 PE=3 SV=1
71.134 13584 pos. 1 - 504 [ 20, -46] tr|A0A1B8EHK3|A0A1B8EHK3_9PEZI purple acid phosphatase OS=Pseudogymnoascus sp. 05NY08 OX=1622149 GN=VF21_10299 PE=3 SV=1
71.144 13586 pos. 1 - 502 [ 20, -34] tr|A0A4U7KPB4|A0A4U7KPB4_9BASI purple acid phosphatase OS=Sporisorium graminicola OX=280036 GN=EX895_005036 PE=3 SV=1
71.144 13586 pos. 22 - 497 [ 48, -48] tr|A0A3E2HK93|A0A3E2HK93_SCYLI purple acid phosphatase (fragment) OS=Scytalidium lignicola OX=5539 GN=B7463_g2574 PE=3 SV=1
71.165 13590 pos. 3 - 484 [ 27, -49] tr|A0A6H0XY44|A0A6H0XY44_9PEZI purple acid phosphatase OS=Peltaster fructicola OX=286661 GN=AMS68_005171 PE=3 SV=1
71.175 13592 pos. 88 - 587 [ 19, -43] tr|A0A179IDH6|A0A179IDH6_CORDF purple acid phosphatase OS=Cordyceps confragosa OX=2714763 GN=LLEC1_04865 PE=3 SV=1
71.186 13594 pos. 1 - 506 [ 1, -46] tr|A0A094AEQ9|A0A094AEQ9_9PEZI purple acid phosphatase OS=Pseudogymnoascus sp. VKM F-3775 OX=1420901 GN=V491_00620 PE=3 SV=1
71.186 13594 pos. 1 - 506 [ 20, -43] tr|A0A316UP88|A0A316UP88_9BASI purple acid phosphatase OS=Jaminaea rosea OX=1569628 GN=BDZ90DRAFT_254142 PE=3 SV=1
71.191 13595 pos. 1 - 497 [ 20, -49] tr|A0A0D1Y2P3|A0A0D1Y2P3_9EURO purple acid phosphatase OS=Exophiala sideris OX=1016849 GN=PV11_08990 PE=3 SV=1
71.217 13600 pos. 1 - 506 [ 20, -46] tr|A0A094GZQ4|A0A094GZQ4_9PEZI purple acid phosphatase OS=Pseudogymnoascus sp. VKM F-103 OX=1420912 GN=V499_03156 PE=3 SV=1
71.217 13600 pos. 1 - 506 [ 20, -46] tr|A0A1B8GQ75|A0A1B8GQ75_9PEZI purple acid phosphatase OS=Pseudogymnoascus verrucosus OX=342668 GN=VE01_03903 PE=3 SV=1
71.259 13608 pos. 1 - 506 [ 20, -46] tr|A0A094GYC7|A0A094GYC7_9PEZI purple acid phosphatase OS=Pseudogymnoascus sp. VKM F-4519 (FW-2642) OX=1420914 GN=V501_10212 PE=3 SV=1
71.264 13609 pos. 11 - 481 [ 31, -63] tr|A0A423XFT1|A0A423XFT1_9PEZI purple acid phosphatase OS=Cytospora leucostoma OX=1230097 GN=VPNG_03410 PE=3 SV=1
71.274 13611 pos. 6 - 499 [ 26, -42] tr|A0A545V8K3|A0A545V8K3_9HYPO purple acid phosphatase OS=Cordyceps javanica OX=43265 GN=IF1G_03804 PE=3 SV=1
71.347 13625 pos. 1 - 506 [ 20, -45] tr|A0A093YXR7|A0A093YXR7_9PEZI purple acid phosphatase OS=Pseudogymnoascus sp. VKM F-3808 OX=1391699 GN=O988_01339 PE=3 SV=1
71.368 13629 pos. 1 - 506 [ 20, -45] tr|A0A094CKQ9|A0A094CKQ9_9PEZI purple acid phosphatase OS=Pseudogymnoascus sp. VKM F-4516 (FW-969) OX=1420910 GN=V497_07628 PE=3 SV=1
71.399 13635 pos. 6 - 459 [ 65, -43] tr|A0A0B4HRT8|A0A0B4HRT8_METGA purple acid phosphatase OS=Metarhizium guizhouense (strain ARSEF 977) OX=1276136 GN=MGU_10480 PE=3 SV=1
71.430 13641 pos. 1 - 506 [ 20, -45] tr|A0A093YH40|A0A093YH40_9PEZI purple acid phosphatase OS=Pseudogymnoascus sp. VKM F-3557 OX=1437433 GN=V490_02404 PE=3 SV=1
71.456 13646 pos. 1 - 506 [ 20, -46] tr|A0A093ZSN0|A0A093ZSN0_9PEZI purple acid phosphatase OS=Pseudogymnoascus sp. VKM F-4246 OX=1420902 GN=V492_02877 PE=3 SV=1
71.461 13647 pos. 1 - 474 [ 20, -50] tr|A0A4U0XWJ5|A0A4U0XWJ5_9PEZI purple acid phosphatase OS=Friedmanniomyces simplex OX=329884 GN=B0A55_02330 PE=3 SV=1
71.560 13666 pos. 1 - 521 [ 20, -43] tr|A0A5C6G781|A0A5C6G781_9HYPO purple acid phosphatase OS=Metarhizium rileyi OX=1649241 GN=ED733_001229 PE=3 SV=1
71.575 13669 pos. 1 - 504 [ 20, -46] tr|A0A1B8CDF4|A0A1B8CDF4_9PEZI purple acid phosphatase OS=Pseudogymnoascus sp. WSF 3629 OX=1622147 GN=VE00_05017 PE=3 SV=1
71.591 13672 pos. 1 - 506 [ 20, -46] tr|A0A094CHX2|A0A094CHX2_9PEZI purple acid phosphatase OS=Pseudogymnoascus sp. VKM F-4513 (FW-928) OX=1420907 GN=V494_00205 PE=3 SV=1
71.637 13681 pos. 10 - 496 [ 31, -49] tr|W9WZU9|W9WZU9_9EURO purple acid phosphatase OS=Cladophialophora psammophila CBS 110553 OX=1182543 GN=A1O5_03213 PE=3 SV=1
71.669 13687 pos. 1 - 496 [ 20, -49] tr|A0A0D2EGM9|A0A0D2EGM9_XYLBA purple acid phosphatase OS=Cladophialophora bantiana CBS 173.52 OX=1442370 GN=Z519_10063 PE=3 SV=1
71.684 13690 pos. 1 - 504 [ 20, -43] tr|A0A0C3HKY7|A0A0C3HKY7_9PEZI purple acid phosphatase OS=Oidiodendron maius Zn OX=913774 GN=OIDMADRAFT_153499 PE=3 SV=1
71.694 13692 pos. 1 - 459 [ 20, -80] tr|A0A4S8VX92|A0A4S8VX92_AURPU purple acid phosphatase (fragment) OS=Aureobasidium pullulans OX=5580 GN=D6D23_08341 PE=3 SV=1
71.700 13693 pos. 1 - 495 [ 20, -39] tr|A0A077R315|A0A077R315_9BASI purple acid phosphatase OS=Melanopsichium pennsylvanicum 4 OX=1398559 PE=3 SV=1
71.726 13698 pos. 25 - 493 [ 47, -48] tr|A0A5N6WN47|A0A5N6WN47_9EURO purple acid phosphatase OS=Aspergillus sergii OX=1034303 GN=BDV39DRAFT_210030 PE=3 SV=1
71.803 13713 pos. 1 - 496 [ 20, -47] tr|A0A0S7DNW0|A0A0S7DNW0_9EURO purple acid phosphatase OS=Aspergillus lentulus OX=293939 GN=ALT_001292 PE=3 SV=1
71.824 13717 pos. 1 - 493 [ 20, -48] tr|A0A2G7G2G5|A0A2G7G2G5_9EURO purple acid phosphatase OS=Aspergillus arachidicola OX=656916 GN=AARAC_004294 PE=3 SV=1
71.850 13722 pos. 1 - 494 [ 20, -47] tr|A0A5N7CW82|A0A5N7CW82_9EURO purple acid phosphatase OS=Aspergillus pseudonomiae OX=1506151 GN=BDV32DRAFT_147513 PE=3 SV=1
71.897 13731 pos. 1 - 494 [ 1, -48] tr|A0A5N6ZJA8|A0A5N6ZJA8_9EURO purple acid phosphatase OS=Aspergillus caelatus OX=61420 GN=BDV27DRAFT_164397 PE=3 SV=1
71.918 13735 pos. 1 - 487 [ 20, -43] tr|A0A4S9W7Q8|A0A4S9W7Q8_AURPU purple acid phosphatase OS=Aureobasidium pullulans OX=5580 GN=D6C86_04465 PE=3 SV=1
71.928 13737 pos. 1 - 511 [ 1, -47] tr|A0A1B8EIP5|A0A1B8EIP5_9PEZI purple acid phosphatase OS=Pseudogymnoascus sp. 05NY08 OX=1622149 GN=VF21_09878 PE=3 SV=1
71.933 13738 pos. 1 - 494 [ 1, -48] tr|A0A5N7ER07|A0A5N7ER07_9EURO purple acid phosphatase OS=Aspergillus pseudocaelatus OX=1825620 GN=BDV36DRAFT_292530 PE=3 SV=1
71.964 13744 pos. 1 - 493 [ 20, -47] tr|A0A067P4C9|A0A067P4C9_9AGAM purple acid phosphatase OS=Jaapia argillacea MUCL 33604 OX=933084 GN=JAAARDRAFT_142981 PE=3 SV=1
71.970 13745 pos. 1 - 486 [ 20, -49] tr|A0A4U0U2F8|A0A4U0U2F8_9PEZI purple acid phosphatase OS=Friedmanniomyces endolithicus OX=329885 GN=B0A54_16248 PE=3 SV=1
71.985 13748 pos. 1 - 463 [ 54, -47] tr|A0A0C2T2K3|A0A0C2T2K3_AMAMK purple acid phosphatase OS=Amanita muscaria (strain Koide BX008) OX=946122 GN=M378DRAFT_130419 PE=3 SV=1
71.985 13748 pos. 1 - 491 [ 1, -48] tr|A0A093VSJ5|A0A093VSJ5_TALMA purple acid phosphatase OS=Talaromyces marneffei PM1 OX=1077442 GN=GQ26_0023480 PE=3 SV=1
71.985 13748 pos. 1 - 491 [ 1, -48] tr|A0A7C8H3C3|A0A7C8H3C3_TALMA purple acid phosphatase OS=Talaromyces marneffei OX=37727 GN=EYB25_006356 PE=3 SV=1
71.985 13748 pos. 1 - 491 [ 1, -48] tr|B6QKE0|B6QKE0_TALMQ purple acid phosphatase OS=Talaromyces marneffei (strain ATCC 18224 / CBS 334.59 / QM 7333) OX=441960 GN=PMAA_102180 PE=3 SV=1
72.037 13758 pos. 101 - 596 [ 18, -47] tr|A0A0L1IW73|A0A0L1IW73_ASPNO purple acid phosphatase OS=Aspergillus nomiae NRRL 13137 OX=1509407 GN=ANOM_008493 PE=3 SV=1
72.063 13763 pos. 1 - 493 [ 20, -48] tr|A0A5N6VPL7|A0A5N6VPL7_9EURO purple acid phosphatase OS=Aspergillus transmontanensis OX=1034304 GN=BDV41DRAFT_383979 PE=3 SV=1
72.089 13768 pos. 1 - 548 [ 1, -1] tr|W9ZD20|W9ZD20_9EURO purple acid phosphatase OS=Capronia epimyces CBS 606.96 OX=1182542 GN=A1O3_00944 PE=3 SV=1
72.099 13770 pos. 4 - 519 [ 27, -43] tr|A0A1B5KVS1|A0A1B5KVS1_USTVR purple acid phosphatase OS=Ustilaginoidea virens OX=1159556 GN=UVI_02029770 PE=3 SV=1
72.110 13772 pos. 1 - 494 [ 20, -47] tr|A0A5N6D753|A0A5N6D753_ASPPA purple acid phosphatase OS=Aspergillus parasiticus OX=5067 GN=BDV34DRAFT_232047 PE=3 SV=1
72.110 13772 pos. 1 - 496 [ 20, -47] tr|A0A8H3XP28|A0A8H3XP28_9EURO Acid phosphatase OS=Aspergillus lentulus OX=293939 GN=IFM58399_10171 PE=4 SV=1
72.125 13775 pos. 1 - 451 [ 66, -43] tr|A0A4S8UP08|A0A4S8UP08_AURPU purple acid phosphatase (fragment) OS=Aureobasidium pullulans OX=5580 GN=D6D27_00594 PE=3 SV=1
72.130 13776 pos. 1 - 493 [ 20, -43] tr|A0A5C3E8H6|A0A5C3E8H6_9BASI purple acid phosphatase OS=Ustilago trichophora OX=86804 GN=UTRI_10494_B PE=3 SV=1
72.172 13784 pos. 1 - 496 [ 20, -47] tr|A0A397G7N3|A0A397G7N3_9EURO purple acid phosphatase OS=Aspergillus thermomutatus OX=41047 GN=CDV56_104082 PE=3 SV=1
72.172 13784 pos. 11 - 478 [ 59, -43] tr|A0A151GPZ6|A0A151GPZ6_9HYPO purple acid phosphatase OS=Drechmeria coniospora OX=98403 GN=DCS_00293 PE=3 SV=1
72.188 13787 pos. 1 - 487 [ 20, -43] tr|A0A4Q7K2Y3|A0A4Q7K2Y3_METCM purple acid phosphatase OS=Pochonia chlamydosporia 123 OX=1052797 GN=I1G_00011007 PE=3 SV=1
72.203 13790 pos. 1 - 495 [ 20, -39] tr|M9MCX2|M9MCX2_PSEA3 purple acid phosphatase OS=Pseudozyma antarctica (strain T-34) OX=1151754 GN=PANT_6d00063 PE=3 SV=1
72.213 13792 pos. 1 - 494 [ 20, -43] tr|A0A317XJD6|A0A317XJD6_9BASI purple acid phosphatase OS=Testicularia cyperi OX=1882483 GN=BCV70DRAFT_48809 PE=3 SV=1
72.250 13799 pos. 1 - 495 [ 20, -39] tr|W3VDD1|W3VDD1_PSEA5 purple acid phosphatase OS=Pseudozyma aphidis (strain ATCC 32657 / CBS 517.83 / DSM 70725 / JCM 10318 / NBRC 10182 / NRRL Y-7954 / St-0401) OX=1391700 GN=PaG_06474 PE=3 SV=1
72.276 13804 pos. 1 - 492 [ 20, -43] tr|R9P097|R9P097_PSEHS purple acid phosphatase OS=Pseudozyma hubeiensis (strain SY62) OX=1305764 GN=PHSY_002076 PE=3 SV=1
72.281 13805 pos. 1 - 493 [ 20, -43] tr|A0A5C3ECL6|A0A5C3ECL6_9BASI purple acid phosphatase OS=Ustilago trichophora OX=86804 GN=UTRI_10494 PE=3 SV=1
72.322 13813 pos. 1 - 512 [ 20, -39] tr|M1W0K6|M1W0K6_CLAP2 purple acid phosphatase OS=Claviceps purpurea (strain 20.1) OX=1111077 GN=CPUR_03463 PE=3 SV=1
72.374 13823 pos. 1 - 511 [ 1, -47] tr|A0A094ERD0|A0A094ERD0_9PEZI purple acid phosphatase OS=Pseudogymnoascus sp. VKM F-103 OX=1420912 GN=V499_01974 PE=3 SV=1
72.390 13826 pos. 1 - 495 [ 20, -39] tr|A0A081CF39|A0A081CF39_PSEA2 purple acid phosphatase OS=Pseudozyma antarctica OX=84753 GN=PAN0_008c3502 PE=3 SV=1
72.411 13830 pos. 1 - 511 [ 1, -47] tr|A0A094GG52|A0A094GG52_9PEZI purple acid phosphatase OS=Pseudogymnoascus sp. VKM F-4519 (FW-2642) OX=1420914 GN=V501_09705 PE=3 SV=1
72.411 13830 pos. 1 - 511 [ 1, -47] tr|A0A1B8GKJ4|A0A1B8GKJ4_9PEZI purple acid phosphatase OS=Pseudogymnoascus verrucosus OX=342668 GN=VE01_05681 PE=3 SV=1
72.416 13831 pos. 1 - 493 [ 20, -48] tr|A0A1F5L468|A0A1F5L468_9EURO purple acid phosphatase OS=Penicillium arizonense OX=1835702 GN=PENARI_c038G06904 PE=3 SV=1
72.426 13833 pos. 1 - 492 [ 20, -43] tr|A0A0D1E5L4|A0A0D1E5L4_USTMA purple acid phosphatase OS=Ustilago maydis (strain 521 / FGSC 9021) OX=237631 GN=UMAG_10068 PE=3 SV=1
72.431 13834 pos. 1 - 549 [ 20, -1] tr|A0A2T3B754|A0A2T3B754_AMORE purple acid phosphatase OS=Amorphotheca resinae ATCC 22711 OX=857342 GN=M430DRAFT_98752 PE=3 SV=1
72.457 13839 pos. 1 - 511 [ 1, -47] tr|A0A1B8D8V6|A0A1B8D8V6_9PEZI purple acid phosphatase OS=Pseudogymnoascus sp. 24MN13 OX=1622150 GN=VE04_05584 PE=3 SV=1
72.473 13842 pos. 1 - 488 [ 1, -49] tr|A0A1V8U768|A0A1V8U768_9PEZI purple acid phosphatase OS=Rachicladosporium sp. CCFEE 5018 OX=1974281 GN=B0A51_14758 PE=3 SV=1
72.509 13849 pos. 1 - 536 [ 1, -43] tr|A0A0U5CH83|A0A0U5CH83_ASPCI purple acid phosphatase OS=Aspergillus calidoustus OX=454130 GN=ASPCAL13203 PE=3 SV=1
72.509 13849 pos. 11 - 513 [ 31, -43] tr|A0A1W2TN67|A0A1W2TN67_ROSNE purple acid phosphatase OS=Rosellinia necatrix OX=77044 GN=SAMD00023353_3600950 PE=3 SV=1
72.520 13851 pos. 3 - 509 [ 20, -47] tr|A0A094G6X4|A0A094G6X4_9PEZI purple acid phosphatase OS=Pseudogymnoascus sp. VKM F-4518 (FW-2643) OX=1420913 GN=V500_02329 PE=3 SV=1
72.535 13854 pos. 1 - 486 [ 21, -43] tr|A0A317WAD6|A0A317WAD6_9EURO purple acid phosphatase OS=Aspergillus heteromorphus CBS 117.55 OX=1448321 GN=BO70DRAFT_403421 PE=3 SV=1
72.566 13860 pos. 1 - 454 [ 66, -42] tr|A0A0F4GTH6|A0A0F4GTH6_9PEZI purple acid phosphatase OS=Zymoseptoria brevis OX=1047168 GN=TI39_contig334g00007 PE=3 SV=1
72.623 13871 pos. 1 - 494 [ 20, -46] tr|A0A1E3QEL0|A0A1E3QEL0_LIPST purple acid phosphatase OS=Lipomyces starkeyi NRRL Y-11557 OX=675824 GN=LIPSTDRAFT_1422 PE=3 SV=1
72.634 13873 pos. 4 - 485 [ 27, -50] tr|A0A6A6PV28|A0A6A6PV28_9PEZI purple acid phosphatase OS=Neohortaea acidophila OX=245834 GN=BDY17DRAFT_316080 PE=3 SV=1
72.670 13880 pos. 3 - 490 [ 38, -43] tr|A0A1L9SDH3|A0A1L9SDH3_9EURO purple acid phosphatase OS=Penicilliopsis zonata CBS 506.65 OX=1073090 GN=ASPZODRAFT_2111045 PE=3 SV=1
72.691 13884 pos. 10 - 501 [ 31, -47] tr|A0A3D8T151|A0A3D8T151_9HELO purple acid phosphatase OS=Coleophoma crateriformis OX=565419 GN=BP5796_01696 PE=3 SV=1
72.821 13909 pos. 671 - 1187 [ 1, -43] tr|A0A177VVN2|A0A177VVN2_9BASI purple acid phosphatase OS=Tilletia controversa OX=13291 GN=A4X06_g1396 PE=3 SV=1
72.821 13909 pos. 1085 - 1601 [ 1, -43] tr|A0A177V9K9|A0A177V9K9_9BASI purple acid phosphatase OS=Tilletia caries OX=13290 GN=A4X03_g2380 PE=3 SV=1
72.826 13910 pos. 1 - 496 [ 20, -47] tr|A0A229XQ05|A0A229XQ05_9EURO purple acid phosphatase OS=Aspergillus turcosus OX=1245748 GN=CDV55_107278 PE=3 SV=1
72.841 13913 pos. 1 - 498 [ 20, -42] tr|A0A316VQB4|A0A316VQB4_9BASI purple acid phosphatase OS=Meira miltonrushii OX=1280837 GN=FA14DRAFT_171251 PE=3 SV=1
72.862 13917 pos. 1 - 488 [ 1, -49] tr|A0A1V8SJF7|A0A1V8SJF7_9PEZI purple acid phosphatase OS=Rachicladosporium antarcticum OX=1507870 GN=B0A48_15124 PE=3 SV=1
72.888 13922 pos. 29 - 495 [ 49, -48] tr|A0A364KQ76|A0A364KQ76_9EURO purple acid phosphatase OS=Talaromyces amestolkiae OX=1196081 GN=BHQ10_001724 PE=3 SV=1
72.899 13924 pos. 1 - 501 [ 20, -43] tr|A0A166WZU8|A0A166WZU8_METRR purple acid phosphatase OS=Metarhizium rileyi (strain RCEF 4871) OX=1081105 GN=NOR_08027 PE=3 SV=1
72.930 13930 pos. 1 - 493 [ 1, -48] tr|V5GDC5|V5GDC5_BYSSN purple acid phosphatase OS=Byssochlamys spectabilis (strain No. 5 / NBRC 109023) OX=1356009 GN=PVAR5_7625 PE=3 SV=1
72.945 13933 pos. 1 - 488 [ 1, -49] tr|A0A1V8V8G7|A0A1V8V8G7_9PEZI purple acid phosphatase OS=Rachicladosporium sp. CCFEE 5018 OX=1974281 GN=B0A51_00977 PE=3 SV=1
72.997 13943 pos. 7 - 474 [ 59, -42] tr|M7SUS8|M7SUS8_EUTLA purple acid phosphatase OS=Eutypa lata (strain UCR-EL1) OX=1287681 GN=UCREL1_4724 PE=3 SV=1
73.085 13960 pos. 4 - 493 [ 24, -48] tr|A0A443HHW1|A0A443HHW1_BYSSP purple acid phosphatase OS=Byssochlamys spectabilis OX=264951 GN=C8Q69DRAFT_482488 PE=3 SV=1
73.096 13962 pos. 1 - 488 [ 1, -49] tr|A0A1V8TJN9|A0A1V8TJN9_9PEZI purple acid phosphatase OS=Rachicladosporium antarcticum OX=1507870 GN=B0A48_03185 PE=3 SV=1
73.189 13980 pos. 6 - 501 [ 27, -47] tr|A0A3D8S0U9|A0A3D8S0U9_9HELO purple acid phosphatase OS=Coleophoma cylindrospora OX=1849047 GN=BP6252_04557 PE=3 SV=1
73.246 13991 pos. 13 - 495 [ 31, -47] tr|A0A194UVD0|A0A194UVD0_9PEZI purple acid phosphatase OS=Valsa mali var. pyri OX=694573 GN=VP1G_02933 PE=3 SV=1
73.345 14010 pos. 1 - 483 [ 20, -42] tr|A0A2N6NXK9|A0A2N6NXK9_BEABA purple acid phosphatase OS=Beauveria bassiana OX=176275 GN=aphA_0 PE=3 SV=1
73.459 14032 pos. 376 - 870 [ 27, -43] tr|A0A6V8H2B8|A0A6V8H2B8_9EURO purple acid phosphatase OS=Talaromyces cellulolyticus OX=1472165 GN=TCE0_015r02911 PE=3 SV=1
73.495 14039 pos. 1 - 460 [ 57, -43] tr|A0A4S8UTI0|A0A4S8UTI0_AURPU purple acid phosphatase (fragment) OS=Aureobasidium pullulans OX=5580 GN=D6D25_08658 PE=3 SV=1
73.646 14068 pos. 1 - 486 [ 20, -57] tr|F7VZS1|F7VZS1_SORMK purple acid phosphatase OS=Sordaria macrospora (strain ATCC MYA-333 / DSM 997 / K(L3346) / K-hell) OX=771870 GN=SMAC_03726 PE=3 SV=1
73.770 14092 pos. 6 - 500 [ 27, -43] tr|A0A177TJI3|A0A177TJI3_9BASI purple acid phosphatase OS=Tilletia indica OX=43049 GN=A4X13_g4492 PE=3 SV=1
73.770 14092 pos. 6 - 500 [ 27, -43] tr|A0A177UR62|A0A177UR62_9BASI purple acid phosphatase OS=Tilletia walkeri OX=117179 GN=A4X09_g3800 PE=3 SV=1
74.030 14142 pos. 1 - 496 [ 20, -43] tr|A0A316V6K3|A0A316V6K3_9BASI purple acid phosphatase OS=Meira miltonrushii OX=1280837 GN=FA14DRAFT_135228 PE=3 SV=1
74.056 14147 pos. 13 - 502 [ 27, -43] tr|A0A423VTT5|A0A423VTT5_9PEZI purple acid phosphatase OS=Valsa sordida OX=252740 GN=VSDG_05876 PE=3 SV=1
74.066 14149 pos. 295 - 791 [ 19, -43] tr|A0A7H8QV53|A0A7H8QV53_9EURO purple acid phosphatase OS=Talaromyces rugulosus OX=121627 GN=TRUGW13939_04726 PE=3 SV=1
74.082 14152 pos. 1 - 493 [ 20, -46] tr|A0A0B2WSA1|A0A0B2WSA1_METAS purple acid phosphatase OS=Metarhizium album (strain ARSEF 1941) OX=1081103 GN=MAM_05012 PE=3 SV=1
74.165 14168 pos. 13 - 502 [ 27, -43] tr|A0A423W4S9|A0A423W4S9_9PEZI purple acid phosphatase OS=Valsa malicola OX=356882 GN=VMCG_07185 PE=3 SV=1
74.315 14197 pos. 1 - 495 [ 1, -46] tr|A0A167D8C2|A0A167D8C2_METRR purple acid phosphatase OS=Metarhizium rileyi (strain RCEF 4871) OX=1081105 GN=NOR_04914 PE=3 SV=1
74.378 14209 pos. 1 - 474 [ 1, -46] tr|A0A4Q7K5E3|A0A4Q7K5E3_METCM purple acid phosphatase OS=Pochonia chlamydosporia 123 OX=1052797 GN=I1G_00009886 PE=3 SV=1
74.450 14223 pos. 1 - 499 [ 20, -43] tr|A0A7D5YVR9|A0A7D5YVR9_9HYPO purple acid phosphatase OS=Metarhizium brunneum OX=500148 GN=PAP6_0 PE=3 SV=1
74.476 14228 pos. 1 - 492 [ 20, -50] tr|B8MJR7|B8MJR7_TALSN purple acid phosphatase OS=Talaromyces stipitatus (strain ATCC 10500 / CBS 375.48 / QM 6759 / NRRL 1006) OX=441959 GN=TSTA_042090 PE=3 SV=1
74.507 14234 pos. 1 - 495 [ 20, -46] tr|E9DRE6|E9DRE6_METAQ purple acid phosphatase OS=Metarhizium acridum (strain CQMa 102) OX=655827 GN=MAC_00315 PE=3 SV=1
74.590 14250 pos. 12 - 496 [ 31, -43] tr|A0A7R7XFG8|A0A7R7XFG8_9EURO purple acid phosphatase OS=Aspergillus puulaauensis OX=1220207 GN=APUU_20733A PE=3 SV=1
74.632 14258 pos. 6 - 487 [ 26, -43] tr|A0A319CDJ9|A0A319CDJ9_9EURO purple acid phosphatase OS=Aspergillus uvarum CBS 121591 OX=1448315 GN=BO82DRAFT_383384 PE=3 SV=1
74.699 14271 pos. 45 - 542 [ 20, -43] tr|A0A1V6TN32|A0A1V6TN32_9EURO purple acid phosphatase OS=Penicillium steckii OX=303698 GN=PENSTE_c004G02106 PE=3 SV=1
74.762 14283 pos. 13 - 502 [ 27, -43] tr|A0A194VMU3|A0A194VMU3_9PEZI purple acid phosphatase OS=Valsa mali OX=105487 GN=VM1G_00806 PE=3 SV=1
74.783 14287 pos. 3 - 494 [ 28, -43] tr|A0A1L9PBL2|A0A1L9PBL2_ASPVE purple acid phosphatase OS=Aspergillus versicolor CBS 583.65 OX=1036611 GN=ASPVEDRAFT_123510 PE=3 SV=1
74.876 14305 pos. 1 - 490 [ 20, -50] tr|A0A093V601|A0A093V601_TALMA purple acid phosphatase OS=Talaromyces marneffei PM1 OX=1077442 GN=GQ26_0230710 PE=3 SV=1
74.876 14305 pos. 1 - 490 [ 20, -50] tr|A0A7C8L0E0|A0A7C8L0E0_TALMA purple acid phosphatase OS=Talaromyces marneffei OX=37727 GN=EYB25_006042 PE=3 SV=1
74.876 14305 pos. 1 - 490 [ 20, -50] tr|B6QIV6|B6QIV6_TALMQ purple acid phosphatase OS=Talaromyces marneffei (strain ATCC 18224 / CBS 334.59 / QM 7333) OX=441960 GN=PMAA_098910 PE=3 SV=1
74.902 14310 pos. 11 - 499 [ 31, -43] tr|S3D410|S3D410_OPHP1 purple acid phosphatase OS=Ophiostoma piceae (strain UAMH 11346) OX=1262450 GN=F503_00898 PE=3 SV=1
74.917 14313 pos. 1 - 496 [ 1, -46] tr|A0A179F951|A0A179F951_METCM purple acid phosphatase OS=Pochonia chlamydosporia 170 OX=1380566 GN=VFPPC_07269 PE=3 SV=1
74.943 14318 pos. 277 - 791 [ 4, -43] tr|A0A0U1LZV7|A0A0U1LZV7_TALIS purple acid phosphatase OS=Talaromyces islandicus OX=28573 GN=PISL3812_05486 PE=3 SV=1
74.990 14327 pos. 1 - 495 [ 20, -46] tr|A0A014R1N7|A0A014R1N7_9HYPO purple acid phosphatase OS=Metarhizium robertsii OX=568076 GN=X797_005589 PE=3 SV=1
74.990 14327 pos. 1 - 495 [ 20, -46] tr|E9ESD2|E9ESD2_METRA purple acid phosphatase OS=Metarhizium robertsii (strain ARSEF 23 / ATCC MYA-3075) OX=655844 GN=MAA_02878 PE=3 SV=1
75.058 14340 pos. 1 - 499 [ 20, -43] tr|A0A0F8U0E9|A0A0F8U0E9_9EURO purple acid phosphatase OS=Aspergillus rambellii OX=308745 GN=ARAM_000565 PE=3 SV=1
75.073 14343 pos. 1 - 495 [ 20, -42] tr|A0A2H1FJ14|A0A2H1FJ14_ZYMTR purple acid phosphatase OS=Zymoseptoria tritici ST99CH_1E4 OX=1276532 GN=ZT1E4_G91 PE=3 SV=1
75.073 14343 pos. 1 - 500 [ 20, -43] tr|A0A316YGV7|A0A316YGV7_9BASI purple acid phosphatase OS=Acaromyces ingoldii OX=215250 GN=FA10DRAFT_268306 PE=3 SV=1
75.089 14346 pos. 1 - 499 [ 20, -43] tr|A0A0F8W893|A0A0F8W893_9EURO purple acid phosphatase OS=Aspergillus ochraceoroseus OX=138278 GN=AOCH_000873 PE=3 SV=1
75.089 14346 pos. 1 - 499 [ 20, -43] tr|A0A2T5M7U9|A0A2T5M7U9_9EURO purple acid phosphatase OS=Aspergillus ochraceoroseus IBT 24754 OX=1392256 GN=P175DRAFT_0450354 PE=3 SV=1
75.110 14350 pos. 1 - 495 [ 20, -46] tr|A0A0B4H5E4|A0A0B4H5E4_METGA purple acid phosphatase OS=Metarhizium guizhouense (strain ARSEF 977) OX=1276136 GN=MGU_05662 PE=3 SV=1
75.115 14351 pos. 1 - 504 [ 20, -43] tr|A0A2T3A1I7|A0A2T3A1I7_9PEZI purple acid phosphatase OS=Coniella lustricola OX=2025994 GN=BD289DRAFT_484576 PE=3 SV=1
75.141 14356 pos. 1 - 492 [ 20, -43] tr|A0A6J3ME33|A0A6J3ME33_9PEZI purple acid phosphatase OS=Dissoconium aciculare CBS 342.82 OX=1314786 GN=K489DRAFT_149198 PE=3 SV=1
75.146 14357 pos. 5 - 494 [ 28, -43] tr|A0A1L9TZB5|A0A1L9TZB5_9EURO purple acid phosphatase OS=Aspergillus sydowii CBS 593.65 OX=1036612 GN=ASPSYDRAFT_343636 PE=3 SV=1
75.177 14363 pos. 1 - 495 [ 20, -46] tr|A0A0B4HF46|A0A0B4HF46_METMF purple acid phosphatase (fragment) OS=Metarhizium majus (strain ARSEF 297) OX=1276143 GN=MAJ_10924 PE=3 SV=1
75.198 14367 pos. 1 - 492 [ 28, -43] tr|M2Y0C9|M2Y0C9_DOTSN purple acid phosphatase OS=Dothistroma septosporum (strain NZE10 / CBS 128990) OX=675120 GN=DOTSEDRAFT_180664 PE=3 SV=1
75.229 14373 pos. 439 - 934 [ 20, -50] tr|A0A225AUW2|A0A225AUW2_9EURO purple acid phosphatase OS=Talaromyces atroroseus OX=1441469 GN=UA08_06389 PE=3 SV=1
75.250 14377 pos. 1 - 492 [ 20, -47] tr|A0A0D9PID8|A0A0D9PID8_METAN purple acid phosphatase OS=Metarhizium anisopliae BRIP 53293 OX=1291518 GN=H634G_00106 PE=3 SV=1
75.276 14382 pos. 1 - 494 [ 20, -43] tr|A0A6H0XNR2|A0A6H0XNR2_9PEZI purple acid phosphatase OS=Peltaster fructicola OX=286661 GN=AMS68_001914 PE=3 SV=1
75.281 14383 pos. 10 - 500 [ 29, -43] tr|A0A2P5HKA3|A0A2P5HKA3_9PEZI purple acid phosphatase OS=Diaporthe helianthi OX=158607 GN=DHEL01_v210937 PE=3 SV=1
75.348 14396 pos. 7 - 495 [ 30, -43] tr|A0A5N6U334|A0A5N6U334_9EURO purple acid phosphatase OS=Aspergillus avenaceus OX=36643 GN=BDV25DRAFT_169579 PE=3 SV=1
75.416 14409 pos. 9 - 493 [ 30, -43] tr|A0A5M9N2S7|A0A5M9N2S7_9EURO purple acid phosphatase OS=Aspergillus tanneri OX=1220188 GN=ATNIH1004_000190 PE=3 SV=1
75.436 14413 pos. 4 - 499 [ 28, -43] tr|F0XDX6|F0XDX6_GROCL purple acid phosphatase OS=Grosmannia clavigera (strain kw1407 / UAMH 11150) OX=655863 GN=CMQ_1314 PE=3 SV=1
75.499 14425 pos. 1 - 499 [ 20, -43] tr|A0A014PKX0|A0A014PKX0_9HYPO purple acid phosphatase OS=Metarhizium robertsii OX=568076 GN=X797_010309 PE=3 SV=1
75.499 14425 pos. 1 - 499 [ 20, -43] tr|E9FC97|E9FC97_METRA purple acid phosphatase OS=Metarhizium robertsii (strain ARSEF 23 / ATCC MYA-3075) OX=655844 GN=MAA_09896 PE=3 SV=1
75.556 14436 pos. 1 - 495 [ 20, -42] tr|A0A1X7RD85|A0A1X7RD85_ZYMTR purple acid phosphatase OS=Zymoseptoria tritici ST99CH_3D7 OX=1276538 GN=ZT3D7_G101 PE=3 SV=1
75.603 14445 pos. 1 - 499 [ 20, -43] tr|A0A179F0F8|A0A179F0F8_METCM purple acid phosphatase OS=Pochonia chlamydosporia 170 OX=1380566 GN=VFPPC_10351 PE=3 SV=1
75.613 14447 pos. 11 - 510 [ 30, -43] tr|A0A0B2WR91|A0A0B2WR91_METAS purple acid phosphatase OS=Metarhizium album (strain ARSEF 1941) OX=1081103 GN=MAM_05982 PE=3 SV=1
75.618 14448 pos. 7 - 497 [ 28, -43] tr|A0A0A2KMS1|A0A0A2KMS1_PENIT purple acid phosphatase OS=Penicillium italicum OX=40296 GN=PITC_007580 PE=3 SV=1
75.629 14450 pos. 1 - 499 [ 20, -43] tr|A0A0B4FZH2|A0A0B4FZH2_METAF purple acid phosphatase (fragment) OS=Metarhizium anisopliae (strain ARSEF 549) OX=1276135 GN=MAN_08868 PE=3 SV=1
75.634 14451 pos. 1 - 495 [ 20, -46] tr|A0A7D5V069|A0A7D5V069_9HYPO purple acid phosphatase OS=Metarhizium brunneum OX=500148 GN=PAP6_1 PE=3 SV=1
75.654 14455 pos. 1 - 506 [ 3, -43] tr|A0A4S3JQA7|A0A4S3JQA7_9EURO purple acid phosphatase OS=Aspergillus tanneri OX=1220188 GN=EYZ11_002601 PE=3 SV=1
75.675 14459 pos. 6 - 484 [ 30, -43] tr|A0A4V4JF59|A0A4V4JF59_AURPU purple acid phosphatase OS=Aureobasidium pullulans OX=5580 GN=D6D08_07564 PE=3 SV=1
75.706 14465 pos. 1 - 492 [ 20, -50] tr|A0A364L3F8|A0A364L3F8_9EURO purple acid phosphatase OS=Talaromyces amestolkiae OX=1196081 GN=BHQ10_006348 PE=3 SV=1
75.706 14465 pos. 7 - 489 [ 27, -43] tr|B0YBP5|B0YBP5_ASPFC purple acid phosphatase OS=Neosartorya fumigata (strain CEA10 / CBS 144.89 / FGSC A1163) OX=451804 GN=AFUB_087370 PE=3 SV=1
75.712 14466 pos. 773 - 1268 [ 30, -43] tr|A0A0D9P870|A0A0D9P870_METAN purple acid phosphatase OS=Metarhizium anisopliae BRIP 53293 OX=1291518 GN=H634G_02608 PE=3 SV=1
75.717 14467 pos. 3 - 499 [ 26, -43] tr|A0A7C8MU30|A0A7C8MU30_9PEZI purple acid phosphatase OS=Xylaria multiplex OX=323545 GN=GQX73_g4976 PE=3 SV=1
75.743 14472 pos. 1 - 505 [ 1, -43] tr|A0A6A6W2L6|A0A6A6W2L6_9PEZI purple acid phosphatase OS=Pseudovirgaria hyperparasitica OX=470096 GN=EJ05DRAFT_539350 PE=3 SV=1
75.763 14476 pos. 348 - 830 [ 28, -50] tr|A0A2H3IBJ4|A0A2H3IBJ4_9EURO purple acid phosphatase OS=Penicillium sp. 'occitanis' OX=290292 GN=PENO1_104000 PE=3 SV=1
75.769 14477 pos. 1 - 492 [ 20, -50] tr|A0A0B8N0F6|A0A0B8N0F6_9EURO purple acid phosphatase OS=Talaromyces cellulolyticus OX=1472165 GN=TCE0_011r00501 PE=3 SV=1
75.769 14477 pos. 1 - 498 [ 21, -43] tr|A0A100IUC2|A0A100IUC2_ASPNG purple acid phosphatase OS=Aspergillus niger OX=5061 GN=ABL_10080 PE=3 SV=1
75.769 14477 pos. 1 - 498 [ 21, -43] tr|A0A8H3XU67|A0A8H3XU67_ASPTU Acid phosphatase OS=Aspergillus tubingensis OX=5068 GN=AtWU_01231 PE=4 SV=1
75.774 14478 pos. 1 - 498 [ 21, -43] tr|A0A318YJE3|A0A318YJE3_ASPNB purple acid phosphatase OS=Aspergillus neoniger (strain CBS 115656) OX=1448310 GN=BO87DRAFT_376754 PE=3 SV=1
75.810 14485 pos. 9 - 491 [ 31, -43] tr|A0A6A6C694|A0A6A6C694_9PEZI purple acid phosphatase OS=Zasmidium cellare ATCC 36951 OX=1080233 GN=M409DRAFT_68980 PE=3 SV=1
75.852 14493 pos. 1 - 489 [ 20, -50] tr|A0A4S9KDD3|A0A4S9KDD3_AURPU purple acid phosphatase (fragment) OS=Aureobasidium pullulans OX=5580 GN=D6D01_08328 PE=3 SV=1
75.872 14497 pos. 3 - 499 [ 26, -43] tr|A0A1V1SR45|A0A1V1SR45_9FUNG purple acid phosphatase OS=fungal sp. No.14919 OX=1813822 GN=ANO14919_003410 PE=3 SV=1
75.893 14501 pos. 3 - 497 [ 27, -43] tr|A0A1U8QN50|A0A1U8QN50_EMENI purple acid phosphatase OS=Emericella nidulans (strain FGSC A4 / ATCC 38163 / CBS 112.46 / NRRL 194 / M139) OX=227321 GN=AN2360.2 PE=3 SV=1
75.893 14501 pos. 3 - 497 [ 27, -43] tr|Q5BAS0|Q5BAS0_EMENI purple acid phosphatase OS=Emericella nidulans (strain FGSC A4 / ATCC 38163 / CBS 112.46 / NRRL 194 / M139) OX=227321 GN=ANIA_02360 PE=3 SV=1
75.966 14515 pos. 13 - 499 [ 31, -43] tr|A0A6A5TNP2|A0A6A5TNP2_9PLEO purple acid phosphatase OS=Byssothecium circinans OX=147558 GN=CC80DRAFT_596523 PE=3 SV=1
75.971 14516 pos. 3 - 499 [ 26, -43] tr|A0A4Z0YC53|A0A4Z0YC53_9PEZI purple acid phosphatase OS=Xylaria hypoxylon OX=37992 GN=E0Z10_g7235 PE=3 SV=1
75.976 14517 pos. 1 - 498 [ 21, -43] tr|A0A1L9MSN3|A0A1L9MSN3_ASPTC purple acid phosphatase OS=Aspergillus tubingensis (strain CBS 134.48) OX=767770 GN=ASPTUDRAFT_32987 PE=3 SV=1
75.981 14518 pos. 1 - 496 [ 20, -43] tr|A0A1V6PG88|A0A1V6PG88_PENDC purple acid phosphatase OS=Penicillium decumbens OX=69771 GN=PENDEC_c006G04894 PE=3 SV=1
75.981 14518 pos. 3 - 499 [ 26, -43] tr|A0A439D061|A0A439D061_9PEZI purple acid phosphatase OS=Xylaria grammica OX=363999 GN=EKO27_g7266 PE=3 SV=1
75.981 14518 pos. 12 - 512 [ 28, -43] tr|A0A0F2M4W4|A0A0F2M4W4_SPOSC purple acid phosphatase OS=Sporothrix schenckii 1099-18 OX=1397361 GN=SPSK_09115 PE=3 SV=1
75.997 14521 pos. 1 - 498 [ 20, -43] tr|A0A167HIN9|A0A167HIN9_CORFA purple acid phosphatase OS=Cordyceps fumosorosea (strain ARSEF 2679) OX=1081104 GN=ISF_09489 PE=3 SV=1
76.013 14524 pos. 1 - 498 [ 21, -43] tr|A0A317UMY3|A0A317UMY3_ASPEC purple acid phosphatase OS=Aspergillus eucalypticola (strain CBS 122712 / IBT 29274) OX=1448314 GN=BO83DRAFT_382902 PE=3 SV=1
76.033 14528 pos. 1 - 503 [ 20, -43] tr|F8MHE3|F8MHE3_NEUT8 purple acid phosphatase OS=Neurospora tetrasperma (strain FGSC 2508 / ATCC MYA-4615 / P0657) OX=510951 GN=NEUTE1DRAFT_145580 PE=3 SV=1
76.033 14528 pos. 1 - 503 [ 20, -43] tr|G4ULU9|G4ULU9_NEUT9 purple acid phosphatase OS=Neurospora tetrasperma (strain FGSC 2509 / P0656) OX=510952 GN=NEUTE2DRAFT_87253 PE=3 SV=1
76.039 14529 pos. 1 - 496 [ 20, -43] tr|A0A4S8VE34|A0A4S8VE34_AURPU purple acid phosphatase OS=Aureobasidium pullulans OX=5580 GN=D6D03_03002 PE=3 SV=1
76.039 14529 pos. 4 - 499 [ 27, -43] tr|A0A178AJV5|A0A178AJV5_9PLEO purple acid phosphatase OS=Stagonospora sp. SRC1lsM3a OX=765868 GN=IQ06DRAFT_357706 PE=3 SV=1
76.039 14529 pos. 7 - 496 [ 27, -43] tr|A0A074YPN2|A0A074YPN2_AURSE purple acid phosphatase OS=Aureobasidium subglaciale (strain EXF-2481) OX=1043005 GN=AUEXF2481DRAFT_1239 PE=3 SV=1
76.075 14536 pos. 1 - 496 [ 20, -43] tr|A0A074XWF3|A0A074XWF3_AURPU purple acid phosphatase OS=Aureobasidium pullulans EXF-150 OX=1043002 GN=M438DRAFT_309792 PE=3 SV=1
76.080 14537 pos. 1 - 496 [ 20, -43] tr|A0A4S9QAJ8|A0A4S9QAJ8_AURPU purple acid phosphatase OS=Aureobasidium pullulans OX=5580 GN=D6C92_10530 PE=3 SV=1
76.085 14538 pos. 8 - 494 [ 28, -43] tr|A0A6A6IBH8|A0A6A6IBH8_9PLEO purple acid phosphatase OS=Trematosphaeria pertusa OX=390896 GN=BU26DRAFT_531435 PE=3 SV=1
76.090 14539 pos. 1 - 496 [ 20, -43] tr|A0A4V4JCR4|A0A4V4JCR4_AURPU purple acid phosphatase OS=Aureobasidium pullulans OX=5580 GN=D6D06_04208 PE=3 SV=1
76.116 14544 pos. 7 - 497 [ 28, -43] tr|A0A167WBL6|A0A167WBL6_PENCH purple acid phosphatase OS=Penicillium chrysogenum OX=5076 GN=EN45_015930 PE=3 SV=1
76.116 14544 pos. 7 - 497 [ 28, -43] tr|B6HUH0|B6HUH0_PENRW purple acid phosphatase OS=Penicillium rubens (strain ATCC 28089 / DSM 1075 / NRRL 1951 / Wisconsin 54-1255) OX=500485 GN=Pc22g09580 PE=3 SV=1
76.122 14545 pos. 1 - 498 [ 21, -43] tr|A0A146EY09|A0A146EY09_ASPKA purple acid phosphatase OS=Aspergillus kawachii OX=1069201 GN=AKAW2_61373A PE=3 SV=1
76.122 14545 pos. 1 - 498 [ 21, -43] tr|A0A1M3TFI0|A0A1M3TFI0_ASPLC purple acid phosphatase OS=Aspergillus luchuensis (strain CBS 106.47) OX=1137211 GN=ASPFODRAFT_48113 PE=3 SV=1
76.122 14545 pos. 1 - 498 [ 21, -43] tr|A0A8G1R6X7|A0A8G1R6X7_9EURO Acid phosphatase OS=Aspergillus piperis CBS 112811 OX=1448313 GN=BO85DRAFT_418740 PE=4 SV=1
76.122 14545 pos. 1 - 498 [ 21, -43] tr|G7XLN6|G7XLN6_ASPKW purple acid phosphatase OS=Aspergillus kawachii (strain NBRC 4308) OX=1033177 GN=AKAW_05991 PE=3 SV=1
76.122 14545 pos. 12 - 500 [ 30, -43] tr|A0A0A1SY42|A0A0A1SY42_9HYPO purple acid phosphatase OS=Torrubiella hemipterigena OX=1531966 GN=VHEMI03294 PE=3 SV=1
76.127 14546 pos. 12 - 496 [ 28, -46] tr|A0A0C2ELC3|A0A0C2ELC3_9PEZI purple acid phosphatase OS=Sporothrix brasiliensis 5110 OX=1398154 GN=SPBR_08163 PE=3 SV=1
76.142 14549 pos. 1 - 496 [ 20, -43] tr|A0A4S9W9C6|A0A4S9W9C6_AURPU purple acid phosphatase OS=Aureobasidium pullulans OX=5580 GN=D6C85_09469 PE=3 SV=1
76.142 14549 pos. 1 - 499 [ 20, -43] tr|E9DXE4|E9DXE4_METAQ purple acid phosphatase OS=Metarhizium acridum (strain CQMa 102) OX=655827 GN=MAC_02292 PE=3 SV=1
76.147 14550 pos. 1 - 496 [ 20, -43] tr|A0A4S8V2W9|A0A4S8V2W9_AURPU purple acid phosphatase OS=Aureobasidium pullulans OX=5580 GN=D6D24_10520 PE=3 SV=1
76.153 14551 pos. 1 - 503 [ 21, -43] tr|A0A505I3E1|A0A505I3E1_ASPNG purple acid phosphatase OS=Aspergillus niger OX=5061 GN=CAN33_0021715 PE=3 SV=1
76.158 14552 pos. 1 - 498 [ 21, -43] tr|A0A1L9UDM8|A0A1L9UDM8_ASPBC purple acid phosphatase OS=Aspergillus brasiliensis (strain CBS 101740 / IMI 381727 / IBT 21946) OX=767769 GN=ASPBRDRAFT_45061 PE=3 SV=1
76.158 14552 pos. 7 - 497 [ 28, -43] tr|A0A0A2IQY6|A0A0A2IQY6_PENEN purple acid phosphatase OS=Penicillium expansum OX=27334 GN=PEX2_084000 PE=3 SV=1
76.173 14555 pos. 1 - 495 [ 20, -42] tr|A0A1Y6L5Z3|A0A1Y6L5Z3_ZYMTR purple acid phosphatase OS=Zymoseptoria tritici ST99CH_1A5 OX=1276529 GN=ZT1A5_G95 PE=3 SV=1
76.173 14555 pos. 1 - 495 [ 20, -42] tr|F9WZK8|F9WZK8_ZYMTI purple acid phosphatase OS=Zymoseptoria tritici (strain CBS 115943 / IPO323) OX=336722 GN=MYCGRDRAFT_33111 PE=3 SV=1
76.194 14559 pos. 1 - 495 [ 20, -43] tr|A0A0L0N9Q0|A0A0L0N9Q0_TOLOC purple acid phosphatase OS=Tolypocladium ophioglossoides (strain CBS 100239) OX=1163406 GN=TOPH_04549 PE=3 SV=1
76.194 14559 pos. 1 - 496 [ 21, -43] tr|A0A6G1L270|A0A6G1L270_9PEZI purple acid phosphatase OS=Teratosphaeria nubilosa OX=161662 GN=EJ03DRAFT_329616 PE=3 SV=1
76.199 14560 pos. 1 - 496 [ 20, -43] tr|A0A4S9L3R5|A0A4S9L3R5_AURPU purple acid phosphatase OS=Aureobasidium pullulans OX=5580 GN=D6D00_06359 PE=3 SV=1
76.205 14561 pos. 1 - 496 [ 20, -43] tr|A0A4T0C5F0|A0A4T0C5F0_AURPU purple acid phosphatase OS=Aureobasidium pullulans OX=5580 GN=D6C76_02759 PE=3 SV=1
76.205 14561 pos. 1 - 503 [ 20, -43] tr|A0A0B0DXV1|A0A0B0DXV1_NEUCS purple acid phosphatase OS=Neurospora crassa OX=5141 GN=GE21DRAFT_6334 PE=3 SV=1
76.205 14561 pos. 1 - 503 [ 20, -43] tr|Q7S852|Q7S852_NEUCR purple acid phosphatase OS=Neurospora crassa (strain ATCC 24698 / 74-OR23-1A / CBS 708.71 / DSM 1257 / FGSC 987) OX=367110 GN=pho-3 PE=3 SV=1
76.215 14563 pos. 1 - 493 [ 27, -42] tr|A0A8H5Y3H0|A0A8H5Y3H0_9HYPO Acid phosphatase OS=Fusarium globosum OX=78864 GN=FGLOB1_8660 PE=4 SV=1
76.215 14563 pos. 1 - 496 [ 20, -43] tr|A0A4S9HSH7|A0A4S9HSH7_AURPU purple acid phosphatase OS=Aureobasidium pullulans OX=5580 GN=D6D05_05263 PE=3 SV=1
76.231 14566 pos. 1 - 485 [ 33, -43] tr|A0A135LQ40|A0A135LQ40_PENPA purple acid phosphatase OS=Penicillium patulum OX=5078 GN=PGRI_066590 PE=3 SV=1
76.231 14566 pos. 1 - 496 [ 20, -43] tr|A0A4S9L6H0|A0A4S9L6H0_AURPU purple acid phosphatase OS=Aureobasidium pullulans OX=5580 GN=D6C89_06592 PE=3 SV=1
76.236 14567 pos. 12 - 499 [ 28, -43] tr|U7Q4W9|U7Q4W9_SPOS1 purple acid phosphatase OS=Sporothrix schenckii (strain ATCC 58251 / de Perez 2211183) OX=1391915 GN=HMPREF1624_01208 PE=3 SV=1
76.246 14569 pos. 1 - 496 [ 20, -43] tr|A0A4S8TI47|A0A4S8TI47_AURPU purple acid phosphatase OS=Aureobasidium pullulans OX=5580 GN=D6D29_03549 PE=3 SV=1
76.246 14569 pos. 7 - 493 [ 31, -42] tr|A0A2H3RQR3|A0A2H3RQR3_GIBFU purple acid phosphatase OS=Gibberella fujikuroi OX=5127 GN=FFC1_06810 PE=3 SV=1
76.251 14570 pos. 1 - 496 [ 20, -43] tr|S7Z876|S7Z876_PENO1 purple acid phosphatase OS=Penicillium oxalicum (strain 114-2 / CGMCC 5302) OX=933388 GN=PDE_01315 PE=3 SV=1
76.256 14571 pos. 1 - 496 [ 20, -43] tr|A0A4S9CTA7|A0A4S9CTA7_AURPU purple acid phosphatase OS=Aureobasidium pullulans OX=5580 GN=D6D13_05868 PE=3 SV=1
76.256 14571 pos. 1 - 496 [ 20, -43] tr|A0A4S9CWT6|A0A4S9CWT6_AURPU purple acid phosphatase OS=Aureobasidium pullulans OX=5580 GN=D6D17_03658 PE=3 SV=1
76.256 14571 pos. 7 - 497 [ 28, -43] tr|A0A1V6SKW2|A0A1V6SKW2_9EURO purple acid phosphatase OS=Penicillium flavigenum OX=254877 GN=PENFLA_c038G02472 PE=3 SV=1
76.272 14574 pos. 1 - 496 [ 20, -43] tr|A0A4S9N7T7|A0A4S9N7T7_AURPU purple acid phosphatase OS=Aureobasidium pullulans OX=5580 GN=D6C98_05231 PE=3 SV=1
76.282 14576 pos. 1 - 496 [ 20, -43] tr|A0A4S9E4T6|A0A4S9E4T6_AURPU purple acid phosphatase OS=Aureobasidium pullulans OX=5580 GN=D6D12_02433 PE=3 SV=1
76.282 14576 pos. 1 - 498 [ 21, -43] tr|A0A319APD5|A0A319APD5_ASPLB purple acid phosphatase OS=Aspergillus lacticoffeatus (strain CBS 101883) OX=1450533 GN=BO96DRAFT_468736 PE=3 SV=1
76.282 14576 pos. 1 - 498 [ 21, -43] tr|A0A370C776|A0A370C776_ASPNG purple acid phosphatase OS=Aspergillus niger ATCC 13496 OX=1353008 GN=M747DRAFT_277786 PE=3 SV=1
76.282 14576 pos. 1 - 498 [ 21, -43] tr|A0A3F3PQ07|A0A3F3PQ07_9EURO purple acid phosphatase OS=Aspergillus welwitschiae OX=1341132 GN=BDQ94DRAFT_183092 PE=3 SV=1
76.282 14576 pos. 1 - 498 [ 21, -43] tr|A0A401KQ91|A0A401KQ91_ASPAW purple acid phosphatase OS=Aspergillus awamori OX=105351 GN=AAWM_04287 PE=3 SV=1
76.282 14576 pos. 1 - 498 [ 21, -43] tr|A2R120|A2R120_ASPNC purple acid phosphatase OS=Aspergillus niger (strain CBS 513.88 / FGSC A1513) OX=425011 GN=An12g10630 PE=3 SV=1
76.293 14578 pos. 7 - 493 [ 31, -42] tr|A0A0I9XCN8|A0A0I9XCN8_GIBFU purple acid phosphatase OS=Gibberella fujikuroi OX=5127 GN=LW93_8067 PE=3 SV=1
76.298 14579 pos. 1 - 496 [ 20, -43] tr|A0A4S9P8Q7|A0A4S9P8Q7_AURPU purple acid phosphatase OS=Aureobasidium pullulans OX=5580 GN=D6C97_01932 PE=3 SV=1
76.298 14579 pos. 1 - 496 [ 20, -43] tr|A0A4S9X6D6|A0A4S9X6D6_AURPU purple acid phosphatase OS=Aureobasidium pullulans OX=5580 GN=D6C84_09392 PE=3 SV=1
76.298 14579 pos. 7 - 497 [ 28, -43] tr|A0A1V6ZAA3|A0A1V6ZAA3_PENNA purple acid phosphatase OS=Penicillium nalgiovense OX=60175 GN=PENNAL_c0001G10373 PE=3 SV=1
76.303 14580 pos. 5 - 493 [ 31, -42] tr|A0A365MKN2|A0A365MKN2_GIBIN purple acid phosphatase OS=Gibberella intermedia OX=948311 GN=FPRO05_07374 PE=3 SV=1
76.308 14581 pos. 1 - 498 [ 21, -43] tr|A0A3F3RBU8|A0A3F3RBU8_ASPNG purple acid phosphatase OS=Aspergillus niger OX=5061 GN=ATCC64974_33340 PE=3 SV=1
76.308 14581 pos. 1 - 498 [ 21, -43] tr|G3XWT2|G3XWT2_ASPNA purple acid phosphatase OS=Aspergillus niger (strain ATCC 1015 / CBS 113.46 / FGSC A1144 / LSHB Ac4 / NCTC 3858a / NRRL 328 / USDA 3528.7) OX=380704 GN=ASPNIDRAFT_51468 PE=3 SV=1
76.319 14583 pos. 7 - 497 [ 28, -43] tr|A0A319CS81|A0A319CS81_9EURO purple acid phosphatase OS=Aspergillus ellipticus CBS 707.79 OX=1448320 GN=BO71DRAFT_469036 PE=3 SV=1
76.324 14584 pos. 1 - 496 [ 20, -43] tr|A0A4S9S2F5|A0A4S9S2F5_AURPU purple acid phosphatase OS=Aureobasidium pullulans OX=5580 GN=D6C91_10529 PE=3 SV=1
76.329 14585 pos. 7 - 498 [ 28, -43] tr|W6QHE1|W6QHE1_PENRF purple acid phosphatase OS=Penicillium roqueforti (strain FM164) OX=1365484 GN=PROQFM164_S05g000066 PE=3 SV=1
76.340 14587 pos. 1 - 496 [ 20, -43] tr|A0A4S8SS61|A0A4S8SS61_AURPU purple acid phosphatase OS=Aureobasidium pullulans OX=5580 GN=D6D28_03109 PE=3 SV=1
76.340 14587 pos. 1 - 496 [ 20, -43] tr|A0A4S9HM29|A0A4S9HM29_AURPU purple acid phosphatase OS=Aureobasidium pullulans OX=5580 GN=D6D04_07025 PE=3 SV=1
76.340 14587 pos. 6 - 495 [ 26, -43] tr|A0A1Q5U0F3|A0A1Q5U0F3_9EURO purple acid phosphatase OS=Penicillium subrubescens OX=1316194 GN=PENSUB_6676 PE=3 SV=1
76.345 14588 pos. 1 - 496 [ 20, -43] tr|A0A4T0AH07|A0A4T0AH07_AURPU purple acid phosphatase OS=Aureobasidium pullulans OX=5580 GN=D6C80_02524 PE=3 SV=1
76.355 14590 pos. 1 - 496 [ 20, -43] tr|A0A4T0DQI8|A0A4T0DQI8_AURPU purple acid phosphatase OS=Aureobasidium pullulans OX=5580 GN=D6C77_01690 PE=3 SV=1
76.355 14590 pos. 7 - 493 [ 31, -42] tr|A0A420TD64|A0A420TD64_GIBIN purple acid phosphatase OS=Gibberella intermedia OX=948311 GN=BFJ72_g6888 PE=3 SV=1
76.360 14591 pos. 1 - 496 [ 20, -43] tr|A0A4S8X9G4|A0A4S8X9G4_AURPU purple acid phosphatase OS=Aureobasidium pullulans OX=5580 GN=D6C82_03670 PE=3 SV=1
76.365 14592 pos. 1 - 499 [ 20, -42] tr|A0A162I1A0|A0A162I1A0_9HYPO purple acid phosphatase OS=Beauveria brongniartii RCEF 3172 OX=1081107 GN=BBO_00982 PE=3 SV=1
76.376 14594 pos. 5 - 497 [ 26, -43] tr|A0A7T7BMT9|A0A7T7BMT9_PENDI purple acid phosphatase OS=Penicillium digitatum OX=36651 GN=Pdw03_0469 PE=3 SV=1
76.386 14596 pos. 1 - 496 [ 20, -43] tr|A0A4V4K8D9|A0A4V4K8D9_AURPU purple acid phosphatase OS=Aureobasidium pullulans OX=5580 GN=D6C93_10352 PE=3 SV=1
76.391 14597 pos. 1 - 490 [ 20, -52] tr|A0A428U3Y0|A0A428U3Y0_9HYPO purple acid phosphatase OS=Fusarium sp. AF-4 OX=1325735 GN=CEP52_004366 PE=3 SV=1
76.397 14598 pos. 1 - 496 [ 20, -43] tr|A0A4S9BLH6|A0A4S9BLH6_AURPU purple acid phosphatase OS=Aureobasidium pullulans OX=5580 GN=D6C81_08754 PE=3 SV=1
76.412 14601 pos. 1 - 496 [ 20, -43] tr|A0A4S8Y0Z6|A0A4S8Y0Z6_AURPU purple acid phosphatase OS=Aureobasidium pullulans OX=5580 GN=D6D21_04976 PE=3 SV=1
76.423 14603 pos. 1 - 496 [ 20, -43] tr|A0A4T0C1F8|A0A4T0C1F8_AURPU purple acid phosphatase OS=Aureobasidium pullulans OX=5580 GN=D6C78_03440 PE=3 SV=1
76.428 14604 pos. 12 - 497 [ 31, -43] tr|A0A1V6QR08|A0A1V6QR08_9EURO purple acid phosphatase OS=Penicillium solitum OX=60172 GN=PENSOL_c050G11347 PE=3 SV=1
76.433 14605 pos. 7 - 497 [ 28, -43] tr|A0A0M8NXN6|A0A0M8NXN6_9EURO purple acid phosphatase OS=Penicillium nordicum OX=229535 GN=ACN38_g12104 PE=3 SV=1
76.443 14607 pos. 1 - 496 [ 20, -43] tr|A0A4S9LZK6|A0A4S9LZK6_AURPU purple acid phosphatase OS=Aureobasidium pullulans OX=5580 GN=D6C99_10259 PE=3 SV=1
76.480 14614 pos. 1 - 498 [ 21, -43] tr|A0A370PUR6|A0A370PUR6_ASPPH purple acid phosphatase OS=Aspergillus phoenicis ATCC 13157 OX=1353007 GN=M752DRAFT_274011 PE=3 SV=1
76.480 14614 pos. 1 - 499 [ 20, -43] tr|K9F5N6|K9F5N6_PEND1 purple acid phosphatase OS=Penicillium digitatum (strain Pd1 / CECT 20795) OX=1170230 GN=PDIP_86450 PE=3 SV=1
76.480 14614 pos. 1 - 499 [ 20, -43] tr|K9F863|K9F863_PEND2 purple acid phosphatase OS=Penicillium digitatum (strain PHI26 / CECT 20796) OX=1170229 GN=PDIG_82650 PE=3 SV=1
76.480 14614 pos. 1 - 529 [ 1, -49] tr|A0A3D8RXV3|A0A3D8RXV3_9EURO purple acid phosphatase OS=Aspergillus mulundensis OX=1810919 GN=DSM5745_05749 PE=3 SV=1
76.490 14616 pos. 7 - 493 [ 31, -42] tr|A0A1L7VID3|A0A1L7VID3_FUSPR purple acid phosphatase OS=Fusarium proliferatum (strain ET1) OX=1227346 GN=FPRO_05533 PE=3 SV=1
76.542 14626 pos. 5 - 493 [ 31, -42] tr|A0A8H5RFC6|A0A8H5RFC6_9HYPO Acid phosphatase OS=Fusarium sp. NRRL 52700 OX=1101274 GN=F52700_6597 PE=4 SV=1
76.542 14626 pos. 7 - 497 [ 28, -43] tr|A0A1V6N668|A0A1V6N668_9EURO purple acid phosphatase OS=Penicillium polonicum OX=60169 GN=PENPOL_c027G06360 PE=3 SV=1
76.547 14627 pos. 7 - 497 [ 28, -43] tr|A0A117NKW2|A0A117NKW2_9EURO purple acid phosphatase OS=Penicillium freii OX=48697 GN=ACN42_g10454 PE=3 SV=1
76.594 14636 pos. 1 - 493 [ 27, -42] tr|A0A366Q8S8|A0A366Q8S8_GIBMO purple acid phosphatase OS=Gibberella moniliformis OX=117187 GN=FVER53263_04310 PE=3 SV=1
76.594 14636 pos. 1 - 506 [ 1, -43] tr|A0A162L636|A0A162L636_9PEZI purple acid phosphatase OS=Sporothrix insectorum RCEF 264 OX=1081102 GN=SPI_01230 PE=3 SV=1
76.656 14648 pos. 8 - 496 [ 28, -43] tr|A0A074WAJ1|A0A074WAJ1_9PEZI purple acid phosphatase OS=Aureobasidium namibiae CBS 147.97 OX=1043004 GN=M436DRAFT_53978 PE=3 SV=1
76.687 14654 pos. 1 - 493 [ 27, -42] tr|A0A420P5V1|A0A420P5V1_FUSOX purple acid phosphatase OS=Fusarium oxysporum OX=5507 GN=BFJ71_g13202 PE=3 SV=1
76.698 14656 pos. 1 - 495 [ 20, -46] tr|A0A395RSF8|A0A395RSF8_FUSSP purple acid phosphatase OS=Fusarium sporotrichioides OX=5514 GN=FSPOR_9106 PE=3 SV=1
76.698 14656 pos. 1 - 509 [ 1, -42] tr|A0A179IBD7|A0A179IBD7_CORDF purple acid phosphatase OS=Cordyceps confragosa OX=2714763 GN=LLEC1_06732 PE=3 SV=1
76.708 14658 pos. 11 - 500 [ 28, -43] tr|A0A553HT62|A0A553HT62_9PEZI purple acid phosphatase OS=Xylaria flabelliformis OX=2512241 GN=FHL15_007923 PE=3 SV=1
76.713 14659 pos. 1 - 497 [ 28, -43] tr|A0A1V6UXZ4|A0A1V6UXZ4_9EURO purple acid phosphatase OS=Penicillium coprophilum OX=36646 GN=PENCOP_c003G05080 PE=3 SV=1
76.713 14659 pos. 8 - 495 [ 28, -43] tr|A0A074VP15|A0A074VP15_9PEZI purple acid phosphatase OS=Aureobasidium melanogenum CBS 110374 OX=1043003 GN=M437DRAFT_57069 PE=3 SV=1
76.718 14660 pos. 1 - 496 [ 20, -43] tr|A1CGH8|A1CGH8_ASPCL purple acid phosphatase OS=Aspergillus clavatus (strain ATCC 1007 / CBS 513.65 / DSM 816 / NCTC 3887 / NRRL 1 / QM 1276 / 107) OX=344612 GN=ACLA_066940 PE=3 SV=1
76.755 14667 pos. 7 - 499 [ 27, -42] tr|I1RKT7|I1RKT7_GIBZE purple acid phosphatase OS=Gibberella zeae (strain ATCC MYA-4620 / CBS 123657 / FGSC 9075 / NRRL 31084 / PH-1) OX=229533 GN=FG04504.1 PE=3 SV=1
76.775 14671 pos. 1 - 498 [ 21, -43] tr|A0A319EJJ0|A0A319EJJ0_ASPSB purple acid phosphatase OS=Aspergillus sclerotiicarbonarius (strain CBS 121057 / IBT 28362) OX=1448318 GN=BO78DRAFT_415520 PE=3 SV=1
76.781 14672 pos. 1 - 493 [ 27, -42] tr|A0A366RP36|A0A366RP36_GIBMO purple acid phosphatase OS=Gibberella moniliformis OX=117187 GN=FVER53590_04310 PE=3 SV=1
76.781 14672 pos. 1 - 493 [ 27, -42] tr|W7LTK1|W7LTK1_GIBM7 purple acid phosphatase OS=Gibberella moniliformis (strain M3125 / FGSC 7600) OX=334819 GN=FVEG_04310 PE=3 SV=1
76.796 14675 pos. 6 - 495 [ 26, -43] tr|A0A1S9RDK4|A0A1S9RDK4_PENBI purple acid phosphatase OS=Penicillium brasilianum OX=104259 GN=PEBR_35490 PE=3 SV=1
76.796 14675 pos. 7 - 503 [ 27, -43] tr|A0A6A5UT12|A0A6A5UT12_9PLEO purple acid phosphatase OS=Bimuria novae-zelandiae CBS 107.79 OX=1447943 GN=BU23DRAFT_542007 PE=3 SV=1
76.801 14676 pos. 7 - 498 [ 27, -43] tr|A0A168F9L9|A0A168F9L9_CORDF purple acid phosphatase OS=Akanthomyces lecanii RCEF 1005 OX=1081108 GN=LEL_06845 PE=3 SV=1
76.822 14680 pos. 1 - 498 [ 21, -43] tr|A0A395GIU5|A0A395GIU5_9EURO purple acid phosphatase OS=Aspergillus ibericus CBS 121593 OX=1448316 GN=BO80DRAFT_469480 PE=3 SV=1
76.827 14681 pos. 1 - 498 [ 20, -43] tr|A0A5N6G7A7|A0A5N6G7A7_PETAA purple acid phosphatase OS=Petromyces alliaceus OX=209559 GN=BDW43DRAFT_321305 PE=3 SV=1
76.833 14682 pos. 7 - 499 [ 27, -42] tr|A0A545VHU5|A0A545VHU5_9HYPO purple acid phosphatase OS=Cordyceps javanica OX=43265 GN=IF1G_01226 PE=3 SV=1
76.838 14683 pos. 1 - 498 [ 21, -43] tr|A0A317WVH8|A0A317WVH8_9EURO purple acid phosphatase OS=Aspergillus sclerotioniger CBS 115572 OX=1450535 GN=BO94DRAFT_462901 PE=3 SV=1
76.838 14683 pos. 1 - 499 [ 20, -43] tr|A0A1L9VBR1|A0A1L9VBR1_ASPGL purple acid phosphatase OS=Aspergillus glaucus CBS 516.65 OX=1160497 GN=ASPGLDRAFT_50335 PE=3 SV=1
76.843 14684 pos. 1 - 498 [ 20, -43] tr|A0A0A2VQD4|A0A0A2VQD4_BEABA purple acid phosphatase OS=Beauveria bassiana D1-5 OX=1245745 GN=BBAD15_g4862 PE=3 SV=1
76.843 14684 pos. 5 - 502 [ 20, -43] tr|A0A4E9ENT4|A0A4E9ENT4_GIBZA purple acid phosphatase OS=Gibberella zeae OX=5518 GN=FUG_LOCUS542108 PE=3 SV=1
76.853 14686 pos. 1 - 493 [ 27, -42] tr|A0A420T2C3|A0A420T2C3_FUSOX purple acid phosphatase OS=Fusarium oxysporum OX=5507 GN=BFJ70_g7760 PE=3 SV=1
76.853 14686 pos. 1 - 499 [ 20, -42] tr|A0A2S7YDA3|A0A2S7YDA3_BEABA purple acid phosphatase OS=Beauveria bassiana OX=176275 GN=BB8028_0004g07730 PE=3 SV=1
76.864 14688 pos. 1 - 493 [ 27, -42] tr|A0A8H4NLL5|A0A8H4NLL5_9HYPO Acid phosphatase OS=Fusarium acutatum OX=78861 GN=FACUT_3950 PE=4 SV=1
76.869 14689 pos. 1 - 493 [ 27, -42] tr|A0A8H5SA52|A0A8H5SA52_9HYPO Acid phosphatase OS=Fusarium tjaetaba OX=1567544 GN=FTJAE_1788 PE=4 SV=1
76.890 14693 pos. 7 - 493 [ 31, -42] tr|A0A1L7SZL0|A0A1L7SZL0_FUSMA purple acid phosphatase OS=Fusarium mangiferae OX=192010 GN=FMAN_05263 PE=3 SV=1
76.895 14694 pos. 1 - 493 [ 27, -42] tr|A0A8H5W668|A0A8H5W668_9HYPO Acid phosphatase OS=Fusarium sp. NRRL 25303 OX=122381 GN=F25303_5415 PE=4 SV=1
76.895 14694 pos. 1 - 498 [ 20, -43] tr|A0A5N7CC58|A0A5N7CC58_PETAA purple acid phosphatase OS=Petromyces alliaceus OX=209559 GN=BDV23DRAFT_152885 PE=3 SV=1
76.910 14697 pos. 1 - 493 [ 27, -42] tr|X0BTW5|X0BTW5_FUSOX purple acid phosphatase OS=Fusarium oxysporum f. sp. raphani 54005 OX=1089458 GN=FOQG_13698 PE=3 SV=1
76.921 14699 pos. 1 - 493 [ 27, -42] tr|A0A3L6NZ42|A0A3L6NZ42_FUSOX purple acid phosphatase OS=Fusarium oxysporum f. sp. cepae OX=396571 GN=BFJ65_g2438 PE=3 SV=1
76.921 14699 pos. 1 - 493 [ 27, -42] tr|A0A420PXP0|A0A420PXP0_FUSOX purple acid phosphatase OS=Fusarium oxysporum OX=5507 GN=BFJ68_g14062 PE=3 SV=1
76.926 14700 pos. 1 - 493 [ 27, -42] tr|X0LYW3|X0LYW3_FUSOX purple acid phosphatase OS=Fusarium oxysporum f. sp. vasinfectum 25433 OX=1089449 GN=FOTG_17905 PE=3 SV=1
76.942 14703 pos. 1 - 493 [ 27, -42] tr|A0A8H5NGU2|A0A8H5NGU2_9HYPO Acid phosphatase OS=Fusarium napiforme OX=42672 GN=FNAPI_1356 PE=4 SV=1
76.942 14703 pos. 1 - 493 [ 27, -42] tr|A0A8H5NP26|A0A8H5NP26_9HYPO Acid phosphatase OS=Fusarium pseudoanthophilum OX=48495 GN=FPANT_12203 PE=4 SV=1
76.947 14704 pos. 1 - 501 [ 20, -43] tr|A0A507QKP7|A0A507QKP7_MONPU purple acid phosphatase OS=Monascus purpureus OX=5098 GN=MPDQ_004941 PE=3 SV=1
76.968 14708 pos. 1 - 493 [ 27, -42] tr|A0A5C6TCU6|A0A5C6TCU6_FUSOX purple acid phosphatase OS=Fusarium oxysporum f. sp. cubense OX=61366 GN=FocTR4_00002349 PE=3 SV=1
76.968 14708 pos. 1 - 493 [ 27, -42] tr|N1RV39|N1RV39_FUSC4 purple acid phosphatase OS=Fusarium oxysporum f. sp. cubense (strain race 4) OX=2502994 GN=FOC4_g10000999 PE=3 SV=1
76.968 14708 pos. 1 - 493 [ 27, -42] tr|X0IW42|X0IW42_FUSC4 purple acid phosphatase OS=Fusarium odoratissimum NRRL 54006 OX=1089451 GN=FOIG_13825 PE=3 SV=1
76.978 14710 pos. 1 - 493 [ 27, -42] tr|W9NJ57|W9NJ57_FUSOX purple acid phosphatase OS=Fusarium oxysporum f. sp. pisi HDV247 OX=1080344 GN=FOVG_16090 PE=3 SV=1
76.978 14710 pos. 1 - 493 [ 27, -42] tr|X0GY39|X0GY39_FUSOX purple acid phosphatase OS=Fusarium oxysporum f. sp. conglutinans race 2 54008 OX=1089457 GN=FOPG_18963 PE=3 SV=1
76.978 14710 pos. 1 - 499 [ 20, -42] tr|J5JRW6|J5JRW6_BEAB2 purple acid phosphatase OS=Beauveria bassiana (strain ARSEF 2860) OX=655819 GN=BBA_03463 PE=3 SV=1
76.983 14711 pos. 1 - 493 [ 27, -42] tr|A0A8H5WZ72|A0A8H5WZ72_GIBCI Acid phosphatase OS=Gibberella circinata OX=48490 GN=FCIRC_6763 PE=4 SV=1
76.983 14711 pos. 16 - 508 [ 27, -42] tr|A0A8H5PCK7|A0A8H5PCK7_GIBSU Acid phosphatase OS=Gibberella subglutinans OX=42677 GN=FSUBG_9625 PE=4 SV=1
76.988 14712 pos. 1 - 493 [ 27, -42] tr|A0A559LQE3|A0A559LQE3_FUSOX purple acid phosphatase OS=Fusarium oxysporum f. sp. cubense OX=61366 GN=aphA-1 PE=3 SV=1
76.988 14712 pos. 1 - 498 [ 21, -43] tr|A0A1R3RGI6|A0A1R3RGI6_ASPC5 purple acid phosphatase OS=Aspergillus carbonarius (strain ITEM 5010) OX=602072 GN=ASPCADRAFT_53516 PE=3 SV=1
76.993 14713 pos. 4 - 499 [ 24, -43] tr|A0A6A6S6M1|A0A6A6S6M1_9PLEO purple acid phosphatase OS=Massarina eburnea CBS 473.64 OX=1395130 GN=P280DRAFT_467997 PE=3 SV=1
76.993 14713 pos. 539 - 1031 [ 27, -42] tr|A0A2H3HDF4|A0A2H3HDF4_FUSOX purple acid phosphatase OS=Fusarium oxysporum f. sp. radicis-cucumerinum OX=327505 GN=AU210_003669 PE=3 SV=1
77.004 14715 pos. 1 - 493 [ 27, -42] tr|A0A2H3T1P7|A0A2H3T1P7_FUSOX purple acid phosphatase OS=Fusarium oxysporum OX=5507 GN=FRV6_06839 PE=3 SV=1
77.004 14715 pos. 1 - 493 [ 27, -42] tr|A0A420N154|A0A420N154_FUSOX purple acid phosphatase OS=Fusarium oxysporum OX=5507 GN=BFJ69_g8776 PE=3 SV=1
77.014 14717 pos. 1 - 493 [ 27, -42] tr|A0A4Q2W369|A0A4Q2W369_FUSOX purple acid phosphatase OS=Fusarium oxysporum f. sp. narcissi OX=451672 GN=BFJ63_vAg3674 PE=3 SV=1
77.019 14718 pos. 1 - 498 [ 20, -43] tr|K3UU51|K3UU51_FUSPC purple acid phosphatase OS=Fusarium pseudograminearum (strain CS3096) OX=1028729 GN=FPSE_03718 PE=3 SV=1
77.019 14718 pos. 22 - 515 [ 26, -42] tr|F9FIR6|F9FIR6_FUSOF purple acid phosphatase OS=Fusarium oxysporum (strain Fo5176) OX=660025 GN=FOXB_06295 PE=3 SV=1
77.025 14719 pos. 1 - 493 [ 27, -42] tr|A0A0D2XTT0|A0A0D2XTT0_FUSO4 purple acid phosphatase OS=Fusarium oxysporum f. sp. lycopersici (strain 4287 / CBS 123668 / FGSC 9935 / NRRL 34936) OX=426428 PE=3 SV=1
77.025 14719 pos. 23 - 515 [ 27, -42] tr|A0A0J9V2D1|A0A0J9V2D1_FUSO4 purple acid phosphatase OS=Fusarium oxysporum f. sp. lycopersici (strain 4287 / CBS 123668 / FGSC 9935 / NRRL 34936) OX=426428 GN=FOXG_07382 PE=3 SV=1
77.030 14720 pos. 1 - 497 [ 20, -43] tr|C7ZLA6|C7ZLA6_FUSV7 purple acid phosphatase OS=Fusarium vanettenii (strain ATCC MYA-4622 / CBS 123669 / FGSC 9596 / NRRL 45880 / 77-13-4) OX=660122 GN=NECHADRAFT_87328 PE=3 SV=1
77.030 14720 pos. 23 - 515 [ 27, -42] tr|W9KWT8|W9KWT8_FUSOX purple acid phosphatase OS=Fusarium oxysporum Fo47 OX=660027 GN=FOBC_04445 PE=3 SV=1
77.030 14720 pos. 23 - 515 [ 27, -42] tr|W9Z3G0|W9Z3G0_FUSOX purple acid phosphatase OS=Fusarium oxysporum f. sp. melonis 26406 OX=1089452 GN=FOMG_17069 PE=3 SV=1
77.040 14722 pos. 1 - 493 [ 27, -42] tr|A0A2K0WSP6|A0A2K0WSP6_GIBNY purple acid phosphatase OS=Gibberella nygamai OX=42673 GN=FNYG_01364 PE=3 SV=1
77.040 14722 pos. 1 - 493 [ 27, -42] tr|A0A8H5Z5Y5|A0A8H5Z5Y5_9HYPO Acid phosphatase OS=Fusarium mundagurra OX=1567541 GN=FMUND_1555 PE=4 SV=1
77.040 14722 pos. 1 - 498 [ 20, -43] tr|A0A2H3GCH7|A0A2H3GCH7_GIBZA purple acid phosphatase OS=Gibberella zeae OX=5518 GN=FGRA07_03540 PE=3 SV=1
77.051 14724 pos. 6 - 495 [ 26, -43] tr|A0A0F7U1T8|A0A0F7U1T8_PENBI purple acid phosphatase OS=Penicillium brasilianum OX=104259 GN=PMG11_10120 PE=3 SV=1
77.056 14725 pos. 1 - 492 [ 27, -43] tr|W9JD99|W9JD99_FUSOX purple acid phosphatase OS=Fusarium oxysporum NRRL 32931 OX=660029 GN=FOYG_02061 PE=3 SV=1
77.056 14725 pos. 1 - 498 [ 20, -43] tr|A0A7S8DNY1|A0A7S8DNY1_FUSPS purple acid phosphatase OS=Fusarium pseudograminearum OX=101028 GN=HYE68_002628 PE=3 SV=1
77.061 14726 pos. 1 - 493 [ 27, -42] tr|A0A8H5WMF9|A0A8H5WMF9_9HYPO Acid phosphatase OS=Fusarium denticulatum OX=48507 GN=FDENT_11943 PE=4 SV=1
77.071 14728 pos. 16 - 508 [ 27, -42] tr|A0A8H5I9W8|A0A8H5I9W8_9HYPO Acid phosphatase OS=Fusarium mexicanum OX=751941 GN=FMEXI_12554 PE=4 SV=1
77.092 14732 pos. 1 - 493 [ 27, -42] tr|A0A8H5JQY8|A0A8H5JQY8_9HYPO Acid phosphatase OS=Fusarium phyllophilum OX=47803 GN=FPHYL_7144 PE=4 SV=1
77.092 14732 pos. 6 - 500 [ 26, -43] tr|A0A318Z3U8|A0A318Z3U8_9EURO purple acid phosphatase OS=Aspergillus saccharolyticus JOP 1030-1 OX=1450539 GN=BP01DRAFT_306674 PE=3 SV=1
77.108 14735 pos. 5 - 502 [ 20, -43] tr|A0A4U9F657|A0A4U9F657_GIBZA purple acid phosphatase OS=Gibberella zeae OX=5518 GN=MDC_LOCUS471783 PE=3 SV=1
77.128 14739 pos. 1 - 498 [ 20, -43] tr|A0A2T4GWT6|A0A2T4GWT6_FUSCU purple acid phosphatase OS=Fusarium culmorum OX=5516 GN=FCULG_00007080 PE=3 SV=1
77.134 14740 pos. 1 - 498 [ 20, -43] tr|A0A7S8HT72|A0A7S8HT72_FUSCU purple acid phosphatase OS=Fusarium culmorum OX=5516 GN=HYE67_002798 PE=3 SV=1
77.154 14744 pos. 8 - 500 [ 28, -42] tr|W3WV72|W3WV72_PESFW purple acid phosphatase OS=Pestalotiopsis fici (strain W106-1 / CGMCC3.15140) OX=1229662 GN=PFICI_09797 PE=3 SV=1
77.170 14747 pos. 1 - 491 [ 20, -43] tr|A0A366SC55|A0A366SC55_9HYPO purple acid phosphatase OS=Fusarium coffeatum OX=231269 GN=FIESC28_00988 PE=3 SV=1
77.232 14759 pos. 1 - 493 [ 27, -42] tr|A0A8H5P7W9|A0A8H5P7W9_9HYPO Acid phosphatase OS=Fusarium pseudocircinatum OX=56676 GN=FPCIR_5949 PE=4 SV=1
77.243 14761 pos. 1 - 499 [ 20, -42] tr|G3JRY3|G3JRY3_CORMM purple acid phosphatase OS=Cordyceps militaris (strain CM01) OX=983644 GN=CCM_08674 PE=3 SV=1
77.289 14770 pos. 1 - 497 [ 20, -43] tr|A0A1V6RI09|A0A1V6RI09_9EURO purple acid phosphatase OS=Penicillium vulpinum OX=29845 GN=PENVUL_c044G09476 PE=3 SV=1
77.300 14772 pos. 3 - 494 [ 24, -43] tr|M2LE39|M2LE39_BAUPA purple acid phosphatase OS=Baudoinia panamericana (strain UAMH 10762) OX=717646 GN=BAUCODRAFT_38268 PE=3 SV=1
77.315 14775 pos. 1 - 500 [ 20, -43] tr|A0A177BWR5|A0A177BWR5_9PLEO purple acid phosphatase OS=Paraphaeosphaeria sporulosa OX=1460663 GN=CC84DRAFT_1200384 PE=3 SV=1
77.341 14780 pos. 1 - 499 [ 20, -43] tr|A0A397GQW7|A0A397GQW7_9EURO purple acid phosphatase OS=Aspergillus turcosus OX=1245748 GN=CDV55_102169 PE=3 SV=1
77.362 14784 pos. 1 - 497 [ 20, -43] tr|A0A428NH39|A0A428NH39_9HYPO purple acid phosphatase OS=Fusarium sp. AF-6 OX=1325737 GN=CEP53_013573 PE=3 SV=1
77.362 14784 pos. 1 - 499 [ 20, -42] tr|A0A2H4SHB9|A0A2H4SHB9_CORMI purple acid phosphatase OS=Cordyceps militaris OX=73501 GN=A9K55_008927 PE=3 SV=1
77.372 14786 pos. 1 - 498 [ 20, -43] tr|A0A2L2THU4|A0A2L2THU4_9HYPO purple acid phosphatase OS=Fusarium venenatum OX=56646 PE=3 SV=1
77.414 14794 pos. 1 - 497 [ 20, -43] tr|A0A428SEY1|A0A428SEY1_9HYPO purple acid phosphatase OS=Fusarium ambrosium OX=131363 GN=CDV31_016092 PE=3 SV=1
77.429 14797 pos. 1 - 491 [ 20, -43] tr|A0A395T920|A0A395T920_9HYPO purple acid phosphatase OS=Fusarium longipes OX=694270 GN=FLONG3_736 PE=3 SV=1
77.435 14798 pos. 1 - 500 [ 20, -43] tr|A0A395I036|A0A395I036_ASPHC purple acid phosphatase OS=Aspergillus homomorphus (strain CBS 101889) OX=1450537 GN=BO97DRAFT_43157 PE=3 SV=1
77.455 14802 pos. 1 - 499 [ 20, -43] tr|A0A421DE62|A0A421DE62_9EURO purple acid phosphatase OS=Aspergillus turcosus OX=1245748 GN=CFD26_108389 PE=3 SV=1
77.481 14807 pos. 1 - 499 [ 20, -43] tr|A0A8H5WNC1|A0A8H5WNC1_FUSHE Acid phosphatase OS=Fusarium heterosporum OX=42747 GN=FHETE_6860 PE=4 SV=1
77.507 14812 pos. 11 - 500 [ 31, -43] tr|A0A1Y2EA00|A0A1Y2EA00_9PEZI purple acid phosphatase OS=Pseudomassariella vexata OX=1141098 GN=BCR38DRAFT_336142 PE=3 SV=1
77.528 14816 pos. 1 - 497 [ 20, -43] tr|A0A1F5LNM7|A0A1F5LNM7_9EURO purple acid phosphatase OS=Penicillium arizonense OX=1835702 GN=PENARI_c005G12315 PE=3 SV=1
77.559 14822 pos. 1 - 491 [ 20, -43] tr|A0A395MWK9|A0A395MWK9_9HYPO purple acid phosphatase OS=Fusarium flagelliforme OX=2675880 GN=FIE12Z_3887 PE=3 SV=1
77.559 14822 pos. 1 - 496 [ 20, -43] tr|A0A1V6PTJ0|A0A1V6PTJ0_9EURO purple acid phosphatase OS=Penicillium antarcticum OX=416450 GN=PENANT_c037G11775 PE=3 SV=1
77.611 14832 pos. 1 - 500 [ 20, -43] tr|A0A3D8RLK6|A0A3D8RLK6_9HELO purple acid phosphatase OS=Coleophoma cylindrospora OX=1849047 GN=BP6252_06065 PE=3 SV=1
77.621 14834 pos. 1 - 498 [ 20, -43] tr|A0A2K3Q9E1|A0A2K3Q9E1_9HYPO purple acid phosphatase OS=Tolypocladium capitatum OX=45235 GN=TCAP_05895 PE=3 SV=1
77.627 14835 pos. 1 - 497 [ 20, -43] tr|A0A3M2RJ04|A0A3M2RJ04_9HYPO purple acid phosphatase OS=Fusarium kuroshium OX=2010991 GN=CDV36_014018 PE=3 SV=1
77.627 14835 pos. 1 - 498 [ 20, -42] tr|A0A8H4KHY9|A0A8H4KHY9_9HYPO Acid phosphatase OS=Fusarium austroafricanum OX=2364996 GN=F53441_6803 PE=4 SV=1
77.627 14835 pos. 1 - 500 [ 20, -43] tr|A0A5N7BHN6|A0A5N7BHN6_9EURO purple acid phosphatase OS=Aspergillus bertholletiae OX=1226010 GN=BDV26DRAFT_301761 PE=3 SV=1
77.710 14851 pos. 1 - 500 [ 20, -42] tr|V5G6U6|V5G6U6_BYSSN purple acid phosphatase OS=Byssochlamys spectabilis (strain No. 5 / NBRC 109023) OX=1356009 GN=PVAR5_6406 PE=3 SV=1
77.860 14880 pos. 1 - 498 [ 20, -43] tr|A0A024SBH8|A0A024SBH8_HYPJR purple acid phosphatase OS=Hypocrea jecorina (strain ATCC 56765 / BCRC 32924 / NRRL 11460 / Rut C-30) OX=1344414 GN=M419DRAFT_34449 PE=3 SV=1
77.860 14880 pos. 1 - 498 [ 20, -43] tr|G0RHA2|G0RHA2_HYPJQ purple acid phosphatase OS=Hypocrea jecorina (strain QM6a) OX=431241 GN=TRIREDRAFT_60419 PE=3 SV=1
77.871 14882 pos. 1 - 501 [ 20, -43] tr|Q0D196|Q0D196_ASPTN purple acid phosphatase OS=Aspergillus terreus (strain NIH 2624 / FGSC A1156) OX=341663 GN=ATEG_00288 PE=3 SV=1
77.938 14895 pos. 1 - 499 [ 20, -43] tr|A0A8H3NPL0|A0A8H3NPL0_9EURO Acid phosphatase OS=Aspergillus udagawae OX=91492 GN=IFM51744_03292 PE=4 SV=1
77.948 14897 pos. 7 - 498 [ 27, -43] tr|A4DA60|A4DA60_ASPFU purple acid phosphatase OS=Neosartorya fumigata (strain ATCC MYA-4609 / Af293 / CBS 101355 / FGSC A1100) OX=330879 GN=AFUA_7G00800 PE=3 SV=1
77.969 14901 pos. 1 - 501 [ 20, -43] tr|A0A5M3YRD6|A0A5M3YRD6_ASPTE purple acid phosphatase OS=Aspergillus terreus OX=33178 GN=ATETN484_0003022900 PE=3 SV=1
77.980 14903 pos. 1 - 497 [ 20, -43] tr|A0A430LXR8|A0A430LXR8_9HYPO purple acid phosphatase OS=Fusarium euwallaceae OX=1147111 GN=BHE90_004992 PE=3 SV=1
77.980 14903 pos. 1 - 500 [ 20, -43] tr|A0A3D8SJF5|A0A3D8SJF5_9HELO purple acid phosphatase OS=Coleophoma crateriformis OX=565419 GN=BP5796_04233 PE=3 SV=1
78.042 14915 pos. 1 - 498 [ 20, -43] tr|A0A1Y2X0B2|A0A1Y2X0B2_9PEZI purple acid phosphatase OS=Daldinia sp. EC12 OX=1001832 GN=K445DRAFT_318753 PE=3 SV=1
78.042 14915 pos. 6 - 500 [ 26, -43] tr|A0A2V5I7F7|A0A2V5I7F7_9EURO purple acid phosphatase OS=Aspergillus indologenus CBS 114.80 OX=1450541 GN=BP00DRAFT_471986 PE=3 SV=1
78.057 14918 pos. 1 - 498 [ 20, -43] tr|A0A1T3C991|A0A1T3C991_9HYPO purple acid phosphatase OS=Trichoderma guizhouense OX=1491466 GN=A0O28_0045950 PE=3 SV=1
78.068 14920 pos. 7 - 498 [ 27, -43] tr|A0A0J5PKM8|A0A0J5PKM8_ASPFM purple acid phosphatase OS=Aspergillus fumigatus Z5 OX=1437362 GN=Y699_08778 PE=3 SV=1
78.068 14920 pos. 7 - 498 [ 27, -43] tr|A0A229XZM2|A0A229XZM2_ASPFM purple acid phosphatase OS=Neosartorya fumigata OX=746128 GN=CDV57_05273 PE=3 SV=1
78.083 14923 pos. 1 - 497 [ 20, -43] tr|A0A428PZ10|A0A428PZ10_9HYPO purple acid phosphatase OS=Fusarium sp. AF-8 OX=1325734 GN=CEP54_007857 PE=3 SV=1
78.083 14923 pos. 1 - 497 [ 20, -43] tr|A0A428RZQ2|A0A428RZQ2_9HYPO purple acid phosphatase OS=Fusarium floridanum OX=1325733 GN=CEP51_004762 PE=3 SV=1
78.089 14924 pos. 1 - 499 [ 20, -43] tr|A0A8H3NDN3|A0A8H3NDN3_9EURO Acid phosphatase OS=Aspergillus udagawae OX=91492 GN=IFM46972_03451 PE=4 SV=1
78.161 14938 pos. 1 - 498 [ 20, -43] tr|A0A2T4CBI6|A0A2T4CBI6_TRILO purple acid phosphatase OS=Trichoderma longibrachiatum ATCC 18648 OX=983965 GN=M440DRAFT_1373971 PE=3 SV=1
78.161 14938 pos. 6 - 496 [ 28, -43] tr|A0A1Y1ZYT8|A0A1Y1ZYT8_9PLEO purple acid phosphatase OS=Clohesyomyces aquaticus OX=1231657 GN=BCR34DRAFT_598586 PE=3 SV=1
78.192 14944 pos. 6 - 503 [ 26, -43] tr|A0A2V5GRQ3|A0A2V5GRQ3_ASPV1 purple acid phosphatase OS=Aspergillus violaceofuscus (strain CBS 115571) OX=1450538 GN=BO99DRAFT_38956 PE=3 SV=1
78.203 14946 pos. 3 - 509 [ 24, -43] tr|A0A507BHV5|A0A507BHV5_9PEZI purple acid phosphatase OS=Phialemoniopsis curvata OX=1093900 GN=E0L32_011176 PE=3 SV=1
78.234 14952 pos. 2 - 481 [ 39, -43] tr|A0A0C3HPX8|A0A0C3HPX8_9PEZI purple acid phosphatase OS=Oidiodendron maius Zn OX=913774 GN=OIDMADRAFT_192734 PE=3 SV=1
78.239 14953 pos. 6 - 500 [ 26, -43] tr|A0A8G1RCR5|A0A8G1RCR5_9EURO Acid phosphatase OS=Aspergillus fijiensis CBS 313.89 OX=1448319 GN=BO72DRAFT_443099 PE=4 SV=1
78.244 14954 pos. 7 - 500 [ 27, -43] tr|A0A1L9WEW0|A0A1L9WEW0_ASPA1 purple acid phosphatase OS=Aspergillus aculeatus (strain ATCC 16872 / CBS 172.66 / WB 5094) OX=690307 GN=ASPACDRAFT_55626 PE=3 SV=1
78.265 14958 pos. 1 - 498 [ 20, -43] tr|A0A2N1L4E4|A0A2N1L4E4_TRIHA purple acid phosphatase OS=Trichoderma harzianum OX=5544 GN=CI102_12826 PE=3 SV=1
78.265 14958 pos. 1 - 498 [ 20, -43] tr|A0A2T4AMR3|A0A2T4AMR3_TRIHA purple acid phosphatase OS=Trichoderma harzianum CBS 226.95 OX=983964 GN=M431DRAFT_3339 PE=3 SV=1
78.312 14967 pos. 1 - 499 [ 20, -43] tr|A0A179HKI4|A0A179HKI4_PURLI purple acid phosphatase OS=Purpureocillium lilacinum OX=33203 GN=VFPFJ_06393 PE=3 SV=1
78.327 14970 pos. 1 - 499 [ 20, -43] tr|A0A179HC52|A0A179HC52_PURLI purple acid phosphatase OS=Purpureocillium lilacinum OX=33203 GN=PCL_02245 PE=3 SV=1
78.332 14971 pos. 1 - 513 [ 20, -43] tr|A0A0S7DST7|A0A0S7DST7_9EURO purple acid phosphatase OS=Aspergillus lentulus OX=293939 GN=ALT_2769 PE=3 SV=1
78.343 14973 pos. 4 - 495 [ 27, -43] tr|A0A1Y2W6C3|A0A1Y2W6C3_9PEZI purple acid phosphatase OS=Hypoxylon sp. CI-4A OX=1001833 GN=M426DRAFT_319888 PE=3 SV=1
78.364 14977 pos. 1 - 498 [ 20, -43] tr|A0A0G0A3L3|A0A0G0A3L3_TRIHA purple acid phosphatase OS=Trichoderma harzianum OX=5544 GN=THAR02_08032 PE=3 SV=1
78.369 14978 pos. 1 - 498 [ 20, -43] tr|A0A2T4AXF2|A0A2T4AXF2_9HYPO purple acid phosphatase OS=Trichoderma citrinoviride OX=58853 GN=BBK36DRAFT_1173200 PE=3 SV=1
78.374 14979 pos. 1 - 498 [ 20, -43] tr|G9MZW9|G9MZW9_HYPVG purple acid phosphatase OS=Hypocrea virens (strain Gv29-8 / FGSC 10586) OX=413071 GN=TRIVIDRAFT_58624 PE=3 SV=1
78.400 14984 pos. 1 - 498 [ 20, -43] tr|A0A8G0L6S5|A0A8G0L6S5_9HYPO purple acid phosphatase OS=Trichoderma simmonsii OX=1491479 GN=H0G86_002509 PE=4 SV=1
78.400 14984 pos. 6 - 498 [ 26, -43] tr|A0A5N5X2A3|A0A5N5X2A3_9EURO purple acid phosphatase OS=Aspergillus leporis OX=41062 GN=BDV29DRAFT_201140 PE=3 SV=1
78.431 14990 pos. 1 - 498 [ 20, -43] tr|A1D8V4|A1D8V4_NEOFI purple acid phosphatase OS=Neosartorya fischeri (strain ATCC 1020 / DSM 3700 / CBS 544.65 / FGSC A1164 / JCM 1740 / NRRL 181 / WB 181) OX=331117 GN=NFIA_113450 PE=3 SV=1
78.509 15005 pos. 10 - 500 [ 30, -43] tr|A0A5N6I1D1|A0A5N6I1D1_9EURO purple acid phosphatase OS=Aspergillus pseudonomiae OX=1506151 GN=BDV32DRAFT_58530 PE=3 SV=1
78.602 15023 pos. 10 - 500 [ 30, -43] tr|A0A5N7DFB4|A0A5N7DFB4_9EURO purple acid phosphatase OS=Aspergillus pseudonomiae OX=1506151 GN=BDV37DRAFT_115545 PE=3 SV=1
78.608 15024 pos. 1 - 500 [ 20, -43] tr|A0A5N6V3F6|A0A5N6V3F6_9EURO purple acid phosphatase OS=Aspergillus tamarii OX=41984 GN=BDV40DRAFT_286184 PE=3 SV=1
78.613 15025 pos. 10 - 500 [ 30, -43] tr|A0A1F8AHW5|A0A1F8AHW5_9EURO purple acid phosphatase OS=Aspergillus bombycis OX=109264 GN=ABOM_000077 PE=3 SV=1
78.634 15029 pos. 10 - 500 [ 30, -43] tr|A0A0L1J6D3|A0A0L1J6D3_ASPNO purple acid phosphatase OS=Aspergillus nomiae NRRL 13137 OX=1509407 GN=ANOM_004210 PE=3 SV=1
78.659 15034 pos. 1 - 498 [ 20, -43] tr|A0A2H2ZK42|A0A2H2ZK42_TRIPA purple acid phosphatase OS=Trichoderma parareesei OX=858221 GN=A9Z42_0000050 PE=3 SV=1
78.701 15042 pos. 1 - 498 [ 20, -43] tr|A0A830I980|A0A830I980_9EURO purple acid phosphatase OS=Aspergillus lentulus OX=293939 GN=ALT_009750 PE=3 SV=1
78.758 15053 pos. 1 - 500 [ 20, -43] tr|A0A5N7ELG6|A0A5N7ELG6_9EURO purple acid phosphatase OS=Aspergillus pseudocaelatus OX=1825620 GN=BDV36DRAFT_307854 PE=3 SV=1
78.763 15054 pos. 1 - 500 [ 20, -43] tr|A0A5N7AJ71|A0A5N7AJ71_9EURO purple acid phosphatase OS=Aspergillus caelatus OX=61420 GN=BDV27DRAFT_171674 PE=3 SV=1
78.794 15060 pos. 1 - 498 [ 20, -43] tr|A0A1Y2TZV0|A0A1Y2TZV0_9PEZI purple acid phosphatase OS=Hypoxylon sp. EC38 OX=1001937 GN=K449DRAFT_420909 PE=3 SV=1
78.836 15068 pos. 484 - 968 [ 34, -43] tr|A0A3S4DAE9|A0A3S4DAE9_9PEZI purple acid phosphatase OS=Thermothielavioides terrestris OX=2587410 GN=TT172_LOCUS9542 PE=3 SV=1
78.841 15069 pos. 1 - 498 [ 20, -43] tr|A0A397I0M0|A0A397I0M0_9EURO purple acid phosphatase OS=Aspergillus thermomutatus OX=41047 GN=CDV56_108240 PE=3 SV=1
78.877 15076 pos. 1 - 498 [ 20, -43] tr|A0A1Y2UXQ5|A0A1Y2UXQ5_9PEZI purple acid phosphatase OS=Hypoxylon sp. CO27-5 OX=1001938 GN=M434DRAFT_374588 PE=3 SV=1
78.898 15080 pos. 1 - 498 [ 20, -43] tr|A0A2P4ZK50|A0A2P4ZK50_9HYPO purple acid phosphatase OS=Trichoderma gamsii OX=398673 GN=TGAM01_v206594 PE=3 SV=1
78.909 15082 pos. 1 - 500 [ 20, -43] tr|A0A5N6T0D9|A0A5N6T0D9_ASPPS purple acid phosphatase OS=Aspergillus pseudotamarii OX=132259 GN=BDV38DRAFT_55554 PE=3 SV=1
78.992 15098 pos. 6 - 493 [ 31, -43] tr|G2RGK6|G2RGK6_THETT purple acid phosphatase OS=Thermothielavioides terrestris (strain ATCC 38088 / NRRL 8126) OX=578455 GN=THITE_2093391 PE=3 SV=1
79.012 15102 pos. 1 - 498 [ 20, -43] tr|A0A2K0TSK8|A0A2K0TSK8_9HYPO purple acid phosphatase OS=Trichoderma gamsii OX=398673 GN=TGAMA5MH_00412 PE=3 SV=1
79.023 15104 pos. 1 - 498 [ 20, -43] tr|A0A2K0TFX4|A0A2K0TFX4_TRIHA purple acid phosphatase OS=Trichoderma harzianum OX=5544 GN=THARTR1_11042 PE=3 SV=1
79.106 15120 pos. 1 - 500 [ 20, -43] tr|A0A5N6VVH5|A0A5N6VVH5_9EURO purple acid phosphatase OS=Aspergillus transmontanensis OX=1034304 GN=BDV41DRAFT_577551 PE=3 SV=1
79.111 15121 pos. 1 - 500 [ 20, -43] tr|A0A2G7FNQ8|A0A2G7FNQ8_9EURO purple acid phosphatase OS=Aspergillus arachidicola OX=656916 GN=AARAC_000061 PE=3 SV=1
79.163 15131 pos. 1 - 500 [ 20, -43] tr|A0A5N6F273|A0A5N6F273_9EURO purple acid phosphatase OS=Aspergillus novoparasiticus OX=986946 GN=BDV33DRAFT_229005 PE=3 SV=1
79.168 15132 pos. 1 - 500 [ 20, -43] tr|A0A5N6JAR7|A0A5N6JAR7_9EURO purple acid phosphatase OS=Aspergillus minisclerotigenes OX=656917 GN=BDV30DRAFT_247066 PE=3 SV=1
79.189 15136 pos. 1 - 500 [ 20, -43] tr|Q2UII9|Q2UII9_ASPOR purple acid phosphatase OS=Aspergillus oryzae (strain ATCC 42149 / RIB 40) OX=510516 GN=AO090023000038 PE=3 SV=1
79.210 15140 pos. 1 - 500 [ 20, -43] tr|A0A5N6XL80|A0A5N6XL80_9EURO purple acid phosphatase OS=Aspergillus sergii OX=1034303 GN=BDV39DRAFT_212035 PE=3 SV=1
79.230 15144 pos. 1 - 500 [ 20, -43] tr|A0A5N6DS46|A0A5N6DS46_ASPPA purple acid phosphatase OS=Aspergillus parasiticus OX=5067 GN=BDV34DRAFT_233590 PE=3 SV=1
79.334 15164 pos. 1 - 498 [ 20, -43] tr|G9P6D2|G9P6D2_HYPAI purple acid phosphatase OS=Hypocrea atroviridis (strain ATCC 20476 / IMI 206040) OX=452589 GN=TRIATDRAFT_302413 PE=3 SV=1
79.350 15167 pos. 8 - 500 [ 28, -43] tr|A0A194WWR0|A0A194WWR0_9HELO purple acid phosphatase OS=Mollisia scopiformis OX=149040 GN=LY89DRAFT_709614 PE=3 SV=1
79.370 15171 pos. 1 - 500 [ 20, -43] tr|A0A364MJ42|A0A364MJ42_ASPFL purple acid phosphatase OS=Aspergillus flavus OX=5059 GN=BDV35DRAFT_376827 PE=3 SV=1
79.370 15171 pos. 1 - 500 [ 20, -43] tr|B8N7N3|B8N7N3_ASPFN purple acid phosphatase OS=Aspergillus flavus (strain ATCC 200026 / FGSC A1120 / IAM 13836 / NRRL 3357 / JCM 12722 / SRRC 167) OX=332952 GN=AFLA_104760 PE=3 SV=1
79.370 15171 pos. 1 - 500 [ 20, -43] tr|I8TLK5|I8TLK5_ASPO3 purple acid phosphatase OS=Aspergillus oryzae (strain 3.042) OX=1160506 GN=Ao3042_08647 PE=3 SV=1
79.376 15172 pos. 1 - 500 [ 24, -43] tr|A0A1L7WHP8|A0A1L7WHP8_9HELO purple acid phosphatase OS=Phialocephala subalpina OX=576137 GN=PAC_02167 PE=3 SV=1
79.417 15180 pos. 863 - 1373 [ 5, -43] tr|A0A2P2HBA3|A0A2P2HBA3_ASPFA purple acid phosphatase OS=Aspergillus flavus (strain ATCC MYA-384 / AF70) OX=1392242 GN=AFLA70_50g003881 PE=3 SV=1
79.537 15203 pos. 1 - 500 [ 20, -43] tr|A0A3E2GVU8|A0A3E2GVU8_SCYLI purple acid phosphatase (fragment) OS=Scytalidium lignicola OX=5539 GN=B7463_g11131 PE=3 SV=1
79.609 15217 pos. 1 - 498 [ 20, -43] tr|A0A2T3ZD11|A0A2T3ZD11_9HYPO purple acid phosphatase OS=Trichoderma asperellum CBS 433.97 OX=1042311 GN=M441DRAFT_136560 PE=3 SV=1
80.035 15299 pos. 1 - 499 [ 20, -43] tr|A0A2J6S554|A0A2J6S554_9HELO purple acid phosphatase OS=Hyaloscypha variabilis F OX=1149755 GN=L207DRAFT_479453 PE=3 SV=1

## Sheet: Fungal Phos & Phy UniprotKB
8.605 1536 pos. 16 - 300 [ 157, -79] tr|A0A163MP35|A0A163MP35_ABSGL Acid phosphatase OS=Absidia glauca OX=4829 GN=ABSGL_12769.1 scaffold 13503 PE=4 SV=1
8.963 1605 pos. 164 - 592 [ 57, -51] tr|A0A1Y2A9A6|A0A1Y2A9A6_9FUNG Purple acid phosphatase OS=Neocallimastix californiae OX=1754190 GN=LY90DRAFT_464376 PE=3 SV=1
8.989 1610 pos. 108 - 477 [ 57, -108] tr|A0A1Y1XK63|A0A1Y1XK63_9FUNG Purple acid phosphatase OS=Anaeromyces robustus OX=1754192 GN=BCR32DRAFT_290518 PE=3 SV=1
9.077 1627 pos. 123 - 603 [ 57, -48] tr|A0A1Y1XJT9|A0A1Y1XJT9_9FUNG Purple acid phosphatase OS=Anaeromyces robustus OX=1754192 GN=BCR32DRAFT_229319 PE=3 SV=1
9.155 1642 pos. 28 - 101 [ 413, -65] tr|W6Q0B6|W6Q0B6_PENRF Iron/zinc purple acid phosphatase-like C-terminal domain OS=Penicillium roqueforti (strain FM164) OX=1365484 GN=PROQFM164_S01g003538 PE=4 SV=1
9.254 1661 pos. 75 - 505 [ 60, -49] tr|A0A1Y3NAE2|A0A1Y3NAE2_PIRSE Purple acid phosphatase OS=Piromyces sp. (strain E2) OX=73868 GN=PIROE2DRAFT_12467 PE=3 SV=1
9.254 1661 pos. 163 - 568 [ 57, -51] tr|A0A1Y2A8N5|A0A1Y2A8N5_9FUNG Purple acid phosphatase OS=Neocallimastix californiae OX=1754190 GN=LY90DRAFT_677162 PE=3 SV=1
9.311 1672 pos. 98 - 449 [ 57, -108] tr|A0A1Y2A3U0|A0A1Y2A3U0_9FUNG Purple acid phosphatase OS=Neocallimastix californiae OX=1754190 GN=LY90DRAFT_464557 PE=3 SV=1
9.331 1676 pos. 131 - 533 [ 54, -78] tr|A0A1Y3NGE4|A0A1Y3NGE4_PIRSE Purple acid phosphatase (Fragment) OS=Piromyces sp. (strain E2) OX=73868 GN=PIROE2DRAFT_6118 PE=3 SV=1
9.357 1681 pos. 173 - 526 [ 60, -108] tr|A0A1Y1XJT4|A0A1Y1XJT4_9FUNG Purple acid phosphatase OS=Anaeromyces robustus OX=1754192 GN=BCR32DRAFT_67282 PE=3 SV=1
9.575 1723 pos. 52 - 483 [ 57, -46] tr|A0A1Y2A3V2|A0A1Y2A3V2_9FUNG Purple acid phosphatase OS=Neocallimastix californiae OX=1754190 GN=LY90DRAFT_517642 PE=3 SV=1
9.648 1737 pos. 250 - 662 [ 56, -65] tr|A0A1Y2D221|A0A1Y2D221_9FUNG Purple acid phosphatase OS=Neocallimastix californiae OX=1754190 GN=LY90DRAFT_456468 PE=3 SV=1
9.664 1740 pos. 1 - 406 [ 20, -117] sp|P20584|PPA1_ASPNG Phosphate-repressible acid phosphatase OS=Aspergillus niger OX=5061 GN=pacA PE=3 SV=1
9.752 1757 pos. 118 - 518 [ 55, -84] tr|A0A1Y1XJX9|A0A1Y1XJX9_9FUNG Purple acid phosphatase OS=Anaeromyces robustus OX=1754192 GN=BCR32DRAFT_265313 PE=3 SV=1
9.835 1773 pos. 101 - 493 [ 57, -74] tr|A0A2S1TZ51|A0A2S1TZ51_9FUNG Purple acid phosphatase (Fragment) OS=Pecoramyces ruminantium OX=1987568 PE=2 SV=1
9.840 1774 pos. 145 - 580 [ 60, -53] tr|A0A1Y1VCW2|A0A1Y1VCW2_9FUNG Purple acid phosphatase (Fragment) OS=Piromyces finnis OX=1754191 GN=BCR36DRAFT_245619 PE=3 SV=1
9.866 1779 pos. 101 - 453 [ 57, -108] tr|A0A1Y2A3U4|A0A1Y2A3U4_9FUNG Purple acid phosphatase OS=Neocallimastix californiae OX=1754190 GN=LY90DRAFT_391851 PE=3 SV=1
9.928 1791 pos. 140 - 573 [ 57, -52] tr|A0A1Y1VE46|A0A1Y1VE46_9FUNG Purple acid phosphatase OS=Piromyces finnis OX=1754191 GN=BCR36DRAFT_582426 PE=3 SV=1
9.944 1794 pos. 134 - 505 [ 57, -108] tr|A0A1Y2E5T2|A0A1Y2E5T2_9FUNG Purple acid phosphatase OS=Neocallimastix californiae OX=1754190 GN=LY90DRAFT_219071 PE=3 SV=1
9.991 1803 pos. 100 - 491 [ 57, -74] tr|A0A1Y2EGL3|A0A1Y2EGL3_9FUNG Purple acid phosphatase OS=Neocallimastix californiae OX=1754190 GN=LY90DRAFT_504126 PE=3 SV=1
10.032 1811 pos. 175 - 578 [ 57, -83] tr|A0A1Y1XJ59|A0A1Y1XJ59_9FUNG Purple acid phosphatase OS=Anaeromyces robustus OX=1754192 GN=BCR32DRAFT_290526 PE=3 SV=1
10.074 1819 pos. 101 - 454 [ 61, -102] tr|A0A1Y3MX13|A0A1Y3MX13_PIRSE Purple acid phosphatase OS=Piromyces sp. (strain E2) OX=73868 GN=PIROE2DRAFT_14139 PE=3 SV=1
10.094 1823 pos. 196 - 549 [ 62, -108] tr|A0A1Y3MX08|A0A1Y3MX08_PIRSE Purple acid phosphatase OS=Piromyces sp. (strain E2) OX=73868 GN=PIROE2DRAFT_63320 PE=3 SV=1
10.193 1842 pos. 133 - 542 [ 57, -78] tr|A0A1Y1VL52|A0A1Y1VL52_9FUNG Purple acid phosphatase OS=Piromyces finnis OX=1754191 GN=BCR36DRAFT_275555 PE=3 SV=1
10.224 1848 pos. 123 - 519 [ 57, -78] tr|A0A1Y3NBF1|A0A1Y3NBF1_PIRSE Purple acid phosphatase (Fragment) OS=Piromyces sp. (strain E2) OX=73868 GN=PIROE2DRAFT_8300 PE=3 SV=1
10.286 1860 pos. 248 - 624 [ 57, -108] tr|A0A1Y2D293|A0A1Y2D293_9FUNG Purple acid phosphatase OS=Neocallimastix californiae OX=1754190 GN=LY90DRAFT_456457 PE=3 SV=1
10.312 1865 pos. 1 - 368 [ 66, -108] tr|A0A1Y3MQ33|A0A1Y3MQ33_PIRSE Purple acid phosphatase OS=Piromyces sp. (strain E2) OX=73868 GN=PIROE2DRAFT_65693 PE=3 SV=1
10.349 1872 pos. 94 - 461 [ 57, -107] tr|A0A1Y1VL49|A0A1Y1VL49_9FUNG Purple acid phosphatase OS=Piromyces finnis OX=1754191 GN=BCR36DRAFT_579819 PE=3 SV=1
10.390 1880 pos. 5 - 382 [ 62, -108] tr|A0A1Y3MUE5|A0A1Y3MUE5_PIRSE Purple acid phosphatase OS=Piromyces sp. (strain E2) OX=73868 GN=PIROE2DRAFT_65598 PE=3 SV=1
10.411 1884 pos. 80 - 289 [ 58, -314] tr|A0A0C2F9J4|A0A0C2F9J4_9PEZI Purple acid phosphatase N-terminal domain-containing protein OS=Sporothrix brasiliensis 5110 OX=1398154 GN=SPBR_05228 PE=4 SV=1
10.437 1889 pos. 128 - 515 [ 60, -78] tr|A0A1Y1XJS8|A0A1Y1XJS8_9FUNG Purple acid phosphatase OS=Anaeromyces robustus OX=1754192 GN=BCR32DRAFT_290343 PE=3 SV=1
10.458 1893 pos. 2 - 145 [ 370, -47] tr|A0A395M6B2|A0A395M6B2_9HYPO Acid phosphatase OS=Fusarium flagelliforme OX=2675880 GN=FIE12Z_12365 PE=4 SV=1
10.598 1920 pos. 107 - 459 [ 56, -112] tr|A0A1Y3N5A3|A0A1Y3N5A3_PIRSE Purple acid phosphatase (Fragment) OS=Piromyces sp. (strain E2) OX=73868 GN=PIROE2DRAFT_14600 PE=3 SV=1
10.634 1927 pos. 153 - 521 [ 57, -103] tr|A0A1Y1XK72|A0A1Y1XK72_9FUNG Purple acid phosphatase OS=Anaeromyces robustus OX=1754192 GN=BCR32DRAFT_265492 PE=3 SV=1
10.645 1929 pos. 97 - 458 [ 56, -108] tr|A0A1Y2E5M8|A0A1Y2E5M8_9FUNG Purple acid phosphatase OS=Neocallimastix californiae OX=1754190 GN=LY90DRAFT_667808 PE=3 SV=1
10.691 1938 pos. 143 - 554 [ 57, -78] tr|A0A1Y1XJ06|A0A1Y1XJ06_9FUNG Purple acid phosphatase OS=Anaeromyces robustus OX=1754192 GN=BCR32DRAFT_290519 PE=3 SV=1
10.691 1938 pos. 199 - 574 [ 62, -84] tr|A0A1Y3MX01|A0A1Y3MX01_PIRSE Purple acid phosphatase OS=Piromyces sp. (strain E2) OX=73868 GN=PIROE2DRAFT_14140 PE=3 SV=1
10.702 1940 pos. 174 - 538 [ 57, -108] tr|A0A1Y1VM23|A0A1Y1VM23_9FUNG Purple acid phosphatase OS=Piromyces finnis OX=1754191 GN=BCR36DRAFT_89219 PE=3 SV=1
10.717 1943 pos. 172 - 556 [ 57, -92] tr|A0A1Y1XIZ8|A0A1Y1XIZ8_9FUNG Purple acid phosphatase OS=Anaeromyces robustus OX=1754192 GN=BCR32DRAFT_276074 PE=3 SV=1
10.785 1956 pos. 65 - 480 [ 56, -49] tr|A0A1Y3NGF0|A0A1Y3NGF0_PIRSE Purple acid phosphatase (Fragment) OS=Piromyces sp. (strain E2) OX=73868 GN=PIROE2DRAFT_6136 PE=3 SV=1
10.805 1960 pos. 152 - 566 [ 57, -51] tr|A0A1Y1XJU2|A0A1Y1XJU2_9FUNG Purple acid phosphatase OS=Anaeromyces robustus OX=1754192 GN=BCR32DRAFT_241589 PE=3 SV=1
10.837 1966 pos. 1 - 170 [ 54, -315] tr|Q4WHW5|Q4WHW5_ASPFU Acid phosphatase OS=Aspergillus fumigatus (strain ATCC MYA-4609 / CBS 101355 / FGSC A1100 / Af293) OX=330879 GN=AFUA_2G03960 PE=4 SV=1
10.894 1977 pos. 21 - 387 [ 53, -111] tr|A0AA38XK23|A0AA38XK23_9EURO Purple acid phosphatase OS=Knufia peltigerae OX=1002370 GN=H2204_014373 PE=3 SV=1
10.930 1984 pos. 1 - 170 [ 54, -315] tr|B0XUR8|B0XUR8_ASPFC Acid phosphatase OS=Aspergillus fumigatus (strain CBS 144.89 / FGSC A1163 / CEA10) OX=451804 GN=AFUB_021030 PE=4 SV=1
10.951 1988 pos. 185 - 557 [ 57, -107] tr|A0A1Y2D256|A0A1Y2D256_9FUNG Purple acid phosphatase OS=Neocallimastix californiae OX=1754190 GN=LY90DRAFT_702584 PE=3 SV=1
10.977 1993 pos. 168 - 553 [ 57, -84] tr|A0A1Y1XJ05|A0A1Y1XJ05_9FUNG Purple acid phosphatase OS=Anaeromyces robustus OX=1754192 GN=BCR32DRAFT_325323 PE=3 SV=1
11.008 1999 pos. 37 - 471 [ 57, -51] tr|A0A1Y3N189|A0A1Y3N189_PIRSE Purple acid phosphatase OS=Piromyces sp. (strain E2) OX=73868 GN=PIROE2DRAFT_12471 PE=3 SV=1
11.060 2009 pos. 170 - 573 [ 57, -76] tr|A0A1Y1V614|A0A1Y1V614_9FUNG Purple acid phosphatase OS=Piromyces finnis OX=1754191 GN=BCR36DRAFT_356209 PE=3 SV=1
11.070 2011 pos. 152 - 563 [ 57, -74] tr|A0A1Y2D212|A0A1Y2D212_9FUNG Purple acid phosphatase OS=Neocallimastix californiae OX=1754190 GN=LY90DRAFT_383375 PE=3 SV=1
11.153 2027 pos. 140 - 518 [ 57, -108] tr|A0A1Y1VE67|A0A1Y1VE67_9FUNG Purple acid phosphatase OS=Piromyces finnis OX=1754191 GN=BCR36DRAFT_349810 PE=4 SV=1
11.153 2027 pos. 147 - 543 [ 57, -78] tr|A0A1Y1V6P7|A0A1Y1V6P7_9FUNG Purple acid phosphatase OS=Piromyces finnis OX=1754191 GN=BCR36DRAFT_329929 PE=3 SV=1
11.195 2035 pos. 133 - 499 [ 57, -107] tr|A0A1Y3NND2|A0A1Y3NND2_PIRSE Purple acid phosphatase OS=Piromyces sp. (strain E2) OX=73868 GN=PIROE2DRAFT_6130 PE=3 SV=1
11.262 2048 pos. 35 - 468 [ 56, -52] tr|A0A1Y3NKM4|A0A1Y3NKM4_PIRSE Purple acid phosphatase OS=Piromyces sp. (strain E2) OX=73868 GN=PIROE2DRAFT_6127 PE=3 SV=1
11.501 2094 pos. 102 - 458 [ 60, -108] tr|A0A1Y2E8F6|A0A1Y2E8F6_9FUNG Purple acid phosphatase OS=Neocallimastix californiae OX=1754190 GN=LY90DRAFT_667699 PE=3 SV=1
11.542 2102 pos. 150 - 578 [ 62, -43] tr|A0A1Y1VL46|A0A1Y1VL46_9FUNG Purple acid phosphatase OS=Piromyces finnis OX=1754191 GN=BCR36DRAFT_276092 PE=3 SV=1
11.703 2133 pos. 48 - 434 [ 57, -94] tr|A0A1Y3N6J5|A0A1Y3N6J5_PIRSE Purple acid phosphatase (Fragment) OS=Piromyces sp. (strain E2) OX=73868 GN=PIROE2DRAFT_12480 PE=3 SV=1
11.708 2134 pos. 234 - 665 [ 57, -47] tr|A0A1Y2D214|A0A1Y2D214_9FUNG Purple acid phosphatase OS=Neocallimastix californiae OX=1754190 GN=LY90DRAFT_702582 PE=3 SV=1
11.740 2140 pos. 2 - 93 [ 416, -43] tr|A0A9W8TM22|A0A9W8TM22_9PEZI Iron/zinc purple acid phosphatase-like C-terminal domain-containing protein OS=Xylaria arbuscula OX=114810 GN=NPX13_g5791 PE=4 SV=1
11.745 2141 pos. 37 - 376 [ 57, -146] tr|A0A8H7VEP1|A0A8H7VEP1_9FUNG Purple acid phosphatase OS=Circinella minor OX=1195481 GN=INT45_009078 PE=3 SV=1
12.591 2304 pos. 216 - 558 [ 59, -108] tr|F4PFX3|F4PFX3_BATDJ Purple acid phosphatase OS=Batrachochytrium dendrobatidis (strain JAM81 / FGSC 10211) OX=684364 GN=BATDEDRAFT_93265 PE=3 SV=1
12.855 2355 pos. 1 - 106 [ 291, -116] tr|A0A397GE52|A0A397GE52_9EURO Iron/zinc purple acid phosphatase-like C-terminal domain-containing protein OS=Aspergillus turcosus OX=1245748 GN=CDV55_102577 PE=4 SV=1
13.400 2460 pos. 1 - 433 [ 1, -79] tr|A0A367KST6|A0A367KST6_RHIST Purple acid phosphatase (Fragment) OS=Rhizopus stolonifer OX=4846 GN=PRP22_3 PE=3 SV=1
14.002 2576 pos. 1 - 190 [ 291, -49] tr|A0A0C2T2L3|A0A0C2T2L3_AMAMK Iron/zinc purple acid phosphatase-like C-terminal domain-containing protein OS=Amanita muscaria (strain Koide BX008) OX=946122 GN=M378DRAFT_910226 PE=4 SV=1
14.008 2577 pos. 4 - 355 [ 70, -78] tr|A0A0C9MCY3|A0A0C9MCY3_9FUNG Purple acid phosphatase OS=Mucor ambiguus OX=91626 GN=MAM1_0208c08020 PE=4 SV=1
14.075 2590 pos. 78 - 351 [ 58, -229] tr|A0A094IIQ5|A0A094IIQ5_9PEZI Purple acid phosphatase N-terminal domain-containing protein OS=Pseudogymnoascus sp. VKM F-4520 OX=1420915 GN=V502_03272 PE=4 SV=1
14.553 2682 pos. 27 - 352 [ 54, -270] tr|V5FXX8|V5FXX8_BYSSN Acid phosphatase OS=Byssochlamys spectabilis (strain No. 5 / NBRC 109023) OX=1356009 GN=PVAR5_2082 PE=4 SV=1
14.765 2723 pos. 19 - 115 [ 407, -48] tr|A0AAD7VTP5|A0AAD7VTP5_9ASCO Iron/zinc purple acid phosphatase-like protein C-domain-containing protein OS=Lipomyces tetrasporus OX=54092 GN=POJ06DRAFT_288489 PE=4 SV=1
15.087 2785 pos. 58 - 506 [ 3, -84] tr|A0A261XU89|A0A261XU89_9FUNG Purple acid phosphatase (Fragment) OS=Bifiguratus adelaidae OX=1938954 GN=BZG36_05102 PE=3 SV=1
15.357 2837 pos. 43 - 406 [ 53, -78] tr|S2J469|S2J469_MUCC1 Purple acid phosphatase OS=Mucor circinelloides f. circinelloides (strain 1006PhL) OX=1220926 GN=HMPREF1544_08280 PE=3 SV=1
16.078 2976 pos. 55 - 420 [ 53, -78] tr|A0A8H4BK83|A0A8H4BK83_MUCCL Purple acid phosphatase OS=Mucor circinelloides f. lusitanicus OX=29924 GN=FB192DRAFT_1472195 PE=3 SV=1
16.136 2987 pos. 1 - 439 [ 20, -79] tr|A0A8H7RCF8|A0A8H7RCF8_9FUNG Purple acid phosphatase OS=Mucor plumbeus OX=97098 GN=INT46_001971 PE=3 SV=1
16.229 3005 pos. 1 - 215 [ 291, -47] tr|A0A9W8U5G0|A0A9W8U5G0_9HYPO Acid phosphatase OS=Fusarium irregulare OX=2494466 GN=NW766_011838 PE=4 SV=1
16.229 3005 pos. 34 - 446 [ 60, -78] tr|A0A8H7VJ09|A0A8H7VJ09_9FUNG Purple acid phosphatase OS=Circinella minor OX=1195481 GN=INT45_007876 PE=3 SV=1
16.385 3035 pos. 64 - 426 [ 31, -88] tr|A0A0B7NQ03|A0A0B7NQ03_9FUNG Purple acid phosphatase OS=Parasitella parasitica OX=35722 GN=PARPA_11918.1 scaffold 44722 PE=3 SV=1
16.577 3072 pos. 22 - 441 [ 52, -77] tr|A0A433PZ77|A0A433PZ77_9FUNG Purple acid phosphatase OS=Endogone sp. FLAS-F59071 OX=2340872 GN=BC937DRAFT_86765 PE=3 SV=1
16.738 3103 pos. 1 - 108 [ 396, -48] tr|A0A8H4SRW7|A0A8H4SRW7_9HYPO Iron/zinc purple acid phosphatase-like C-terminal domain-containing protein OS=Fusarium sp. NRRL 66182 OX=2692428 GN=F66182_18666 PE=4 SV=1
16.743 3104 pos. 11 - 375 [ 57, -79] tr|A0A1X0SDI6|A0A1X0SDI6_RHIZD Purple acid phosphatase OS=Rhizopus microsporus OX=58291 GN=BCV71DRAFT_241050 PE=3 SV=1
16.805 3116 pos. 64 - 484 [ 50, -51] tr|A0A8H7RHT0|A0A8H7RHT0_9FUNG Purple acid phosphatase OS=Mucor saturninus OX=64648 GN=INT47_008806 PE=3 SV=1
16.815 3118 pos. 1 - 412 [ 20, -105] tr|A0A9P7CGK0|A0A9P7CGK0_RHIOR Purple acid phosphatase OS=Rhizopus oryzae OX=64495 GN=G6F51_000598 PE=3 SV=1
16.815 3118 pos. 1 - 412 [ 20, -105] tr|A0A9P7CU20|A0A9P7CU20_9FUNG Purple acid phosphatase OS=Rhizopus delemar OX=936053 GN=G6F50_000463 PE=3 SV=1
16.831 3121 pos. 11 - 375 [ 57, -79] tr|A0A1X0R056|A0A1X0R056_RHIZD Purple acid phosphatase OS=Rhizopus microsporus var. microsporus OX=86635 GN=BCV72DRAFT_250613 PE=3 SV=1
16.909 3136 pos. 54 - 421 [ 53, -105] tr|A0A1X2HDU7|A0A1X2HDU7_SYNRA Purple acid phosphatase OS=Syncephalastrum racemosum OX=13706 GN=BCR43DRAFT_505731 PE=3 SV=1
16.987 3151 pos. 1 - 468 [ 1, -60] tr|A0A8H7SJ35|A0A8H7SJ35_9FUNG Purple acid phosphatase OS=Thamnidium elegans OX=101142 GN=INT48_004778 PE=3 SV=1
17.039 3161 pos. 25 - 441 [ 57, -79] tr|A0A261XWM3|A0A261XWM3_9FUNG Purple acid phosphatase OS=Bifiguratus adelaidae OX=1938954 GN=BZG36_03480 PE=3 SV=1
17.085 3170 pos. 57 - 438 [ 51, -79] tr|A0A367KBE8|A0A367KBE8_RHIAZ Purple acid phosphatase OS=Rhizopus azygosporus OX=86630 GN=CU097_013939 PE=3 SV=1
17.101 3173 pos. 64 - 437 [ 53, -84] tr|A0A1C7NND8|A0A1C7NND8_9FUNG Purple acid phosphatase OS=Choanephora cucurbitarum OX=101091 GN=PAPL PE=3 SV=1
17.132 3179 pos. 35 - 419 [ 53, -79] tr|A0A8H7BUY9|A0A8H7BUY9_9FUNG Purple acid phosphatase OS=Apophysomyces ossiformis OX=679940 GN=EC973_001070 PE=3 SV=1
17.220 3196 pos. 1 - 452 [ 20, -78] tr|A0AAD5K8T0|A0AAD5K8T0_9FUNG Purple acid phosphatase OS=Phascolomyces articulosus OX=60185 GN=BDA99DRAFT_513157 PE=3 SV=1
17.251 3202 pos. 30 - 436 [ 61, -79] tr|A0A168NYF9|A0A168NYF9_MUCCL Purple acid phosphatase OS=Mucor lusitanicus CBS 277.49 OX=747725 GN=MUCCIDRAFT_155429 PE=3 SV=1
17.251 3202 pos. 30 - 436 [ 61, -79] tr|A0A8H4B907|A0A8H4B907_MUCCL Purple acid phosphatase OS=Mucor circinelloides f. lusitanicus OX=29924 GN=FB192DRAFT_1165837 PE=3 SV=1
17.334 3218 pos. 57 - 438 [ 51, -79] tr|A0A367K1J2|A0A367K1J2_RHIAZ Purple acid phosphatase OS=Rhizopus azygosporus OX=86630 GN=CU097_011539 PE=3 SV=1
17.345 3220 pos. 11 - 374 [ 57, -78] tr|A0AAD5PBD9|A0AAD5PBD9_9FUNG Purple acid phosphatase OS=Phascolomyces articulosus OX=60185 GN=BDA99DRAFT_442299 PE=3 SV=1
17.350 3221 pos. 25 - 438 [ 55, -79] tr|A0A2G4TAI8|A0A2G4TAI8_RHIZD Purple acid phosphatase OS=Rhizopus microsporus ATCC 52813 OX=1340429 GN=RHIMIDRAFT_244008 PE=3 SV=1
17.417 3234 pos. 1 - 226 [ 66, -235] tr|A0A0G2EEY9|A0A0G2EEY9_9EURO Putative acid phosphatase OS=Phaeomoniella chlamydospora OX=158046 GN=UCRPC4_g03695 PE=4 SV=1
17.443 3239 pos. 30 - 436 [ 61, -79] tr|S2JBI5|S2JBI5_MUCC1 Purple acid phosphatase OS=Mucor circinelloides f. circinelloides (strain 1006PhL) OX=1220926 GN=HMPREF1544_05662 PE=3 SV=1
17.454 3241 pos. 39 - 389 [ 55, -78] tr|A0A8H7ENH9|A0A8H7ENH9_9FUNG Acid phosphatase OS=Apophysomyces ossiformis OX=679940 GN=EC973_002673 PE=4 SV=1
17.568 3263 pos. 5 - 134 [ 372, -47] tr|A1DFH6|A1DFH6_NEOFI Iron/zinc purple acid phosphatase-like C-terminal domain-containing protein OS=Neosartorya fischeri (strain ATCC 1020 / DSM 3700 / CBS 544.65 / FGSC A1164 / JCM 1740 / NRRL 181 / WB 181) OX=331117 GN=NFIA_080770 PE=4 SV=1
17.594 3268 pos. 52 - 435 [ 53, -80] tr|A0A8H7PJG4|A0A8H7PJG4_MORIS Purple acid phosphatase OS=Mortierella isabellina OX=91625 GN=INT43_005927 PE=3 SV=1
17.635 3276 pos. 31 - 418 [ 51, -79] tr|A0AAD7V240|A0AAD7V240_9FUNG Purple acid phosphatase OS=Lichtheimia ornata OX=688661 GN=O0I10_006476 PE=3 SV=1
17.693 3287 pos. 55 - 449 [ 53, -60] tr|A0A8H7RRB5|A0A8H7RRB5_9FUNG Purple acid phosphatase OS=Mucor saturninus OX=64648 GN=INT47_000904 PE=3 SV=1
17.708 3290 pos. 31 - 451 [ 51, -47] tr|A0A068RF20|A0A068RF20_9FUNG Purple acid phosphatase OS=Lichtheimia corymbifera JMRC:FSU:9682 OX=1263082 GN=LCOR_00315.1 PE=3 SV=1
17.874 3322 pos. 1 - 433 [ 20, -78] tr|A0A068S6G2|A0A068S6G2_9FUNG Purple acid phosphatase OS=Lichtheimia corymbifera JMRC:FSU:9682 OX=1263082 GN=LCOR_08457.1 PE=3 SV=1
17.874 3322 pos. 1 - 447 [ 1, -78] tr|A0A8H7RXR9|A0A8H7RXR9_9FUNG Purple acid phosphatase OS=Circinella minor OX=1195481 GN=INT45_007651 PE=3 SV=1
17.879 3323 pos. 1 - 113 [ 389, -50] tr|A0A4U0VKG6|A0A4U0VKG6_9PEZI Iron/zinc purple acid phosphatase-like C-terminal domain-containing protein (Fragment) OS=Friedmanniomyces simplex OX=329884 GN=B0A55_13405 PE=4 SV=1
17.885 3324 pos. 6 - 158 [ 27, -370] tr|A0A8X7T6G0|A0A8X7T6G0_9BASI Purple acid phosphatase N-terminal domain-containing protein OS=Tilletia walkeri OX=117179 GN=A4X09_0g2513 PE=4 SV=1
17.962 3339 pos. 48 - 433 [ 51, -80] tr|A0AAD5HEU2|A0AAD5HEU2_UMBRA Purple acid phosphatase OS=Umbelopsis ramanniana AG OX=1314678 GN=K450DRAFT_242849 PE=3 SV=1
17.973 3341 pos. 1 - 433 [ 1, -78] tr|A0AAD7Y2G8|A0AAD7Y2G8_9FUNG Purple acid phosphatase OS=Lichtheimia ornata OX=688661 GN=O0I10_003670 PE=3 SV=1
18.009 3348 pos. 750 - 1168 [ 51, -79] tr|A0A367K7Z2|A0A367K7Z2_RHIST Purple acid phosphatase (Fragment) OS=Rhizopus stolonifer OX=4846 GN=CU098_002404 PE=3 SV=1
18.025 3351 pos. 390 - 786 [ 53, -78] tr|A0A8H7SRG1|A0A8H7SRG1_9FUNG Purple acid phosphatase OS=Thamnidium elegans OX=101142 GN=INT48_000322 PE=3 SV=1
18.045 3355 pos. 54 - 440 [ 50, -80] tr|A0A8H7Q298|A0A8H7Q298_9FUNG Purple acid phosphatase OS=Umbelopsis vinacea OX=44442 GN=INT44_001904 PE=3 SV=1
18.051 3356 pos. 182 - 567 [ 51, -78] tr|A0A9P6TM67|A0A9P6TM67_9FUNG Purple acid phosphatase OS=Apophysomyces sp. BC1034 OX=2184029 GN=DFQ28_006728 PE=3 SV=1
18.092 3364 pos. 1 - 431 [ 20, -78] tr|A0A077WNH1|A0A077WNH1_9FUNG Purple acid phosphatase OS=Lichtheimia ramosa OX=688394 GN=LRAMOSA09995 PE=3 SV=1
18.149 3375 pos. 49 - 440 [ 53, -73] tr|A0AAD7V2R6|A0AAD7V2R6_9FUNG Purple acid phosphatase OS=Lichtheimia ornata OX=688661 GN=O0I10_006534 PE=3 SV=1
18.170 3379 pos. 57 - 448 [ 53, -60] tr|A0A8H7UPF2|A0A8H7UPF2_9FUNG Purple acid phosphatase OS=Mucor plumbeus OX=97098 GN=INT46_010829 PE=3 SV=1
18.180 3381 pos. 30 - 432 [ 58, -78] tr|A0A0B7N9E8|A0A0B7N9E8_9FUNG Purple acid phosphatase OS=Parasitella parasitica OX=35722 GN=PARPA_05479.1 scaffold 18426 PE=3 SV=1
18.237 3392 pos. 11 - 375 [ 57, -79] tr|I1C3N2|I1C3N2_RHIO9 Purple acid phosphatase OS=Rhizopus delemar (strain RA 99-880 / ATCC MYA-4621 / FGSC 9543 / NRRL 43880) OX=246409 GN=RO3G_07767 PE=3 SV=1
18.378 3419 pos. 13 - 440 [ 56, -73] tr|A0A068REN9|A0A068REN9_9FUNG Purple acid phosphatase OS=Lichtheimia corymbifera JMRC:FSU:9682 OX=1263082 GN=LCOR_00389.1 PE=3 SV=1
18.393 3422 pos. 29 - 153 [ 289, -99] tr|A0A2P2GZ84|A0A2P2GZ84_ASPFA Iron/zinc purple acid phosphatase-like C-terminal domain-containing protein OS=Aspergillus flavus (strain ATCC MYA-384 / AF70) OX=1392242 GN=AFLA70_758g000270 PE=4 SV=1
18.450 3433 pos. 1 - 412 [ 1, -51] tr|A0A9P6P3X6|A0A9P6P3X6_9FUNG Purple acid phosphatase OS=Apophysomyces sp. BC1034 OX=2184029 GN=DFQ28_006034 PE=3 SV=1
18.487 3440 pos. 1 - 430 [ 1, -79] tr|A0A1X2H566|A0A1X2H566_SYNRA Purple acid phosphatase OS=Syncephalastrum racemosum OX=13706 GN=BCR43DRAFT_497134 PE=3 SV=1
18.518 3446 pos. 22 - 399 [ 53, -78] tr|A0A168H6A9|A0A168H6A9_MUCCL Purple acid phosphatase OS=Mucor lusitanicus CBS 277.49 OX=747725 GN=MUCCIDRAFT_75579 PE=3 SV=1
18.637 3469 pos. 48 - 443 [ 49, -73] tr|A0A077W9I5|A0A077W9I5_9FUNG Purple acid phosphatase OS=Lichtheimia ramosa OX=688394 GN=LRAMOSA00847 PE=3 SV=1
18.705 3482 pos. 1 - 369 [ 1, -190] tr|A0A395M6D1|A0A395M6D1_9HYPO Acid phosphatase OS=Fusarium flagelliforme OX=2675880 GN=FIE12Z_12364 PE=4 SV=1
18.725 3486 pos. 22 - 421 [ 55, -47] tr|A0AAD5PFZ2|A0AAD5PFZ2_9FUNG Purple acid phosphatase OS=Phascolomyces articulosus OX=60185 GN=BDA99DRAFT_435602 PE=3 SV=1
18.746 3490 pos. 1 - 415 [ 1, -78] tr|A0A1X2G9J8|A0A1X2G9J8_9FUNG Purple acid phosphatase OS=Hesseltinella vesiculosa OX=101127 GN=DM01DRAFT_1377061 PE=3 SV=1
18.751 3491 pos. 24 - 476 [ 55, -47] tr|A0A077W7Z4|A0A077W7Z4_9FUNG Purple acid phosphatase OS=Lichtheimia ramosa OX=688394 GN=LRAMOSA00919 PE=3 SV=1
18.798 3500 pos. 1 - 437 [ 20, -84] tr|A0A1X2IF19|A0A1X2IF19_9FUNG Purple acid phosphatase OS=Absidia repens OX=90262 GN=BCR42DRAFT_452167 PE=3 SV=1
18.917 3523 pos. 1 - 439 [ 20, -79] tr|A0A9P6XK56|A0A9P6XK56_RHIOR Purple acid phosphatase OS=Rhizopus oryzae OX=64495 GN=G6F64_000440 PE=3 SV=1
19.353 3607 pos. 18 - 398 [ 57, -69] tr|A0A163JCV5|A0A163JCV5_ABSGL Purple acid phosphatase OS=Absidia glauca OX=4829 GN=ABSGL_04040.1 scaffold 4782 PE=3 SV=1
19.442 3624 pos. 29 - 154 [ 289, -99] tr|A0A7U2MVC3|A0A7U2MVC3_ASPFN Iron/zinc purple acid phosphatase-like C-terminal domain-containing protein OS=Aspergillus flavus (strain ATCC 200026 / FGSC A1120 / IAM 13836 / NRRL 3357 / JCM 12722 / SRRC 167) OX=332952 GN=F9C07_2106888 PE=4 SV=1
19.592 3653 pos. 33 - 471 [ 61, -52] tr|A0A068SCY1|A0A068SCY1_9FUNG Purple acid phosphatase OS=Lichtheimia corymbifera JMRC:FSU:9682 OX=1263082 GN=LCOR_09920.1 PE=3 SV=1
19.670 3668 pos. 1 - 432 [ 1, -78] tr|A0A1X2H7A9|A0A1X2H7A9_SYNRA Purple acid phosphatase (Fragment) OS=Syncephalastrum racemosum OX=13706 GN=BCR43DRAFT_460100 PE=3 SV=1
19.717 3677 pos. 32 - 469 [ 61, -52] tr|A0A077WMQ2|A0A077WMQ2_9FUNG Purple acid phosphatase OS=Lichtheimia ramosa OX=688394 GN=LRAMOSA10267 PE=3 SV=1
19.805 3694 pos. 34 - 471 [ 61, -52] tr|A0AAD7UXR8|A0AAD7UXR8_9FUNG Purple acid phosphatase OS=Lichtheimia ornata OX=688661 GN=O0I10_009270 PE=3 SV=1
19.950 3722 pos. 1 - 185 [ 20, -319] tr|A0AAE0TST4|A0AAE0TST4_9PEZI Purple acid phosphatase N-terminal domain-containing protein OS=Recurvomyces mirabilis OX=574656 GN=LTR78_008831 PE=4 SV=1
20.033 3738 pos. 1 - 201 [ 66, -247] tr|A1DFH4|A1DFH4_NEOFI Purple acid phosphatase N-terminal domain-containing protein OS=Neosartorya fischeri (strain ATCC 1020 / DSM 3700 / CBS 544.65 / FGSC A1164 / JCM 1740 / NRRL 181 / WB 181) OX=331117 GN=NFIA_080750 PE=4 SV=1
20.397 3808 pos. 6 - 211 [ 237, -47] tr|Q2UAC4|Q2UAC4_ASPOR Iron/zinc purple acid phosphatase-like C-terminal domain-containing protein OS=Aspergillus oryzae (strain ATCC 42149 / RIB 40) OX=510516 GN=AO090102000448 PE=4 SV=1
20.916 3908 pos. 1 - 443 [ 20, -161] tr|A0A9W8U505|A0A9W8U505_9HYPO Purple acid phosphatase N-terminal domain-containing protein OS=Fusarium irregulare OX=2494466 GN=NW766_011839 PE=4 SV=1
21.294 3981 pos. 22 - 398 [ 207, -47] tr|A0A8H4T264|A0A8H4T264_9HYPO Acid phosphatase OS=Fusarium gaditjirri OX=282569 GN=FGADI_8564 PE=4 SV=1
21.544 4029 pos. 1 - 242 [ 291, -51] tr|E9DRS8|E9DRS8_METAQ Acid phosphatase OS=Metarhizium acridum (strain CQMa 102) OX=655827 GN=MAC_00001 PE=4 SV=1
23.246 4357 pos. 1 - 170 [ 107, -272] tr|A0A8H4XB43|A0A8H4XB43_9HYPO Purple acid phosphatase OS=Fusarium sp. NRRL 66182 OX=2692428 GN=F66182_17907 PE=4 SV=1
23.511 4408 pos. 1 - 308 [ 20, -198] tr|A0A4T0IB50|A0A4T0IB50_WALIC Purple acid phosphatase N-terminal domain-containing protein (Fragment) OS=Wallemia ichthyophaga OX=245174 GN=E3P86_04153 PE=4 SV=1
23.760 4456 pos. 2 - 152 [ 114, -280] tr|A0A9W8TL68|A0A9W8TL68_9PEZI Purple acid phosphatase OS=Xylaria arbuscula OX=114810 GN=NPX13_g5551 PE=4 SV=1
24.414 4582 pos. 111 - 575 [ 53, -94] tr|A0A366R5Q9|A0A366R5Q9_9HYPO Purple acid phosphatase OS=Fusarium coffeatum OX=231269 GN=FIESC28_08603 PE=3 SV=1
25.535 4798 pos. 1 - 207 [ 291, -50] tr|A0A421CY24|A0A421CY24_9EURO Iron/zinc purple acid phosphatase-like C-terminal domain-containing protein OS=Aspergillus turcosus OX=1245748 GN=CFD26_104873 PE=4 SV=1
26.381 4961 pos. 1 - 446 [ 20, -127] tr|A0A167GVZ4|A0A167GVZ4_CALVF Purple acid phosphatase OS=Calocera viscosa (strain TUFC12733) OX=1330018 GN=CALVIDRAFT_551470 PE=3 SV=1
26.619 5007 pos. 1 - 302 [ 255, -51] tr|A0A0C2ENQ4|A0A0C2ENQ4_9PEZI Acid phosphatase OS=Sporothrix brasiliensis 5110 OX=1398154 GN=SPBR_04693 PE=4 SV=1
26.702 5023 pos. 18 - 378 [ 197, -71] tr|A0A8H4X6W5|A0A8H4X6W5_9HYPO Acid phosphatase OS=Fusarium sarcochroum OX=1208366 GN=FSARC_8494 PE=4 SV=1
27.974 5268 pos. 6 - 524 [ 28, -53] tr|A0A6G1LPH6|A0A6G1LPH6_9PEZI Purple acid phosphatase OS=Teratosphaeria nubilosa OX=161662 GN=EJ03DRAFT_356885 PE=3 SV=1
28.218 5315 pos. 8 - 329 [ 232, -52] tr|A0A8H4L230|A0A8H4L230_9HYPO Acid phosphatase OS=Fusarium albosuccineum OX=1237068 GN=FALBO_11545 PE=4 SV=1
29.126 5490 pos. 37 - 616 [ 54, -52] tr|A0A0K3CLD0|A0A0K3CLD0_RHOTO Purple acid phosphatase OS=Rhodotorula toruloides OX=5286 GN=FGENESH: predicted gene_10.200 PE=3 SV=1
29.495 5561 pos. 516 - 1068 [ 46, -53] tr|A0A9P5BJ83|A0A9P5BJ83_9HYPO Purple acid phosphatase OS=Fusarium agapanthi OX=1803897 GN=FAGAP_1428 PE=3 SV=1
29.842 5628 pos. 1735 - 2270 [ 54, -52] tr|A0A9P6W4C4|A0A9P6W4C4_RHOMI Purple acid phosphatase OS=Rhodotorula mucilaginosa OX=5537 GN=C6P46_001687 PE=3 SV=1
30.206 5698 pos. 1 - 542 [ 1, -102] tr|A0A6A4H3H9|A0A6A4H3H9_9AGAR Purple acid phosphatase OS=Gymnopus androsaceus JB14 OX=1447944 GN=BT96DRAFT_924549 PE=3 SV=1
30.216 5700 pos. 1 - 384 [ 1, -50] tr|A0A066VQR9|A0A066VQR9_TILAU Iron/zinc purple acid phosphatase-like C-terminal domain-containing protein OS=Tilletiaria anomala (strain ATCC 24038 / CBS 436.72 / UBC 951) OX=1037660 GN=K437DRAFT_294968 PE=4 SV=1
30.823 5817 pos. 93 - 639 [ 29, -52] tr|A0A511KK67|A0A511KK67_RHOTO Purple acid phosphatase OS=Rhodotorula toruloides OX=5286 GN=Rt10032_c12g4789 PE=3 SV=1
30.860 5824 pos. 37 - 619 [ 54, -52] tr|A0A061AJY4|A0A061AJY4_RHOTO Purple acid phosphatase OS=Rhodotorula toruloides OX=5286 GN=RHTO0S_01e03576g PE=3 SV=1
30.860 5824 pos. 37 - 619 [ 54, -52] tr|M7X328|M7X328_RHOT1 Purple acid phosphatase OS=Rhodotorula toruloides (strain NP11) OX=1130832 GN=RHTO_07386 PE=3 SV=1
30.901 5832 pos. 37 - 619 [ 54, -52] tr|A0A2T0A2G4|A0A2T0A2G4_RHOTO Purple acid phosphatase OS=Rhodotorula toruloides OX=5286 GN=AAT19DRAFT_9531 PE=3 SV=1
30.958 5843 pos. 22 - 496 [ 54, -144] tr|A0A4S3JJX2|A0A4S3JJX2_9EURO Purple acid phosphatase OS=Aspergillus tanneri OX=1220188 GN=EYZ11_004696 PE=3 SV=1
31.296 5908 pos. 2 - 476 [ 164, -47] tr|A0A0J9VZX8|A0A0J9VZX8_FUSO4 Acid phosphatase OS=Fusarium oxysporum f. sp. lycopersici (strain 4287 / CBS 123668 / FGSC 9935 / NRRL 34936) OX=426428 GN=FOXG_14734 PE=4 SV=1
31.296 5908 pos. 2 - 476 [ 164, -47] tr|W9ZV69|W9ZV69_FUSOX Acid phosphatase OS=Fusarium oxysporum f. sp. melonis 26406 OX=1089452 GN=FOMG_08947 PE=4 SV=1
31.332 5915 pos. 1690 - 2270 [ 54, -52] tr|A0A4U0VQ55|A0A4U0VQ55_9BASI Purple acid phosphatase OS=Rhodotorula sp. CCFEE 5036 OX=1965284 GN=B0A53_05563 PE=3 SV=1
31.477 5943 pos. 78 - 498 [ 58, -144] tr|A0AAJ0CD24|A0AAJ0CD24_9HYPO Purple acid phosphatase (Fragment) OS=Conoideocrella luteorostrata OX=1105319 GN=QQS21_012889 PE=3 SV=1
31.726 5991 pos. 2 - 417 [ 164, -48] tr|W9PTE3|W9PTE3_FUSOX Acid phosphatase OS=Fusarium oxysporum f. sp. pisi HDV247 OX=1080344 GN=FOVG_07023 PE=4 SV=1
31.768 5999 pos. 2 - 417 [ 164, -48] tr|A0A0J9VIJ0|A0A0J9VIJ0_FUSO4 Acid phosphatase OS=Fusarium oxysporum f. sp. lycopersici (strain 4287 / CBS 123668 / FGSC 9935 / NRRL 34936) OX=426428 GN=FOXG_10746 PE=4 SV=1
31.768 5999 pos. 2 - 417 [ 164, -48] tr|W9IBP6|W9IBP6_FUSOX Acid phosphatase OS=Fusarium oxysporum NRRL 32931 OX=660029 GN=FOYG_08952 PE=4 SV=1
31.768 5999 pos. 2 - 417 [ 164, -48] tr|W9KBG3|W9KBG3_FUSOX Acid phosphatase OS=Fusarium oxysporum Fo47 OX=660027 GN=FOZG_10258 PE=4 SV=1
31.768 5999 pos. 2 - 417 [ 164, -48] tr|X0AJP2|X0AJP2_FUSOX Acid phosphatase OS=Fusarium oxysporum f. sp. melonis 26406 OX=1089452 GN=FOMG_07548 PE=4 SV=1
31.768 5999 pos. 2 - 417 [ 164, -48] tr|X0BHV2|X0BHV2_FUSOX Acid phosphatase OS=Fusarium oxysporum f. sp. raphani 54005 OX=1089458 GN=FOQG_17263 PE=4 SV=1
31.768 5999 pos. 2 - 417 [ 164, -48] tr|X0IBL9|X0IBL9_FUSOX Acid phosphatase OS=Fusarium oxysporum f. sp. conglutinans race 2 54008 OX=1089457 GN=FOPG_13552 PE=4 SV=1
31.768 5999 pos. 2 - 417 [ 164, -48] tr|X0JS10|X0JS10_FUSC4 Acid phosphatase OS=Fusarium odoratissimum NRRL 54006 OX=1089451 GN=FOIG_09093 PE=4 SV=1
31.768 5999 pos. 2 - 417 [ 164, -48] tr|X0L3F6|X0L3F6_FUSOX Acid phosphatase OS=Fusarium oxysporum f. sp. vasinfectum 25433 OX=1089449 GN=FOTG_11714 PE=4 SV=1
32.017 6047 pos. 1 - 586 [ 1, -51] tr|A0A9P9FXR8|A0A9P9FXR8_FUSRE Purple acid phosphatase OS=Fusarium redolens OX=48865 GN=BKA55DRAFT_599548 PE=3 SV=1
32.141 6071 pos. 1 - 566 [ 20, -51] tr|A0A4S9R771|A0A4S9R771_AURPU Purple acid phosphatase OS=Aureobasidium pullulans OX=5580 GN=D6C92_06184 PE=3 SV=1
32.385 6118 pos. 2 - 252 [ 57, -166] tr|A0A0F8VNR7|A0A0F8VNR7_9EURO Iron/zinc purple acid phosphatase-like C-terminal domain-containing protein (Fragment) OS=Aspergillus ochraceoroseus OX=138278 GN=AOCH_005047 PE=4 SV=1
32.489 6138 pos. 37 - 646 [ 54, -52] tr|A0A2S5BAQ8|A0A2S5BAQ8_9BASI Purple acid phosphatase OS=Rhodotorula taiwanensis OX=741276 GN=BMF94_3030 PE=3 SV=1
32.546 6149 pos. 37 - 623 [ 54, -52] tr|A0A120E787|A0A120E787_9BASI Purple acid phosphatase OS=Rhodotorula sp. JG-1b OX=1305733 GN=RHOSPDRAFT_29582 PE=3 SV=1
32.723 6183 pos. 1 - 568 [ 20, -76] tr|A0A9W7SV10|A0A9W7SV10_9PEZI Purple acid phosphatase OS=Teratosphaeria destructans OX=418781 GN=Tdes44962_MAKER08952 PE=3 SV=1
33.185 6272 pos. 1 - 266 [ 20, -264] tr|A0A4U0VCU5|A0A4U0VCU5_9PEZI Purple acid phosphatase N-terminal domain-containing protein OS=Friedmanniomyces endolithicus OX=329885 GN=B0A54_03570 PE=4 SV=1
33.865 6403 pos. 1 - 291 [ 1, -166] tr|A0A2T5LQF2|A0A2T5LQF2_9EURO Iron/zinc purple acid phosphatase-like C-terminal domain-containing protein OS=Aspergillus ochraceoroseus IBT 24754 OX=1392256 GN=P175DRAFT_0534248 PE=4 SV=1
33.896 6409 pos. 32 - 299 [ 51, -235] tr|A0A8H4RP86|A0A8H4RP86_9HELO Purple acid phosphatase N-terminal domain-containing protein OS=Cudoniella acicularis OX=354080 GN=G7Y89_g4556 PE=4 SV=1
34.223 6472 pos. 77 - 580 [ 57, -80] tr|A0A9P4IYN5|A0A9P4IYN5_9PEZI Purple acid phosphatase OS=Myriangium duriaei CBS 260.36 OX=1168546 GN=K461DRAFT_259500 PE=3 SV=1
34.233 6474 pos. 82 - 592 [ 53, -50] tr|A0A9P5U588|A0A9P5U588_9AGAR Purple acid phosphatase OS=Rhodocollybia butyracea OX=206335 GN=BDP27DRAFT_1384507 PE=3 SV=1
34.337 6494 pos. 1 - 452 [ 1, -131] tr|A0A8I3A2X2|A0A8I3A2X2_9AGAM Purple acid phosphatase OS=Boletus reticuloceps OX=495285 GN=JVT61DRAFT_12609 PE=3 SV=1
34.565 6538 pos. 1 - 604 [ 1, -51] tr|A0A1Y1UUC0|A0A1Y1UUC0_9TREE Purple acid phosphatase OS=Kockovaella imperatae OX=4999 GN=BD324DRAFT_574866 PE=3 SV=1
34.576 6540 pos. 78 - 549 [ 56, -62] tr|A0A3M7NBT6|A0A3M7NBT6_9EURO Acid phosphatase (Fragment) OS=Chaetothyriales sp. CBS 132003 OX=2249419 GN=DV737_g889 PE=4 SV=1
34.695 6563 pos. 1 - 608 [ 20, -51] tr|J5TFJ9|J5TFJ9_TRIAS Purple acid phosphatase OS=Trichosporon asahii var. asahii (strain ATCC 90039 / CBS 2479 / JCM 2466 / KCTC 7840 / NBRC 103889/ NCYC 2677 / UAMH 7654) OX=1186058 GN=A1Q1_08233 PE=3 SV=1
34.700 6564 pos. 1 - 648 [ 20, -47] tr|F9FEU4|F9FEU4_FUSOF Purple acid phosphatase OS=Fusarium oxysporum (strain Fo5176) OX=660025 GN=FOXB_04922 PE=3 SV=1
34.711 6566 pos. 1 - 452 [ 1, -131] tr|A0A8I2YGF7|A0A8I2YGF7_9AGAM Purple acid phosphatase OS=Boletus reticuloceps OX=495285 GN=JVT61DRAFT_10761 PE=3 SV=1
34.778 6579 pos. 63 - 604 [ 57, -53] tr|A0A0S6XLN1|A0A0S6XLN1_BLOB1 Purple acid phosphatase OS=Fungal sp. (strain No.11243) OX=1603295 GN=ANO11243_055460 PE=3 SV=1
34.986 6619 pos. 81 - 597 [ 53, -47] tr|A0A8T9C081|A0A8T9C081_9HELO Purple acid phosphatase OS=Lachnellula suecica OX=602035 GN=aphA_1 PE=3 SV=1
35.131 6647 pos. 73 - 586 [ 58, -49] tr|A0AAD6E5R0|A0AAD6E5R0_9EURO Purple acid phosphatase OS=Penicillium hetheringtonii OX=911720 GN=N7450_001635 PE=3 SV=1
35.146 6650 pos. 1 - 608 [ 20, -51] tr|K1VYK9|K1VYK9_TRIAC Purple acid phosphatase OS=Trichosporon asahii var. asahii (strain CBS 8904) OX=1220162 GN=A1Q2_03906 PE=3 SV=1
35.193 6659 pos. 57 - 627 [ 31, -49] tr|A0A9N8JAW5|A0A9N8JAW5_9PEZI Purple acid phosphatase OS=Aureobasidium vineae OX=2773715 GN=AWRI4619_LOCUS2329 PE=3 SV=1
35.214 6663 pos. 110 - 551 [ 53, -49] tr|A0AAD5TIW5|A0AAD5TIW5_9FUNG Purple acid phosphatase OS=Geranomyces variabilis OX=109894 GN=HDU87_004292 PE=3 SV=1
35.230 6666 pos. 1 - 611 [ 20, -52] tr|A0AAD9L5N5|A0AAD9L5N5_PAPLA Purple acid phosphatase OS=Papiliotrema laurentii OX=5418 GN=DB88DRAFT_490779 PE=3 SV=1
35.281 6676 pos. 80 - 607 [ 53, -47] tr|A0A1L9S6J4|A0A1L9S6J4_9EURO Purple acid phosphatase OS=Penicilliopsis zonata CBS 506.65 OX=1073090 GN=ASPZODRAFT_76218 PE=3 SV=1
35.364 6692 pos. 28 - 579 [ 51, -46] tr|A0A8H8RXB0|A0A8H8RXB0_9HELO Purple acid phosphatase OS=Lachnellula occidentalis OX=215460 GN=aphA_1 PE=3 SV=1
35.484 6715 pos. 1 - 608 [ 20, -49] tr|A0A2H3I9R4|A0A2H3I9R4_9EURO Purple acid phosphatase OS=Penicillium occitanis OX=290292 GN=PENO1_062130 PE=3 SV=1
35.593 6736 pos. 1 - 606 [ 20, -51] tr|A0A1Z5SQM7|A0A1Z5SQM7_HORWE Purple acid phosphatase OS=Hortaea werneckii EXF-2000 OX=1157616 GN=BTJ68_14906 PE=3 SV=1
35.598 6737 pos. 57 - 627 [ 31, -49] tr|A0A9N8KIH7|A0A9N8KIH7_9PEZI Purple acid phosphatase OS=Aureobasidium uvarum OX=2773716 GN=AWRI4620_LOCUS4558 PE=3 SV=1
35.660 6749 pos. 81 - 676 [ 59, -51] tr|A0A8H5XTJ8|A0A8H5XTJ8_9HYPO Purple acid phosphatase OS=Fusarium mundagurra OX=1567541 GN=FMUND_14660 PE=3 SV=1
35.671 6751 pos. 1 - 608 [ 20, -49] tr|A0A478EC08|A0A478EC08_TALPI Purple acid phosphatase OS=Talaromyces pinophilus OX=128442 GN=TCE0_044r16507 PE=3 SV=1
35.691 6755 pos. 1 - 625 [ 20, -47] tr|A0A2H3G3E6|A0A2H3G3E6_FUSOX Purple acid phosphatase OS=Fusarium oxysporum f. sp. radicis-cucumerinum OX=327505 GN=AU210_014512 PE=3 SV=1
35.691 6755 pos. 102 - 705 [ 26, -51] tr|A0A427XF33|A0A427XF33_9TREE Purple acid phosphatase OS=Apiotrichum porosum OX=105984 GN=EHS24_003430 PE=3 SV=1
35.697 6756 pos. 1 - 607 [ 20, -51] tr|A0A3M7IT89|A0A3M7IT89_HORWE Purple acid phosphatase OS=Hortaea werneckii OX=91943 GN=D0859_07233 PE=3 SV=1
35.759 6768 pos. 1 - 599 [ 20, -48] tr|A0A8H4NI32|A0A8H4NI32_9HYPO Purple acid phosphatase OS=Fusarium acutatum OX=78861 GN=FACUT_6847 PE=3 SV=1
35.883 6792 pos. 1 - 628 [ 20, -51] tr|A0A3M6Z477|A0A3M6Z477_HORWE Purple acid phosphatase OS=Hortaea werneckii OX=91943 GN=D0866_12171 PE=3 SV=1
35.904 6796 pos. 1 - 608 [ 20, -49] tr|A0A364KSH3|A0A364KSH3_9EURO Purple acid phosphatase OS=Talaromyces amestolkiae OX=1196081 GN=BHQ10_002516 PE=3 SV=1
35.946 6804 pos. 79 - 608 [ 58, -49] tr|B8M199|B8M199_TALSN Purple acid phosphatase OS=Talaromyces stipitatus (strain ATCC 10500 / CBS 375.48 / QM 6759 / NRRL 1006) OX=441959 GN=TSTA_082740 PE=3 SV=1
35.956 6806 pos. 1 - 669 [ 1, -51] tr|A0A8H5JVB3|A0A8H5JVB3_9HYPO Purple acid phosphatase OS=Fusarium phyllophilum OX=47803 GN=FPHYL_5625 PE=3 SV=1
35.992 6813 pos. 85 - 607 [ 59, -51] tr|A0A427XQF8|A0A427XQF8_9TREE Purple acid phosphatase OS=Apiotrichum porosum OX=105984 GN=EHS24_008489 PE=3 SV=1
35.998 6814 pos. 75 - 590 [ 56, -62] tr|A0A3M7NYZ5|A0A3M7NYZ5_9EURO Purple acid phosphatase (Fragment) OS=Chaetothyriales sp. CBS 134916 OX=2249418 GN=DV736_g288 PE=3 SV=1
36.013 6817 pos. 1 - 628 [ 20, -51] tr|A0A3M7DAT6|A0A3M7DAT6_HORWE Purple acid phosphatase OS=Hortaea werneckii OX=91943 GN=D0865_01198 PE=3 SV=1
36.013 6817 pos. 62 - 606 [ 29, -50] tr|R7S961|R7S961_TREMS Purple acid phosphatase OS=Tremella mesenterica (strain ATCC 24925 / CBS 8224 / DSM 1558 / NBRC 9311 / NRRL Y-6157 / RJB 2259-6 / UBC 559-6) OX=578456 GN=TREMEDRAFT_46104 PE=3 SV=1
36.013 6817 pos. 63 - 607 [ 29, -50] tr|A0A4Q1BJG0|A0A4Q1BJG0_TREME Purple acid phosphatase OS=Tremella mesenterica OX=5217 GN=M231_04841 PE=3 SV=1
36.117 6837 pos. 75 - 673 [ 58, -54] tr|A0A8H5P0I2|A0A8H5P0I2_GIBSU Purple acid phosphatase OS=Gibberella subglutinans OX=42677 GN=FSUBG_12489 PE=3 SV=1
36.164 6846 pos. 1 - 608 [ 20, -49] tr|A0A093V4R7|A0A093V4R7_TALMA Purple acid phosphatase OS=Talaromyces marneffei PM1 OX=1077442 GN=GQ26_0540150 PE=3 SV=1
36.164 6846 pos. 1 - 608 [ 20, -49] tr|B6QA84|B6QA84_TALMQ Purple acid phosphatase OS=Talaromyces marneffei (strain ATCC 18224 / CBS 334.59 / QM 7333) OX=441960 GN=PMAA_063300 PE=3 SV=1
36.210 6855 pos. 1 - 669 [ 1, -51] tr|A0A9P7HMZ3|A0A9P7HMZ3_9HYPO Purple acid phosphatase OS=Fusarium xylarioides OX=221167 GN=H9Q72_009419 PE=3 SV=1
36.226 6858 pos. 81 - 605 [ 58, -51] tr|A0A225AHY0|A0A225AHY0_9EURO Purple acid phosphatase OS=Talaromyces atroroseus OX=1441469 GN=UA08_03288 PE=3 SV=1
36.319 6876 pos. 1 - 675 [ 1, -51] tr|A0A2K0W3F4|A0A2K0W3F4_GIBNY Purple acid phosphatase OS=Gibberella nygamai OX=42673 GN=FNYG_09900 PE=3 SV=1
36.319 6876 pos. 54 - 692 [ 50, -46] tr|A0A9P8DAI4|A0A9P8DAI4_9HYPO Purple acid phosphatase OS=Fusarium musae OX=1042133 GN=J7337_011210 PE=3 SV=1
36.340 6880 pos. 1 - 668 [ 20, -51] tr|S0EED1|S0EED1_GIBF5 Purple acid phosphatase OS=Gibberella fujikuroi (strain CBS 195.34 / IMI 58289 / NRRL A-6831) OX=1279085 GN=FFUJ_12908 PE=3 SV=1
36.340 6880 pos. 72 - 609 [ 58, -46] tr|A0A194UXM6|A0A194UXM6_9PEZI Purple acid phosphatase OS=Valsa mali var. pyri OX=694573 GN=VP1G_03782 PE=3 SV=1
36.361 6884 pos. 54 - 692 [ 50, -46] tr|W7MWA6|W7MWA6_GIBM7 Purple acid phosphatase OS=Gibberella moniliformis (strain M3125 / FGSC 7600) OX=334819 GN=FVEG_13555 PE=3 SV=1
36.397 6891 pos. 1 - 674 [ 1, -51] tr|A0A8H5QPW3|A0A8H5QPW3_9HYPO Purple acid phosphatase OS=Fusarium tjaetaba OX=1567544 GN=FTJAE_12050 PE=3 SV=1
36.491 6909 pos. 1 - 668 [ 20, -51] tr|A0A9Q9RMR4|A0A9Q9RMR4_GIBFU Purple acid phosphatase OS=Gibberella fujikuroi OX=5127 GN=C2S_7610 PE=3 SV=1
36.563 6923 pos. 72 - 606 [ 58, -49] tr|A0A194W7P8|A0A194W7P8_9PEZI Purple acid phosphatase OS=Valsa mali OX=105487 GN=VM1G_07818 PE=3 SV=1
36.563 6923 pos. 83 - 678 [ 62, -49] tr|A0A1L7UCR8|A0A1L7UCR8_FUSMA Purple acid phosphatase OS=Fusarium mangiferae OX=192010 GN=FMAN_12034 PE=3 SV=1
36.589 6928 pos. 79 - 678 [ 53, -47] tr|A0A8H5TVX8|A0A8H5TVX8_FUSCI Purple acid phosphatase OS=Fusarium circinatum OX=48490 GN=FCIRC_7029 PE=3 SV=1
36.610 6932 pos. 83 - 668 [ 62, -51] tr|A0A8H5RI25|A0A8H5RI25_9HYPO Purple acid phosphatase OS=Fusarium sp. NRRL 25303 OX=122381 GN=F25303_9076 PE=3 SV=1
36.652 6940 pos. 55 - 604 [ 50, -49] tr|A0A9P8SSX7|A0A9P8SSX7_ASPFM Purple acid phosphatase OS=Aspergillus fumigatus OX=746128 GN=KXV57_007166 PE=3 SV=1
36.652 6940 pos. 55 - 604 [ 50, -49] tr|B0Y1M6|B0Y1M6_ASPFC Purple acid phosphatase OS=Aspergillus fumigatus (strain CBS 144.89 / FGSC A1163 / CEA10) OX=451804 GN=AFUB_049840 PE=3 SV=1
36.652 6940 pos. 55 - 604 [ 50, -49] tr|Q4WE06|Q4WE06_ASPFU Purple acid phosphatase OS=Aspergillus fumigatus (strain ATCC MYA-4609 / CBS 101355 / FGSC A1100 / Af293) OX=330879 GN=AFUA_5G01330 PE=3 SV=1
36.657 6941 pos. 78 - 668 [ 53, -51] tr|A0A1L7W961|A0A1L7W961_FUSPR Purple acid phosphatase OS=Fusarium proliferatum (strain ET1) OX=1227346 GN=FPRO_12562 PE=3 SV=1
36.714 6952 pos. 1 - 668 [ 1, -51] tr|A0A8H6CVS7|A0A8H6CVS7_9HYPO Purple acid phosphatase OS=Fusarium denticulatum OX=48507 GN=FDENT_1000 PE=3 SV=1
36.735 6956 pos. 78 - 668 [ 53, -51] tr|A0A420ST73|A0A420ST73_GIBIN Purple acid phosphatase OS=Gibberella intermedia OX=948311 GN=BFJ72_g10410 PE=3 SV=1
36.740 6957 pos. 85 - 611 [ 58, -51] tr|A0A9P8CGQ8|A0A9P8CGQ8_9HELO Purple acid phosphatase OS=Calycina marina OX=1763456 GN=BJ878DRAFT_416913 PE=3 SV=1
36.766 6962 pos. 1 - 667 [ 1, -51] tr|A0A8H5YTR3|A0A8H5YTR3_9HYPO Purple acid phosphatase OS=Fusarium globosum OX=78864 GN=FGLOB1_1545 PE=3 SV=1
36.766 6962 pos. 1 - 673 [ 1, -51] tr|A0A8H5P1Z1|A0A8H5P1Z1_9HYPO Purple acid phosphatase OS=Fusarium pseudoanthophilum OX=48495 GN=FPANT_7132 PE=3 SV=1
36.781 6965 pos. 1 - 613 [ 20, -51] tr|A0A3M7A6S1|A0A3M7A6S1_HORWE Purple acid phosphatase OS=Hortaea werneckii OX=91943 GN=D0866_03197 PE=3 SV=1
36.812 6971 pos. 78 - 668 [ 53, -51] tr|A0A365N111|A0A365N111_GIBIN Purple acid phosphatase OS=Gibberella intermedia OX=948311 GN=FPRO05_03293 PE=3 SV=1
36.828 6974 pos. 75 - 598 [ 56, -52] tr|A0A0D1WYJ2|A0A0D1WYJ2_9EURO Purple acid phosphatase OS=Exophiala sideris OX=1016849 GN=PV11_07755 PE=3 SV=1
36.854 6979 pos. 1 - 673 [ 1, -51] tr|A0A8H5IVJ9|A0A8H5IVJ9_9HYPO Purple acid phosphatase OS=Fusarium napiforme OX=42672 GN=FNAPI_9894 PE=3 SV=1
36.854 6979 pos. 52 - 668 [ 50, -47] tr|A0A8J2IKI2|A0A8J2IKI2_FUSEQ Purple acid phosphatase OS=Fusarium equiseti OX=61235 GN=FEQUK3_LOCUS4743 PE=4 SV=1
36.859 6980 pos. 65 - 608 [ 47, -51] tr|A0AAF1BG65|A0AAF1BG65_9TREE Purple acid phosphatase OS=Vanrija pseudolonga OX=143232 GN=aphA_2 PE=3 SV=1
36.870 6982 pos. 1 - 680 [ 1, -47] tr|A0A8H5W7W4|A0A8H5W7W4_9HYPO Purple acid phosphatase OS=Fusarium sp. NRRL 52700 OX=1101274 GN=F52700_951 PE=3 SV=1
36.885 6985 pos. 1 - 604 [ 20, -54] tr|A0A4S9R2F5|A0A4S9R2F5_AURPU Purple acid phosphatase (Fragment) OS=Aureobasidium pullulans OX=5580 GN=D6C93_06515 PE=3 SV=1
36.885 6985 pos. 73 - 655 [ 20, -74] tr|A0A4S9AT82|A0A4S9AT82_AURPU Purple acid phosphatase (Fragment) OS=Aureobasidium pullulans OX=5580 GN=D6D15_10016 PE=3 SV=1
36.890 6986 pos. 86 - 616 [ 58, -52] tr|A0A9W9CUZ3|A0A9W9CUZ3_9PEZI Purple acid phosphatase OS=Gnomoniopsis smithogilvyi OX=1191159 GN=N0V93_008643 PE=3 SV=1
36.937 6995 pos. 53 - 605 [ 50, -51] tr|A0A423WUK4|A0A423WUK4_9PEZI Purple acid phosphatase OS=Valsa malicola OX=356882 GN=VMCG_03757 PE=3 SV=1
36.947 6997 pos. 73 - 601 [ 58, -51] tr|A0A507AKZ8|A0A507AKZ8_9PEZI Purple acid phosphatase OS=Thyridium curvatum OX=1093900 GN=E0L32_010623 PE=3 SV=1
36.984 7004 pos. 1 - 597 [ 20, -52] tr|A0A9W9KWB5|A0A9W9KWB5_9EURO Purple acid phosphatase OS=Penicillium atrosanguineum OX=1132637 GN=N7476_004504 PE=3 SV=1
36.994 7006 pos. 65 - 610 [ 57, -49] tr|A0AAD4Q4K4|A0AAD4Q4K4_9EURO Purple acid phosphatase OS=Talaromyces proteolyticus OX=1131652 GN=BGW36DRAFT_368844 PE=3 SV=1
37.025 7012 pos. 51 - 605 [ 48, -51] tr|A0A423VIG1|A0A423VIG1_9PEZI Purple acid phosphatase OS=Valsa sordida OX=252740 GN=VSDG_08275 PE=3 SV=1
37.046 7016 pos. 1 - 669 [ 20, -47] tr|A0A8H6LEM0|A0A8H6LEM0_FUSOX Purple acid phosphatase OS=Fusarium oxysporum f. sp. conglutinans OX=100902 GN=HZS61_004911 PE=3 SV=1
37.046 7016 pos. 1 - 669 [ 20, -47] tr|X0HB79|X0HB79_FUSOX Purple acid phosphatase OS=Fusarium oxysporum f. sp. conglutinans race 2 54008 OX=1089457 GN=FOPG_14791 PE=3 SV=1
37.046 7016 pos. 1 - 675 [ 1, -47] tr|A0A8H4ZQV1|A0A8H4ZQV1_9HYPO Purple acid phosphatase OS=Fusarium anthophilum OX=48485 GN=FANTH_3815 PE=3 SV=1
37.046 7016 pos. 80 - 612 [ 58, -48] tr|Q92200|Q92200_EMEND Purple acid phosphatase OS=Emericella nidulans OX=162425 GN=suApacA PE=3 SV=1
37.093 7025 pos. 1 - 604 [ 20, -49] tr|A0A9W9LWF4|A0A9W9LWF4_9EURO Purple acid phosphatase OS=Penicillium capsulatum OX=69766 GN=N7492_003280 PE=3 SV=1
37.124 7031 pos. 1 - 669 [ 20, -47] tr|W9NQQ1|W9NQQ1_FUSOX Purple acid phosphatase OS=Fusarium oxysporum f. sp. pisi HDV247 OX=1080344 GN=FOVG_13920 PE=3 SV=1
37.150 7036 pos. 75 - 606 [ 58, -49] tr|A0A0U1M5S7|A0A0U1M5S7_TALIS Purple acid phosphatase OS=Talaromyces islandicus OX=28573 GN=aphA PE=3 SV=1
37.160 7038 pos. 1 - 613 [ 20, -51] tr|A0A3M6WYF7|A0A3M6WYF7_HORWE Purple acid phosphatase OS=Hortaea werneckii OX=91943 GN=D0867_12301 PE=3 SV=1
37.176 7041 pos. 1 - 669 [ 20, -47] tr|A0A8J5Q505|A0A8J5Q505_FUSOX Purple acid phosphatase OS=Fusarium oxysporum f. sp. raphani OX=96318 GN=aphA-0 PE=3 SV=1
37.176 7041 pos. 1 - 669 [ 20, -47] tr|X0C4R0|X0C4R0_FUSOX Purple acid phosphatase OS=Fusarium oxysporum f. sp. raphani 54005 OX=1089458 GN=FOQG_17568 PE=3 SV=1
37.191 7044 pos. 1 - 613 [ 20, -51] tr|A0A3M7DAL9|A0A3M7DAL9_HORWE Purple acid phosphatase OS=Hortaea werneckii OX=91943 GN=D0865_01032 PE=3 SV=1
37.191 7044 pos. 88 - 628 [ 61, -51] tr|A0A1Y1U8F4|A0A1Y1U8F4_9TREE Purple acid phosphatase OS=Kockovaella imperatae OX=4999 GN=BD324DRAFT_583742 PE=3 SV=1
37.191 7044 pos. 697 - 1219 [ 53, -49] tr|A0A8H4RNK2|A0A8H4RNK2_9HELO Purple acid phosphatase OS=Cudoniella acicularis OX=354080 GN=G7Y89_g6598 PE=3 SV=1
37.197 7045 pos. 1 - 612 [ 20, -51] tr|A0A3M6YQF7|A0A3M6YQF7_HORWE Purple acid phosphatase OS=Hortaea werneckii OX=91943 GN=D0868_06524 PE=3 SV=1
37.197 7045 pos. 16 - 604 [ 24, -52] tr|A0A9P3A1P8|A0A9P3A1P8_9TREE Purple acid phosphatase OS=Saitozyma sp. JCM 24511 OX=1639000 GN=JCM24511_06673 PE=3 SV=1
37.207 7047 pos. 81 - 608 [ 58, -52] tr|A0A6H0XJ42|A0A6H0XJ42_9PEZI Purple acid phosphatase OS=Peltaster fructicola OX=286661 GN=AMS68_000175 PE=3 SV=1
37.217 7049 pos. 56 - 604 [ 31, -52] tr|F0XBL4|F0XBL4_GROCL Purple acid phosphatase OS=Grosmannia clavigera (strain kw1407 / UAMH 11150) OX=655863 GN=CMQ_5205 PE=3 SV=1
37.222 7050 pos. 81 - 612 [ 46, -52] tr|A0A9P4IAK7|A0A9P4IAK7_9PEZI Purple acid phosphatase OS=Rhizodiscina lignyota OX=1504668 GN=NA57DRAFT_78664 PE=3 SV=1
37.243 7054 pos. 80 - 675 [ 59, -47] tr|A0A8H4NB76|A0A8H4NB76_9HYPO Purple acid phosphatase OS=Fusarium acutatum OX=78861 GN=FACUT_10871 PE=3 SV=1
37.254 7056 pos. 1 - 619 [ 1, -51] tr|A0AAD7HQB7|A0AAD7HQB7_9AGAR Purple acid phosphatase OS=Mycena maculata OX=230809 GN=DFH07DRAFT_970866 PE=3 SV=1
37.259 7057 pos. 78 - 607 [ 58, -51] tr|A0A0A2VA75|A0A0A2VA75_BEABA Purple acid phosphatase OS=Beauveria bassiana D1-5 OX=1245745 GN=BBAD15_g11771 PE=3 SV=1
37.274 7060 pos. 1 - 666 [ 1, -47] tr|A0A395RSW5|A0A395RSW5_FUSSP Purple acid phosphatase OS=Fusarium sporotrichioides OX=5514 GN=FSPOR_8787 PE=3 SV=1
37.285 7062 pos. 1 - 665 [ 1, -51] tr|A0A395T3A2|A0A395T3A2_9HYPO Purple acid phosphatase OS=Fusarium longipes OX=694270 GN=FLONG3_3078 PE=3 SV=1
37.311 7067 pos. 1 - 669 [ 20, -47] tr|X0LIP0|X0LIP0_FUSOX Purple acid phosphatase OS=Fusarium oxysporum f. sp. vasinfectum 25433 OX=1089449 GN=FOTG_11264 PE=3 SV=1
37.321 7069 pos. 1 - 669 [ 20, -47] tr|A0A2H3TUC6|A0A2H3TUC6_FUSOX Purple acid phosphatase OS=Fusarium oxysporum OX=5507 GN=FRV6_16361 PE=3 SV=1
37.321 7069 pos. 2 - 505 [ 60, -46] tr|Q00079|Q00079_ASPNG Purple acid phosphatase (Fragment) OS=Aspergillus niger OX=5061 GN=aphA PE=3 SV=1
37.337 7072 pos. 1 - 605 [ 20, -51] tr|A0A4S9EVN7|A0A4S9EVN7_AURPU Purple acid phosphatase OS=Aureobasidium pullulans OX=5580 GN=D6D10_04665 PE=3 SV=1
37.342 7073 pos. 1 - 667 [ 1, -47] tr|A0A9P7GYW3|A0A9P7GYW3_9HYPO Purple acid phosphatase OS=Fusarium avenaceum OX=40199 GN=KAF25_011067 PE=3 SV=1
37.368 7078 pos. 1 - 613 [ 20, -51] tr|A0A3M7E2F7|A0A3M7E2F7_HORWE Purple acid phosphatase OS=Hortaea werneckii OX=91943 GN=D0863_05912 PE=3 SV=1
37.373 7079 pos. 1 - 669 [ 1, -47] tr|A0A5C6SBR8|A0A5C6SBR8_FUSOX Purple acid phosphatase OS=Fusarium oxysporum f. sp. cubense OX=61366 GN=FocTR4_00016709 PE=3 SV=1
37.373 7079 pos. 1 - 669 [ 1, -47] tr|X0JA09|X0JA09_FUSC4 Purple acid phosphatase OS=Fusarium odoratissimum NRRL 54006 OX=1089451 GN=FOIG_09622 PE=3 SV=1
37.378 7080 pos. 1 - 606 [ 20, -49] tr|A0A7H8QZI4|A0A7H8QZI4_TALRU Purple acid phosphatase OS=Talaromyces rugulosus OX=121627 GN=TRUGW13939_06663 PE=3 SV=1
37.378 7080 pos. 1 - 612 [ 20, -52] tr|A0A3M7FNC0|A0A3M7FNC0_HORWE Purple acid phosphatase OS=Hortaea werneckii OX=91943 GN=D0862_09981 PE=3 SV=1
37.389 7082 pos. 78 - 668 [ 53, -51] tr|A0A8H5JLS1|A0A8H5JLS1_9HYPO Purple acid phosphatase OS=Fusarium mexicanum OX=751941 GN=FMEXI_969 PE=3 SV=1
37.409 7086 pos. 1 - 598 [ 20, -52] tr|A0AA38XZK6|A0AA38XZK6_9EURO Purple acid phosphatase OS=Knufia peltigerae OX=1002370 GN=H2204_008557 PE=3 SV=1
37.451 7094 pos. 2 - 515 [ 63, -51] tr|A0A4U0UZV7|A0A4U0UZV7_9PEZI Purple acid phosphatase (Fragment) OS=Friedmanniomyces endolithicus OX=329885 GN=B0A54_08105 PE=3 SV=1
37.466 7097 pos. 75 - 598 [ 56, -52] tr|A0AAN6IDI7|A0AAN6IDI7_9EURO Acid phosphatase AphA OS=Exophiala viscosa OX=2486360 GN=EDD36DRAFT_384869 PE=4 SV=1
37.472 7098 pos. 1 - 676 [ 1, -47] tr|A0A8H5P886|A0A8H5P886_9HYPO Purple acid phosphatase OS=Fusarium pseudocircinatum OX=56676 GN=FPCIR_5900 PE=3 SV=1
37.482 7100 pos. 1 - 598 [ 20, -52] tr|A0A9W9FIB4|A0A9W9FIB4_9EURO Purple acid phosphatase OS=Penicillium angulare OX=116970 GN=N7456_006767 PE=3 SV=1
37.482 7100 pos. 28 - 615 [ 51, -46] tr|A0A8H8R952|A0A8H8R952_9HELO Purple acid phosphatase OS=Lachnellula hyalina OX=1316788 GN=aphA PE=3 SV=1
37.492 7102 pos. 1 - 605 [ 20, -51] tr|A0A4S8VPM1|A0A4S8VPM1_AURPU Purple acid phosphatase OS=Aureobasidium pullulans OX=5580 GN=D6D24_05820 PE=3 SV=1
37.498 7103 pos. 1 - 597 [ 20, -52] tr|A0AAD6HJT2|A0AAD6HJT2_9EURO Purple acid phosphatase OS=Penicillium malachiteum OX=1324776 GN=N7493_006867 PE=3 SV=1
37.518 7107 pos. 1 - 669 [ 20, -47] tr|A0A420Q920|A0A420Q920_FUSOX Purple acid phosphatase OS=Fusarium oxysporum OX=5507 GN=BFJ68_g12401 PE=3 SV=1
37.539 7111 pos. 1 - 607 [ 20, -49] tr|A0A9P8FR15|A0A9P8FR15_9PEZI Purple acid phosphatase (Fragment) OS=Aureobasidium melanogenum OX=46634 GN=KCU98_g8480 PE=3 SV=1
37.539 7111 pos. 1 - 667 [ 1, -47] tr|A0A8K0RZH0|A0A8K0RZH0_9HYPO Purple acid phosphatase OS=Fusarium tricinctum OX=61284 GN=BKA59DRAFT_546986 PE=3 SV=1
37.544 7112 pos. 1 - 612 [ 20, -52] tr|A0A3M7E4L9|A0A3M7E4L9_HORWE Purple acid phosphatase OS=Hortaea werneckii OX=91943 GN=D0863_05435 PE=3 SV=1
37.555 7114 pos. 13 - 607 [ 26, -49] tr|A0A9P8JV87|A0A9P8JV87_9PEZI Purple acid phosphatase (Fragment) OS=Aureobasidium melanogenum OX=46634 GN=KCU98_g8604 PE=3 SV=1
37.565 7116 pos. 76 - 603 [ 58, -51] tr|A0A0C3I260|A0A0C3I260_OIDMZ Purple acid phosphatase OS=Oidiodendron maius (strain Zn) OX=913774 GN=OIDMADRAFT_37666 PE=3 SV=1
37.570 7117 pos. 13 - 607 [ 26, -49] tr|A0A074VTA2|A0A074VTA2_9PEZI Purple acid phosphatase OS=Aureobasidium melanogenum CBS 110374 OX=1043003 GN=M437DRAFT_65576 PE=3 SV=1
37.581 7119 pos. 1 - 613 [ 20, -51] tr|A0A3M7HXU3|A0A3M7HXU3_HORWE Purple acid phosphatase OS=Hortaea werneckii OX=91943 GN=D0860_00030 PE=3 SV=1
37.581 7119 pos. 1 - 669 [ 1, -47] tr|A0A559LI24|A0A559LI24_FUSOX Purple acid phosphatase OS=Fusarium oxysporum f. sp. cubense OX=61366 GN=aphA-2 PE=3 SV=1
37.596 7122 pos. 1 - 605 [ 20, -51] tr|A0A4T0AUA2|A0A4T0AUA2_AURPU Purple acid phosphatase OS=Aureobasidium pullulans OX=5580 GN=D6C81_02168 PE=3 SV=1
37.601 7123 pos. 78 - 602 [ 58, -52] tr|A0A176ZX94|A0A176ZX94_9PEZI Purple acid phosphatase OS=Pseudogymnoascus destructans OX=655981 GN=VC83_09081 PE=3 SV=1
37.601 7123 pos. 78 - 602 [ 58, -52] tr|L8FYE5|L8FYE5_PSED2 Purple acid phosphatase OS=Pseudogymnoascus destructans (strain ATCC MYA-4855 / 20631-21) OX=658429 GN=GMDG_07479 PE=3 SV=1
37.627 7128 pos. 13 - 607 [ 26, -49] tr|A0A9P8K7T9|A0A9P8K7T9_9PEZI Purple acid phosphatase OS=Aureobasidium melanogenum OX=46634 GN=KCV03_g2948 PE=3 SV=1
37.638 7130 pos. 13 - 607 [ 26, -49] tr|A0A9P8EFQ1|A0A9P8EFQ1_9PEZI Purple acid phosphatase (Fragment) OS=Aureobasidium melanogenum OX=46634 GN=KCU76_g9565 PE=3 SV=1
37.648 7132 pos. 1 - 605 [ 20, -51] tr|A0A4T0DPG4|A0A4T0DPG4_AURPU Purple acid phosphatase OS=Aureobasidium pullulans OX=5580 GN=D6C77_03768 PE=3 SV=1
37.648 7132 pos. 55 - 608 [ 50, -47] tr|A0AAN4TCF1|A0AAN4TCF1_9EURO Acid phosphatase OS=Aspergillus lentulus OX=293939 GN=ALT_6058 PE=4 SV=1
37.664 7135 pos. 26 - 630 [ 20, -51] tr|A0A4S9G1C9|A0A4S9G1C9_AURPU Purple acid phosphatase OS=Aureobasidium pullulans OX=5580 GN=D6D06_05401 PE=3 SV=1
37.669 7136 pos. 1 - 605 [ 20, -51] tr|A0A4S9D4C7|A0A4S9D4C7_AURPU Purple acid phosphatase OS=Aureobasidium pullulans OX=5580 GN=D6D17_03095 PE=3 SV=1
37.669 7136 pos. 1 - 605 [ 20, -51] tr|A0A4S9PXV9|A0A4S9PXV9_AURPU Purple acid phosphatase OS=Aureobasidium pullulans OX=5580 GN=D6C86_02995 PE=3 SV=1
37.674 7137 pos. 1 - 677 [ 1, -47] tr|A0A9P5A8N0|A0A9P5A8N0_9HYPO Purple acid phosphatase OS=Fusarium beomiforme OX=44412 GN=FBEOM_11923 PE=3 SV=1
37.684 7139 pos. 1 - 610 [ 20, -51] tr|A0A4U0UFS2|A0A4U0UFS2_9PEZI Purple acid phosphatase OS=Salinomyces thailandica OX=706561 GN=B0A50_00157 PE=3 SV=1
37.684 7139 pos. 28 - 615 [ 51, -46] tr|A0A8H8RSK5|A0A8H8RSK5_9HELO Purple acid phosphatase OS=Lachnellula subtilissima OX=602034 GN=aphA PE=3 SV=1
37.690 7140 pos. 1 - 605 [ 20, -51] tr|A0A4V4I0T7|A0A4V4I0T7_AURPU Purple acid phosphatase OS=Aureobasidium pullulans OX=5580 GN=D6D28_02871 PE=3 SV=1
37.690 7140 pos. 13 - 607 [ 26, -49] tr|A0A9P8JBB8|A0A9P8JBB8_9PEZI Purple acid phosphatase OS=Aureobasidium melanogenum OX=46634 GN=KCU76_g5160 PE=3 SV=1
37.690 7140 pos. 15 - 568 [ 50, -46] tr|A0A319ENC9|A0A319ENC9_ASPSB Purple acid phosphatase (Fragment) OS=Aspergillus sclerotiicarbonarius (strain CBS 121057 / IBT 28362) OX=1448318 GN=BO78DRAFT_395035 PE=3 SV=1
37.695 7141 pos. 1 - 605 [ 20, -51] tr|A0A4V4JSR4|A0A4V4JSR4_AURPU Purple acid phosphatase OS=Aureobasidium pullulans OX=5580 GN=D6D01_08056 PE=3 SV=1
37.695 7141 pos. 91 - 617 [ 58, -52] tr|A0A0F4ZM71|A0A0F4ZM71_9PEZI Purple acid phosphatase OS=Thielaviopsis punctulata OX=72032 GN=TD95_001328 PE=3 SV=1
37.700 7142 pos. 1 - 605 [ 20, -51] tr|A0A4T0F1H0|A0A4T0F1H0_AURPU Purple acid phosphatase OS=Aureobasidium pullulans OX=5580 GN=D6C76_02970 PE=3 SV=1
37.700 7142 pos. 1 - 613 [ 20, -51] tr|A0A3M7FD86|A0A3M7FD86_HORWE Purple acid phosphatase OS=Hortaea werneckii OX=91943 GN=D0864_06998 PE=3 SV=1
37.721 7146 pos. 86 - 609 [ 53, -51] tr|A0A4U0UR22|A0A4U0UR22_9PEZI Purple acid phosphatase OS=Friedmanniomyces endolithicus OX=329885 GN=B0A54_10631 PE=3 SV=1
37.731 7148 pos. 1 - 605 [ 20, -51] tr|A0A4S9N9G6|A0A4S9N9G6_AURPU Purple acid phosphatase OS=Aureobasidium pullulans OX=5580 GN=D6C99_04292 PE=3 SV=1
37.731 7148 pos. 56 - 602 [ 50, -52] tr|A0A094G2D6|A0A094G2D6_9PEZI Purple acid phosphatase OS=Pseudogymnoascus sp. VKM F-4518 OX=1420913 GN=V500_02907 PE=3 SV=1
37.736 7149 pos. 1 - 604 [ 20, -46] tr|A0A1F8A571|A0A1F8A571_9EURO Purple acid phosphatase OS=Aspergillus bombycis OX=109264 GN=ABOM_004517 PE=3 SV=1
37.736 7149 pos. 67 - 659 [ 26, -51] tr|A0A4S8YZV6|A0A4S8YZV6_AURPU Purple acid phosphatase (Fragment) OS=Aureobasidium pullulans OX=5580 GN=D6D20_07967 PE=3 SV=1
37.747 7151 pos. 1 - 605 [ 20, -51] tr|A0A074XFE4|A0A074XFE4_AURPU Purple acid phosphatase OS=Aureobasidium pullulans EXF-150 OX=1043002 GN=M438DRAFT_298259 PE=3 SV=1
37.747 7151 pos. 1 - 605 [ 20, -51] tr|A0A4S9NWM6|A0A4S9NWM6_AURPU Purple acid phosphatase OS=Aureobasidium pullulans OX=5580 GN=D6C97_03466 PE=3 SV=1
37.747 7151 pos. 1 - 605 [ 20, -51] tr|A0A4S9ZBP9|A0A4S9ZBP9_AURPU Purple acid phosphatase OS=Aureobasidium pullulans OX=5580 GN=D6C82_01820 PE=3 SV=1
37.747 7151 pos. 1 - 605 [ 20, -51] tr|A0A4T0C2H7|A0A4T0C2H7_AURPU Purple acid phosphatase OS=Aureobasidium pullulans OX=5580 GN=D6C78_04782 PE=3 SV=1
37.747 7151 pos. 73 - 677 [ 20, -51] tr|A0A4S9VC97|A0A4S9VC97_AURPU Purple acid phosphatase (Fragment) OS=Aureobasidium pullulans OX=5580 GN=D6C90_03560 PE=3 SV=1
37.752 7152 pos. 1 - 605 [ 20, -51] tr|A0A4V4I2Z7|A0A4V4I2Z7_AURPU Purple acid phosphatase OS=Aureobasidium pullulans OX=5580 GN=D6D27_08385 PE=3 SV=1
37.757 7153 pos. 1 - 613 [ 20, -51] tr|A0A3M7FQB8|A0A3M7FQB8_HORWE Purple acid phosphatase OS=Hortaea werneckii OX=91943 GN=D0861_03620 PE=3 SV=1
37.767 7155 pos. 1 - 604 [ 1, -50] tr|A0A6A4I9R4|A0A6A4I9R4_9AGAR Purple acid phosphatase OS=Gymnopus androsaceus JB14 OX=1447944 GN=BT96DRAFT_874681 PE=3 SV=1
37.773 7156 pos. 56 - 602 [ 50, -52] tr|A0A093XLE0|A0A093XLE0_9PEZI Purple acid phosphatase OS=Pseudogymnoascus sp. VKM F-3808 OX=1391699 GN=O988_06798 PE=3 SV=1
37.788 7159 pos. 56 - 602 [ 50, -52] tr|A0A093XQ33|A0A093XQ33_9PEZI Purple acid phosphatase OS=Pseudogymnoascus sp. VKM F-3557 OX=1437433 GN=V490_05268 PE=3 SV=1
37.788 7159 pos. 56 - 602 [ 50, -52] tr|A0A094D355|A0A094D355_9PEZI Purple acid phosphatase OS=Pseudogymnoascus sp. VKM F-4516 OX=1420910 GN=V497_08094 PE=3 SV=1
37.799 7161 pos. 1 - 591 [ 20, -62] tr|A0A8H6DQS0|A0A8H6DQS0_9HYPO Purple acid phosphatase OS=Fusarium mundagurra OX=1567541 GN=FMUND_1069 PE=3 SV=1
37.809 7163 pos. 1 - 669 [ 20, -47] tr|A0A420MT79|A0A420MT79_FUSOX Purple acid phosphatase OS=Fusarium oxysporum OX=5507 GN=BFJ69_g11154 PE=3 SV=1
37.814 7164 pos. 1 - 605 [ 20, -51] tr|A0A4S9I4J7|A0A4S9I4J7_AURPU Purple acid phosphatase OS=Aureobasidium pullulans OX=5580 GN=D6D05_03489 PE=3 SV=1
37.819 7165 pos. 1 - 607 [ 20, -49] tr|A0A4T0BSW1|A0A4T0BSW1_AURPU Purple acid phosphatase OS=Aureobasidium pullulans OX=5580 GN=D6C79_07966 PE=3 SV=1
37.819 7165 pos. 79 - 603 [ 58, -52] tr|A0A168CMM7|A0A168CMM7_9HYPO Purple acid phosphatase OS=Moelleriella libera RCEF 2490 OX=1081109 GN=AAL_04024 PE=3 SV=1
37.825 7166 pos. 1 - 605 [ 20, -51] tr|A0A4S8WMS3|A0A4S8WMS3_AURPU Purple acid phosphatase OS=Aureobasidium pullulans OX=5580 GN=D6D18_02998 PE=3 SV=1
37.825 7166 pos. 1 - 605 [ 20, -51] tr|A0A4S9XH74|A0A4S9XH74_AURPU Purple acid phosphatase OS=Aureobasidium pullulans OX=5580 GN=D6C84_08593 PE=3 SV=1
37.840 7169 pos. 1 - 672 [ 1, -47] tr|A0A9W8QTG8|A0A9W8QTG8_9HYPO Purple acid phosphatase OS=Fusarium falciforme OX=195108 GN=NW755_013614 PE=3 SV=1
37.845 7170 pos. 1 - 669 [ 20, -47] tr|A0A3L6MRG3|A0A3L6MRG3_FUSOX Purple acid phosphatase OS=Fusarium oxysporum f. sp. cepae OX=396571 GN=BFJ65_g18123 PE=3 SV=1
37.845 7170 pos. 1 - 669 [ 20, -47] tr|A0A4Q2W3R0|A0A4Q2W3R0_FUSOX Purple acid phosphatase OS=Fusarium oxysporum f. sp. narcissi OX=451672 GN=BFJ63_vAg3442 PE=3 SV=1
37.845 7170 pos. 1 - 669 [ 20, -47] tr|A0A8H5EKH6|A0A8H5EKH6_FUSOX Purple acid phosphatase OS=Fusarium oxysporum OX=5507 GN=FOXYS1_7057 PE=3 SV=1
37.845 7170 pos. 1 - 669 [ 20, -47] tr|W9JEQ9|W9JEQ9_FUSOX Purple acid phosphatase OS=Fusarium oxysporum Fo47 OX=660027 GN=FOZG_15848 PE=3 SV=1
37.845 7170 pos. 5 - 604 [ 29, -52] tr|A0A427YFT6|A0A427YFT6_9TREE Purple acid phosphatase OS=Saitozyma podzolica OX=1890683 GN=EHS25_001368 PE=3 SV=1
37.856 7172 pos. 1 - 608 [ 20, -52] tr|A0A132B3B4|A0A132B3B4_MOLSC Purple acid phosphatase OS=Mollisia scopiformis OX=149040 GN=LY89DRAFT_603092 PE=3 SV=1
37.861 7173 pos. 1 - 689 [ 1, -1] tr|A0A2T4B081|A0A2T4B081_9HYPO Purple acid phosphatase OS=Trichoderma citrinoviride OX=58853 GN=BBK36DRAFT_1128821 PE=3 SV=1
37.866 7174 pos. 1 - 667 [ 1, -47] tr|A0AAE8M0I5|A0AAE8M0I5_9HYPO Purple acid phosphatase OS=Fusarium torulosum OX=33205 GN=FTOL_01536 PE=3 SV=1
37.871 7175 pos. 1 - 669 [ 20, -47] tr|A0A8J5NR27|A0A8J5NR27_FUSOX Acid phosphatase OS=Fusarium oxysporum f. sp. rapae OX=485398 GN=aphA-0 PE=4 SV=1
37.876 7176 pos. 1 - 605 [ 20, -51] tr|A0A4S8TWQ7|A0A4S8TWQ7_AURPU Purple acid phosphatase OS=Aureobasidium pullulans OX=5580 GN=D6D26_09937 PE=3 SV=1
37.876 7176 pos. 1 - 605 [ 20, -51] tr|A0A4S9IW84|A0A4S9IW84_AURPU Purple acid phosphatase OS=Aureobasidium pullulans OX=5580 GN=D6D03_10543 PE=3 SV=1
37.876 7176 pos. 1 - 611 [ 20, -51] tr|A0A9P4M8R5|A0A9P4M8R5_9PEZI Purple acid phosphatase OS=Rhizodiscina lignyota OX=1504668 GN=NA57DRAFT_53295 PE=3 SV=1
37.892 7179 pos. 1 - 611 [ 20, -46] tr|A0A395H6B0|A0A395H6B0_9EURO Purple acid phosphatase OS=Aspergillus ibericus CBS 121593 OX=1448316 GN=BO80DRAFT_423142 PE=3 SV=1
37.908 7182 pos. 1 - 622 [ 20, -52] tr|A0A9W9SDZ3|A0A9W9SDZ3_9EURO Purple acid phosphatase OS=Penicillium cosmopolitanum OX=1131564 GN=N7509_013762 PE=3 SV=1
37.918 7184 pos. 13 - 607 [ 26, -49] tr|A0A074WCZ5|A0A074WCZ5_9PEZI Purple acid phosphatase OS=Aureobasidium namibiae CBS 147.97 OX=1043004 GN=M436DRAFT_52888 PE=3 SV=1
37.918 7184 pos. 13 - 607 [ 26, -49] tr|A0A9P8GVK2|A0A9P8GVK2_9PEZI Purple acid phosphatase OS=Aureobasidium sp. EXF-3399 OX=2831173 GN=KCU62_g7934 PE=3 SV=1
37.918 7184 pos. 78 - 602 [ 58, -52] tr|A0A094JLR1|A0A094JLR1_9PEZI Purple acid phosphatase OS=Pseudogymnoascus sp. VKM F-4519 OX=1420914 GN=V501_05406 PE=3 SV=1
37.923 7185 pos. 28 - 614 [ 51, -46] tr|A0A8T9BRA1|A0A8T9BRA1_9HELO Purple acid phosphatase OS=Lachnellula arida OX=1316785 GN=aphA_1 PE=3 SV=1
37.928 7186 pos. 1 - 600 [ 20, -52] tr|A0A9W9I5Q2|A0A9W9I5Q2_9EURO Purple acid phosphatase OS=Penicillium canariense OX=189055 GN=N7482_004958 PE=3 SV=1
37.928 7186 pos. 1 - 613 [ 20, -51] tr|A0A1Z5TKY9|A0A1Z5TKY9_HORWE Purple acid phosphatase OS=Hortaea werneckii EXF-2000 OX=1157616 GN=BTJ68_03334 PE=3 SV=1
37.928 7186 pos. 1 - 613 [ 20, -51] tr|A0A3M7IS61|A0A3M7IS61_HORWE Purple acid phosphatase OS=Hortaea werneckii OX=91943 GN=D0859_07740 PE=3 SV=1
37.928 7186 pos. 13 - 607 [ 26, -49] tr|A0A9N8PF11|A0A9N8PF11_9PEZI Purple acid phosphatase OS=Aureobasidium mustum OX=2773714 GN=AWRI4233_LOCUS4417 PE=3 SV=1
37.949 7190 pos. 53 - 600 [ 50, -52] tr|A0A1Q5UMH9|A0A1Q5UMH9_9EURO Purple acid phosphatase OS=Penicillium subrubescens OX=1316194 GN=PENSUB_850 PE=3 SV=1
37.954 7191 pos. 1 - 604 [ 20, -48] tr|N4UF48|N4UF48_FUSC1 Purple acid phosphatase OS=Fusarium oxysporum f. sp. cubense (strain race 1) OX=1229664 GN=FOC1_g10009828 PE=3 SV=1
37.965 7193 pos. 1 - 615 [ 20, -46] tr|A0A7D8YV10|A0A7D8YV10_9HELO Purple acid phosphatase OS=Lachnellula cervina OX=1316786 GN=aphA PE=3 SV=1
37.975 7195 pos. 1 - 610 [ 1, -52] tr|A0A2D3V946|A0A2D3V946_9PEZI Purple acid phosphatase OS=Ramularia collo-cygni OX=112498 GN=RCC_04980 PE=3 SV=1
37.975 7195 pos. 13 - 617 [ 20, -51] tr|A0A4S9KDA3|A0A4S9KDA3_AURPU Purple acid phosphatase OS=Aureobasidium pullulans OX=5580 GN=D6D02_04534 PE=3 SV=1
37.975 7195 pos. 78 - 602 [ 58, -52] tr|A0A094EQW6|A0A094EQW6_9PEZI Purple acid phosphatase OS=Pseudogymnoascus sp. VKM F-103 OX=1420912 GN=V499_05911 PE=3 SV=1
37.975 7195 pos. 78 - 602 [ 58, -52] tr|A0A1B8DII2|A0A1B8DII2_9PEZI Purple acid phosphatase OS=Pseudogymnoascus sp. 24MN13 OX=1622150 GN=VE04_00596 PE=3 SV=1
37.975 7195 pos. 78 - 602 [ 58, -52] tr|A0A1B8GV10|A0A1B8GV10_9PEZI Purple acid phosphatase OS=Pseudogymnoascus verrucosus OX=342668 GN=VE01_02108 PE=3 SV=1
37.996 7199 pos. 22 - 600 [ 54, -52] tr|A0A5M9MUS7|A0A5M9MUS7_9EURO Purple acid phosphatase OS=Aspergillus tanneri OX=1220188 GN=ATNIH1004_003551 PE=3 SV=1
38.001 7200 pos. 1 - 622 [ 1, -52] tr|A0A8J1VRJ1|A0A8J1VRJ1_9TREE Purple acid phosphatase OS=Tremellales sp. Tagirdzhanova-0007 OX=2778382 GN=TREMPRED_001436 PE=3 SV=1
38.011 7202 pos. 1 - 614 [ 20, -46] tr|A0A559MAZ8|A0A559MAZ8_9HELO Purple acid phosphatase OS=Lachnellula willkommii OX=215461 GN=aphA PE=3 SV=1
38.011 7202 pos. 55 - 608 [ 50, -47] tr|A0A2I1CFK3|A0A2I1CFK3_ASPN1 Purple acid phosphatase OS=Aspergillus novofumigatus (strain IBT 16806) OX=1392255 GN=P174DRAFT_400973 PE=3 SV=1
38.011 7202 pos. 78 - 602 [ 58, -52] tr|A0A1B8F932|A0A1B8F932_9PEZI Purple acid phosphatase OS=Pseudogymnoascus sp. 05NY08 OX=1622149 GN=VF21_01118 PE=3 SV=1
38.017 7203 pos. 86 - 582 [ 53, -51] tr|A0A4U0TN60|A0A4U0TN60_9PEZI Purple acid phosphatase OS=Friedmanniomyces endolithicus OX=329885 GN=B0A54_17818 PE=3 SV=1
38.022 7204 pos. 78 - 602 [ 58, -52] tr|A0A094BW79|A0A094BW79_9PEZI Purple acid phosphatase OS=Pseudogymnoascus sp. VKM F-4513 OX=1420907 GN=V494_01797 PE=3 SV=1
38.027 7205 pos. 1 - 603 [ 20, -50] tr|A0A317VSD3|A0A317VSD3_9EURO Purple acid phosphatase OS=Aspergillus sclerotioniger CBS 115572 OX=1450535 GN=BO94DRAFT_577621 PE=3 SV=1
38.063 7212 pos. 55 - 604 [ 50, -49] tr|A0A8H6U9M6|A0A8H6U9M6_9EURO Purple acid phosphatase OS=Aspergillus hiratsukae OX=1194566 GN=CNMCM5793_004860 PE=3 SV=1
38.068 7213 pos. 1 - 606 [ 20, -51] tr|A0A4S9D592|A0A4S9D592_AURPU Purple acid phosphatase OS=Aureobasidium pullulans OX=5580 GN=D6D13_02031 PE=3 SV=1
38.084 7216 pos. 1 - 615 [ 20, -43] tr|A0A5N6ZNP8|A0A5N6ZNP8_9EURO Purple acid phosphatase OS=Aspergillus caelatus OX=61420 GN=BDV27DRAFT_168711 PE=3 SV=1
38.089 7217 pos. 1 - 602 [ 20, -49] tr|A0A1V6SVC3|A0A1V6SVC3_9EURO Purple acid phosphatase OS=Penicillium steckii OX=303698 GN=PENSTE_c019G04283 PE=3 SV=1
38.089 7217 pos. 55 - 606 [ 50, -49] tr|A0A8H6QGB0|A0A8H6QGB0_9EURO Purple acid phosphatase OS=Aspergillus felis OX=1287682 GN=CNMCM5623_004397 PE=3 SV=1
38.100 7219 pos. 1 - 600 [ 20, -52] tr|A0A0F7TWD5|A0A0F7TWD5_PENBI Purple acid phosphatase OS=Penicillium brasilianum OX=104259 GN=PMG11_08332 PE=3 SV=1
38.100 7219 pos. 1 - 605 [ 20, -51] tr|A0A074YK33|A0A074YK33_AURSE Purple acid phosphatase OS=Aureobasidium subglaciale (strain EXF-2481) OX=1043005 GN=AUEXF2481DRAFT_37630 PE=3 SV=1
38.105 7220 pos. 55 - 605 [ 50, -49] tr|A0A8H4M7I6|A0A8H4M7I6_9EURO Purple acid phosphatase OS=Aspergillus fumigatiaffinis OX=340414 GN=CNMCM6457_005071 PE=3 SV=1
38.110 7221 pos. 55 - 600 [ 50, -52] tr|G9NP31|G9NP31_HYPAI Purple acid phosphatase OS=Hypocrea atroviridis (strain ATCC 20476 / IMI 206040) OX=452589 GN=TRIATDRAFT_44629 PE=3 SV=1
38.110 7221 pos. 78 - 615 [ 58, -46] tr|A0A1B8FXK3|A0A1B8FXK3_9PEZI Purple acid phosphatase OS=Pseudogymnoascus sp. 03VT05 OX=1622148 GN=VE02_02784 PE=3 SV=1
38.126 7224 pos. 1 - 601 [ 20, -52] tr|A0A317V609|A0A317V609_9EURO Purple acid phosphatase OS=Aspergillus heteromorphus CBS 117.55 OX=1448321 GN=BO70DRAFT_382505 PE=3 SV=1
38.126 7224 pos. 1 - 605 [ 20, -51] tr|A0A4S9R153|A0A4S9R153_AURPU Purple acid phosphatase OS=Aureobasidium pullulans OX=5580 GN=D6C80_09549 PE=3 SV=1
38.126 7224 pos. 56 - 602 [ 50, -52] tr|A0A1B8BYE3|A0A1B8BYE3_9PEZI Purple acid phosphatase OS=Pseudogymnoascus sp. WSF 3629 OX=1622147 GN=VE00_09766 PE=3 SV=1
38.126 7224 pos. 73 - 602 [ 58, -49] tr|A0A9W9PCK8|A0A9W9PCK8_PENCI Purple acid phosphatase OS=Penicillium citrinum OX=5077 GN=N7469_000268 PE=3 SV=1
38.131 7225 pos. 1 - 608 [ 20, -46] tr|A0A1R3RHA7|A0A1R3RHA7_ASPC5 Purple acid phosphatase OS=Aspergillus carbonarius (strain ITEM 5010) OX=602072 GN=ASPCADRAFT_407369 PE=3 SV=1
38.136 7226 pos. 1 - 610 [ 20, -47] tr|A0A8E0QSD7|A0A8E0QSD7_9EURO Purple acid phosphatase OS=Aspergillus udagawae OX=91492 GN=Aud_006681 PE=3 SV=1
38.141 7227 pos. 1 - 604 [ 1, -51] tr|A0A162J1R6|A0A162J1R6_9HYPO Purple acid phosphatase OS=Niveomyces insectorum RCEF 264 OX=1081102 GN=SPI_04082 PE=3 SV=1
38.152 7229 pos. 55 - 607 [ 50, -48] tr|A0A8H4M3D6|A0A8H4M3D6_9EURO Purple acid phosphatase OS=Aspergillus fumigatiaffinis OX=340414 GN=CNMCM6805_002595 PE=3 SV=1
38.157 7230 pos. 1 - 600 [ 20, -52] tr|A0A1S9RID2|A0A1S9RID2_PENBI Purple acid phosphatase OS=Penicillium brasilianum OX=104259 GN=aphA PE=3 SV=1
38.162 7231 pos. 55 - 604 [ 50, -49] tr|A0A8H6UIE2|A0A8H6UIE2_9EURO Purple acid phosphatase OS=Aspergillus hiratsukae OX=1194566 GN=CNMCM6106_007865 PE=3 SV=1
38.162 7231 pos. 56 - 602 [ 50, -52] tr|A0A1B8E7W9|A0A1B8E7W9_9PEZI Purple acid phosphatase OS=Pseudogymnoascus sp. 23342-1-I1 OX=1524831 GN=VE03_03049 PE=3 SV=1
38.167 7232 pos. 1 - 618 [ 1, -47] tr|N1S268|N1S268_FUSC4 Purple acid phosphatase OS=Fusarium oxysporum f. sp. cubense (strain race 4) OX=2502994 GN=FOC4_g10004015 PE=3 SV=1
38.183 7235 pos. 1 - 600 [ 20, -52] tr|A0A9W9S1V2|A0A9W9S1V2_9EURO Purple acid phosphatase OS=Penicillium cataractarum OX=2100454 GN=N7496_007753 PE=3 SV=1
38.188 7236 pos. 78 - 602 [ 58, -52] tr|A0A094BM97|A0A094BM97_9PEZI Purple acid phosphatase OS=Pseudogymnoascus sp. VKM F-4246 OX=1420902 GN=V492_04423 PE=3 SV=1
38.193 7237 pos. 75 - 601 [ 58, -52] tr|A0A8S9BMA8|A0A8S9BMA8_9HELO Purple acid phosphatase OS=Helotiales sp. DMI_Dod_QoI OX=2728926 GN=EG329_008741 PE=3 SV=1
38.198 7238 pos. 1 - 607 [ 20, -48] tr|A0A1L7W3X5|A0A1L7W3X5_FUSPR Purple acid phosphatase OS=Fusarium proliferatum (strain ET1) OX=1227346 GN=FPRO_08717 PE=3 SV=1
38.203 7239 pos. 79 - 604 [ 58, -51] tr|A0A179I7L3|A0A179I7L3_CORDF Purple acid phosphatase OS=Cordyceps confragosa OX=2714763 GN=LLEC1_02619 PE=3 SV=1
38.209 7240 pos. 1 - 603 [ 20, -51] tr|A0A0F8VEM4|A0A0F8VEM4_9EURO Purple acid phosphatase OS=Aspergillus rambellii OX=308745 GN=ARAM_005039 PE=3 SV=1
38.209 7240 pos. 1 - 603 [ 20, -51] tr|A0A0F8XF40|A0A0F8XF40_9EURO Purple acid phosphatase OS=Aspergillus ochraceoroseus OX=138278 GN=AOCH_001491 PE=3 SV=1
38.209 7240 pos. 1 - 603 [ 20, -51] tr|A0A2T5LW21|A0A2T5LW21_9EURO Purple acid phosphatase OS=Aspergillus ochraceoroseus IBT 24754 OX=1392256 GN=P175DRAFT_0478312 PE=3 SV=1
38.209 7240 pos. 59 - 607 [ 44, -48] tr|A0A8H5RNG1|A0A8H5RNG1_9HYPO Purple acid phosphatase OS=Fusarium sp. NRRL 25303 OX=122381 GN=F25303_7623 PE=3 SV=1
38.214 7241 pos. 1 - 610 [ 1, -51] tr|A0A4U0WR80|A0A4U0WR80_9PEZI Purple acid phosphatase OS=Friedmanniomyces simplex OX=329884 GN=B0A55_09384 PE=3 SV=1
38.214 7241 pos. 55 - 610 [ 50, -47] tr|A0A8H3P250|A0A8H3P250_9EURO Purple acid phosphatase OS=Aspergillus udagawae OX=91492 GN=IFM46972_07328 PE=3 SV=1
38.219 7242 pos. 1 - 669 [ 20, -47] tr|W9HK93|W9HK93_FUSOX Purple acid phosphatase OS=Fusarium oxysporum NRRL 32931 OX=660029 GN=FOYG_15073 PE=3 SV=1
38.224 7243 pos. 1 - 600 [ 20, -52] tr|S8AR30|S8AR30_PENO1 Purple acid phosphatase OS=Penicillium oxalicum (strain 114-2 / CGMCC 5302) OX=933388 GN=PDE_03399 PE=3 SV=1
38.224 7243 pos. 24 - 602 [ 54, -52] tr|A0A319DJ06|A0A319DJ06_9EURO Purple acid phosphatase OS=Aspergillus ellipticus CBS 707.79 OX=1448320 GN=BO71DRAFT_318977 PE=3 SV=1
38.224 7243 pos. 59 - 608 [ 44, -47] tr|A0A8H5UTI1|A0A8H5UTI1_9HYPO Purple acid phosphatase OS=Fusarium pseudocircinatum OX=56676 GN=FPCIR_2696 PE=3 SV=1
38.240 7246 pos. 1 - 618 [ 1, -47] tr|N4UGE1|N4UGE1_FUSC1 Purple acid phosphatase OS=Fusarium oxysporum f. sp. cubense (strain race 1) OX=1229664 GN=FOC1_g10004895 PE=3 SV=1
38.250 7248 pos. 1 - 587 [ 20, -46] tr|A0A5N6W177|A0A5N6W177_9EURO Purple acid phosphatase OS=Aspergillus transmontanensis OX=1034304 GN=BDV41DRAFT_564649 PE=3 SV=1
38.250 7248 pos. 1 - 596 [ 20, -52] tr|A0A9W9PMD7|A0A9W9PMD7_9EURO Purple acid phosphatase OS=Penicillium chermesinum OX=63820 GN=N7468_000624 PE=3 SV=1
38.250 7248 pos. 55 - 606 [ 50, -49] tr|A0A9P3B5G5|A0A9P3B5G5_9EURO Purple acid phosphatase OS=Aspergillus pseudoviridinutans OX=1517512 GN=Asppvi_003978 PE=3 SV=1
38.255 7249 pos. 1 - 607 [ 20, -48] tr|A0A8X4|A0A8X4_GIBFU Purple acid phosphatase OS=Gibberella fujikuroi OX=5127 GN=pdmp PE=2 SV=1
38.266 7251 pos. 1 - 598 [ 20, -52] tr|A0A5N7DHY7|A0A5N7DHY7_9EURO Purple acid phosphatase OS=Aspergillus pseudonomiae OX=1506151 GN=BDV37DRAFT_292579 PE=3 SV=1
38.266 7251 pos. 77 - 603 [ 56, -51] tr|A0A0D2IZA3|A0A0D2IZA3_9EURO Purple acid phosphatase OS=Rhinocladiella mackenziei CBS 650.93 OX=1442369 GN=Z518_07894 PE=3 SV=1
38.271 7252 pos. 78 - 601 [ 58, -51] tr|A0A2J6TAT1|A0A2J6TAT1_9HELO Purple acid phosphatase OS=Hyaloscypha bicolor E OX=1095630 GN=K444DRAFT_561234 PE=3 SV=1
38.286 7255 pos. 1 - 604 [ 20, -46] tr|A0A1S9DGG5|A0A1S9DGG5_ASPOZ Purple acid phosphatase OS=Aspergillus oryzae OX=5062 GN=OAory_01046650 PE=3 SV=1
38.286 7255 pos. 1 - 604 [ 20, -46] tr|A0A2P2HSJ9|A0A2P2HSJ9_ASPFA Purple acid phosphatase OS=Aspergillus flavus (strain ATCC MYA-384 / AF70) OX=1392242 GN=AFLA70_19g004361 PE=3 SV=1
38.286 7255 pos. 1 - 604 [ 20, -46] tr|A0A7U2N0E6|A0A7U2N0E6_ASPFN Purple acid phosphatase OS=Aspergillus flavus (strain ATCC 200026 / FGSC A1120 / IAM 13836 / NRRL 3357 / JCM 12722 / SRRC 167) OX=332952 GN=F9C07_2224641 PE=3 SV=1
38.286 7255 pos. 1 - 607 [ 20, -48] tr|A0A420MHJ9|A0A420MHJ9_FUSOX Purple acid phosphatase OS=Fusarium oxysporum OX=5507 GN=BFJ69_g14499 PE=3 SV=1
38.292 7256 pos. 1 - 607 [ 20, -48] tr|A0A420T6J2|A0A420T6J2_GIBIN Purple acid phosphatase OS=Gibberella intermedia OX=948311 GN=BFJ72_g7791 PE=3 SV=1
38.297 7257 pos. 1 - 607 [ 20, -48] tr|A0A9P5E7K5|A0A9P5E7K5_9HYPO Purple acid phosphatase OS=Fusarium agapanthi OX=1803897 GN=FAGAP_4990 PE=3 SV=1
38.307 7259 pos. 1 - 607 [ 20, -48] tr|A0A8H5YB01|A0A8H5YB01_9HYPO Purple acid phosphatase OS=Fusarium globosum OX=78864 GN=FGLOB1_6198 PE=3 SV=1
38.312 7260 pos. 1 - 604 [ 20, -46] tr|A0A5N6T4H8|A0A5N6T4H8_ASPPS Purple acid phosphatase OS=Aspergillus pseudotamarii OX=132259 GN=BDV38DRAFT_296741 PE=3 SV=1
38.328 7263 pos. 1 - 607 [ 20, -48] tr|A0A365MMI6|A0A365MMI6_GIBIN Purple acid phosphatase OS=Gibberella intermedia OX=948311 GN=FPRO05_05653 PE=3 SV=1
38.344 7266 pos. 1 - 518 [ 20, -52] tr|A0A6V8R4H7|A0A6V8R4H7_9HYPO Purple acid phosphatase OS=Trichoderma asperellum OX=101201 GN=TASIC1_0012000900 PE=3 SV=1
38.344 7266 pos. 1 - 597 [ 20, -52] tr|A0AAE1IEB5|A0AAE1IEB5_9HYPO Purple acid phosphatase OS=Trichoderma aggressivum f. europaeum OX=173218 GN=Triagg1_5501 PE=3 SV=1
38.349 7267 pos. 1 - 604 [ 20, -46] tr|A0A5N6JH09|A0A5N6JH09_9EURO Purple acid phosphatase OS=Aspergillus minisclerotigenes OX=656917 GN=BDV30DRAFT_245523 PE=3 SV=1
38.375 7272 pos. 1 - 598 [ 20, -52] tr|A0A0L1J205|A0A0L1J205_ASPNO Purple acid phosphatase OS=Aspergillus nomiae NRRL 13137 OX=1509407 GN=ANOM_006149 PE=3 SV=1
38.380 7273 pos. 71 - 619 [ 44, -52] tr|A0A2T3AHN4|A0A2T3AHN4_9PEZI Purple acid phosphatase OS=Coniella lustricola OX=2025994 GN=BD289DRAFT_361829 PE=3 SV=1
38.401 7277 pos. 55 - 608 [ 50, -47] tr|A1D0I1|A1D0I1_NEOFI Purple acid phosphatase OS=Neosartorya fischeri (strain ATCC 1020 / DSM 3700 / CBS 544.65 / FGSC A1164 / JCM 1740 / NRRL 181 / WB 181) OX=331117 GN=NFIA_040770 PE=3 SV=1
38.411 7279 pos. 80 - 612 [ 58, -48] tr|Q5AR94|Q5AR94_EMENI Purple acid phosphatase OS=Emericella nidulans (strain FGSC A4 / ATCC 38163 / CBS 112.46 / NRRL 194 / M139) OX=227321 GN=ANIA_09186 PE=3 SV=1
38.416 7280 pos. 1 - 604 [ 20, -46] tr|A0A5N6Y8U2|A0A5N6Y8U2_9EURO Purple acid phosphatase OS=Aspergillus arachidicola OX=656916 GN=BDV24DRAFT_131552 PE=3 SV=1
38.442 7285 pos. 55 - 608 [ 50, -47] tr|A0A9P3BWK7|A0A9P3BWK7_ASPVI Purple acid phosphatase OS=Aspergillus viridinutans OX=75553 GN=Aspvir_004916 PE=3 SV=1
38.453 7287 pos. 56 - 607 [ 57, -51] tr|A0A0C3GGU4|A0A0C3GGU4_OIDMZ Purple acid phosphatase OS=Oidiodendron maius (strain Zn) OX=913774 GN=OIDMADRAFT_134325 PE=3 SV=1
38.453 7287 pos. 76 - 600 [ 58, -51] tr|E9DYC8|E9DYC8_METAQ Purple acid phosphatase OS=Metarhizium acridum (strain CQMa 102) OX=655827 GN=MAC_02625 PE=3 SV=1
38.463 7289 pos. 1 - 604 [ 20, -46] tr|I7ZPC1|I7ZPC1_ASPO3 Purple acid phosphatase OS=Aspergillus oryzae (strain 3.042) OX=1160506 GN=Ao3042_10318 PE=3 SV=1
38.463 7289 pos. 1 - 604 [ 20, -46] tr|Q2TY95|Q2TY95_ASPOR Purple acid phosphatase OS=Aspergillus oryzae (strain ATCC 42149 / RIB 40) OX=510516 GN=AO090103000338 PE=3 SV=1
38.463 7289 pos. 31 - 617 [ 54, -50] tr|A0A6J3MIH7|A0A6J3MIH7_9PEZI Purple acid phosphatase OS=Dissoconium aciculare CBS 342.82 OX=1314786 GN=K489DRAFT_375856 PE=3 SV=1
38.463 7289 pos. 73 - 600 [ 58, -52] tr|A0AAD6FYS6|A0AAD6FYS6_9EURO Purple acid phosphatase OS=Penicillium daleae OX=63821 GN=N7458_008845 PE=3 SV=1
38.468 7290 pos. 1 - 602 [ 20, -47] tr|A0A2H2YWF1|A0A2H2YWF1_TRIPA Purple acid phosphatase OS=Trichoderma parareesei OX=858221 GN=A9Z42_0075850 PE=3 SV=1
38.478 7292 pos. 1 - 604 [ 20, -46] tr|A0A5N6UX38|A0A5N6UX38_ASPTM Purple acid phosphatase OS=Aspergillus tamarii OX=41984 GN=BDV40DRAFT_311960 PE=3 SV=1
38.478 7292 pos. 1 - 607 [ 20, -48] tr|A0A9P5DZV5|A0A9P5DZV5_9HYPO Purple acid phosphatase OS=Fusarium beomiforme OX=44412 GN=FBEOM_4462 PE=3 SV=1
38.494 7295 pos. 1 - 604 [ 20, -46] tr|A0A2G7FEI5|A0A2G7FEI5_9EURO Purple acid phosphatase OS=Aspergillus arachidicola OX=656916 GN=AARAC_003562 PE=3 SV=1
38.494 7295 pos. 1 - 604 [ 20, -46] tr|A0A5N6F073|A0A5N6F073_9EURO Purple acid phosphatase OS=Aspergillus novoparasiticus OX=986946 GN=BDV33DRAFT_228633 PE=3 SV=1
38.494 7295 pos. 1 - 608 [ 20, -52] tr|A0AA39GGL2|A0AA39GGL2_SARSR Purple acid phosphatase OS=Sarocladium strictum OX=5046 GN=NLU13_5278 PE=3 SV=1
38.504 7297 pos. 1 - 607 [ 20, -48] tr|A0A2H3RGX0|A0A2H3RGX0_GIBFU Purple acid phosphatase OS=Gibberella fujikuroi OX=5127 GN=C2S_1225 PE=3 SV=1
38.504 7297 pos. 1 - 607 [ 20, -48] tr|S0E9N1|S0E9N1_GIBF5 Purple acid phosphatase OS=Gibberella fujikuroi (strain CBS 195.34 / IMI 58289 / NRRL A-6831) OX=1279085 GN=FFUJ_14324 PE=3 SV=1
38.530 7302 pos. 66 - 603 [ 59, -51] tr|A0AAJ0GUN9|A0AAJ0GUN9_9PEZI Purple acid phosphatase OS=Chaetomium strumarium OX=1170767 GN=B0T15DRAFT_397251 PE=3 SV=1
38.546 7305 pos. 1 - 607 [ 20, -48] tr|A0A9P7L8G7|A0A9P7L8G7_9HYPO Purple acid phosphatase OS=Fusarium xylarioides OX=221167 GN=H9Q72_003565 PE=3 SV=1
38.551 7306 pos. 1 - 600 [ 20, -52] tr|A0AAD6D715|A0AAD6D715_PENGL Purple acid phosphatase OS=Penicillium glabrum OX=69773 GN=N7494_001100 PE=3 SV=1
38.551 7306 pos. 1 - 608 [ 20, -47] tr|A0A8H5VB99|A0A8H5VB99_9HYPO Purple acid phosphatase OS=Fusarium tjaetaba OX=1567544 GN=FTJAE_12727 PE=3 SV=1
38.556 7307 pos. 1 - 604 [ 20, -46] tr|A0A5N6D8J1|A0A5N6D8J1_ASPPA Purple acid phosphatase OS=Aspergillus parasiticus OX=5067 GN=BDV34DRAFT_237669 PE=3 SV=1
38.556 7307 pos. 57 - 606 [ 50, -47] tr|A0A3S4ARQ4|A0A3S4ARQ4_9PEZI Purple acid phosphatase OS=Thermothielavioides terrestris OX=2587410 GN=TT172_LOCUS6695 PE=3 SV=1
38.556 7307 pos. 57 - 606 [ 50, -47] tr|G2R6B6|G2R6B6_THETT Purple acid phosphatase OS=Thermothielavioides terrestris (strain ATCC 38088 / NRRL 8126) OX=578455 GN=THITE_2117994 PE=3 SV=1
38.556 7307 pos. 405 - 934 [ 56, -51] tr|A0A139I9Z6|A0A139I9Z6_9PEZI Purple acid phosphatase OS=Pseudocercospora musae OX=113226 GN=AC579_8509 PE=3 SV=1
38.572 7310 pos. 1 - 607 [ 20, -48] tr|A0A1L7U2F6|A0A1L7U2F6_FUSMA Purple acid phosphatase OS=Fusarium mangiferae OX=192010 GN=FMAN_08263 PE=3 SV=1
38.572 7310 pos. 1 - 608 [ 20, -47] tr|A0A397H8R7|A0A397H8R7_9EURO Purple acid phosphatase OS=Aspergillus turcosus OX=1245748 GN=CDV55_104604 PE=3 SV=1
38.572 7310 pos. 1 - 608 [ 20, -47] tr|A0A3R7M0I5|A0A3R7M0I5_9EURO Purple acid phosphatase OS=Aspergillus turcosus OX=1245748 GN=CFD26_107296 PE=3 SV=1
38.572 7310 pos. 61 - 603 [ 31, -48] tr|A0A9P8UVP8|A0A9P8UVP8_9PEZI Purple acid phosphatase OS=Truncatella angustata OX=152316 GN=BKA67DRAFT_543432 PE=3 SV=1
38.577 7311 pos. 75 - 605 [ 58, -48] tr|A0A2T3ZV77|A0A2T3ZV77_TRIHA Purple acid phosphatase OS=Trichoderma harzianum CBS 226.95 OX=983964 GN=M431DRAFT_21128 PE=3 SV=1
38.587 7313 pos. 69 - 611 [ 47, -50] tr|A0AAF0Y9Z9|A0AAF0Y9Z9_9TREE Purple acid phosphatase OS=Vanrija pseudolonga OX=143232 GN=aphA_0 PE=3 SV=1
38.593 7314 pos. 1 - 607 [ 20, -48] tr|W9Q359|W9Q359_FUSOX Purple acid phosphatase OS=Fusarium oxysporum f. sp. pisi HDV247 OX=1080344 GN=FOVG_07023 PE=3 SV=1
38.593 7314 pos. 81 - 607 [ 53, -52] tr|A0A425BM06|A0A425BM06_9PEZI Purple acid phosphatase OS=Scytalidium sp. 3C OX=2487125 GN=DH86_00004166 PE=3 SV=1
38.608 7317 pos. 1 - 607 [ 20, -48] tr|A0A8J5NW73|A0A8J5NW73_FUSOX Acid phosphatase OS=Fusarium oxysporum f. sp. rapae OX=485398 GN=aphA-2 PE=4 SV=1
38.613 7318 pos. 55 - 601 [ 50, -51] tr|A0A0D2E4L5|A0A0D2E4L5_9EURO Purple acid phosphatase OS=Exophiala xenobiotica OX=348802 GN=PV05_11353 PE=3 SV=1
38.619 7319 pos. 1 - 607 [ 20, -48] tr|A0A559L031|A0A559L031_FUSOX Purple acid phosphatase OS=Fusarium oxysporum f. sp. cubense OX=61366 GN=aphA-0 PE=3 SV=1
38.619 7319 pos. 1 - 607 [ 20, -48] tr|W9IHR4|W9IHR4_FUSOX Purple acid phosphatase OS=Fusarium oxysporum NRRL 32931 OX=660029 GN=FOYG_08952 PE=3 SV=1
38.619 7319 pos. 63 - 588 [ 58, -52] tr|A0A1Y2B847|A0A1Y2B847_9TREE Purple acid phosphatase OS=Naematelia encephala OX=71784 GN=BCR39DRAFT_527504 PE=3 SV=1
38.629 7321 pos. 1 - 612 [ 20, -46] tr|A0A254U5Z7|A0A254U5Z7_ASPNG Purple acid phosphatase OS=Aspergillus niger OX=5061 GN=CAN33_0010605 PE=3 SV=1
38.629 7321 pos. 1 - 612 [ 20, -46] tr|G3XQ08|G3XQ08_ASPNA Purple acid phosphatase OS=Aspergillus niger (strain ATCC 1015 / CBS 113.46 / FGSC A1144 / LSHB Ac4 / NCTC 3858a / NRRL 328 / USDA 3528.7) OX=380704 GN=ASPNIDRAFT_57215 PE=3 SV=1
38.629 7321 pos. 53 - 600 [ 50, -52] tr|A0A9W9X614|A0A9W9X614_9EURO Purple acid phosphatase OS=Penicillium diatomitis OX=2819901 GN=N7539_004769 PE=3 SV=1
38.634 7322 pos. 1 - 607 [ 20, -48] tr|A0A0D2Y395|A0A0D2Y395_FUSOF Purple acid phosphatase OS=Fusarium oxysporum (strain Fo5176) OX=660025 GN=28952200 PE=3 SV=1
38.634 7322 pos. 1 - 607 [ 20, -48] tr|A0A0J9VIC6|A0A0J9VIC6_FUSO4 Purple acid phosphatase OS=Fusarium oxysporum f. sp. lycopersici (strain 4287 / CBS 123668 / FGSC 9935 / NRRL 34936) OX=426428 GN=FOXG_10746 PE=3 SV=1
38.634 7322 pos. 1 - 607 [ 20, -48] tr|A0A8H6LFF4|A0A8H6LFF4_FUSOX Purple acid phosphatase OS=Fusarium oxysporum f. sp. conglutinans OX=100902 GN=HZS61_002702 PE=3 SV=1
38.634 7322 pos. 1 - 607 [ 20, -48] tr|F9FAU2|F9FAU2_FUSOF Purple acid phosphatase OS=Fusarium oxysporum (strain Fo5176) OX=660025 GN=FOXB_03518 PE=3 SV=1
38.634 7322 pos. 1 - 607 [ 20, -48] tr|X0AIU5|X0AIU5_FUSOX Purple acid phosphatase OS=Fusarium oxysporum f. sp. melonis 26406 OX=1089452 GN=FOMG_07548 PE=3 SV=1
38.634 7322 pos. 1 - 607 [ 20, -48] tr|X0H3U0|X0H3U0_FUSOX Purple acid phosphatase OS=Fusarium oxysporum f. sp. conglutinans race 2 54008 OX=1089457 GN=FOPG_13552 PE=3 SV=1
38.634 7322 pos. 1 - 607 [ 20, -48] tr|X0LGT6|X0LGT6_FUSOX Purple acid phosphatase OS=Fusarium oxysporum f. sp. vasinfectum 25433 OX=1089449 GN=FOTG_11714 PE=3 SV=1
38.634 7322 pos. 78 - 603 [ 58, -51] tr|A0A2S7YBR6|A0A2S7YBR6_BEABA Purple acid phosphatase OS=Beauveria bassiana OX=176275 GN=BB8028_0004g05160 PE=3 SV=1
38.650 7325 pos. 1 - 612 [ 20, -46] tr|A0A319BTH6|A0A319BTH6_ASPLB Purple acid phosphatase OS=Aspergillus lacticoffeatus (strain CBS 101883) OX=1450533 GN=BO96DRAFT_463537 PE=3 SV=1
38.650 7325 pos. 77 - 653 [ 58, -1] tr|A0A3D8Q552|A0A3D8Q552_9HELO Purple acid phosphatase OS=Coleophoma crateriformis OX=565419 GN=BP5796_13018 PE=3 SV=1
38.655 7326 pos. 1 - 654 [ 20, -1] tr|A0A8H5MQH8|A0A8H5MQH8_9HYPO Purple acid phosphatase OS=Fusarium mexicanum OX=751941 GN=FMEXI_10384 PE=3 SV=1
38.655 7326 pos. 53 - 600 [ 50, -52] tr|A0A8J8W6Z7|A0A8J8W6Z7_9EURO Purple acid phosphatase OS=Penicillium ucsense OX=2839758 GN=PECM_003574 PE=3 SV=1
38.665 7328 pos. 1 - 604 [ 20, -46] tr|A0A5N6XDB9|A0A5N6XDB9_9EURO Purple acid phosphatase OS=Aspergillus sergii OX=1034303 GN=BDV39DRAFT_213106 PE=3 SV=1
38.665 7328 pos. 1 - 607 [ 20, -48] tr|A0A8H5T7W3|A0A8H5T7W3_9HYPO Purple acid phosphatase OS=Fusarium denticulatum OX=48507 GN=FDENT_12799 PE=3 SV=1
38.665 7328 pos. 76 - 606 [ 28, -47] tr|A0AAJ0BU26|A0AAJ0BU26_9PEZI Purple acid phosphatase OS=Phialemonium atrogriseum OX=1093897 GN=QBC33DRAFT_602295 PE=3 SV=1
38.671 7329 pos. 1 - 608 [ 20, -47] tr|A0A2K0VXD2|A0A2K0VXD2_GIBNY Purple acid phosphatase OS=Gibberella nygamai OX=42673 GN=FNYG_12026 PE=3 SV=1
38.671 7329 pos. 55 - 603 [ 50, -51] tr|A1C5K8|A1C5K8_ASPCL Purple acid phosphatase OS=Aspergillus clavatus (strain ATCC 1007 / CBS 513.65 / DSM 816 / NCTC 3887 / NRRL 1 / QM 1276 / 107) OX=344612 GN=ACLA_003890 PE=3 SV=1
38.671 7329 pos. 67 - 599 [ 47, -52] tr|A0A0D2BAX9|A0A0D2BAX9_9EURO Purple acid phosphatase OS=Exophiala spinifera OX=91928 GN=PV08_05810 PE=3 SV=1
38.681 7331 pos. 1 - 608 [ 20, -47] tr|A0A8H5JUS9|A0A8H5JUS9_9HYPO Purple acid phosphatase OS=Fusarium napiforme OX=42672 GN=FNAPI_4133 PE=3 SV=1
38.681 7331 pos. 1 - 633 [ 20, -48] tr|A0A8H5NGJ6|A0A8H5NGJ6_9HYPO Purple acid phosphatase OS=Fusarium phyllophilum OX=47803 GN=FPHYL_4024 PE=3 SV=1
38.702 7335 pos. 1 - 607 [ 20, -48] tr|A0A2H3HID0|A0A2H3HID0_FUSOX Purple acid phosphatase OS=Fusarium oxysporum f. sp. radicis-cucumerinum OX=327505 GN=AU210_008575 PE=3 SV=1
38.702 7335 pos. 1 - 607 [ 20, -48] tr|A0A3L6NMQ6|A0A3L6NMQ6_FUSOX Purple acid phosphatase OS=Fusarium oxysporum f. sp. cepae OX=396571 GN=BFJ65_g6567 PE=3 SV=1
38.702 7335 pos. 1 - 607 [ 20, -48] tr|A0A420U912|A0A420U912_FUSOX Purple acid phosphatase OS=Fusarium oxysporum OX=5507 GN=FOXYS1_69 PE=3 SV=1
38.702 7335 pos. 1 - 607 [ 20, -48] tr|A0A8J5PSF5|A0A8J5PSF5_FUSOX Purple acid phosphatase OS=Fusarium oxysporum f. sp. raphani OX=96318 GN=aphA-1 PE=3 SV=1
38.702 7335 pos. 1 - 607 [ 20, -48] tr|W9K2V1|W9K2V1_FUSOX Purple acid phosphatase OS=Fusarium oxysporum Fo47 OX=660027 GN=FOZG_10258 PE=3 SV=1
38.702 7335 pos. 1 - 607 [ 20, -48] tr|X0BGT0|X0BGT0_FUSOX Purple acid phosphatase OS=Fusarium oxysporum f. sp. raphani 54005 OX=1089458 GN=FOQG_17263 PE=3 SV=1
38.707 7336 pos. 78 - 603 [ 58, -51] tr|A0A2H4SRL0|A0A2H4SRL0_CORMI Purple acid phosphatase OS=Cordyceps militaris OX=73501 GN=A9K55_001632 PE=3 SV=1
38.712 7337 pos. 77 - 653 [ 58, -1] tr|A0A3D8Q5G8|A0A3D8Q5G8_9HELO Purple acid phosphatase OS=Coleophoma cylindrospora OX=1849047 GN=BP6252_13881 PE=3 SV=1
38.717 7338 pos. 76 - 600 [ 58, -51] tr|A0A0D9P6P3|A0A0D9P6P3_METAN Purple acid phosphatase OS=Metarhizium anisopliae BRIP 53293 OX=1291518 GN=H634G_03210 PE=3 SV=1
38.728 7340 pos. 1 - 607 [ 20, -48] tr|A0A2H3SUD0|A0A2H3SUD0_FUSOX Purple acid phosphatase OS=Fusarium oxysporum OX=5507 GN=FRV6_01187 PE=3 SV=1
38.728 7340 pos. 78 - 603 [ 58, -51] tr|G3J4A5|G3J4A5_CORMM Purple acid phosphatase OS=Cordyceps militaris (strain CM01) OX=983644 GN=CCM_00481 PE=3 SV=1
38.733 7341 pos. 1 - 607 [ 20, -48] tr|A0A9P9K1E3|A0A9P9K1E3_FUSRE Purple acid phosphatase OS=Fusarium redolens OX=48865 GN=BKA55DRAFT_665098 PE=3 SV=1
38.748 7344 pos. 1 - 607 [ 20, -48] tr|A0A420S1R3|A0A420S1R3_FUSOX Purple acid phosphatase OS=Fusarium oxysporum OX=5507 GN=BFJ68_g1416 PE=3 SV=1
38.759 7346 pos. 1 - 607 [ 20, -48] tr|A0A5C6SRW9|A0A5C6SRW9_FUSOX Purple acid phosphatase OS=Fusarium oxysporum f. sp. cubense OX=61366 GN=FocTR4_00009381 PE=3 SV=1
38.759 7346 pos. 1 - 607 [ 20, -48] tr|A0A8H5TI38|A0A8H5TI38_FUSCI Purple acid phosphatase OS=Fusarium circinatum OX=48490 GN=FCIRC_8342 PE=3 SV=1
38.759 7346 pos. 1 - 607 [ 20, -48] tr|N1S1R9|N1S1R9_FUSC4 Purple acid phosphatase OS=Fusarium oxysporum f. sp. cubense (strain race 4) OX=2502994 GN=FOC4_g10008902 PE=3 SV=1
38.759 7346 pos. 1 - 607 [ 20, -48] tr|X0JSB6|X0JSB6_FUSC4 Purple acid phosphatase OS=Fusarium odoratissimum NRRL 54006 OX=1089451 GN=FOIG_09093 PE=3 SV=1
38.769 7348 pos. 1 - 607 [ 20, -48] tr|A0A4Q2WCN6|A0A4Q2WCN6_FUSOX Purple acid phosphatase OS=Fusarium oxysporum f. sp. narcissi OX=451672 GN=BFJ63_vAg186 PE=3 SV=1
38.769 7348 pos. 74 - 601 [ 58, -52] tr|A0A2K0TWG6|A0A2K0TWG6_TRIHA Purple acid phosphatase OS=Trichoderma harzianum OX=5544 GN=THARTR1_09361 PE=3 SV=1
38.790 7352 pos. 55 - 601 [ 50, -52] tr|A0A2T3AQB8|A0A2T3AQB8_AMORE Purple acid phosphatase OS=Amorphotheca resinae ATCC 22711 OX=857342 GN=M430DRAFT_110145 PE=3 SV=1
38.795 7353 pos. 80 - 609 [ 56, -51] tr|A0A8H6RLM3|A0A8H6RLM3_9PEZI Purple acid phosphatase OS=Pseudocercospora fuligena OX=685502 GN=HII31_04936 PE=3 SV=1
38.805 7355 pos. 1 - 608 [ 20, -47] tr|A0A8H5NVJ4|A0A8H5NVJ4_9HYPO Purple acid phosphatase OS=Fusarium pseudoanthophilum OX=48495 GN=FPANT_10444 PE=3 SV=1
38.805 7355 pos. 75 - 605 [ 58, -51] tr|A0A167J0B9|A0A167J0B9_CALVF Purple acid phosphatase OS=Calocera viscosa (strain TUFC12733) OX=1330018 GN=CALVIDRAFT_566837 PE=3 SV=1
38.811 7356 pos. 78 - 603 [ 58, -51] tr|A0A545VSY7|A0A545VSY7_9HYPO Purple acid phosphatase OS=Cordyceps javanica OX=43265 GN=IF1G_08245 PE=3 SV=1
38.816 7357 pos. 77 - 602 [ 58, -50] tr|A0A8K0QKU5|A0A8K0QKU5_9HYPO Purple acid phosphatase OS=Ilyonectria sp. MPI-CAGE-AT-0026 OX=2824670 GN=BKA56DRAFT_665802 PE=3 SV=1
38.831 7360 pos. 76 - 600 [ 58, -51] tr|A0A0B4HW35|A0A0B4HW35_METMF Purple acid phosphatase (Fragment) OS=Metarhizium majus (strain ARSEF 297) OX=1276143 GN=MAJ_00157 PE=3 SV=1
38.837 7361 pos. 1 - 607 [ 20, -48] tr|A0A8H5PAH8|A0A8H5PAH8_GIBSU Purple acid phosphatase OS=Gibberella subglutinans OX=42677 GN=FSUBG_9989 PE=3 SV=1
38.837 7361 pos. 1 - 607 [ 20, -52] tr|A0A8E2E124|A0A8E2E124_9PEZI Purple acid phosphatase OS=Lepidopterella palustris CBS 459.81 OX=1314670 GN=K432DRAFT_409030 PE=3 SV=1
38.837 7361 pos. 1 - 608 [ 20, -47] tr|A0A9P8IR61|A0A9P8IR61_9HYPO Purple acid phosphatase OS=Fusarium musae OX=1042133 GN=J7337_005018 PE=3 SV=1
38.837 7361 pos. 1 - 612 [ 20, -46] tr|A0A401L6U3|A0A401L6U3_ASPAW Purple acid phosphatase OS=Aspergillus awamori OX=105351 GN=AAWM_10113 PE=3 SV=1
38.847 7363 pos. 75 - 605 [ 58, -48] tr|A0A8G0LG60|A0A8G0LG60_9HYPO Purple acid phosphatase OS=Trichoderma simmonsii OX=1491479 GN=H0G86_007306 PE=3 SV=1
38.863 7366 pos. 1 - 607 [ 20, -48] tr|A0A8H4X006|A0A8H4X006_9HYPO Purple acid phosphatase OS=Fusarium gaditjirri OX=282569 GN=FGADI_3589 PE=3 SV=1
38.868 7367 pos. 1 - 608 [ 20, -47] tr|W7MET3|W7MET3_GIBM7 Purple acid phosphatase OS=Gibberella moniliformis (strain M3125 / FGSC 7600) OX=334819 GN=FVEG_09404 PE=3 SV=1
38.868 7367 pos. 76 - 600 [ 58, -51] tr|A0A0B4F069|A0A0B4F069_METAF Purple acid phosphatase (Fragment) OS=Metarhizium anisopliae (strain ARSEF 549) OX=1276135 GN=MAN_04328 PE=3 SV=1
38.873 7368 pos. 1 - 603 [ 20, -49] tr|A0A1L9T2W7|A0A1L9T2W7_9EURO Purple acid phosphatase OS=Aspergillus sydowii CBS 593.65 OX=1036612 GN=ASPSYDRAFT_50467 PE=3 SV=1
38.878 7369 pos. 76 - 600 [ 58, -51] tr|A0A0A1V6C6|A0A0A1V6C6_9HYPO Purple acid phosphatase OS=Metarhizium robertsii OX=568076 GN=X797_000519 PE=3 SV=1
38.878 7369 pos. 76 - 600 [ 58, -51] tr|A0A0B2XIK8|A0A0B2XIK8_METRA Purple acid phosphatase OS=Metarhizium robertsii (strain ARSEF 23 / ATCC MYA-3075) OX=655844 GN=MAA_10708 PE=3 SV=1
38.883 7370 pos. 78 - 603 [ 58, -51] tr|A0A167JUQ1|A0A167JUQ1_9HYPO Purple acid phosphatase OS=Beauveria brongniartii RCEF 3172 OX=1081107 GN=BBO_00733 PE=3 SV=1
38.894 7372 pos. 1 - 612 [ 20, -46] tr|A0A3F3PP40|A0A3F3PP40_9EURO Purple acid phosphatase OS=Aspergillus welwitschiae OX=1341132 GN=BDQ94DRAFT_151794 PE=3 SV=1
38.899 7373 pos. 75 - 605 [ 58, -48] tr|A0A1T3CJG0|A0A1T3CJG0_9HYPO Purple acid phosphatase OS=Trichoderma guizhouense OX=1491466 GN=A0O28_0079440 PE=3 SV=1
38.904 7374 pos. 76 - 600 [ 58, -51] tr|A0A0B4HKR0|A0A0B4HKR0_METGA Purple acid phosphatase OS=Metarhizium guizhouense (strain ARSEF 977) OX=1276136 GN=MGU_00531 PE=3 SV=1
38.904 7374 pos. 78 - 603 [ 58, -51] tr|J5JZ65|J5JZ65_BEAB2 Purple acid phosphatase OS=Beauveria bassiana (strain ARSEF 2860) OX=655819 GN=BBA_03206 PE=3 SV=1
38.904 7374 pos. 175 - 703 [ 58, -51] tr|M5GFE0|M5GFE0_DACPD Purple acid phosphatase OS=Dacryopinax primogenitus (strain DJM 731) OX=1858805 GN=DACRYDRAFT_114495 PE=3 SV=1
38.920 7377 pos. 76 - 600 [ 58, -51] tr|A0A7D5UX75|A0A7D5UX75_9HYPO Purple acid phosphatase OS=Metarhizium brunneum OX=500148 GN=aphA_1 PE=3 SV=1
38.920 7377 pos. 725 - 1340 [ 2, -46] tr|A0A117DXS8|A0A117DXS8_ASPNG Purple acid phosphatase OS=Aspergillus niger OX=5061 GN=ABL_01322 PE=3 SV=1
38.925 7378 pos. 39 - 627 [ 27, -51] tr|A0A0D2B3E4|A0A0D2B3E4_9EURO Purple acid phosphatase OS=Cladophialophora immunda OX=569365 GN=PV07_03707 PE=3 SV=1
38.925 7378 pos. 55 - 599 [ 50, -52] tr|A0A2P4ZJL5|A0A2P4ZJL5_9HYPO Purple acid phosphatase OS=Trichoderma gamsii OX=398673 GN=TGAM01_v206822 PE=3 SV=1
38.935 7380 pos. 1 - 612 [ 20, -46] tr|A0A146FAQ4|A0A146FAQ4_ASPKA Purple acid phosphatase OS=Aspergillus kawachii OX=1069201 GN=AKAW2_10179S PE=3 SV=1
38.940 7381 pos. 1 - 612 [ 20, -46] tr|A0A370CEJ8|A0A370CEJ8_ASPNG Purple acid phosphatase OS=Aspergillus niger ATCC 13496 OX=1353008 GN=M747DRAFT_367247 PE=3 SV=1
38.940 7381 pos. 1 - 612 [ 20, -46] tr|A0A370PDT1|A0A370PDT1_ASPPH Purple acid phosphatase OS=Aspergillus phoenicis ATCC 13157 OX=1353007 GN=M752DRAFT_320272 PE=3 SV=1
38.940 7381 pos. 1 - 612 [ 20, -46] tr|A0A9W6E8A5|A0A9W6E8A5_ASPNG Purple acid phosphatase OS=Aspergillus niger OX=5061 GN=AnigIFM63604_000505 PE=3 SV=1
38.940 7381 pos. 1 - 612 [ 20, -46] tr|A2R1M4|A2R1M4_ASPNC Purple acid phosphatase OS=Aspergillus niger (strain ATCC MYA-4892 / CBS 513.88 / FGSC A1513) OX=425011 GN=aphA PE=3 SV=1
38.951 7383 pos. 1 - 602 [ 20, -47] tr|A0A024S5F2|A0A024S5F2_HYPJR Purple acid phosphatase OS=Hypocrea jecorina (strain ATCC 56765 / BCRC 32924 / NRRL 11460 / Rut C-30) OX=1344414 GN=M419DRAFT_132735 PE=3 SV=1
38.951 7383 pos. 1 - 602 [ 20, -47] tr|G0RRS8|G0RRS8_HYPJQ Purple acid phosphatase OS=Hypocrea jecorina (strain QM6a) OX=431241 GN=TRIREDRAFT_66616 PE=3 SV=1
38.951 7383 pos. 1 - 612 [ 20, -46] tr|A0A9W5YZ50|A0A9W5YZ50_9EURO Purple acid phosphatase OS=Aspergillus brasiliensis OX=319629 GN=AbraCBS73388_003169 PE=3 SV=1
38.951 7383 pos. 77 - 601 [ 58, -51] tr|A0A179G7V2|A0A179G7V2_METCM Purple acid phosphatase OS=Pochonia chlamydosporia 170 OX=1380566 GN=VFPPC_01483 PE=3 SV=1
38.961 7385 pos. 1 - 612 [ 20, -46] tr|A0A1L9U557|A0A1L9U557_ASPBC Purple acid phosphatase OS=Aspergillus brasiliensis (strain CBS 101740 / IMI 381727 / IBT 21946) OX=767769 GN=ASPBRDRAFT_48754 PE=3 SV=1
38.966 7386 pos. 1 - 605 [ 20, -51] tr|A0A165E6D5|A0A165E6D5_9BASI Purple acid phosphatase OS=Calocera cornea HHB12733 OX=1353952 GN=CALCODRAFT_519528 PE=3 SV=1
38.966 7386 pos. 78 - 600 [ 58, -52] tr|A0A0A1T6V4|A0A0A1T6V4_9HYPO Purple acid phosphatase OS=[Torrubiella] hemipterigena OX=1531966 GN=VHEMI08484 PE=3 SV=1
38.972 7387 pos. 1 - 607 [ 20, -51] tr|A0A6A6Q4H1|A0A6A6Q4H1_9PEZI Purple acid phosphatase OS=Neohortaea acidophila OX=245834 GN=BDY17DRAFT_292402 PE=3 SV=1
38.972 7387 pos. 1 - 612 [ 20, -46] tr|A0A8H3SRI1|A0A8H3SRI1_ASPTU Purple acid phosphatase OS=Aspergillus tubingensis OX=5068 GN=AtubIFM56815_002947 PE=3 SV=1
38.982 7389 pos. 1 - 602 [ 20, -52] sp|Q12546|PPA_ASPFI Acid phosphatase OS=Aspergillus ficuum OX=5058 GN=aphA PE=1 SV=1
38.982 7389 pos. 1 - 602 [ 20, -52] tr|A0A1L9N6R8|A0A1L9N6R8_ASPTC Purple acid phosphatase OS=Aspergillus tubingensis (strain CBS 134.48) OX=767770 GN=ASPTUDRAFT_40865 PE=3 SV=1
38.997 7392 pos. 76 - 600 [ 58, -51] tr|A0A9P8MJI0|A0A9P8MJI0_9HYPO Purple acid phosphatase OS=Metarhizium humberi OX=2596975 GN=MHUMG1_00491 PE=3 SV=1
39.008 7394 pos. 2 - 614 [ 7, -46] tr|A0A318YE56|A0A318YE56_ASPNB Purple acid phosphatase OS=Aspergillus neoniger (strain CBS 115656) OX=1448310 GN=BO87DRAFT_378566 PE=3 SV=1
39.008 7394 pos. 75 - 605 [ 58, -48] tr|A0A9P5CCW5|A0A9P5CCW5_9HYPO Purple acid phosphatase OS=Trichoderma lentiforme OX=1567552 GN=CFAM422_005042 PE=3 SV=1
39.039 7400 pos. 1 - 612 [ 20, -46] tr|A0A8G1VRF0|A0A8G1VRF0_9EURO Purple acid phosphatase OS=Aspergillus piperis CBS 112811 OX=1448313 GN=BO85DRAFT_467418 PE=3 SV=1
39.039 7400 pos. 57 - 605 [ 44, -48] tr|A0A0F9ZH76|A0A0F9ZH76_TRIHA Purple acid phosphatase OS=Trichoderma harzianum OX=5544 GN=THAR02_08283 PE=3 SV=1
39.044 7401 pos. 32 - 610 [ 54, -52] tr|A0A9P4UTD4|A0A9P4UTD4_9PEZI Purple acid phosphatase OS=Polychaeton citri CBS 116435 OX=1314669 GN=K431DRAFT_310160 PE=3 SV=1
39.060 7404 pos. 84 - 601 [ 53, -51] tr|A0A2J6Q965|A0A2J6Q965_9HELO Purple acid phosphatase OS=Hyaloscypha hepaticicola OX=2082293 GN=NA56DRAFT_644400 PE=3 SV=1
39.065 7405 pos. 1 - 654 [ 20, -1] tr|A0A8H4ZJ14|A0A8H4ZJ14_9HYPO Purple acid phosphatase OS=Fusarium anthophilum OX=48485 GN=FANTH_6284 PE=3 SV=1
39.081 7408 pos. 81 - 606 [ 53, -51] tr|A0A8H5THM4|A0A8H5THM4_FUSHE Purple acid phosphatase OS=Fusarium heterosporum OX=42747 GN=FHETE_5213 PE=3 SV=1
39.091 7410 pos. 1 - 612 [ 20, -46] tr|A0A1M3TTG7|A0A1M3TTG7_ASPLC Purple acid phosphatase OS=Aspergillus luchuensis (strain CBS 106.47) OX=1137211 GN=ASPFODRAFT_43322 PE=3 SV=1
39.091 7410 pos. 1 - 612 [ 20, -46] tr|A0A319BFG5|A0A319BFG5_ASPVC Purple acid phosphatase OS=Aspergillus vadensis (strain CBS 113365 / IMI 142717 / IBT 24658) OX=1448311 GN=BO88DRAFT_487671 PE=3 SV=1
39.091 7410 pos. 76 - 601 [ 58, -51] tr|A0A168C0A1|A0A168C0A1_CORDF Purple acid phosphatase OS=Akanthomyces lecanii RCEF 1005 OX=1081108 GN=LEL_09361 PE=3 SV=1
39.101 7412 pos. 80 - 609 [ 58, -51] tr|U7PSG6|U7PSG6_SPOS1 Purple acid phosphatase OS=Sporothrix schenckii (strain ATCC 58251 / de Perez 2211183) OX=1391915 GN=HMPREF1624_05322 PE=3 SV=1
39.117 7415 pos. 1 - 612 [ 20, -46] tr|A0A317WGA7|A0A317WGA7_ASPEC Purple acid phosphatase OS=Aspergillus eucalypticola (strain CBS 122712 / IBT 29274) OX=1448314 GN=BO83DRAFT_413758 PE=3 SV=1
39.117 7415 pos. 55 - 599 [ 50, -52] tr|A0A2K0THT3|A0A2K0THT3_9HYPO Purple acid phosphatase OS=Trichoderma gamsii OX=398673 GN=TGAMA5MH_03125 PE=3 SV=1
39.127 7417 pos. 1 - 602 [ 20, -50] tr|A0A1L9PR02|A0A1L9PR02_ASPVE Purple acid phosphatase OS=Aspergillus versicolor CBS 583.65 OX=1036611 GN=ASPVEDRAFT_195823 PE=3 SV=1
39.127 7417 pos. 76 - 601 [ 58, -51] tr|A0A9W8QF60|A0A9W8QF60_AKAMU Purple acid phosphatase OS=Akanthomyces muscarius OX=2231603 GN=LMH87_000744 PE=3 SV=1
39.132 7418 pos. 32 - 613 [ 54, -49] tr|M2NFJ9|M2NFJ9_BAUPA Purple acid phosphatase OS=Baudoinia panamericana (strain UAMH 10762) OX=717646 GN=BAUCODRAFT_66241 PE=3 SV=1
39.148 7421 pos. 27 - 606 [ 54, -50] tr|A0A443I2W8|A0A443I2W8_BYSSP Purple acid phosphatase OS=Byssochlamys spectabilis OX=264951 GN=C8Q69DRAFT_169366 PE=3 SV=1
39.153 7422 pos. 57 - 583 [ 44, -48] tr|A0A9W9B8W1|A0A9W9B8W1_9HYPO Purple acid phosphatase OS=Trichoderma breve OX=2034170 GN=T069G_06359 PE=3 SV=1
39.174 7426 pos. 58 - 602 [ 53, -52] tr|A0A1L9WSG8|A0A1L9WSG8_ASPA1 Purple acid phosphatase OS=Aspergillus aculeatus (strain ATCC 16872 / CBS 172.66 / WB 5094) OX=690307 GN=ASPACDRAFT_43795 PE=3 SV=1
39.179 7427 pos. 1 - 599 [ 20, -52] tr|A0A9W9MLR0|A0A9W9MLR0_9EURO Purple acid phosphatase OS=Penicillium cinerascens OX=70096 GN=N7498_004565 PE=3 SV=1
39.184 7428 pos. 1 - 609 [ 20, -51] tr|A0AAJ0GEZ8|A0AAJ0GEZ8_9PEZI Purple acid phosphatase OS=Extremus antarcticus OX=702011 GN=LTR09_002741 PE=3 SV=1
39.200 7431 pos. 60 - 593 [ 53, -62] tr|G2Q6P4|G2Q6P4_THET4 Purple acid phosphatase OS=Thermothelomyces thermophilus (strain ATCC 42464 / BCRC 31852 / DSM 1799) OX=573729 GN=MYCTH_2293939 PE=3 SV=1
39.226 7436 pos. 1 - 597 [ 1, -52] tr|G9N7D3|G9N7D3_HYPVG Purple acid phosphatase OS=Hypocrea virens (strain Gv29-8 / FGSC 10586) OX=413071 GN=TRIVIDRAFT_173869 PE=3 SV=1
39.226 7436 pos. 1 - 607 [ 20, -48] tr|A0A8H5QPH1|A0A8H5QPH1_9HYPO Purple acid phosphatase OS=Fusarium sp. NRRL 52700 OX=1101274 GN=F52700_12322 PE=3 SV=1
39.226 7436 pos. 6 - 656 [ 28, -1] tr|A0A9P9KUA9|A0A9P9KUA9_FUSSL Purple acid phosphatase OS=Fusarium solani OX=169388 GN=B0J15DRAFT_533890 PE=3 SV=1
39.262 7443 pos. 22 - 600 [ 54, -52] tr|A0A5M3YY54|A0A5M3YY54_ASPTE Purple acid phosphatase OS=Aspergillus terreus OX=33178 GN=ATEIFO6365_0002013200 PE=3 SV=1
39.262 7443 pos. 59 - 608 [ 50, -51] tr|A0A150UZT7|A0A150UZT7_9PEZI Purple acid phosphatase OS=Acidomyces richmondensis BFW OX=766039 GN=M433DRAFT_329780 PE=3 SV=1
39.273 7445 pos. 1 - 607 [ 20, -52] tr|A0A1L7X3B4|A0A1L7X3B4_9HELO Purple acid phosphatase OS=Phialocephala subalpina OX=576137 GN=PAC_09417 PE=3 SV=1
39.283 7447 pos. 57 - 605 [ 44, -48] tr|A0A9P8HFG5|A0A9P8HFG5_9HYPO Purple acid phosphatase OS=Trichoderma semiorbis OX=1491008 GN=TsFJ059_006781 PE=3 SV=1
39.288 7448 pos. 80 - 609 [ 58, -51] tr|A0A0F2MJQ2|A0A0F2MJQ2_SPOSC Purple acid phosphatase OS=Sporothrix schenckii 1099-18 OX=1397361 GN=SPSK_05849 PE=3 SV=1
39.309 7452 pos. 1 - 600 [ 20, -52] tr|Q0CWA3|Q0CWA3_ASPTN Purple acid phosphatase OS=Aspergillus terreus (strain NIH 2624 / FGSC A1156) OX=341663 GN=ATEG_02031 PE=3 SV=1
39.340 7458 pos. 1 - 605 [ 20, -49] tr|A0A397GIB1|A0A397GIB1_ASPTH Purple acid phosphatase OS=Aspergillus thermomutatus OX=41047 GN=CDV56_104777 PE=3 SV=1
39.350 7460 pos. 1 - 602 [ 20, -52] tr|A0A2V5HIE6|A0A2V5HIE6_ASPV1 Purple acid phosphatase OS=Aspergillus violaceofuscus (strain CBS 115571) OX=1450538 GN=BO99DRAFT_458142 PE=3 SV=1
39.371 7464 pos. 1 - 666 [ 1, -1] tr|A0A9P7AV72|A0A9P7AV72_9HELO Purple acid phosphatase OS=Hyphodiscus hymeniophilus OX=353542 GN=D0Z07_6946 PE=3 SV=1
39.397 7469 pos. 77 - 607 [ 58, -47] tr|A0A5N6ZFE3|A0A5N6ZFE3_9EURO Purple acid phosphatase OS=Aspergillus coremiiformis OX=138285 GN=BDV28DRAFT_110468 PE=3 SV=1
39.423 7474 pos. 118 - 636 [ 53, -52] tr|A0A2T3YWY0|A0A2T3YWY0_9HYPO Purple acid phosphatase OS=Trichoderma asperellum CBS 433.97 OX=1042311 GN=M441DRAFT_200828 PE=3 SV=1
39.428 7475 pos. 58 - 602 [ 53, -52] tr|A0A2V5ICY8|A0A2V5ICY8_9EURO Purple acid phosphatase OS=Aspergillus indologenus CBS 114.80 OX=1450541 GN=BP00DRAFT_390129 PE=3 SV=1
39.449 7479 pos. 81 - 608 [ 52, -48] tr|A0A8H4KFY0|A0A8H4KFY0_9HYPO Purple acid phosphatase OS=Fusarium austroafricanum OX=2364996 GN=F53441_7355 PE=3 SV=1
39.475 7484 pos. 52 - 600 [ 50, -49] tr|A0A2T4BTF6|A0A2T4BTF6_TRILO Purple acid phosphatase OS=Trichoderma longibrachiatum ATCC 18648 OX=983965 GN=M440DRAFT_1383660 PE=3 SV=1
39.475 7484 pos. 58 - 602 [ 53, -52] tr|A0A8T8XHI6|A0A8T8XHI6_ASPJA Purple acid phosphatase OS=Aspergillus japonicus CBS 114.51 OX=1448312 GN=BO86DRAFT_2140 PE=3 SV=1
39.491 7487 pos. 78 - 601 [ 58, -51] tr|A0A2J6SBI2|A0A2J6SBI2_HYAVF Purple acid phosphatase OS=Hyaloscypha variabilis (strain UAMH 11265 / GT02V1 / F) OX=1149755 GN=L207DRAFT_539508 PE=3 SV=1
39.496 7488 pos. 8 - 611 [ 30, -50] tr|A0A6A6H9S6|A0A6A6H9S6_9PEZI Purple acid phosphatase OS=Viridothelium virens OX=1048519 GN=EV356DRAFT_446040 PE=3 SV=1
39.496 7488 pos. 58 - 602 [ 53, -52] tr|A0A319C4F9|A0A319C4F9_9EURO Purple acid phosphatase OS=Aspergillus uvarum CBS 121591 OX=1448315 GN=BO82DRAFT_394208 PE=3 SV=1
39.501 7489 pos. 58 - 602 [ 53, -52] tr|A0A8G1W102|A0A8G1W102_9EURO Purple acid phosphatase OS=Aspergillus fijiensis CBS 313.89 OX=1448319 GN=BO72DRAFT_374630 PE=3 SV=1
39.511 7491 pos. 1 - 605 [ 1, -48] tr|A0A3D8QHC4|A0A3D8QHC4_9EURO Purple acid phosphatase OS=Aspergillus mulundensis OX=1810919 GN=DSM5745_10619 PE=3 SV=1
39.511 7491 pos. 1 - 609 [ 20, -50] tr|A0A6A6QH81|A0A6A6QH81_9PEZI Purple acid phosphatase OS=Lophium mytilinum OX=390894 GN=BU16DRAFT_468597 PE=3 SV=1
39.516 7492 pos. 82 - 604 [ 53, -52] tr|A0A2J6RTX5|A0A2J6RTX5_HYAVF Purple acid phosphatase OS=Hyaloscypha variabilis (strain UAMH 11265 / GT02V1 / F) OX=1149755 GN=L207DRAFT_542923 PE=3 SV=1
39.537 7496 pos. 55 - 602 [ 50, -52] tr|A0A318ZAV6|A0A318ZAV6_9EURO Purple acid phosphatase OS=Aspergillus saccharolyticus JOP 1030-1 OX=1450539 GN=BP01DRAFT_344516 PE=3 SV=1
39.548 7498 pos. 90 - 622 [ 58, -52] tr|A0A9P4XYU4|A0A9P4XYU4_CRYPA Purple acid phosphatase OS=Cryphonectria parasitica EP155 OX=660469 GN=M406DRAFT_75085 PE=3 SV=1
39.568 7502 pos. 1 - 609 [ 28, -49] tr|A0AAE0WQG6|A0AAE0WQG6_9PEZI Purple acid phosphatase OS=Recurvomyces mirabilis OX=574656 GN=LTR78_004153 PE=3 SV=1
39.615 7511 pos. 6 - 656 [ 28, -1] tr|C7YXA6|C7YXA6_FUSV7 Purple acid phosphatase OS=Fusarium vanettenii (strain ATCC MYA-4622 / CBS 123669 / FGSC 9596 / NRRL 45880 / 77-13-4) OX=660122 GN=NECHADRAFT_70723 PE=3 SV=1
39.625 7513 pos. 55 - 602 [ 50, -52] tr|A0A395HK29|A0A395HK29_ASPHC Purple acid phosphatase OS=Aspergillus homomorphus (strain CBS 101889) OX=1450537 GN=BO97DRAFT_473167 PE=3 SV=1
39.651 7518 pos. 76 - 656 [ 58, -1] tr|A0A428QMZ4|A0A428QMZ4_9HYPO Purple acid phosphatase OS=Fusarium sp. AF-6 OX=1325737 GN=CEP53_003306 PE=3 SV=1
39.729 7533 pos. 1 - 619 [ 1, -51] tr|A0AAD5HNV9|A0AAD5HNV9_9HYPO Purple acid phosphatase OS=Fusarium sp. LHS14.1 OX=2898545 GN=NCS52_00970100 PE=3 SV=1
39.740 7535 pos. 78 - 603 [ 58, -51] tr|A0A167QME1|A0A167QME1_CORFA Purple acid phosphatase OS=Cordyceps fumosorosea (strain ARSEF 2679) OX=1081104 GN=ISF_07013 PE=3 SV=1
39.786 7544 pos. 76 - 656 [ 58, -1] tr|A0A428P855|A0A428P855_9HYPO Purple acid phosphatase OS=Fusarium duplospermum OX=1325734 GN=CEP54_012572 PE=3 SV=1
39.833 7553 pos. 22 - 597 [ 57, -51] tr|A0A1L9REL0|A0A1L9REL0_ASPWE Purple acid phosphatase OS=Aspergillus wentii DTO 134E9 OX=1073089 GN=ASPWEDRAFT_114720 PE=3 SV=1
39.849 7556 pos. 76 - 602 [ 28, -52] tr|A0A425BIX4|A0A425BIX4_9PEZI Purple acid phosphatase (Fragment) OS=Scytalidium sp. 3C OX=2487125 GN=DH86_00003673 PE=3 SV=1
39.859 7558 pos. 6 - 641 [ 28, -1] tr|A0A428V0U8|A0A428V0U8_9HYPO Purple acid phosphatase OS=Fusarium ambrosium OX=131363 GN=CDV31_000970 PE=3 SV=1
39.880 7562 pos. 78 - 605 [ 58, -52] tr|A0A3E2HK80|A0A3E2HK80_SCYLI Purple acid phosphatase (Fragment) OS=Scytalidium lignicola OX=5539 GN=B7463_g2499 PE=3 SV=1
39.952 7576 pos. 6 - 656 [ 28, -1] tr|A0A9W8V002|A0A9W8V002_9HYPO Purple acid phosphatase OS=Fusarium falciforme OX=195108 GN=NW755_006469 PE=3 SV=1
39.958 7577 pos. 76 - 656 [ 58, -1] tr|A0A428S000|A0A428S000_9HYPO Purple acid phosphatase OS=Fusarium floridanum OX=1325733 GN=CEP51_004709 PE=3 SV=1
39.984 7582 pos. 78 - 604 [ 28, -52] tr|A0A3E2GVF3|A0A3E2GVF3_SCYLI Purple acid phosphatase (Fragment) OS=Scytalidium lignicola OX=5539 GN=B7463_g11347 PE=3 SV=1
40.129 7610 pos. 60 - 656 [ 44, -1] tr|A0A3M2SR70|A0A3M2SR70_9HYPO Purple acid phosphatase OS=Fusarium kuroshium OX=2010991 GN=CDV36_000201 PE=3 SV=1
40.160 7616 pos. 1 - 582 [ 58, -1] tr|A0A428TYU1|A0A428TYU1_9HYPO Purple acid phosphatase OS=Fusarium oligoseptatum OX=2604345 GN=CEP52_005318 PE=3 SV=1
40.238 7631 pos. 84 - 610 [ 58, -51] tr|A0A6A6CEB1|A0A6A6CEB1_ZASCE Purple acid phosphatase OS=Zasmidium cellare ATCC 36951 OX=1080233 GN=M409DRAFT_24967 PE=3 SV=1
40.326 7648 pos. 76 - 656 [ 58, -1] tr|A0A430M9I5|A0A430M9I5_9HYPO Purple acid phosphatase OS=Fusarium euwallaceae OX=1147111 GN=BHE90_000706 PE=3 SV=1
40.835 7746 pos. 1 - 303 [ 20, -239] tr|A0A8H4V2R9|A0A8H4V2R9_9HYPO Purple acid phosphatase N-terminal domain-containing protein OS=Fusarium sp. NRRL 66182 OX=2692428 GN=F66182_12149 PE=4 SV=1
40.840 7747 pos. 63 - 616 [ 50, -49] tr|A0AAQ3M6Q4|A0AAQ3M6Q4_9PEZI Acid phosphatase OS=Acrodontium crateriforme OX=150365 GN=R9X50_00554000 PE=4 SV=1
46.803 8896 pos. 1 - 461 [ 20, -46] tr|A0A4T0H2J8|A0A4T0H2J8_WALIC Purple acid phosphatase OS=Wallemia ichthyophaga OX=245174 GN=E3P90_03902 PE=3 SV=1
47.130 8959 pos. 6 - 344 [ 65, -166] tr|A0A0B4H9P5|A0A0B4H9P5_METMF Purple acid phosphatase-like protein (Fragment) OS=Metarhizium majus (strain ARSEF 297) OX=1276143 GN=MAJ_07677 PE=4 SV=1
47.250 8982 pos. 1 - 324 [ 27, -213] tr|A0A8H4YP21|A0A8H4YP21_FUSOX Purple acid phosphatase N-terminal domain-containing protein OS=Fusarium oxysporum OX=5507 GN=FOXYS1_15818 PE=4 SV=1
47.795 9087 pos. 1 - 461 [ 20, -46] tr|R9A9E9|R9A9E9_WALI9 Purple acid phosphatase OS=Wallemia ichthyophaga (strain EXF-994 / CBS 113033) OX=1299270 GN=J056_002852 PE=3 SV=1
48.962 9312 pos. 1 - 361 [ 20, -179] tr|A0A0B4IDF6|A0A0B4IDF6_METMF Purple acid phosphatase-like protein (Fragment) OS=Metarhizium majus (strain ARSEF 297) OX=1276143 GN=MAJ_10630 PE=4 SV=1
51.054 9715 pos. 1 - 494 [ 20, -50] tr|A0A4V4M351|A0A4V4M351_WALIC Purple acid phosphatase OS=Wallemia ichthyophaga OX=245174 GN=E3P86_03935 PE=3 SV=1
51.241 9751 pos. 1 - 494 [ 20, -50] tr|A0A4T0IUP5|A0A4T0IUP5_WALIC Purple acid phosphatase OS=Wallemia ichthyophaga OX=245174 GN=E3P90_01292 PE=3 SV=1
51.293 9761 pos. 1 - 489 [ 20, -50] tr|R9AG81|R9AG81_WALI9 Purple acid phosphatase OS=Wallemia ichthyophaga (strain EXF-994 / CBS 113033) OX=1299270 GN=J056_004498 PE=3 SV=1
51.308 9764 pos. 1 - 487 [ 20, -49] tr|A0A4T0FID9|A0A4T0FID9_9BASI Purple acid phosphatase OS=Wallemia hederae OX=1540922 GN=E3P99_03249 PE=3 SV=1
52.133 9923 pos. 85 - 551 [ 54, -49] tr|A0A9P3A8I2|A0A9P3A8I2_9TREE Purple acid phosphatase OS=Saitozyma sp. JCM 24511 OX=1639000 GN=JCM24511_09951 PE=3 SV=1
52.673 10027 pos. 1 - 488 [ 20, -50] tr|A0A167CAD4|A0A167CAD4_9ASCO Purple acid phosphatase OS=Sugiyamaella lignohabitans OX=796027 GN=AWJ20_4236 PE=3 SV=1
53.566 10199 pos. 1 - 499 [ 20, -49] tr|A0A4T0TXL0|A0A4T0TXL0_9BASI Purple acid phosphatase OS=Wallemia mellicola OX=1708541 GN=E3Q01_00009 PE=3 SV=1
53.597 10205 pos. 1 - 499 [ 20, -49] tr|A0A4T0U0K9|A0A4T0U0K9_9BASI Purple acid phosphatase OS=Wallemia mellicola OX=1708541 GN=E3Q22_02043 PE=3 SV=1
53.602 10206 pos. 1 - 364 [ 151, -43] tr|A0A2D3UQ23|A0A2D3UQ23_9PEZI Related to purple acid phosphatase OS=Ramularia collo-cygni OX=112498 GN=RCC_04666 PE=4 SV=1
53.763 10237 pos. 1 - 499 [ 20, -49] tr|A0A4T0N546|A0A4T0N546_9BASI Purple acid phosphatase OS=Wallemia mellicola OX=1708541 GN=E3Q09_01903 PE=3 SV=1
53.763 10237 pos. 64 - 507 [ 54, -50] tr|A0A427YPM0|A0A427YPM0_9TREE Purple acid phosphatase OS=Saitozyma podzolica OX=1890683 GN=EHS25_007384 PE=3 SV=1
53.779 10240 pos. 1 - 481 [ 20, -50] tr|A0A4T0FSL7|A0A4T0FSL7_9BASI Purple acid phosphatase OS=Wallemia hederae OX=1540922 GN=E3P99_01818 PE=3 SV=1
53.799 10244 pos. 1 - 484 [ 20, -49] tr|I4YJ71|I4YJ71_WALMC Purple acid phosphatase OS=Wallemia mellicola (strain ATCC MYA-4683 / CBS 633.66) OX=671144 GN=WALSEDRAFT_66883 PE=3 SV=1
53.934 10270 pos. 1 - 484 [ 20, -49] tr|A0A4T0QAH7|A0A4T0QAH7_9BASI Purple acid phosphatase OS=Wallemia mellicola OX=1708541 GN=E3Q13_00298 PE=3 SV=1
54.614 10401 pos. 23 - 593 [ 3, -50] tr|A0AAD7P2Q0|A0AAD7P2Q0_9AGAR Purple acid phosphatase OS=Mycena maculata OX=230809 GN=DFH07DRAFT_3686 PE=3 SV=1
55.284 10530 pos. 1 - 455 [ 66, -49] tr|A0A0P9ETN2|A0A0P9ETN2_RHOGW Purple acid phosphatase OS=Rhodotorula graminis (strain WP1) OX=578459 GN=RHOBADRAFT_29715 PE=3 SV=1
55.429 10558 pos. 88 - 533 [ 54, -50] tr|A0A427Y3X6|A0A427Y3X6_9TREE Purple acid phosphatase OS=Saitozyma podzolica OX=1890683 GN=EHS25_003918 PE=3 SV=1
55.476 10567 pos. 439 - 851 [ 51, -78] tr|A0A8H4VZ69|A0A8H4VZ69_9HELO Purple acid phosphatase OS=Cudoniella acicularis OX=354080 GN=G7Y89_g10449 PE=3 SV=1
55.782 10626 pos. 50 - 569 [ 45, -50] tr|A0A238F4G2|A0A238F4G2_9BASI Purple acid phosphatase OS=Microbotryum intermedium OX=269621 GN=BQ2448_5547 PE=3 SV=1
56.197 10706 pos. 65 - 511 [ 55, -50] tr|A0A1Y1UMI4|A0A1Y1UMI4_9TREE Purple acid phosphatase OS=Kockovaella imperatae OX=4999 GN=BD324DRAFT_622115 PE=3 SV=1
56.228 10712 pos. 40 - 516 [ 47, -48] tr|A0A0J0XNG9|A0A0J0XNG9_9TREE Purple acid phosphatase OS=Cutaneotrichosporon oleaginosum OX=879819 GN=CC85DRAFT_285389 PE=3 SV=1
56.233 10713 pos. 17 - 449 [ 49, -74] tr|A0A4S9B7A4|A0A4S9B7A4_AURPU Purple acid phosphatase OS=Aureobasidium pullulans OX=5580 GN=D6D17_08915 PE=3 SV=1
56.420 10749 pos. 59 - 531 [ 47, -50] tr|J4UAJ1|J4UAJ1_TRIAS Purple acid phosphatase OS=Trichosporon asahii var. asahii (strain ATCC 90039 / CBS 2479 / JCM 2466 / KCTC 7840 / NBRC 103889/ NCYC 2677 / UAMH 7654) OX=1186058 GN=A1Q1_03350 PE=3 SV=1
56.529 10770 pos. 83 - 530 [ 54, -50] tr|A0A9P2ZXX9|A0A9P2ZXX9_9TREE Purple acid phosphatase OS=Saitozyma sp. JCM 24511 OX=1639000 GN=JCM24511_04276 PE=3 SV=1
56.649 10793 pos. 40 - 512 [ 47, -49] tr|A0AAD9L901|A0AAD9L901_PAPLA Purple acid phosphatase OS=Papiliotrema laurentii OX=5418 GN=DB88DRAFT_538700 PE=3 SV=1
56.882 10838 pos. 1 - 514 [ 1, -73] tr|A0A5C3FHD6|A0A5C3FHD6_PSEA2 Purple acid phosphatase OS=Pseudozyma antarctica OX=84753 GN=PSANT_01497 PE=3 SV=1
56.887 10839 pos. 1 - 508 [ 1, -50] tr|A0A427XSS4|A0A427XSS4_9TREE Purple acid phosphatase OS=Apiotrichum porosum OX=105984 GN=EHS24_008096 PE=3 SV=1
56.908 10843 pos. 1 - 512 [ 1, -50] tr|A0A2X0NZ13|A0A2X0NZ13_9BASI Purple acid phosphatase OS=Microbotryum silenes-dioicae OX=796604 GN=BQ5605_C003g02516 PE=3 SV=1
56.934 10848 pos. 1 - 512 [ 1, -50] tr|U5HIV4|U5HIV4_USTV1 Purple acid phosphatase OS=Microbotryum lychnidis-dioicae (strain p1A1 Lamole / MvSl-1064) OX=683840 GN=MVLG_06952 PE=3 SV=1
57.515 10960 pos. 23 - 470 [ 44, -83] tr|A0A9P6SMS8|A0A9P6SMS8_9HELO Purple acid phosphatase OS=Hyphodiscus hymeniophilus OX=353542 GN=D0Z07_9014 PE=3 SV=1
57.619 10980 pos. 5 - 453 [ 20, -49] tr|A0AAD6C8M3|A0AAD6C8M3_9EURO Purple acid phosphatase OS=Penicillium daleae OX=63821 GN=N7458_005743 PE=3 SV=1
57.827 11020 pos. 6 - 490 [ 27, -49] tr|A0A9P6VG00|A0A9P6VG00_9HELO Purple acid phosphatase OS=Hyphodiscus hymeniophilus OX=353542 GN=D0Z07_7194 PE=3 SV=1
58.258 11103 pos. 43 - 523 [ 45, -50] tr|A0A5C5FWQ6|A0A5C5FWQ6_9BASI Purple acid phosphatase OS=Rhodotorula diobovata OX=5288 GN=DMC30DRAFT_206424 PE=3 SV=1
58.335 11118 pos. 48 - 512 [ 45, -50] tr|A0A2X0NJ42|A0A2X0NJ42_9BASI Purple acid phosphatase OS=Microbotryum saponariae OX=289078 GN=BZ3500_MVSOF-1268-A1-R1_CHR8-1G09746 PE=3 SV=1
58.346 11120 pos. 1 - 513 [ 1, -48] tr|A0AAF0YAX4|A0AAF0YAX4_9TREE Purple acid phosphatase OS=Vanrija pseudolonga OX=143232 GN=aphA_1 PE=3 SV=1
58.600 11169 pos. 6 - 449 [ 30, -46] tr|A0A167VXE9|A0A167VXE9_CORFA Purple acid phosphatase OS=Cordyceps fumosorosea (strain ARSEF 2679) OX=1081104 GN=ISF_04961 PE=3 SV=1
58.813 11210 pos. 22 - 474 [ 45, -43] tr|A0A8J5BN48|A0A8J5BN48_9ASCO Purple acid phosphatase OS=Yarrowia sp. E02 OX=2768841 GN=CKK34_1533 PE=3 SV=1
58.922 11231 pos. 44 - 496 [ 45, -50] tr|A0AAD4BLI2|A0AAD4BLI2_BOLED Purple acid phosphatase OS=Boletus edulis BED1 OX=1328754 GN=L210DRAFT_3632965 PE=3 SV=1
59.571 11356 pos. 43 - 522 [ 45, -49] tr|A0A2S5BGI4|A0A2S5BGI4_9BASI Purple acid phosphatase OS=Rhodotorula taiwanensis OX=741276 GN=BMF94_0971 PE=3 SV=1
59.768 11394 pos. 1 - 454 [ 66, -49] tr|A0A2T0A1W8|A0A2T0A1W8_RHOTO Purple acid phosphatase OS=Rhodotorula toruloides OX=5286 GN=AAT19DRAFT_9345 PE=3 SV=1
59.794 11399 pos. 1 - 487 [ 1, -49] tr|A0A9P7Z406|A0A9P7Z406_9HELO Purple acid phosphatase OS=Calycina marina OX=1763456 GN=BJ878DRAFT_567168 PE=3 SV=1
59.866 11413 pos. 39 - 517 [ 46, -49] tr|A0A9P6VZT8|A0A9P6VZT8_RHOMI Purple acid phosphatase OS=Rhodotorula mucilaginosa OX=5537 GN=C6P46_005742 PE=3 SV=1
59.960 11431 pos. 39 - 517 [ 46, -49] tr|A0A4U0VXM5|A0A4U0VXM5_9BASI Purple acid phosphatase OS=Rhodotorula sp. CCFEE 5036 OX=1965284 GN=B0A53_03887 PE=3 SV=1
59.970 11433 pos. 39 - 517 [ 46, -49] tr|A0A109FHE3|A0A109FHE3_9BASI Purple acid phosphatase OS=Rhodotorula sp. JG-1b OX=1305733 GN=RHOSPDRAFT_33869 PE=3 SV=1
60.256 11488 pos. 2 - 369 [ 122, -71] tr|A0A9W8WSX8|A0A9W8WSX8_9PLEO Acid phosphatase (Fragment) OS=Didymella glomerata OX=749621 GN=N0V87_008523 PE=4 SV=1
60.360 11508 pos. 96 - 550 [ 53, -50] tr|A0A5C3E4M0|A0A5C3E4M0_9BASI Purple acid phosphatase OS=Ustilago trichophora OX=86804 GN=UTRI_01564_B PE=3 SV=1
60.494 11534 pos. 23 - 411 [ 144, -43] tr|A0A8H4L9S2|A0A8H4L9S2_9HYPO Acid phosphatase OS=Fusarium albosuccineum OX=1237068 GN=FALBO_9021 PE=4 SV=1
60.526 11540 pos. 1 - 542 [ 1, -50] tr|W3VKH2|W3VKH2_MOEAP Purple acid phosphatase OS=Moesziomyces aphidis OX=84754 GN=PaG_05258 PE=3 SV=1
60.671 11568 pos. 1 - 538 [ 1, -50] tr|M9MDW8|M9MDW8_PSEA3 Purple acid phosphatase OS=Pseudozyma antarctica (strain T-34) OX=1151754 GN=PANT_7d00352 PE=3 SV=1
60.707 11575 pos. 1 - 419 [ 1, -102] tr|A0A094B561|A0A094B561_9PEZI Purple acid phosphatase OS=Pseudogymnoascus sp. VKM F-4246 OX=1420902 GN=V492_08504 PE=3 SV=1
60.770 11587 pos. 96 - 550 [ 53, -50] tr|A0A5C3E079|A0A5C3E079_9BASI Purple acid phosphatase OS=Ustilago trichophora OX=86804 GN=UTRI_01564 PE=3 SV=1
60.920 11616 pos. 34 - 475 [ 53, -49] tr|A0A642VDD1|A0A642VDD1_9ASCO Purple acid phosphatase OS=Trichomonascus ciferrii OX=44093 GN=TRICI_000466 PE=3 SV=1
60.951 11622 pos. 28 - 482 [ 53, -42] tr|A0A060T951|A0A060T951_BLAAD Purple acid phosphatase OS=Blastobotrys adeninivorans OX=409370 GN=GNLVRS02_ARAD1D12892g PE=3 SV=1
61.081 11647 pos. 1 - 468 [ 27, -48] tr|A0A194WXZ3|A0A194WXZ3_MOLSC Purple acid phosphatase OS=Mollisia scopiformis OX=149040 GN=LY89DRAFT_688223 PE=3 SV=1
61.205 11671 pos. 23 - 482 [ 57, -47] tr|A0A8S8ZK58|A0A8S8ZK58_SORMA Purple acid phosphatase OS=Sordaria macrospora OX=5147 GN=SMACR_07011 PE=3 SV=1
61.205 11671 pos. 23 - 482 [ 57, -47] tr|A0A9P9U135|A0A9P9U135_9PEZI Purple acid phosphatase OS=Sordaria sp. MPI-SDFR-AT-0083 OX=2830617 GN=B0T09DRAFT_366563 PE=3 SV=1
61.205 11671 pos. 23 - 482 [ 57, -47] tr|F7W6U3|F7W6U3_SORMK Purple acid phosphatase OS=Sordaria macrospora (strain ATCC MYA-333 / DSM 997 / K(L3346) / K-hell) OX=771870 GN=SMAC_07011 PE=3 SV=1
61.346 11698 pos. 1 - 530 [ 1, -49] tr|A0A9P3A7F9|A0A9P3A7F9_9TREE Purple acid phosphatase OS=Saitozyma sp. JCM 24511 OX=1639000 GN=JCM24511_09833 PE=3 SV=1
61.366 11702 pos. 23 - 466 [ 51, -51] tr|A0A132B8R0|A0A132B8R0_MOLSC Purple acid phosphatase (Fragment) OS=Mollisia scopiformis OX=149040 GN=LY89DRAFT_600076 PE=3 SV=1
61.372 11703 pos. 1 - 453 [ 20, -48] tr|A0A5N6UVZ4|A0A5N6UVZ4_ASPTM Purple acid phosphatase OS=Aspergillus tamarii OX=41984 GN=BDV40DRAFT_288254 PE=3 SV=1
61.512 11730 pos. 1 - 474 [ 1, -48] tr|A0A0F8URH3|A0A0F8URH3_9EURO Purple acid phosphatase OS=Aspergillus rambellii OX=308745 GN=ARAM_000912 PE=3 SV=1
61.538 11735 pos. 1 - 530 [ 1, -50] tr|V5F3S4|V5F3S4_KALBG Purple acid phosphatase OS=Kalmanozyma brasiliensis (strain GHG001) OX=1365824 GN=PSEUBRA_SCAF1g00661 PE=3 SV=1
61.564 11740 pos. 8 - 442 [ 28, -43] tr|A0A9N8JDE7|A0A9N8JDE7_9PEZI Purple acid phosphatase OS=Aureobasidium vineae OX=2773715 GN=AWRI4619_LOCUS1973 PE=3 SV=1
61.673 11761 pos. 30 - 480 [ 51, -47] tr|A0AAJ0F741|A0AAJ0F741_9PEZI Purple acid phosphatase OS=Echria macrotheca OX=438768 GN=QBC47DRAFT_376347 PE=3 SV=1
61.854 11796 pos. 1 - 539 [ 1, -1] tr|A0A167EGP9|A0A167EGP9_9ASCO Purple acid phosphatase OS=Sugiyamaella lignohabitans OX=796027 GN=AWJ20_5018 PE=3 SV=1
61.927 11810 pos. 35 - 506 [ 49, -49] tr|A0A9W9J910|A0A9W9J910_9EURO Purple acid phosphatase OS=Penicillium cinerascens OX=70096 GN=N7498_011019 PE=3 SV=1
62.005 11825 pos. 1 - 480 [ 1, -50] tr|A0A161HIN2|A0A161HIN2_9ASCO Purple acid phosphatase OS=Sugiyamaella lignohabitans OX=796027 GN=AWJ20_3844 PE=3 SV=1
62.036 11831 pos. 1 - 494 [ 1, -46] tr|A0A8J5E7I0|A0A8J5E7I0_9ASCO Purple acid phosphatase OS=Yarrowia sp. E02 OX=2768841 GN=CKK34_0826 PE=3 SV=1
62.202 11863 pos. 30 - 474 [ 48, -49] tr|A0A1B8CXZ3|A0A1B8CXZ3_9PEZI Purple acid phosphatase (Fragment) OS=Pseudogymnoascus sp. 24MN13 OX=1622150 GN=VE04_07925 PE=3 SV=1
62.254 11873 pos. 32 - 507 [ 46, -49] tr|A0A1Y2E545|A0A1Y2E545_9BASI Purple acid phosphatase OS=Leucosporidium creatinivorum OX=106004 GN=BCR35DRAFT_282893 PE=3 SV=1
62.301 11882 pos. 1 - 479 [ 20, -48] tr|A0AAD4F095|A0AAD4F095_9PEZI Purple acid phosphatase OS=Staphylotrichum longicolle OX=669026 GN=NEMBOFW57_000345 PE=3 SV=1
62.389 11899 pos. 1 - 521 [ 1, -49] tr|A0A0C3FKP0|A0A0C3FKP0_PILCF Purple acid phosphatase OS=Piloderma croceum (strain F 1598) OX=765440 GN=PILCRDRAFT_822271 PE=3 SV=1
62.493 11919 pos. 1 - 457 [ 66, -49] tr|A0A0C2ZBS2|A0A0C2ZBS2_9AGAM Purple acid phosphatase OS=Scleroderma citrinum Foug A OX=1036808 GN=SCLCIDRAFT_145416 PE=3 SV=1
62.508 11922 pos. 1 - 488 [ 1, -49] tr|A0A2J6RUT7|A0A2J6RUT7_HYAVF Purple acid phosphatase OS=Hyaloscypha variabilis (strain UAMH 11265 / GT02V1 / F) OX=1149755 GN=L207DRAFT_485764 PE=3 SV=1
62.519 11924 pos. 31 - 478 [ 49, -43] tr|A0A2J6THN9|A0A2J6THN9_9HELO Purple acid phosphatase OS=Hyaloscypha bicolor E OX=1095630 GN=K444DRAFT_585646 PE=3 SV=1
62.534 11927 pos. 1 - 511 [ 1, -49] tr|A0A0K3CLM7|A0A0K3CLM7_RHOTO Purple acid phosphatase OS=Rhodotorula toruloides OX=5286 GN=FGENESH: predicted gene_10.38 PE=3 SV=1
62.534 11927 pos. 1 - 511 [ 1, -49] tr|G0T1L1|G0T1L1_RHOT2 Purple acid phosphatase OS=Rhodosporidium toruloides (strain ATCC 204091 / IIP 30 / MTCC 1151) OX=1001064 GN=RTG_03026 PE=3 SV=1
62.586 11937 pos. 1 - 494 [ 1, -46] tr|A0A1H6PUR9|A0A1H6PUR9_YARLL Purple acid phosphatase OS=Yarrowia lipolytica OX=4952 GN=B0I71DRAFT_176440 PE=3 SV=1
62.586 11937 pos. 1 - 494 [ 1, -46] tr|Q6C4F6|Q6C4F6_YARLI Purple acid phosphatase OS=Yarrowia lipolytica (strain CLIB 122 / E 150) OX=284591 GN=YALI0_E27181g PE=3 SV=1
62.612 11942 pos. 37 - 511 [ 45, -49] tr|A0A061AKF3|A0A061AKF3_RHOTO Purple acid phosphatase OS=Rhodotorula toruloides OX=5286 GN=RHTO0S_01e07338g PE=3 SV=1
62.612 11942 pos. 37 - 511 [ 45, -49] tr|M7WV37|M7WV37_RHOT1 Purple acid phosphatase OS=Rhodotorula toruloides (strain NP11) OX=1130832 GN=RHTO_01362 PE=3 SV=1
62.638 11947 pos. 37 - 511 [ 45, -49] tr|A0A511KKL9|A0A511KKL9_RHOTO Purple acid phosphatase OS=Rhodotorula toruloides OX=5286 GN=Rt10032_c12g4928 PE=3 SV=1
62.835 11985 pos. 1 - 494 [ 1, -46] tr|A0A8J5EPG2|A0A8J5EPG2_9ASCO Purple acid phosphatase OS=Yarrowia sp. B02 OX=2768839 GN=CJU89_0718 PE=3 SV=1
62.913 12000 pos. 1 - 515 [ 1, -49] tr|A0A427Y3J2|A0A427Y3J2_9TREE Purple acid phosphatase OS=Saitozyma podzolica OX=1890683 GN=EHS25_003790 PE=3 SV=1
63.105 12037 pos. 19 - 460 [ 31, -51] tr|A0A232LQW7|A0A232LQW7_9EURO Purple acid phosphatase OS=Elaphomyces granulatus OX=519963 GN=Egran_05677 PE=3 SV=1
63.178 12051 pos. 2 - 478 [ 5, -48] tr|A0A9P8G583|A0A9P8G583_9PEZI Purple acid phosphatase OS=Aureobasidium melanogenum OX=46634 GN=KCU98_g392 PE=3 SV=1
63.261 12067 pos. 22 - 491 [ 45, -50] tr|A0A1D8N8N3|A0A1D8N8N3_YARLL Purple acid phosphatase OS=Yarrowia lipolytica OX=4952 GN=YALI1_B27144g PE=3 SV=1
63.261 12067 pos. 22 - 491 [ 45, -50] tr|Q6CDW1|Q6CDW1_YARLI Purple acid phosphatase OS=Yarrowia lipolytica (strain CLIB 122 / E 150) OX=284591 GN=YALI0_B20768g PE=3 SV=1
63.287 12072 pos. 3 - 459 [ 49, -46] tr|A0A4S9STM4|A0A4S9STM4_AURPU Purple acid phosphatase OS=Aureobasidium pullulans OX=5580 GN=D6C91_07369 PE=3 SV=1
63.406 12095 pos. 2 - 478 [ 5, -48] tr|A0A9P8DYZ9|A0A9P8DYZ9_9PEZI Purple acid phosphatase OS=Aureobasidium melanogenum OX=46634 GN=KCU76_g18049 PE=3 SV=1
63.422 12098 pos. 1 - 493 [ 1, -50] tr|A0A194X9K6|A0A194X9K6_MOLSC Purple acid phosphatase OS=Mollisia scopiformis OX=149040 GN=LY89DRAFT_749160 PE=3 SV=1
63.448 12103 pos. 1 - 475 [ 1, -49] tr|A0A9W9SPI6|A0A9W9SPI6_9EURO Purple acid phosphatase OS=Penicillium cataractarum OX=2100454 GN=N7496_002556 PE=3 SV=1
63.474 12108 pos. 1 - 475 [ 1, -49] tr|A0A1S9S0K7|A0A1S9S0K7_PENBI Purple acid phosphatase OS=Penicillium brasilianum OX=104259 GN=PEBR_00196 PE=3 SV=1
63.499 12113 pos. 1 - 472 [ 20, -48] tr|A0A1E3QE98|A0A1E3QE98_LIPST Purple acid phosphatase OS=Lipomyces starkeyi NRRL Y-11557 OX=675824 GN=LIPSTDRAFT_91476 PE=3 SV=1
63.505 12114 pos. 1 - 474 [ 1, -46] tr|A0A2J6PR38|A0A2J6PR38_9HELO Purple acid phosphatase OS=Hyaloscypha hepaticicola OX=2082293 GN=NA56DRAFT_607387 PE=3 SV=1
63.520 12117 pos. 22 - 499 [ 45, -43] tr|A0A8J5B686|A0A8J5B686_9ASCO Purple acid phosphatase OS=Yarrowia sp. B02 OX=2768839 GN=CJU89_5448 PE=3 SV=1
63.551 12123 pos. 1 - 526 [ 1, -50] tr|A0A060T9M1|A0A060T9M1_BLAAD Purple acid phosphatase OS=Blastobotrys adeninivorans OX=409370 GN=GNLVRS02_ARAD1D12914g PE=3 SV=1
63.598 12132 pos. 42 - 523 [ 45, -49] tr|A0A1Y2B2J4|A0A1Y2B2J4_9TREE Purple acid phosphatase OS=Naematelia encephala OX=71784 GN=BCR39DRAFT_559258 PE=3 SV=1
63.660 12144 pos. 1 - 475 [ 1, -49] tr|A0A0F7TFI3|A0A0F7TFI3_PENBI Purple acid phosphatase OS=Penicillium brasilianum OX=104259 GN=PMG11_00580 PE=3 SV=1
63.800 12171 pos. 31 - 492 [ 19, -47] tr|A0A9P5NFC2|A0A9P5NFC2_GYMJU Purple acid phosphatase OS=Gymnopilus junonius OX=109634 GN=CPB84DRAFT_1838044 PE=3 SV=1
63.837 12178 pos. 26 - 485 [ 49, -48] tr|A0A150VJ56|A0A150VJ56_9PEZI Purple acid phosphatase OS=Acidomyces richmondensis BFW OX=766039 GN=M433DRAFT_57042 PE=3 SV=1
64.039 12217 pos. 2 - 478 [ 5, -48] tr|A0A9P8K3M5|A0A9P8K3M5_9PEZI Purple acid phosphatase (Fragment) OS=Aureobasidium melanogenum OX=46634 GN=KCV03_g9850 PE=3 SV=1
64.112 12231 pos. 35 - 488 [ 49, -49] tr|A0A0F8UYX3|A0A0F8UYX3_9EURO Purple acid phosphatase OS=Aspergillus rambellii OX=308745 GN=ARAM_003779 PE=3 SV=1
64.112 12231 pos. 35 - 488 [ 49, -49] tr|A0A0F8V092|A0A0F8V092_9EURO Purple acid phosphatase OS=Aspergillus ochraceoroseus OX=138278 GN=AOCH_004868 PE=3 SV=1
64.112 12231 pos. 35 - 488 [ 49, -49] tr|A0A2T5LRZ1|A0A2T5LRZ1_9EURO Purple acid phosphatase OS=Aspergillus ochraceoroseus IBT 24754 OX=1392256 GN=P175DRAFT_0343449 PE=3 SV=1
64.122 12233 pos. 16 - 482 [ 26, -49] tr|A0A162JD06|A0A162JD06_9HYPO Purple acid phosphatase OS=Niveomyces insectorum RCEF 264 OX=1081102 GN=SPI_01718 PE=3 SV=1
64.159 12240 pos. 549 - 1023 [ 8, -47] tr|A0A094BTB4|A0A094BTB4_9PEZI Purple acid phosphatase OS=Pseudogymnoascus sp. VKM F-4513 OX=1420907 GN=V494_01153 PE=3 SV=1
64.190 12246 pos. 550 - 996 [ 48, -47] tr|A0A094J6Z3|A0A094J6Z3_9PEZI Purple acid phosphatase OS=Pseudogymnoascus sp. VKM F-4519 OX=1420914 GN=V501_09023 PE=3 SV=1
64.200 12248 pos. 3 - 514 [ 27, -50] tr|A0AAD6USE9|A0AAD6USE9_9AGAR Purple acid phosphatase OS=Mycena pura OX=153505 GN=GGX14DRAFT_553053 PE=3 SV=1
64.211 12250 pos. 1 - 442 [ 54, -48] tr|A0A9P6B134|A0A9P6B134_9AGAM Purple acid phosphatase OS=Hydnum rufescens UP504 OX=1448309 GN=BS47DRAFT_1372161 PE=3 SV=1
64.309 12269 pos. 30 - 476 [ 48, -47] tr|A0A1B8GKV0|A0A1B8GKV0_9PEZI Purple acid phosphatase OS=Pseudogymnoascus verrucosus OX=342668 GN=VE01_05649 PE=3 SV=1
64.309 12269 pos. 550 - 996 [ 48, -47] tr|A0A094EEB1|A0A094EEB1_9PEZI Purple acid phosphatase OS=Pseudogymnoascus sp. VKM F-103 OX=1420912 GN=V499_09516 PE=3 SV=1
64.340 12275 pos. 1 - 461 [ 66, -42] tr|A0A0M8N1P0|A0A0M8N1P0_9HYPO Purple acid phosphatase OS=Escovopsis weberi OX=150374 GN=ESCO_000034 PE=3 SV=1
64.377 12282 pos. 1 - 501 [ 1, -49] tr|A0A5E8BC56|A0A5E8BC56_9ASCO Purple acid phosphatase OS=Saprochaete ingens OX=2606893 GN=SAPINGB_P001888 PE=3 SV=1
64.403 12287 pos. 28 - 473 [ 29, -47] tr|A0A1B8CGV9|A0A1B8CGV9_9PEZI Purple acid phosphatase OS=Pseudogymnoascus sp. WSF 3629 OX=1622147 GN=VE00_02784 PE=3 SV=1
64.428 12292 pos. 1 - 486 [ 1, -52] tr|A0A0C3HH11|A0A0C3HH11_OIDMZ Purple acid phosphatase (Fragment) OS=Oidiodendron maius (strain Zn) OX=913774 GN=OIDMADRAFT_120809 PE=3 SV=1
64.428 12292 pos. 33 - 482 [ 51, -46] tr|A0AAD6CZU8|A0AAD6CZU8_PENGL Purple acid phosphatase OS=Penicillium glabrum OX=69773 GN=N7494_004041 PE=3 SV=1
64.465 12299 pos. 33 - 482 [ 51, -46] tr|A0AAD6HTV3|A0AAD6HTV3_9EURO Purple acid phosphatase OS=Penicillium malachiteum OX=1324776 GN=N7493_001236 PE=3 SV=1
64.486 12303 pos. 8 - 471 [ 31, -48] tr|A0A0C3I1V4|A0A0C3I1V4_OIDMZ Purple acid phosphatase OS=Oidiodendron maius (strain Zn) OX=913774 GN=OIDMADRAFT_187792 PE=3 SV=1
64.496 12305 pos. 1 - 469 [ 1, -50] tr|A0AAD4PZZ4|A0AAD4PZZ4_9EURO Purple acid phosphatase OS=Talaromyces proteolyticus OX=1131652 GN=BGW36DRAFT_380847 PE=3 SV=1
64.589 12323 pos. 3 - 520 [ 27, -50] tr|A0A8H6YU37|A0A8H6YU37_9AGAR Purple acid phosphatase OS=Mycena sanguinolenta OX=230812 GN=MSAN_00978400 PE=3 SV=1
64.610 12327 pos. 1 - 475 [ 20, -47] tr|A0A1B8EHM6|A0A1B8EHM6_9PEZI Purple acid phosphatase OS=Pseudogymnoascus sp. 05NY08 OX=1622149 GN=VF21_10156 PE=3 SV=1
64.615 12328 pos. 7 - 496 [ 27, -50] tr|A0A8H6YC25|A0A8H6YC25_9AGAR Purple acid phosphatase OS=Mycena venus OX=2733690 GN=MVEN_00880200 PE=3 SV=1
64.672 12339 pos. 31 - 482 [ 49, -46] tr|A0A9W9F4A5|A0A9W9F4A5_9EURO Purple acid phosphatase OS=Penicillium angulare OX=116970 GN=N7456_009215 PE=3 SV=1
64.688 12342 pos. 1 - 459 [ 66, -49] tr|A0A0C9U5R2|A0A0C9U5R2_PAXIN Purple acid phosphatase OS=Paxillus involutus ATCC 200175 OX=664439 GN=PAXINDRAFT_176637 PE=3 SV=1
64.740 12352 pos. 29 - 485 [ 51, -48] tr|A0A8H6VK02|A0A8H6VK02_9PEZI Purple acid phosphatase OS=Pseudocercospora fuligena OX=685502 GN=HII31_07973 PE=3 SV=1
64.844 12372 pos. 37 - 489 [ 53, -50] tr|A0A0S6XU45|A0A0S6XU45_BLOB1 Purple acid phosphatase OS=Fungal sp. (strain No.11243) OX=1603295 GN=ANO11243_075840 PE=3 SV=1
64.901 12383 pos. 1 - 469 [ 20, -50] tr|A0A364KM61|A0A364KM61_9EURO Purple acid phosphatase OS=Talaromyces amestolkiae OX=1196081 GN=BHQ10_000639 PE=3 SV=1
65.051 12412 pos. 1 - 546 [ 20, -49] tr|A0A9P5MB04|A0A9P5MB04_9AGAM Purple acid phosphatase OS=Clavulina sp. PMI_390 OX=1486700 GN=DL93DRAFT_2087492 PE=3 SV=1
65.051 12412 pos. 26 - 474 [ 48, -49] tr|A0A316VFT2|A0A316VFT2_9BASI Purple acid phosphatase OS=Meira miltonrushii OX=1280837 GN=FA14DRAFT_169451 PE=3 SV=1
65.056 12413 pos. 1 - 488 [ 1, -50] tr|A0A8T9CIX6|A0A8T9CIX6_9HELO Purple acid phosphatase OS=Lachnellula suecica OX=602035 GN=aphA_0 PE=3 SV=1
65.077 12417 pos. 1 - 516 [ 1, -50] tr|A0AAD7C0E4|A0AAD7C0E4_9AGAR Purple acid phosphatase OS=Roridomyces roridus OX=1738132 GN=FB45DRAFT_911430 PE=3 SV=1
65.082 12418 pos. 3 - 483 [ 28, -48] tr|A0A0F2MHU8|A0A0F2MHU8_SPOSC Purple acid phosphatase OS=Sporothrix schenckii 1099-18 OX=1397361 GN=SPSK_06028 PE=3 SV=1
65.082 12418 pos. 3 - 483 [ 28, -48] tr|U7PSI1|U7PSI1_SPOS1 Purple acid phosphatase OS=Sporothrix schenckii (strain ATCC 58251 / de Perez 2211183) OX=1391915 GN=HMPREF1624_05342 PE=3 SV=1
65.228 12446 pos. 3 - 483 [ 28, -48] tr|A0A0C2ILB3|A0A0C2ILB3_9PEZI Purple acid phosphatase OS=Sporothrix brasiliensis 5110 OX=1398154 GN=SPBR_04761 PE=3 SV=1
65.228 12446 pos. 40 - 523 [ 45, -49] tr|A0A0D0DLT5|A0A0D0DLT5_9AGAM Purple acid phosphatase OS=Paxillus rubicundulus Ve08.2h10 OX=930991 GN=PAXRUDRAFT_147540 PE=3 SV=1
65.264 12453 pos. 29 - 494 [ 48, -46] tr|A0AAI8YX07|A0AAI8YX07_9PEZI Purple acid phosphatase OS=Lecanosticta acicola OX=111012 GN=LECACI_7A003541 PE=3 SV=1
65.311 12462 pos. 1 - 472 [ 1, -47] tr|A0A1B8DRW5|A0A1B8DRW5_9PEZI Purple acid phosphatase OS=Pseudogymnoascus sp. 23342-1-I1 OX=1524831 GN=VE03_08810 PE=3 SV=1
65.352 12470 pos. 1 - 549 [ 20, -1] tr|A0A3R7IET5|A0A3R7IET5_9EURO Purple acid phosphatase OS=Aspergillus turcosus OX=1245748 GN=CFD26_101278 PE=3 SV=1
65.482 12495 pos. 1 - 459 [ 20, -49] tr|A0A9P7AYP7|A0A9P7AYP7_9HELO Purple acid phosphatase OS=Hyphodiscus hymeniophilus OX=353542 GN=D0Z07_3419 PE=3 SV=1
65.529 12504 pos. 1 - 475 [ 44, -48] tr|A0A3S4F4T6|A0A3S4F4T6_9PEZI Purple acid phosphatase OS=Thermothielavioides terrestris OX=2587410 GN=TT172_LOCUS9551 PE=3 SV=1
65.596 12517 pos. 1 - 490 [ 1, -47] tr|A0A8S9B899|A0A8S9B899_9HELO Purple acid phosphatase OS=Helotiales sp. DMI_Dod_QoI OX=2728926 GN=EG329_001525 PE=3 SV=1
65.607 12519 pos. 1 - 474 [ 1, -47] tr|A0A094ETP4|A0A094ETP4_9PEZI Purple acid phosphatase OS=Pseudogymnoascus sp. VKM F-4518 OX=1420913 GN=V500_10800 PE=3 SV=1
65.607 12519 pos. 44 - 523 [ 45, -50] tr|A0AAD4BFM1|A0AAD4BFM1_BOLED Purple acid phosphatase OS=Boletus edulis BED1 OX=1328754 GN=L210DRAFT_3489656 PE=3 SV=1
65.700 12537 pos. 1 - 474 [ 1, -47] tr|A0A094GRD8|A0A094GRD8_9PEZI Purple acid phosphatase OS=Pseudogymnoascus sp. VKM F-4520 OX=1420915 GN=V502_10787 PE=3 SV=1
65.757 12548 pos. 13 - 457 [ 56, -42] tr|A0AAD9I1E5|A0AAD9I1E5_9PEZI Purple acid phosphatase OS=Phyllachora maydis OX=1825666 GN=P8C59_003419 PE=3 SV=1
65.778 12552 pos. 1 - 475 [ 44, -48] tr|G2RGJ3|G2RGJ3_THETT Purple acid phosphatase OS=Thermothielavioides terrestris (strain ATCC 38088 / NRRL 8126) OX=578455 GN=THITE_2071939 PE=3 SV=1
65.887 12573 pos. 1 - 503 [ 1, -50] tr|A0A9W9JFU0|A0A9W9JFU0_9EURO Purple acid phosphatase OS=Penicillium cinerascens OX=70096 GN=N7498_008950 PE=3 SV=1
65.934 12582 pos. 2 - 413 [ 99, -47] tr|A0A0B4FMI6|A0A0B4FMI6_METAF Purple acid phosphatase (Fragment) OS=Metarhizium anisopliae (strain ARSEF 549) OX=1276135 GN=MAN_01207 PE=3 SV=1
66.089 12612 pos. 1 - 559 [ 20, -46] tr|A0A9P5MD21|A0A9P5MD21_9AGAM Purple acid phosphatase OS=Clavulina sp. PMI_390 OX=1486700 GN=DL93DRAFT_2100983 PE=3 SV=1
66.240 12641 pos. 1 - 465 [ 20, -48] tr|A0A9P0QPZ7|A0A9P0QPZ7_9ASCO Purple acid phosphatase OS=[Candida] railenensis OX=45579 GN=CLIB1423_08S00694 PE=3 SV=1
66.271 12647 pos. 1 - 465 [ 20, -43] tr|A0A1E3BAG0|A0A1E3BAG0_ASPCR Purple acid phosphatase OS=Aspergillus cristatus OX=573508 GN=SI65_06740 PE=3 SV=1
66.323 12657 pos. 30 - 487 [ 51, -47] tr|A0A8H3I3V5|A0A8H3I3V5_9LECA Purple acid phosphatase OS=Gomphillus americanus OX=1940652 GN=GOMPHAMPRED_000426 PE=3 SV=1
66.354 12663 pos. 3 - 551 [ 8, -49] tr|A0A9P5MBS3|A0A9P5MBS3_9AGAM Purple acid phosphatase OS=Clavulina sp. PMI_390 OX=1486700 GN=DL93DRAFT_2150309 PE=3 SV=1
66.536 12698 pos. 30 - 488 [ 48, -48] tr|N1PDD9|N1PDD9_DOTSN Purple acid phosphatase OS=Dothistroma septosporum (strain NZE10 / CBS 128990) OX=675120 GN=DOTSEDRAFT_161013 PE=3 SV=1
66.541 12699 pos. 1 - 558 [ 20, -49] tr|A0A9P5J5H1|A0A9P5J5H1_9AGAM Purple acid phosphatase OS=Clavulina sp. PMI_390 OX=1486700 GN=DL93DRAFT_2142870 PE=3 SV=1
66.645 12719 pos. 1 - 506 [ 1, -48] tr|A0A5E8BGQ8|A0A5E8BGQ8_9ASCO Purple acid phosphatase OS=Saprochaete ingens OX=2606893 GN=SAPINGB_P001886 PE=3 SV=1
66.655 12721 pos. 25 - 542 [ 45, -1] tr|A0AAD7QUA8|A0AAD7QUA8_9ASCO Purple acid phosphatase OS=Lipomyces tetrasporus OX=54092 GN=POJ06DRAFT_68295 PE=3 SV=1
66.665 12723 pos. 44 - 523 [ 45, -50] tr|A0A8I3A456|A0A8I3A456_9AGAM Purple acid phosphatase OS=Boletus reticuloceps OX=495285 GN=JVT61DRAFT_14233 PE=3 SV=1
66.780 12745 pos. 1 - 467 [ 20, -46] tr|A0AAD7VRW3|A0AAD7VRW3_9ASCO Purple acid phosphatase OS=Lipomyces tetrasporus OX=54092 GN=POJ06DRAFT_282545 PE=3 SV=1
66.857 12760 pos. 25 - 495 [ 46, -47] tr|A0A1E3Q8J2|A0A1E3Q8J2_LIPST Purple acid phosphatase OS=Lipomyces starkeyi NRRL Y-11557 OX=675824 GN=LIPSTDRAFT_94481 PE=3 SV=1
66.961 12780 pos. 1 - 509 [ 1, -48] tr|A0A5E8BD83|A0A5E8BD83_9ASCO Purple acid phosphatase OS=Saprochaete ingens OX=2606893 GN=SAPINGB_P001887 PE=3 SV=1
67.003 12788 pos. 27 - 495 [ 55, -48] tr|A0AA35Q681|A0AA35Q681_9HYPO Purple acid phosphatase OS=Clonostachys chloroleuca OX=1926264 GN=CCHLO57077_00008752 PE=3 SV=1
67.029 12793 pos. 1 - 521 [ 20, -1] tr|A0A397GGS4|A0A397GGS4_9EURO Purple acid phosphatase OS=Aspergillus turcosus OX=1245748 GN=CDV55_101587 PE=3 SV=1
67.055 12798 pos. 8 - 457 [ 28, -43] tr|A0A395NJ26|A0A395NJ26_TRIAR Purple acid phosphatase OS=Trichoderma arundinaceum OX=490622 GN=TARUN_6150 PE=3 SV=1
67.107 12808 pos. 1 - 524 [ 20, -1] tr|A0A1L7XBZ3|A0A1L7XBZ3_9HELO Purple acid phosphatase OS=Phialocephala subalpina OX=576137 GN=PAC_12422 PE=3 SV=1
67.174 12821 pos. 1 - 523 [ 1, -49] tr|A0A0C9YWB9|A0A0C9YWB9_9AGAM Purple acid phosphatase OS=Pisolithus microcarpus 441 OX=765257 GN=PISMIDRAFT_568931 PE=3 SV=1
67.190 12824 pos. 1 - 477 [ 20, -48] tr|A0A1V6P6W3|A0A1V6P6W3_PENDC Purple acid phosphatase OS=Penicillium decumbens OX=69771 GN=PENDEC_c019G00464 PE=3 SV=1
67.190 12824 pos. 1 - 496 [ 1, -48] tr|A0A0F7TXJ3|A0A0F7TXJ3_PENBI Purple acid phosphatase OS=Penicillium brasilianum OX=104259 GN=PMG11_08672 PE=3 SV=1
67.190 12824 pos. 1 - 538 [ 1, -1] tr|A0A1E3PZF5|A0A1E3PZF5_LIPST Purple acid phosphatase OS=Lipomyces starkeyi NRRL Y-11557 OX=675824 GN=LIPSTDRAFT_333289 PE=3 SV=1
67.195 12825 pos. 27 - 495 [ 55, -48] tr|A0A9N9YD97|A0A9N9YD97_9HYPO Purple acid phosphatase OS=Clonostachys byssicola OX=160290 GN=CBYS24578_00009878 PE=3 SV=1
67.231 12832 pos. 7 - 486 [ 27, -48] tr|B0DKQ3|B0DKQ3_LACBS Purple acid phosphatase OS=Laccaria bicolor (strain S238N-H82 / ATCC MYA-4686) OX=486041 GN=LACBIDRAFT_303990 PE=3 SV=1
67.288 12843 pos. 1 - 544 [ 20, -50] tr|A0A9P5JP04|A0A9P5JP04_9AGAM Purple acid phosphatase OS=Clavulina sp. PMI_390 OX=1486700 GN=DL93DRAFT_2074341 PE=3 SV=1
67.304 12846 pos. 1 - 497 [ 20, -18] tr|A0A2N8UDW4|A0A2N8UDW4_9BASI Purple acid phosphatase OS=Sporisorium reilianum f. sp. reilianum OX=72559 GN=SRS1_10755 PE=3 SV=1
67.356 12856 pos. 33 - 496 [ 51, -48] tr|A0A1S9S1V9|A0A1S9S1V9_PENBI Purple acid phosphatase OS=Penicillium brasilianum OX=104259 GN=PEBR_01237 PE=3 SV=1
67.444 12873 pos. 39 - 522 [ 45, -49] tr|A0A0C9VQW9|A0A0C9VQW9_9AGAM Purple acid phosphatase OS=Hydnomerulius pinastri MD-312 OX=994086 GN=HYDPIDRAFT_99288 PE=3 SV=1
67.449 12874 pos. 1 - 453 [ 66, -43] tr|A0A162K7R7|A0A162K7R7_CORDF Purple acid phosphatase OS=Akanthomyces lecanii RCEF 1005 OX=1081108 GN=LEL_02538 PE=3 SV=1
67.506 12885 pos. 1 - 516 [ 1, -49] tr|A0A0C3N8P4|A0A0C3N8P4_PISTI Purple acid phosphatase OS=Pisolithus tinctorius Marx 270 OX=870435 GN=M404DRAFT_160331 PE=3 SV=1
67.511 12886 pos. 1 - 463 [ 54, -48] tr|A0A0C3H7G2|A0A0C3H7G2_OIDMZ Purple acid phosphatase OS=Oidiodendron maius (strain Zn) OX=913774 GN=OIDMADRAFT_43381 PE=3 SV=1
67.517 12887 pos. 25 - 494 [ 46, -48] tr|A0A1E3PX46|A0A1E3PX46_LIPST Purple acid phosphatase OS=Lipomyces starkeyi NRRL Y-11557 OX=675824 GN=LIPSTDRAFT_6103 PE=3 SV=1
67.735 12929 pos. 4 - 473 [ 55, -51] tr|A0A6A5Y4B0|A0A6A5Y4B0_9PLEO Purple acid phosphatase OS=Aaosphaeria arxii CBS 175.79 OX=1450172 GN=BU24DRAFT_469168 PE=3 SV=1
67.755 12933 pos. 1 - 502 [ 20, -50] tr|M5G7A8|M5G7A8_DACPD Purple acid phosphatase OS=Dacryopinax primogenitus (strain DJM 731) OX=1858805 GN=DACRYDRAFT_87382 PE=3 SV=1
67.771 12936 pos. 36 - 506 [ 55, -46] tr|A0A168AV23|A0A168AV23_9HYPO Purple acid phosphatase OS=Moelleriella libera RCEF 2490 OX=1081109 GN=AAL_05368 PE=3 SV=1
67.828 12947 pos. 1 - 523 [ 1, -50] tr|A0A8K0XCV3|A0A8K0XCV3_9AGAM Purple acid phosphatase OS=Phlebopus sp. FC_14 OX=2615122 GN=F5I97DRAFT_1899420 PE=3 SV=1
67.849 12951 pos. 1 - 501 [ 23, -43] tr|A0A2V1EBP8|A0A2V1EBP8_9PLEO Purple acid phosphatase OS=Periconia macrospinosa OX=97972 GN=DM02DRAFT_709468 PE=3 SV=1
67.932 12967 pos. 1 - 490 [ 20, -48] tr|A0A0C9XZ06|A0A0C9XZ06_9AGAR Purple acid phosphatase OS=Laccaria amethystina LaAM-08-1 OX=1095629 GN=K443DRAFT_506929 PE=3 SV=1
67.937 12968 pos. 1 - 493 [ 20, -48] tr|A0A9W9N8A0|A0A9W9N8A0_9EURO Purple acid phosphatase OS=Penicillium chermesinum OX=63820 GN=N7468_010774 PE=3 SV=1
67.947 12970 pos. 1 - 474 [ 20, -47] tr|A0A2I1CL26|A0A2I1CL26_ASPN1 Purple acid phosphatase OS=Aspergillus novofumigatus (strain IBT 16806) OX=1392255 GN=P174DRAFT_466562 PE=3 SV=1
68.082 12996 pos. 1 - 473 [ 20, -47] tr|A0A5N6F980|A0A5N6F980_9EURO Purple acid phosphatase OS=Aspergillus novoparasiticus OX=986946 GN=BDV33DRAFT_231030 PE=3 SV=1
68.082 12996 pos. 1 - 497 [ 20, -43] tr|A0A6A6PLI5|A0A6A6PLI5_9PEZI Purple acid phosphatase OS=Neohortaea acidophila OX=245834 GN=BDY17DRAFT_302607 PE=3 SV=1
68.129 13005 pos. 1 - 509 [ 5, -48] tr|A0A0C9Y4A6|A0A0C9Y4A6_9AGAR Purple acid phosphatase OS=Laccaria amethystina LaAM-08-1 OX=1095629 GN=K443DRAFT_506958 PE=3 SV=1
68.160 13011 pos. 1 - 493 [ 17, -48] tr|B0DKQ4|B0DKQ4_LACBS Purple acid phosphatase OS=Laccaria bicolor (strain S238N-H82 / ATCC MYA-4686) OX=486041 GN=LACBIDRAFT_330257 PE=3 SV=1
68.259 13030 pos. 3 - 487 [ 28, -50] tr|A0AAE0J8R9|A0AAE0J8R9_9PEZI Purple acid phosphatase OS=Neurospora tetraspora OX=94610 GN=B0H65DRAFT_474479 PE=3 SV=1
68.264 13031 pos. 1 - 506 [ 20, -43] tr|A0A9W4UNW7|A0A9W4UNW7_9PLEO Purple acid phosphatase OS=Periconia digitata OX=1303443 GN=PDIGIT_LOCUS12574 PE=3 SV=1
68.295 13037 pos. 5 - 478 [ 26, -61] tr|A0A2T4BGT4|A0A2T4BGT4_9HYPO Purple acid phosphatase OS=Trichoderma citrinoviride OX=58853 GN=BBK36DRAFT_1134475 PE=3 SV=1
68.305 13039 pos. 1 - 491 [ 1, -47] tr|A0AAD7QUZ4|A0AAD7QUZ4_9ASCO Purple acid phosphatase OS=Lipomyces tetrasporus OX=54092 GN=POJ06DRAFT_273986 PE=3 SV=1
68.326 13043 pos. 1 - 497 [ 20, -18] tr|E6ZZR1|E6ZZR1_SPORE Purple acid phosphatase OS=Sporisorium reilianum (strain SRZ2) OX=999809 GN=sr10755 PE=3 SV=1
68.383 13054 pos. 1 - 463 [ 1, -46] tr|A0A5C6GQ43|A0A5C6GQ43_9HYPO Purple acid phosphatase OS=Metarhizium rileyi OX=1649241 GN=ED733_008862 PE=3 SV=1
68.497 13076 pos. 1 - 488 [ 1, -48] tr|Q6BZK1|Q6BZK1_DEBHA Purple acid phosphatase OS=Debaryomyces hansenii (strain ATCC 36239 / CBS 767 / BCRC 21394 / JCM 1990 / NBRC 0083 / IGC 2968) OX=284592 GN=DEHA2A00726g PE=3 SV=2
68.503 13077 pos. 33 - 541 [ 31, -44] tr|A0A9W9W2J4|A0A9W9W2J4_9EURO Purple acid phosphatase OS=Penicillium cosmopolitanum OX=1131564 GN=N7509_005490 PE=3 SV=1
68.534 13083 pos. 1 - 499 [ 20, -50] tr|A0A9Q8QF82|A0A9Q8QF82_9HYPO Purple acid phosphatase OS=Purpureocillium takamizusanense OX=2060973 GN=JDV02_004406 PE=3 SV=1
68.539 13084 pos. 1 - 532 [ 1, -1] tr|A0AAD6FXF8|A0AAD6FXF8_9EURO Purple acid phosphatase OS=Penicillium daleae OX=63821 GN=N7458_008801 PE=3 SV=1
68.544 13085 pos. 1 - 496 [ 1, -48] tr|A0A9W9MI99|A0A9W9MI99_9EURO Purple acid phosphatase OS=Penicillium cinerascens OX=70096 GN=N7498_006456 PE=3 SV=1
68.586 13093 pos. 7 - 488 [ 27, -48] tr|A0A1L9R7W5|A0A1L9R7W5_ASPWE Purple acid phosphatase OS=Aspergillus wentii DTO 134E9 OX=1073089 GN=ASPWEDRAFT_186923 PE=3 SV=1
68.601 13096 pos. 1 - 482 [ 1, -48] tr|A0A3D8Q4X1|A0A3D8Q4X1_9HELO Purple acid phosphatase OS=Coleophoma crateriformis OX=565419 GN=BP5796_12938 PE=3 SV=1
68.601 13096 pos. 18 - 493 [ 30, -47] tr|A0A409YDC4|A0A409YDC4_9AGAR Purple acid phosphatase OS=Gymnopilus dilepis OX=231916 GN=CVT26_015613 PE=3 SV=1
68.627 13101 pos. 1 - 445 [ 75, -43] tr|A0A9P7N3P6|A0A9P7N3P6_9HYPO Purple acid phosphatase OS=Claviceps pusilla OX=123648 GN=E4U43_004605 PE=3 SV=1
68.627 13101 pos. 1 - 459 [ 54, -47] tr|A0A0C2T9S2|A0A0C2T9S2_AMAMK Purple acid phosphatase OS=Amanita muscaria (strain Koide BX008) OX=946122 GN=M378DRAFT_12165 PE=3 SV=1
68.695 13114 pos. 1 - 488 [ 1, -48] tr|A0A0V1PTR6|A0A0V1PTR6_9ASCO Purple acid phosphatase OS=Debaryomyces fabryi OX=58627 GN=AC631_04679 PE=3 SV=1
68.804 13135 pos. 1 - 474 [ 20, -69] tr|A0A8H4H129|A0A8H4H129_9EURO Purple acid phosphatase OS=Aspergillus fumigatiaffinis OX=340414 GN=CNMCM6457_002907 PE=3 SV=1
68.830 13140 pos. 25 - 497 [ 46, -47] tr|A0A1E3Q0Y9|A0A1E3Q0Y9_LIPST Purple acid phosphatase OS=Lipomyces starkeyi NRRL Y-11557 OX=675824 GN=LIPSTDRAFT_5471 PE=3 SV=1
68.835 13141 pos. 1 - 483 [ 1, -47] tr|A0A3D8Q3U6|A0A3D8Q3U6_9HELO Purple acid phosphatase OS=Coleophoma cylindrospora OX=1849047 GN=BP6252_14116 PE=3 SV=1
68.861 13146 pos. 93 - 595 [ 31, -42] tr|A0A167W6U0|A0A167W6U0_9HYPO Purple acid phosphatase OS=Niveomyces insectorum RCEF 264 OX=1081102 GN=SPI_03570 PE=3 SV=1
68.918 13157 pos. 1 - 503 [ 1, -46] tr|A0A0A1TP43|A0A0A1TP43_9HYPO Purple acid phosphatase OS=[Torrubiella] hemipterigena OX=1531966 GN=VHEMI08114 PE=3 SV=1
68.923 13158 pos. 1 - 496 [ 20, -48] tr|A0A067Q9A0|A0A067Q9A0_9AGAM Purple acid phosphatase OS=Jaapia argillacea MUCL 33604 OX=933084 GN=JAAARDRAFT_68699 PE=3 SV=1
68.944 13162 pos. 5 - 493 [ 26, -47] tr|A0A395NRP6|A0A395NRP6_TRIAR Purple acid phosphatase OS=Trichoderma arundinaceum OX=490622 GN=TARUN_3585 PE=3 SV=1
68.954 13164 pos. 1 - 496 [ 1, -48] tr|A0A9W9HDA0|A0A9W9HDA0_9EURO Purple acid phosphatase OS=Penicillium atrosanguineum OX=1132637 GN=N7476_007148 PE=3 SV=1
68.954 13164 pos. 1 - 501 [ 1, -47] tr|A0A167U952|A0A167U952_CORFA Purple acid phosphatase OS=Cordyceps fumosorosea (strain ARSEF 2679) OX=1081104 GN=ISF_05429 PE=3 SV=1
68.990 13171 pos. 1 - 497 [ 1, -47] tr|A0A9W9IDK3|A0A9W9IDK3_9EURO Purple acid phosphatase OS=Penicillium canariense OX=189055 GN=N7482_001167 PE=3 SV=1
68.996 13172 pos. 1 - 496 [ 1, -48] tr|A0AAD7VT29|A0AAD7VT29_9ASCO Purple acid phosphatase OS=Lipomyces tetrasporus OX=54092 GN=POJ06DRAFT_69582 PE=3 SV=1
69.001 13173 pos. 2 - 458 [ 68, -47] tr|A0A1L9U7H7|A0A1L9U7H7_ASPBC Purple acid phosphatase OS=Aspergillus brasiliensis (strain CBS 101740 / IMI 381727 / IBT 21946) OX=767769 GN=ASPBRDRAFT_47589 PE=3 SV=1
69.099 13192 pos. 1 - 491 [ 1, -48] tr|A0A1E3QDX4|A0A1E3QDX4_LIPST Purple acid phosphatase OS=Lipomyces starkeyi NRRL Y-11557 OX=675824 GN=LIPSTDRAFT_2005 PE=3 SV=1
69.146 13201 pos. 7 - 496 [ 20, -49] tr|A0A9P3M8Y9|A0A9P3M8Y9_PURLI Purple acid phosphatase OS=Purpureocillium lilacinum OX=33203 GN=PLICBS_007735 PE=3 SV=1
69.157 13203 pos. 1 - 492 [ 20, -48] tr|A0A9P8QGL2|A0A9P8QGL2_9HYPO Purple acid phosphatase OS=Trichoderma cornu-damae OX=654480 GN=Trco_006223 PE=3 SV=1
69.157 13203 pos. 1 - 503 [ 1, -46] tr|A0A425BIN8|A0A425BIN8_9PEZI Purple acid phosphatase OS=Scytalidium sp. 3C OX=2487125 GN=DH86_00004193 PE=3 SV=1
69.312 13233 pos. 1 - 503 [ 20, -46] tr|G3J2J7|G3J2J7_CORMM Purple acid phosphatase OS=Cordyceps militaris (strain CM01) OX=983644 GN=CCM_00187 PE=3 SV=1
69.317 13234 pos. 7 - 496 [ 20, -49] tr|A0A2U3E2Y5|A0A2U3E2Y5_PURLI Purple acid phosphatase OS=Purpureocillium lilacinum OX=33203 GN=PCL_01231 PE=3 SV=1
69.338 13238 pos. 1 - 503 [ 20, -46] tr|A0A2H4SS14|A0A2H4SS14_CORMI Purple acid phosphatase OS=Cordyceps militaris OX=73501 GN=A9K55_001915 PE=3 SV=1
69.338 13238 pos. 26 - 505 [ 44, -48] tr|A0A370TAR9|A0A370TAR9_9HELO Purple acid phosphatase OS=Venustampulla echinocandica OX=2656787 GN=BP5553_09824 PE=3 SV=1
69.354 13241 pos. 7 - 496 [ 20, -49] tr|A0A179HSH3|A0A179HSH3_PURLI Purple acid phosphatase OS=Purpureocillium lilacinum OX=33203 GN=VFPFJ_04119 PE=3 SV=1
69.385 13247 pos. 7 - 487 [ 27, -47] tr|F8MG06|F8MG06_NEUT8 Purple acid phosphatase OS=Neurospora tetrasperma (strain FGSC 2508 / ATCC MYA-4615 / P0657) OX=510951 GN=NEUTE1DRAFT_116203 PE=3 SV=1
69.395 13249 pos. 28 - 497 [ 55, -46] tr|A0A9W8QHW1|A0A9W8QHW1_AKAMU Purple acid phosphatase OS=Akanthomyces muscarius OX=2231603 GN=LMH87_000415 PE=3 SV=1
69.401 13250 pos. 8 - 481 [ 19, -49] tr|A0AAE0TNW3|A0AAE0TNW3_9PEZI Purple acid phosphatase OS=Recurvomyces mirabilis OX=574656 GN=LTR78_009306 PE=3 SV=1
69.411 13252 pos. 7 - 496 [ 20, -49] tr|A0A179GYL4|A0A179GYL4_PURLI Purple acid phosphatase OS=Purpureocillium lilacinum OX=33203 GN=VFPBJ_04925 PE=3 SV=1
69.421 13254 pos. 1 - 460 [ 66, -46] tr|A0AAD7VRB2|A0AAD7VRB2_9ASCO Purple acid phosphatase OS=Lipomyces tetrasporus OX=54092 GN=POJ06DRAFT_270448 PE=3 SV=1
69.426 13255 pos. 7 - 487 [ 27, -47] tr|V5IM44|V5IM44_NEUCR Purple acid phosphatase OS=Neurospora crassa (strain ATCC 24698 / 74-OR23-1A / CBS 708.71 / DSM 1257 / FGSC 987) OX=367110 GN=NCU09649 PE=3 SV=1
69.463 13262 pos. 1 - 506 [ 20, -54] tr|A0A370TES7|A0A370TES7_9HELO Purple acid phosphatase OS=Venustampulla echinocandica OX=2656787 GN=BP5553_08633 PE=3 SV=1
69.509 13271 pos. 3 - 487 [ 20, -48] tr|A0A2T4C010|A0A2T4C010_TRILO Purple acid phosphatase OS=Trichoderma longibrachiatum ATCC 18648 OX=983965 GN=M440DRAFT_1440262 PE=3 SV=1
[truncated: 620 more rows]

## Sheet: Total fungal proteins UniprotKB
8.501 1516 pos. 33 - 475 [ 58, -84] tr|G3YBN3|G3YBN3_ASPNA Uncharacterized protein (Fragment) OS=Aspergillus niger (strain ATCC 1015 / CBS 113.46 / FGSC A1144 / LSHB Ac4 / NCTC 3858a / NRRL 328 / USDA 3528.7) OX=380704 GN=ASPNIDRAFT_130909 PE=3 SV=1
[truncated: 1,742 more rows]
