# Supplementary material for: Development of advanced bioinformatic profiles to improve the detection and functional understanding of fungal acid phosphatases
Source: Appl Environ Microbiol. 2026 Jun 12;92(7):e02106-25. doi: 10.1128/aem.02106-25 (PMC13390437; doi:10.1128/aem.02106-25)
Supplement: Table S4 — List of hits found by Pfr-B-Fungal_phos profile on the different datasets downloaded from UniprotKB and sorted by their Z-score value. [file aem.02106-25-s0005.xlsx]

## Sheet: README
This file contains five sheets:
README	Descriptive information of the metadata contained in each sheet ("Final database","Non-curated database","Fungal Phos & Phy UniprotKB","Total of fungal proteins UniprotKB"). In all sheets, the list of protein entries retrieved by the profile in the corresponding protein database is sorted from lowest to highest z-score value
Final database	List of hits found by Pfr-B-Fungal_phos profile in the final database. The protein sequence with the highest z-score value selected to empirically validate this profile is highlighted
Non-curated database	List of hits found by Pfr-B-Fungal_phos profile in the non-curated database
Fungal Phos & Phy UniprotKB	List of hits found by Pfr-B-Fungal_phos profile in UniprotKB database including fungal protein sequences annotated as “acid phosphatase” or “phytase”
Total of fungal proteins UniprotKB	List of hits found by Pfr-B-Fungal_phos profile in UniprotKB database including the entire collection of fungal protein sequences

## Sheet: Final database
51.830 13209 pos. 2 - 405 [ 67, -11] tr|A0A2N6P1G4|A0A2N6P1G4_BEABA 3-phytase OS=Beauveria bassiana OX=176275 GN=SPBC4.06 PE=3 SV=1
53.631 13681 pos. 1 - 466 [ 65, -11] tr|C9SUX9|C9SUX9_VERA1 3-phytase OS=Verticillium alfalfae (strain VaMs.102 / ATCC MYA-4576 / FGSC 10136) OX=526221 GN=VDBG_08704 PE=3 SV=1
54.127 13811 pos. 1 - 499 [ 65, -11] tr|A0A6A6XM36|A0A6A6XM36_9PLEO 3-phytase OS=Melanomma pulvis-pyrius CBS 109.77 OX=1314802 GN=K505DRAFT_405806 PE=3 SV=1
54.494 13907 pos. 1 - 466 [ 65, -18] tr|A0A7C8USQ8|A0A7C8USQ8_ORBOL 3-phytase OS=Orbilia oligospora OX=2813651 GN=TWF191_009012 PE=3 SV=1
55.570 14189 pos. 1 - 440 [ 65, -24] tr|A0A4S2MTL4|A0A4S2MTL4_9PEZI 3-phytase OS=Ascodesmis nigricans OX=341454 GN=EX30DRAFT_379946 PE=3 SV=1
57.292 14640 pos. 1 - 455 [ 65, -15] tr|A0A3N4KT20|A0A3N4KT20_9PEZI 3-phytase OS=Morchella conica CCBAS932 OX=1392247 GN=P167DRAFT_558189 PE=3 SV=1
57.895 14798 pos. 1 - 445 [ 65, -18] tr|U4LD51|U4LD51_PYROM 3-phytase OS=Pyronema omphalodes (strain CBS 100304) OX=1076935 GN=PCON_11927 PE=3 SV=1
58.536 14966 pos. 4 - 454 [ 70, -15] tr|A0A317T1Z7|A0A317T1Z7_9PEZI 3-phytase OS=Tuber magnatum OX=42249 GN=C7212DRAFT_273795 PE=3 SV=1
58.559 14972 pos. 1 - 489 [ 65, -11] tr|A0A4U0TRU3|A0A4U0TRU3_9PEZI 3-phytase OS=Salinomyces thailandica OX=706561 GN=B0A50_06652 PE=3 SV=1
58.563 14973 pos. 1 - 461 [ 65, -20] tr|X0CVK1|X0CVK1_FUSOX 3-phytase OS=Fusarium oxysporum f. sp. raphani 54005 OX=1089458 GN=FOQG_03677 PE=3 SV=1
59.139 15124 pos. 1 - 521 [ 65, -11] tr|A0A420J249|A0A420J249_9PEZI 3-phytase OS=Golovinomyces cichoracearum OX=62708 GN=GcC1_032029 PE=3 SV=1
59.181 15135 pos. 1 - 447 [ 65, -18] tr|A0A5J5EFG3|A0A5J5EFG3_9PEZI 3-phytase OS=Sphaerosporella brunnea OX=1250544 GN=FN846DRAFT_787677 PE=3 SV=1
59.326 15173 pos. 1 - 521 [ 65, -11] tr|A0A420IMS0|A0A420IMS0_9PEZI 3-phytase OS=Golovinomyces cichoracearum OX=62708 GN=GcM3_082005 PE=3 SV=1
59.361 15182 pos. 1 - 454 [ 65, -15] tr|D5GM01|D5GM01_TUBMM 3-phytase OS=Tuber melanosporum (strain Mel28) OX=656061 GN=GSTUM_00010340001 PE=3 SV=1
59.689 15268 pos. 1 - 521 [ 65, -11] tr|A0A420IXR7|A0A420IXR7_9PEZI 3-phytase OS=Golovinomyces cichoracearum OX=62708 GN=GcM1_203036 PE=3 SV=1
59.719 15276 pos. 1 - 454 [ 65, -15] tr|A0A2T7A881|A0A2T7A881_TUBBO 3-phytase OS=Tuber borchii OX=42251 GN=B9Z19DRAFT_1170917 PE=3 SV=1
60.158 15391 pos. 1 - 520 [ 65, -11] tr|A0A544ZZG2|A0A544ZZG2_9PEZI 3-phytase OS=Golovinomyces magnicellulatus OX=62714 GN=Golomagni_05145 PE=3 SV=1
60.269 15420 pos. 1 - 509 [ 65, -12] tr|A0A4U0UWC3|A0A4U0UWC3_9PEZI 3-phytase OS=Friedmanniomyces endolithicus OX=329885 GN=B0A54_09346 PE=3 SV=1
60.471 15473 pos. 1 - 509 [ 65, -12] tr|A0A4U0UM71|A0A4U0UM71_9PEZI 3-phytase OS=Friedmanniomyces endolithicus OX=329885 GN=B0A54_11595 PE=3 SV=1
61.082 15633 pos. 1 - 476 [ 65, -8] tr|A0A6G1LM53|A0A6G1LM53_9PEZI 3-phytase OS=Teratosphaeria nubilosa OX=161662 GN=EJ03DRAFT_72808 PE=3 SV=1
61.338 15700 pos. 2 - 510 [ 67, -11] tr|G3JQ54|G3JQ54_CORMM 3-phytase OS=Cordyceps militaris (strain CM01) OX=983644 GN=CCM_07556 PE=3 SV=1
61.441 15727 pos. 2 - 508 [ 67, -11] tr|A0A2H4SW31|A0A2H4SW31_CORMI 3-phytase OS=Cordyceps militaris OX=73501 GN=A9K55_000243 PE=3 SV=1
61.475 15736 pos. 2 - 505 [ 67, -11] tr|A0A168CAC0|A0A168CAC0_CORFA 3-phytase OS=Cordyceps fumosorosea (strain ARSEF 2679) OX=1081104 GN=ISF_01698 PE=3 SV=1
61.685 15791 pos. 1 - 518 [ 65, -1] tr|C8VUG6|C8VUG6_EMENI Acid phosphatase, putative (AFU_orthologue AFUA_1G16480) OS=Emericella nidulans (strain FGSC A4 / ATCC 38163 / CBS 112.46 / NRRL 194 / M139) OX=227321 GN=ANIA_00952 PE=4 SV=1
62.040 15884 pos. 1 - 496 [ 22, -18] tr|A0A3N4HXT7|A0A3N4HXT7_ASCIM 3-phytase OS=Ascobolus immersus RN42 OX=1160509 GN=BJ508DRAFT_328981 PE=3 SV=1
62.097 15899 pos. 2 - 525 [ 67, -11] tr|A0A545UPP0|A0A545UPP0_9HYPO 3-phytase OS=Cordyceps javanica OX=43265 GN=IF1G_09936 PE=3 SV=1
62.265 15943 pos. 1 - 485 [ 65, -8] tr|A0A2D3V8K6|A0A2D3V8K6_9PEZI 3-phytase OS=Ramularia collo-cygni OX=112498 GN=RCC_04769 PE=3 SV=1
62.365 15969 pos. 1 - 499 [ 65, -11] tr|A0A084G5P1|A0A084G5P1_PSEDA 3-phytase OS=Pseudallescheria apiosperma OX=563466 GN=SAPIO_CDS5909 PE=3 SV=1
62.418 15983 pos. 2 - 516 [ 67, -11] tr|J4KQH2|J4KQH2_BEAB2 3-phytase OS=Beauveria bassiana (strain ARSEF 2860) OX=655819 GN=BBA_02234 PE=3 SV=1
62.437 15988 pos. 2 - 519 [ 67, -11] tr|A0A2S7XYP8|A0A2S7XYP8_BEABA 3-phytase OS=Beauveria bassiana OX=176275 GN=BB8028_0001g10970 PE=3 SV=1
62.674 16050 pos. 1 - 497 [ 65, -10] tr|A0A6J3MGW8|A0A6J3MGW8_9PEZI 3-phytase OS=Dissoconium aciculare CBS 342.82 OX=1314786 GN=K489DRAFT_366304 PE=3 SV=1
62.781 16078 pos. 1 - 509 [ 65, -10] tr|A0A3M6XNR6|A0A3M6XNR6_HORWE 3-phytase OS=Hortaea werneckii OX=91943 GN=D0866_08237 PE=3 SV=1
62.895 16108 pos. 1 - 492 [ 65, -12] tr|A0A2I0S9R6|A0A2I0S9R6_9PEZI 3-phytase OS=Cercospora zeina OX=348901 GN=BST61_czeina2g002200 PE=3 SV=1
62.998 16135 pos. 1 - 508 [ 65, -11] tr|A0A1V8SB07|A0A1V8SB07_9PEZI 3-phytase OS=Rachicladosporium antarcticum OX=1507870 GN=B0A48_17694 PE=3 SV=1
63.078 16156 pos. 1 - 503 [ 65, -11] tr|A0A6A6PMG7|A0A6A6PMG7_9PEZI 3-phytase OS=Neohortaea acidophila OX=245834 GN=BDY17DRAFT_302496 PE=3 SV=1
63.094 16160 pos. 2 - 503 [ 67, -11] tr|A0A168GFE6|A0A168GFE6_CORDF 3-phytase OS=Akanthomyces lecanii RCEF 1005 OX=1081108 GN=LEL_06101 PE=3 SV=1
63.216 16192 pos. 1 - 508 [ 65, -11] tr|A0A1V8T3W6|A0A1V8T3W6_9PEZI 3-phytase OS=Rachicladosporium antarcticum OX=1507870 GN=B0A48_09957 PE=3 SV=1
63.346 16226 pos. 1 - 464 [ 65, -48] tr|A0A1B5L7P9|A0A1B5L7P9_USTVR 3-phytase OS=Ustilaginoidea virens OX=1159556 GN=UVI_02047700 PE=3 SV=1
63.365 16231 pos. 1 - 509 [ 65, -10] tr|A0A3M7D197|A0A3M7D197_HORWE 3-phytase OS=Hortaea werneckii OX=91943 GN=D0865_02838 PE=3 SV=1
63.380 16235 pos. 1 - 494 [ 65, -11] tr|A0A6H0XN50|A0A6H0XN50_9PEZI 3-phytase OS=Peltaster fructicola OX=286661 GN=AMS68_001699 PE=3 SV=1
63.437 16250 pos. 1 - 509 [ 65, -10] tr|A0A3M7BFA2|A0A3M7BFA2_HORWE 3-phytase OS=Hortaea werneckii OX=91943 GN=D0866_02640 PE=3 SV=1
63.494 16265 pos. 1 - 528 [ 33, -11] tr|A0A2N3ND03|A0A2N3ND03_9PEZI 3-phytase OS=Lomentospora prolificans OX=41688 GN=jhhlp_002071 PE=3 SV=1
63.552 16280 pos. 1 - 509 [ 65, -10] tr|A0A3M7D3W2|A0A3M7D3W2_HORWE 3-phytase OS=Hortaea werneckii OX=91943 GN=D0865_02321 PE=3 SV=1
63.559 16282 pos. 1 - 508 [ 65, -10] tr|A0A3M7DUA8|A0A3M7DUA8_HORWE 3-phytase OS=Hortaea werneckii OX=91943 GN=D0863_07446 PE=3 SV=1
63.609 16295 pos. 1 - 509 [ 65, -10] tr|A0A3M7GWI7|A0A3M7GWI7_HORWE 3-phytase OS=Hortaea werneckii OX=91943 GN=D0862_05126 PE=3 SV=1
63.628 16300 pos. 1 - 503 [ 65, -11] tr|A0A0G2IG63|A0A0G2IG63_9PEZI 3-phytase OS=Diaporthe ampelina OX=1214573 GN=UCDDA912_g00626 PE=3 SV=1
63.662 16309 pos. 1 - 492 [ 65, -12] tr|A0A6A6FSE5|A0A6A6FSE5_9PEZI 3-phytase OS=Cercospora zeae-maydis SCOH1-5 OX=717836 GN=CERZMDRAFT_33758 PE=3 SV=1
63.716 16323 pos. 1 - 509 [ 65, -11] tr|M2N0Y4|M2N0Y4_BAUPA 3-phytase OS=Baudoinia panamericana (strain UAMH 10762) OX=717646 GN=BAUCODRAFT_284402 PE=3 SV=1
63.720 16324 pos. 1 - 509 [ 65, -10] tr|A0A3M6ZFW4|A0A3M6ZFW4_HORWE 3-phytase OS=Hortaea werneckii OX=91943 GN=D0868_01612 PE=3 SV=1
63.819 16350 pos. 1 - 509 [ 65, -10] tr|A0A3M7D4D9|A0A3M7D4D9_HORWE 3-phytase OS=Hortaea werneckii OX=91943 GN=D0864_13261 PE=3 SV=1
63.857 16360 pos. 1 - 508 [ 65, -11] tr|A0A1V8UD98|A0A1V8UD98_9PEZI 3-phytase OS=Rachicladosporium sp. CCFEE 5018 OX=1974281 GN=B0A51_12072 PE=3 SV=1
63.857 16360 pos. 1 - 509 [ 65, -10] tr|A0A3M7F600|A0A3M7F600_HORWE 3-phytase OS=Hortaea werneckii OX=91943 GN=D0861_07072 PE=3 SV=1
63.857 16360 pos. 1 - 509 [ 65, -10] tr|A0A3M7J1X7|A0A3M7J1X7_HORWE 3-phytase OS=Hortaea werneckii OX=91943 GN=D0859_04083 PE=3 SV=1
64.036 16407 pos. 1 - 509 [ 65, -10] tr|A0A3M7JAV1|A0A3M7JAV1_HORWE 3-phytase OS=Hortaea werneckii OX=91943 GN=D0859_00969 PE=3 SV=1
64.078 16418 pos. 1 - 509 [ 65, -10] tr|A0A3M7GJK3|A0A3M7GJK3_HORWE 3-phytase OS=Hortaea werneckii OX=91943 GN=D0860_07697 PE=3 SV=1
64.090 16421 pos. 1 - 509 [ 65, -10] tr|A0A3M7DIV0|A0A3M7DIV0_HORWE 3-phytase OS=Hortaea werneckii OX=91943 GN=D0864_12392 PE=3 SV=1
64.113 16427 pos. 25 - 533 [ 65, -10] tr|A0A3M7E548|A0A3M7E548_HORWE 3-phytase OS=Hortaea werneckii OX=91943 GN=D0862_14603 PE=3 SV=1
64.181 16445 pos. 1 - 506 [ 65, -11] tr|A0A150UXP8|A0A150UXP8_9PEZI 3-phytase OS=Acidomyces richmondensis BFW OX=766039 GN=M433DRAFT_72880 PE=3 SV=1
64.372 16495 pos. 1 - 496 [ 65, -12] tr|M3B5Q7|M3B5Q7_SPHMS 3-phytase OS=Sphaerulina musiva (strain SO2202) OX=692275 GN=SEPMUDRAFT_154027 PE=3 SV=1
64.617 16559 pos. 1 - 503 [ 65, -11] tr|A0A2K1QQL8|A0A2K1QQL8_9PEZI 3-phytase OS=Sphaceloma murrayae OX=2082308 GN=CAC42_7004 PE=3 SV=1
64.662 16571 pos. 1 - 501 [ 65, -8] tr|M3B9D0|M3B9D0_PSEFD 3-phytase OS=Pseudocercospora fijiensis (strain CIRAD86) OX=383855 GN=MYCFIDRAFT_150978 PE=3 SV=1
64.670 16573 pos. 1 - 485 [ 65, -11] tr|A0A6A6U108|A0A6A6U108_9PEZI 3-phytase OS=Microthyrium microscopicum OX=703497 GN=BT63DRAFT_482518 PE=3 SV=1
64.731 16589 pos. 1 - 517 [ 65, -12] tr|A0A383UXG6|A0A383UXG6_BLUHO 3-phytase OS=Blumeria hordei OX=2867405 GN=BLGHR1_15255 PE=3 SV=1
64.758 16596 pos. 1 - 500 [ 65, -8] tr|N1PZY4|N1PZY4_DOTSN 3-phytase OS=Dothistroma septosporum (strain NZE10 / CBS 128990) OX=675120 GN=DOTSEDRAFT_123222 PE=3 SV=1
64.876 16627 pos. 1 - 592 [ 65, -6] tr|A0A1C1CN57|A0A1C1CN57_9EURO 3-phytase OS=Cladophialophora carrionii OX=86049 GN=CLCR_06836 PE=3 SV=1
64.888 16630 pos. 1 - 492 [ 65, -12] tr|A0A2S6C689|A0A2S6C689_9PEZI 3-phytase OS=Cercospora berteroae OX=357750 GN=CBER1_05698 PE=3 SV=1
64.895 16632 pos. 1 - 534 [ 65, -11] tr|A0A423VVD7|A0A423VVD7_9PEZI 3-phytase OS=Cytospora leucostoma OX=1230097 GN=VPNG_09471 PE=3 SV=1
64.926 16640 pos. 1 - 451 [ 65, -48] tr|A0A2C5YY08|A0A2C5YY08_9HYPO 3-phytase OS=Ophiocordyceps australis OX=1399860 GN=CDD82_6270 PE=3 SV=1
65.162 16702 pos. 1 - 504 [ 65, -11] tr|A0A2P7ZMH5|A0A2P7ZMH5_9PEZI 3-phytase OS=Elsinoe australis OX=40998 GN=B9Z65_8202 PE=3 SV=1
65.300 16738 pos. 1 - 511 [ 65, -11] tr|A0A439DDG1|A0A439DDG1_9PEZI 3-phytase OS=Xylaria grammica OX=363999 GN=EKO27_g2724 PE=3 SV=1
65.391 16762 pos. 1 - 488 [ 65, -38] tr|A0A0D2AF07|A0A0D2AF07_9PEZI 3-phytase OS=Verruconis gallopava OX=253628 GN=PV09_04171 PE=3 SV=1
65.395 16763 pos. 1 - 525 [ 65, -1] tr|X0A1W1|X0A1W1_FUSOX 3-phytase OS=Fusarium oxysporum f. sp. melonis 26406 OX=1089452 GN=FOMG_08291 PE=3 SV=1
65.495 16789 pos. 1 - 586 [ 65, -1] tr|A0A5N5NRC9|A0A5N5NRC9_9PEZI 3-phytase OS=Coniochaeta sp. 2T2.1 OX=1571157 GN=GE09DRAFT_693105 PE=3 SV=1
65.601 16817 pos. 1 - 499 [ 65, -5] tr|A0A2G5I1L1|A0A2G5I1L1_CERBT 3-phytase OS=Cercospora beticola OX=122368 GN=CB0940_02635 PE=3 SV=1
65.685 16839 pos. 1 - 480 [ 65, -48] tr|A0A4Z1JEV5|A0A4Z1JEV5_9HELO 3-phytase OS=Botryotinia narcissicola OX=278944 GN=BOTNAR_0040g00020 PE=3 SV=1
65.727 16850 pos. 1 - 558 [ 65, -1] tr|A0A0N1P1M1|A0A0N1P1M1_9EURO 3-phytase OS=Phialophora attinorum OX=1664694 GN=AB675_6495 PE=3 SV=1
65.735 16852 pos. 1 - 501 [ 65, -8] tr|A0A2H1FZA4|A0A2H1FZA4_ZYMTR 3-phytase OS=Zymoseptoria tritici ST99CH_1E4 OX=1276532 GN=ZT1E4_G3240 PE=3 SV=1
65.792 16867 pos. 1 - 560 [ 65, -6] tr|A0A438NAT4|A0A438NAT4_EXOME 3-phytase OS=Exophiala mesophila OX=212818 GN=B0A52_04154 PE=3 SV=1
65.811 16872 pos. 1 - 503 [ 65, -11] tr|A0A6A6FZ31|A0A6A6FZ31_9PEZI 3-phytase OS=Elsinoe ampelina OX=302913 GN=BDZ85DRAFT_270086 PE=3 SV=1
65.834 16878 pos. 1 - 501 [ 65, -8] tr|A0A0F4GNH0|A0A0F4GNH0_9PEZI 3-phytase OS=Zymoseptoria brevis OX=1047168 GN=TI39_contig380g00003 PE=3 SV=1
65.846 16881 pos. 1 - 510 [ 65, -11] tr|S3D608|S3D608_OPHP1 3-phytase OS=Ophiostoma piceae (strain UAMH 11346) OX=1262450 GN=F503_04412 PE=3 SV=1
65.849 16882 pos. 1 - 521 [ 65, -11] tr|F0XGZ9|F0XGZ9_GROCL 3-phytase OS=Grosmannia clavigera (strain kw1407 / UAMH 11150) OX=655863 GN=CMQ_3141 PE=3 SV=1
65.857 16884 pos. 1 - 501 [ 65, -8] tr|A0A1Y6LGZ6|A0A1Y6LGZ6_ZYMTR 3-phytase OS=Zymoseptoria tritici ST99CH_1A5 OX=1276529 GN=ZT1A5_G3209 PE=3 SV=1
65.907 16897 pos. 1 - 560 [ 65, -6] tr|A0A0D1Y4W8|A0A0D1Y4W8_EXOME 3-phytase OS=Exophiala mesophila OX=212818 GN=PV10_03337 PE=3 SV=1
65.979 16916 pos. 1 - 507 [ 65, -4] tr|A0A6A6C1R6|A0A6A6C1R6_9PEZI 3-phytase OS=Zasmidium cellare ATCC 36951 OX=1080233 GN=M409DRAFT_28556 PE=3 SV=1
65.987 16918 pos. 1 - 501 [ 65, -8] tr|F9X373|F9X373_ZYMTI 3-phytase OS=Zymoseptoria tritici (strain CBS 115943 / IPO323) OX=336722 GN=MYCGRDRAFT_68972 PE=3 SV=1
66.029 16929 pos. 1 - 502 [ 65, -8] tr|A0A139IS08|A0A139IS08_9PEZI 3-phytase OS=Pseudocercospora musae OX=113226 GN=AC579_5699 PE=3 SV=1
66.182 16969 pos. 1 - 483 [ 65, -11] tr|A0A090CU53|A0A090CU53_PODAN 3-phytase OS=Podospora anserina (strain S / ATCC MYA-4624 / DSM 980 / FGSC 10383) OX=515849 PE=3 SV=1
66.212 16977 pos. 1 - 484 [ 65, -11] tr|A0A0A1TGC0|A0A0A1TGC0_9HYPO 3-phytase OS=Torrubiella hemipterigena OX=1531966 GN=VHEMI09425 PE=3 SV=1
66.422 17032 pos. 1 - 483 [ 65, -11] tr|A0A447CLU1|A0A447CLU1_PODCO 3-phytase OS=Podospora comata OX=48703 GN=PODCO_709920 PE=3 SV=1
66.453 17040 pos. 1 - 570 [ 65, -6] tr|W9YTL0|W9YTL0_9EURO 3-phytase OS=Capronia epimyces CBS 606.96 OX=1182542 GN=A1O3_01148 PE=3 SV=1
66.468 17044 pos. 1 - 534 [ 65, -11] tr|A0A194VN60|A0A194VN60_9PEZI 3-phytase OS=Valsa mali OX=105487 GN=VM1G_00563 PE=3 SV=1
66.601 17079 pos. 1 - 540 [ 65, -22] tr|A0A072PNE2|A0A072PNE2_9EURO 3-phytase OS=Exophiala aquamarina CBS 119918 OX=1182545 GN=A1O9_07245 PE=3 SV=1
66.605 17080 pos. 1 - 545 [ 65, -11] tr|A0A167Y2L3|A0A167Y2L3_9PEZI 3-phytase OS=Sporothrix insectorum RCEF 264 OX=1081102 GN=SPI_02541 PE=3 SV=1
66.617 17083 pos. 1 - 543 [ 65, -11] tr|A0A194URN8|A0A194URN8_9PEZI 3-phytase OS=Valsa mali var. pyri OX=694573 GN=VP1G_01731 PE=3 SV=1
66.632 17087 pos. 1 - 595 [ 65, -6] tr|W9VDH9|W9VDH9_9EURO 3-phytase OS=Cladophialophora psammophila CBS 110553 OX=1182543 GN=A1O5_13119 PE=3 SV=1
66.647 17091 pos. 1 - 514 [ 65, -10] tr|A0A6A5QJF0|A0A6A5QJF0_AMPQU 3-phytase OS=Ampelomyces quisqualis OX=50730 GN=BDU57DRAFT_452871 PE=3 SV=1
66.659 17094 pos. 1 - 589 [ 65, -6] tr|A0A0D2CMB6|A0A0D2CMB6_9EURO 3-phytase OS=Cladophialophora immunda OX=569365 GN=PV07_02873 PE=3 SV=1
66.804 17132 pos. 1 - 502 [ 65, -8] tr|A0A139HXR0|A0A139HXR0_9PEZI 3-phytase OS=Pseudocercospora eumusae OX=321146 GN=AC578_2427 PE=3 SV=1
66.819 17136 pos. 1 - 602 [ 65, -6] tr|A0A0D2FUQ2|A0A0D2FUQ2_9EURO 3-phytase OS=Phialophora americana OX=5601 GN=PV04_02542 PE=3 SV=1
66.846 17143 pos. 1 - 585 [ 65, -6] tr|A0A178DBR9|A0A178DBR9_9EURO 3-phytase OS=Fonsecaea nubica OX=856822 GN=AYO20_01823 PE=3 SV=1
66.888 17154 pos. 1 - 564 [ 65, -12] tr|W9YN88|W9YN88_9EURO 3-phytase OS=Capronia coronata CBS 617.96 OX=1182541 GN=A1O1_04259 PE=3 SV=1
66.949 17170 pos. 1 - 503 [ 65, -10] tr|A0A168EY87|A0A168EY87_9HYPO 3-phytase OS=Moelleriella libera RCEF 2490 OX=1081109 GN=AAL_01840 PE=3 SV=1
66.953 17171 pos. 1 - 586 [ 65, -6] tr|A0A178ZZJ8|A0A178ZZJ8_9EURO 3-phytase OS=Fonsecaea erecta OX=1367422 GN=AYL99_00427 PE=3 SV=1
66.983 17179 pos. 1 - 600 [ 65, -6] tr|A0A178CJ34|A0A178CJ34_9EURO 3-phytase OS=Fonsecaea multimorphosa OX=979981 GN=AYO22_02512 PE=3 SV=1
67.014 17187 pos. 1 - 605 [ 65, -6] tr|V9CZ11|V9CZ11_9EURO 3-phytase OS=Cladophialophora carrionii CBS 160.54 OX=1279043 GN=G647_08869 PE=3 SV=1
67.029 17191 pos. 1 - 608 [ 65, -6] tr|W9WAB5|W9WAB5_9EURO 3-phytase OS=Cladophialophora yegresii CBS 114405 OX=1182544 GN=A1O7_02356 PE=3 SV=1
67.037 17193 pos. 1 - 564 [ 65, -7] tr|A0A0D1Z689|A0A0D1Z689_9EURO 3-phytase OS=Exophiala sideris OX=1016849 GN=PV11_04501 PE=3 SV=1
67.044 17195 pos. 1 - 582 [ 65, -6] tr|A0A177ETT3|A0A177ETT3_9EURO 3-phytase OS=Fonsecaea monophora OX=254056 GN=AYO21_10993 PE=3 SV=1
67.044 17195 pos. 1 - 585 [ 65, -6] tr|A0A0D2HKS9|A0A0D2HKS9_9EURO 3-phytase OS=Fonsecaea pedrosoi CBS 271.37 OX=1442368 GN=Z517_00477 PE=3 SV=1
67.044 17195 pos. 1 - 594 [ 65, -7] tr|A0A0D2HUB8|A0A0D2HUB8_XYLBA 3-phytase OS=Cladophialophora bantiana CBS 173.52 OX=1442370 GN=Z519_11245 PE=3 SV=1
67.094 17208 pos. 1 - 521 [ 65, -11] tr|U7PYD2|U7PYD2_SPOS1 3-phytase OS=Sporothrix schenckii (strain ATCC 58251 / de Perez 2211183) OX=1391915 GN=HMPREF1624_03113 PE=3 SV=1
67.094 17208 pos. 1 - 538 [ 65, -11] tr|A0A423W6A8|A0A423W6A8_9PEZI 3-phytase OS=Valsa sordida OX=252740 GN=VSDG_03822 PE=3 SV=1
67.132 17218 pos. 1 - 559 [ 65, -22] tr|A0A0D2EK91|A0A0D2EK91_9EURO 3-phytase OS=Exophiala xenobiotica OX=348802 GN=PV05_07346 PE=3 SV=1
67.216 17240 pos. 1 - 521 [ 65, -11] tr|A0A0C2J440|A0A0C2J440_9PEZI 3-phytase OS=Sporothrix brasiliensis 5110 OX=1398154 GN=SPBR_01599 PE=3 SV=1
67.231 17244 pos. 1 - 512 [ 65, -12] tr|A0A6G1G0P8|A0A6G1G0P8_9PEZI 3-phytase OS=Eremomyces bilateralis CBS 781.70 OX=1392243 GN=P152DRAFT_418869 PE=3 SV=1
67.262 17252 pos. 1 - 547 [ 65, -21] tr|A0A0D2E7K8|A0A0D2E7K8_9EURO 3-phytase OS=Exophiala oligosperma OX=215243 GN=PV06_04869 PE=3 SV=1
67.315 17266 pos. 1 - 564 [ 65, -6] tr|H6C8L3|H6C8L3_EXODN 3-phytase OS=Exophiala dermatitidis (strain ATCC 34100 / CBS 525.76 / NIH/UT8656) OX=858893 GN=HMPREF1120_08402 PE=3 SV=1
67.350 17275 pos. 1 - 529 [ 65, -11] tr|A0A0C3C7Y9|A0A0C3C7Y9_9PEZI 3-phytase OS=Oidiodendron maius Zn OX=913774 GN=OIDMADRAFT_206995 PE=3 SV=1
67.376 17282 pos. 1 - 564 [ 65, -6] tr|A0A0D2FY57|A0A0D2FY57_9EURO 3-phytase OS=Rhinocladiella mackenziei CBS 650.93 OX=1442369 GN=Z518_01885 PE=3 SV=1
67.384 17284 pos. 1 - 533 [ 65, -11] tr|A0A423X8A0|A0A423X8A0_9PEZI 3-phytase OS=Valsa malicola OX=356882 GN=VMCG_00696 PE=3 SV=1
67.514 17318 pos. 1 - 572 [ 65, -10] tr|A0A7C8I0Z2|A0A7C8I0Z2_9PLEO 3-phytase OS=Massariosphaeria phaeospora OX=100035 GN=BDV95DRAFT_673042 PE=3 SV=1
67.518 17319 pos. 1 - 538 [ 65, -11] tr|A0A6A6PDK3|A0A6A6PDK3_9PEZI 3-phytase OS=Lineolata rhizophorae OX=578093 GN=BDY21DRAFT_330024 PE=3 SV=1
67.579 17335 pos. 1 - 545 [ 65, -22] tr|A0A0D2BIW8|A0A0D2BIW8_9EURO 3-phytase OS=Exophiala spinifera OX=91928 GN=PV08_03162 PE=3 SV=1
67.590 17338 pos. 1 - 500 [ 65, -12] tr|G0SHG8|G0SHG8_CHATD 3-phytase OS=Chaetomium thermophilum (strain DSM 1495 / CBS 144.50 / IMI 039719) OX=759272 GN=CTHT_0069970 PE=3 SV=1
67.659 17356 pos. 1 - 527 [ 65, -11] tr|A0A2T3A672|A0A2T3A672_9PEZI 3-phytase OS=Coniella lustricola OX=2025994 GN=BD289DRAFT_410539 PE=3 SV=1
67.670 17359 pos. 1 - 502 [ 65, -11] tr|A0A024S7T3|A0A024S7T3_HYPJR 3-phytase OS=Hypocrea jecorina (strain ATCC 56765 / BCRC 32924 / NRRL 11460 / Rut C-30) OX=1344414 GN=M419DRAFT_101519 PE=3 SV=1
67.685 17363 pos. 1 - 535 [ 65, -11] tr|F7WAZ9|F7WAZ9_SORMK 3-phytase OS=Sordaria macrospora (strain ATCC MYA-333 / DSM 997 / K(L3346) / K-hell) OX=771870 GN=SMAC_08881 PE=3 SV=1
67.762 17383 pos. 1 - 501 [ 65, -10] tr|A0A6A6A1L9|A0A6A6A1L9_9PLEO 3-phytase OS=Dothidotthia symphoricarpi CBS 119687 OX=1392245 GN=P153DRAFT_350171 PE=3 SV=1
67.796 17392 pos. 1 - 486 [ 65, -11] tr|A0A2C5YZC8|A0A2C5YZC8_9HYPO 3-phytase OS=Ophiocordyceps camponoti-rufipedis OX=2004952 GN=CDD80_4124 PE=3 SV=1
67.800 17393 pos. 1 - 532 [ 65, -21] tr|W2SCY9|W2SCY9_9EURO 3-phytase OS=Cyphellophora europaea CBS 101466 OX=1220924 GN=HMPREF1541_00757 PE=3 SV=1
67.937 17429 pos. 1 - 537 [ 65, -11] tr|Q7RYV9|Q7RYV9_NEUCR 3-phytase OS=Neurospora crassa (strain ATCC 24698 / 74-OR23-1A / CBS 708.71 / DSM 1257 / FGSC 987) OX=367110 GN=NCU06460 PE=3 SV=2
68.090 17469 pos. 1 - 536 [ 65, -11] tr|G4UN92|G4UN92_NEUT9 3-phytase OS=Neurospora tetrasperma (strain FGSC 2509 / P0656) OX=510952 GN=NEUTE2DRAFT_90278 PE=3 SV=1
68.208 17500 pos. 1 - 487 [ 65, -11] tr|A0A2A9PB15|A0A2A9PB15_9HYPO 3-phytase OS=Ophiocordyceps unilateralis OX=268505 GN=XA68_14031 PE=3 SV=1
68.266 17515 pos. 1 - 542 [ 65, -8] tr|A0A136JB23|A0A136JB23_9PEZI 3-phytase OS=Microdochium bolleyi OX=196109 GN=Micbo1qcDRAFT_159313 PE=3 SV=1
68.273 17517 pos. 1 - 521 [ 65, -10] tr|A0A178B5Y1|A0A178B5Y1_9PLEO 3-phytase OS=Stagonospora sp. SRC1lsM3a OX=765868 GN=IQ06DRAFT_268578 PE=3 SV=1
68.346 17536 pos. 1 - 507 [ 65, -11] tr|L7I425|L7I425_MAGOY 3-phytase OS=Magnaporthe oryzae (strain Y34) OX=1143189 GN=OOU_Y34scaffold00559g26 PE=3 SV=1
68.369 17542 pos. 1 - 509 [ 65, -11] tr|A0A369H8J4|A0A369H8J4_9HYPO 3-phytase OS=Ophiocordyceps camponoti-saundersi OX=2039874 GN=CP533_4580 PE=3 SV=1
68.376 17544 pos. 2 - 508 [ 67, -11] tr|A0A0M9VTM7|A0A0M9VTM7_9HYPO 3-phytase OS=Escovopsis weberi OX=150374 GN=ESCO_001203 PE=3 SV=1
68.495 17575 pos. 1 - 516 [ 65, -11] tr|G2R970|G2R970_THETT 3-phytase OS=Thermothielavioides terrestris (strain ATCC 38088 / NRRL 8126) OX=578455 GN=THITE_2119908 PE=3 SV=1
68.579 17597 pos. 1 - 521 [ 65, -11] tr|A0A366R7R2|A0A366R7R2_9HYPO 3-phytase OS=Fusarium coffeatum OX=231269 GN=FIESC28_08545 PE=3 SV=1
68.605 17604 pos. 1 - 519 [ 65, -10] tr|A0A6A7A574|A0A6A7A574_9PLEO 3-phytase OS=Ophiobolus disseminans OX=1469910 GN=CC86DRAFT_445003 PE=3 SV=1
68.632 17611 pos. 1 - 512 [ 65, -20] tr|R1EVB6|R1EVB6_BOTPV 3-phytase OS=Botryosphaeria parva (strain UCR-NP2) OX=1287680 GN=UCRNP2_1493 PE=3 SV=1
68.644 17614 pos. 1 - 506 [ 65, -11] tr|A0A6P8AR72|A0A6P8AR72_MAGGR 3-phytase OS=Magnaporthe grisea OX=148305 GN=PgNI_09940 PE=3 SV=1
68.644 17614 pos. 1 - 516 [ 65, -11] tr|A0A446BU13|A0A446BU13_9PEZI 3-phytase OS=Thermothielavioides terrestris OX=2587410 GN=TT172_LOCUS8400 PE=3 SV=1
68.674 17622 pos. 1 - 520 [ 65, -11] tr|A0A161TPB9|A0A161TPB9_XYLHT 3-phytase OS=Xylona heveae (strain CBS 132557 / TC161) OX=1328760 GN=L228DRAFT_244879 PE=3 SV=1
68.708 17631 pos. 1 - 525 [ 65, -10] tr|A0A6A5RJQ5|A0A6A5RJQ5_9PLEO 3-phytase OS=Didymella exigua CBS 183.55 OX=1150837 GN=M421DRAFT_422070 PE=3 SV=1
68.724 17635 pos. 1 - 532 [ 65, -10] tr|A0A1Y1ZTA0|A0A1Y1ZTA0_9PLEO 3-phytase OS=Clohesyomyces aquaticus OX=1231657 GN=BCR34DRAFT_562239 PE=3 SV=1
68.724 17635 pos. 1 - 537 [ 65, -11] tr|A0A367LI17|A0A367LI17_9HYPO 3-phytase OS=Ophiocordyceps polyrhachis-furcata BCC 54312 OX=1330021 GN=L249_7960 PE=3 SV=1
68.735 17638 pos. 1 - 529 [ 65, -11] tr|A0A369GMJ5|A0A369GMJ5_9HYPO 3-phytase OS=Ophiocordyceps camponoti-leonardi OX=2039875 GN=CP532_2044 PE=3 SV=1
68.735 17638 pos. 1 - 545 [ 65, -11] tr|A0A6A6JPF6|A0A6A6JPF6_9PLEO 3-phytase OS=Westerdykella ornata OX=318751 GN=EI97DRAFT_397769 PE=3 SV=1
68.766 17646 pos. 1 - 531 [ 65, -11] tr|A0A2S7NLL6|A0A2S7NLL6_9HELO 3-phytase OS=Rutstroemia sp. NJR-2017a BVV2 OX=2070413 GN=CJF31_00002763 PE=3 SV=1
68.766 17646 pos. 1 - 536 [ 65, -11] tr|A0A420Y8F8|A0A420Y8F8_9PEZI 3-phytase OS=Coniochaeta pulveracea OX=177199 GN=DL546_006516 PE=3 SV=1
68.827 17662 pos. 1 - 510 [ 65, -26] tr|W7MQ26|W7MQ26_GIBM7 3-phytase OS=Gibberella moniliformis (strain M3125 / FGSC 7600) OX=334819 GN=FVEG_07084 PE=3 SV=1
68.895 17680 pos. 1 - 507 [ 65, -11] tr|A0A135UMX9|A0A135UMX9_9PEZI 3-phytase OS=Colletotrichum salicis OX=1209931 GN=CSAL01_05621 PE=3 SV=1
68.934 17690 pos. 1 - 516 [ 65, -12] tr|A0A7U2HUG5|A0A7U2HUG5_PHANO 3-phytase OS=Phaeosphaeria nodorum (strain SN15 / ATCC MYA-4574 / FGSC 10173) OX=321614 GN=JI435_024310 PE=3 SV=1
68.979 17702 pos. 1 - 519 [ 65, -11] tr|A0A5N5MUR0|A0A5N5MUR0_9PEZI 3-phytase OS=Coniochaeta sp. 2T2.1 OX=1571157 GN=GE09DRAFT_123127 PE=3 SV=1
68.983 17703 pos. 1 - 505 [ 65, -11] tr|A0A0C4DMW1|A0A0C4DMW1_MAGP6 3-phytase OS=Magnaporthiopsis poae (strain ATCC 64411 / 73-15) OX=644358 GN=MAPG_01126 PE=3 SV=1
69.010 17710 pos. 1 - 534 [ 65, -11] tr|R7Z7P0|R7Z7P0_CONA1 3-phytase OS=Coniosporium apollinis (strain CBS 100218) OX=1168221 GN=W97_09226 PE=3 SV=1
69.018 17712 pos. 1 - 537 [ 65, -10] tr|A0A1Y2LYY1|A0A1Y2LYY1_EPING 3-phytase OS=Epicoccum nigrum OX=105696 GN=B5807_06872 PE=3 SV=1
69.075 17727 pos. 1 - 516 [ 65, -11] tr|A0A6A6W4L8|A0A6A6W4L8_9PEZI 3-phytase OS=Pseudovirgaria hyperparasitica OX=470096 GN=EJ05DRAFT_466164 PE=3 SV=1
69.090 17731 pos. 1 - 542 [ 65, -11] tr|A0A6A6VI46|A0A6A6VI46_9PLEO 3-phytase OS=Sporormia fimetaria CBS 119925 OX=1340428 GN=M011DRAFT_484815 PE=3 SV=1
69.094 17732 pos. 1 - 522 [ 65, -10] tr|A0A6G1J0M1|A0A6G1J0M1_9PLEO 3-phytase OS=Lentithecium fluviatile CBS 122367 OX=1168545 GN=K458DRAFT_418723 PE=3 SV=1
69.105 17735 pos. 1 - 527 [ 65, -11] tr|A0A6A5WFF0|A0A6A5WFF0_9PLEO 3-phytase OS=Amniculicola lignicola CBS 123094 OX=1392246 GN=P154DRAFT_498699 PE=3 SV=1
69.109 17736 pos. 1 - 542 [ 65, -11] tr|A0A2H2ZXX4|A0A2H2ZXX4_TRIPA 3-phytase OS=Trichoderma parareesei OX=858221 GN=A9Z42_0088120 PE=3 SV=1
69.136 17743 pos. 1 - 508 [ 65, -11] tr|A0A010S6T1|A0A010S6T1_9PEZI 3-phytase OS=Colletotrichum fioriniae PJ7 OX=1445577 GN=CFIO01_08535 PE=3 SV=1
69.243 17771 pos. 1 - 542 [ 65, -12] tr|A0A3N2Q0V5|A0A3N2Q0V5_9PEZI 3-phytase OS=Sodiomyces alkalinus F11 OX=1314773 GN=SODALDRAFT_272209 PE=3 SV=1
69.250 17773 pos. 1 - 523 [ 65, -11] tr|A0A2T4GM95|A0A2T4GM95_FUSCU 3-phytase OS=Fusarium culmorum OX=5516 GN=FCULG_00000820 PE=3 SV=1
69.270 17778 pos. 1 - 505 [ 65, -11] tr|J3NR08|J3NR08_GAET3 3-phytase OS=Gaeumannomyces tritici (strain R3-111a-1) OX=644352 GN=20344171 PE=3 SV=1
69.315 17790 pos. 1 - 508 [ 65, -11] tr|A0A135S4C1|A0A135S4C1_9PEZI 3-phytase OS=Colletotrichum simmondsii OX=703756 GN=CSIM01_01367 PE=3 SV=1
69.331 17794 pos. 1 - 511 [ 65, -11] tr|Q2H6L2|Q2H6L2_CHAGB 3-phytase OS=Chaetomium globosum (strain ATCC 6205 / CBS 148.51 / DSM 1962 / NBRC 6347 / NRRL 1970) OX=306901 GN=CHGG_05703 PE=3 SV=1
69.357 17801 pos. 1 - 508 [ 65, -11] tr|A0A135SHQ2|A0A135SHQ2_9PEZI 3-phytase OS=Colletotrichum nymphaeae SA-01 OX=1460502 GN=CNYM01_13161 PE=3 SV=1
69.357 17801 pos. 1 - 536 [ 65, -11] tr|M7SLQ1|M7SLQ1_EUTLA 3-phytase OS=Eutypa lata (strain UCR-EL1) OX=1287681 GN=UCREL1_5680 PE=3 SV=1
69.369 17804 pos. 1 - 532 [ 65, -11] tr|A0A3D8SAL7|A0A3D8SAL7_9HELO 3-phytase OS=Coleophoma crateriformis OX=565419 GN=BP5796_04827 PE=3 SV=1
69.380 17807 pos. 1 - 522 [ 65, -11] tr|A0A094GMS5|A0A094GMS5_9PEZI 3-phytase OS=Pseudogymnoascus sp. VKM F-4517 OX=1420911 GN=V498_02123 PE=3 SV=1
69.403 17813 pos. 1 - 523 [ 65, -11] tr|I1RN77|I1RN77_GIBZE 3-phytase OS=Gibberella zeae (strain ATCC MYA-4620 / CBS 123657 / FGSC 9075 / NRRL 31084 / PH-1) OX=229533 GN=FG05443.1 PE=3 SV=1
69.411 17815 pos. 1 - 521 [ 65, -11] tr|A0A395MP20|A0A395MP20_9HYPO 3-phytase OS=Fusarium flagelliforme OX=2675880 GN=FIE12Z_6053 PE=3 SV=1
69.418 17817 pos. 1 - 523 [ 65, -11] tr|A0A4Z1NPI2|A0A4Z1NPI2_9PEZI 3-phytase OS=Venturia nashicola OX=86259 GN=E6O75_ATG10561 PE=3 SV=1
69.426 17819 pos. 1 - 542 [ 65, -11] tr|A0A2T4BU62|A0A2T4BU62_TRILO 3-phytase OS=Trichoderma longibrachiatum ATCC 18648 OX=983965 GN=M440DRAFT_1084968 PE=3 SV=1
69.437 17822 pos. 1 - 520 [ 65, -11] tr|A0A218Z5P0|A0A218Z5P0_9HELO 3-phytase OS=Marssonina coronariae OX=503106 GN=B2J93_7385 PE=3 SV=1
69.464 17829 pos. 1 - 490 [ 65, -12] tr|A0A2C5XH89|A0A2C5XH89_9HYPO 3-phytase OS=Ophiocordyceps australis OX=1399860 GN=CDD81_6934 PE=3 SV=1
69.472 17831 pos. 1 - 523 [ 65, -11] tr|K3VND7|K3VND7_FUSPC 3-phytase OS=Fusarium pseudograminearum (strain CS3096) OX=1028729 GN=FPSE_03564 PE=3 SV=1
69.506 17840 pos. 1 - 529 [ 65, -11] tr|A0A370TY05|A0A370TY05_9HELO 3-phytase OS=Venustampulla echinocandica OX=2656787 GN=BP5553_00379 PE=3 SV=1
69.514 17842 pos. 1 - 530 [ 65, -11] tr|A0A5M8PCS5|A0A5M8PCS5_9LECA 3-phytase OS=Lasallia pustulata OX=136370 GN=FRX48_09627 PE=3 SV=1
69.529 17846 pos. 1 - 515 [ 65, -11] tr|A0A1E1KPA7|A0A1E1KPA7_9HELO 3-phytase OS=Rhynchosporium agropyri OX=914238 GN=RAG0_08144 PE=3 SV=1
69.541 17849 pos. 12 - 540 [ 65, -11] tr|A0A1B8G303|A0A1B8G303_9PEZI 3-phytase OS=Pseudogymnoascus sp. 03VT05 OX=1622148 GN=VE02_01265 PE=3 SV=1
69.563 17855 pos. 1 - 515 [ 65, -11] tr|A0A1E1LF03|A0A1E1LF03_9HELO 3-phytase OS=Rhynchosporium commune OX=914237 GN=RCO7_09839 PE=3 SV=1
69.571 17857 pos. 1 - 499 [ 65, -11] tr|G2QDS8|G2QDS8_MYCTT 3-phytase OS=Myceliophthora thermophila (strain ATCC 42464 / BCRC 31852 / DSM 1799) OX=573729 GN=MYCTH_2303799 PE=3 SV=1
69.598 17864 pos. 1 - 523 [ 65, -11] tr|A0A507BEQ3|A0A507BEQ3_9PEZI 3-phytase OS=Phialemoniopsis curvata OX=1093900 GN=E0L32_011954 PE=3 SV=1
69.617 17869 pos. 1 - 523 [ 65, -11] tr|A0A1B8AKG7|A0A1B8AKG7_FUSPO 3-phytase OS=Fusarium poae OX=36050 GN=FPOA_07409 PE=3 SV=1
69.663 17881 pos. 1 - 523 [ 65, -11] tr|A0A7S8E1W4|A0A7S8E1W4_FUSPS 3-phytase OS=Fusarium pseudograminearum OX=101028 GN=HYE68_009540 PE=3 SV=1
69.682 17886 pos. 1 - 474 [ 65, -11] tr|A0A0B2WX62|A0A0B2WX62_METAS 3-phytase OS=Metarhizium album (strain ARSEF 1941) OX=1081103 GN=MAM_01590 PE=3 SV=1
69.705 17892 pos. 1 - 535 [ 65, -11] tr|A0A4V3HXF6|A0A4V3HXF6_COLTR 3-phytase OS=Colletotrichum trifolii OX=5466 GN=CTRI78_v000698 PE=3 SV=1
69.758 17906 pos. 1 - 523 [ 65, -11] tr|R8BSC3|R8BSC3_PHAM7 3-phytase OS=Phaeoacremonium minimum (strain UCR-PA7) OX=1286976 GN=UCRPA7_2215 PE=3 SV=1
69.762 17907 pos. 1 - 528 [ 65, -10] tr|A0A177CAV0|A0A177CAV0_9PLEO 3-phytase OS=Paraphaeosphaeria sporulosa OX=1460663 GN=CC84DRAFT_1165991 PE=3 SV=1
69.766 17908 pos. 1 - 514 [ 65, -10] tr|E3S5H7|E3S5H7_PYRTT 3-phytase OS=Pyrenophora teres f. teres (strain 0-1) OX=861557 GN=PTT_17881 PE=3 SV=1
69.770 17909 pos. 35 - 562 [ 55, -11] tr|A0A093YSD6|A0A093YSD6_9PEZI 3-phytase OS=Pseudogymnoascus sp. VKM F-4246 OX=1420902 GN=V492_06722 PE=3 SV=1
69.800 17917 pos. 1 - 520 [ 65, -11] tr|A0A0N0DH13|A0A0N0DH13_FUSLA 3-phytase OS=Fusarium langsethiae OX=179993 GN=FLAG1_02199 PE=3 SV=1
69.800 17917 pos. 1 - 526 [ 65, -11] tr|A0A6A5TR86|A0A6A5TR86_9PLEO 3-phytase OS=Byssothecium circinans OX=147558 GN=CC80DRAFT_493559 PE=3 SV=1
69.800 17917 pos. 1 - 528 [ 65, -11] tr|A0A2N1LGS6|A0A2N1LGS6_TRIHA 3-phytase OS=Trichoderma harzianum OX=5544 GN=CI102_8418 PE=3 SV=1
69.815 17921 pos. 1 - 514 [ 65, -11] tr|A0A093ZUH5|A0A093ZUH5_9PEZI 3-phytase OS=Pseudogymnoascus sp. VKM F-3557 OX=1437433 GN=V490_07079 PE=3 SV=1
69.834 17926 pos. 1 - 514 [ 65, -11] tr|A0A093YKG7|A0A093YKG7_9PEZI 3-phytase OS=Pseudogymnoascus sp. VKM F-3808 OX=1391699 GN=O988_00040 PE=3 SV=1
69.838 17927 pos. 1 - 520 [ 65, -11] tr|A0A395SMQ5|A0A395SMQ5_FUSSP 3-phytase OS=Fusarium sporotrichioides OX=5514 GN=FSPOR_1971 PE=3 SV=1
69.842 17928 pos. 15 - 540 [ 68, -11] tr|A0A094EI29|A0A094EI29_9PEZI 3-phytase OS=Pseudogymnoascus sp. VKM F-103 OX=1420912 GN=V499_02562 PE=3 SV=1
69.846 17929 pos. 15 - 540 [ 68, -11] tr|A0A094GVB6|A0A094GVB6_9PEZI 3-phytase OS=Pseudogymnoascus sp. VKM F-4519 OX=1420914 GN=V501_06837 PE=3 SV=1
69.854 17931 pos. 35 - 562 [ 55, -11] tr|A0A094AYX5|A0A094AYX5_9PEZI 3-phytase OS=Pseudogymnoascus sp. VKM F-4513 OX=1420907 GN=V494_06627 PE=3 SV=1
69.865 17934 pos. 1 - 519 [ 65, -11] tr|A0A559M6S7|A0A559M6S7_9HELO 3-phytase OS=Lachnellula willkommii OX=215461 GN=SPBC4.06 PE=3 SV=1
69.884 17939 pos. 1 - 514 [ 65, -11] tr|A0A094F3N7|A0A094F3N7_9PEZI 3-phytase OS=Pseudogymnoascus sp. VKM F-4516 OX=1420910 GN=V497_08044 PE=3 SV=1
69.896 17942 pos. 1 - 517 [ 65, -11] tr|A0A6A6QK42|A0A6A6QK42_9PEZI 3-phytase OS=Lophium mytilinum OX=390894 GN=BU16DRAFT_491352 PE=3 SV=1
69.899 17943 pos. 1 - 527 [ 65, -11] tr|A0A1T3CK60|A0A1T3CK60_9HYPO 3-phytase OS=Trichoderma guizhouense OX=1491466 GN=A0O28_0082130 PE=3 SV=1
69.899 17943 pos. 1 - 531 [ 65, -10] tr|A0A2T2P990|A0A2T2P990_CORCC 3-phytase OS=Corynespora cassiicola Philippines OX=1448308 GN=BS50DRAFT_511013 PE=3 SV=1
69.918 17948 pos. 1 - 525 [ 65, -10] tr|A0A178EMD1|A0A178EMD1_9PLEO 3-phytase OS=Pyrenochaeta sp. DS3sAY3a OX=765867 GN=IQ07DRAFT_581639 PE=3 SV=1
69.945 17955 pos. 27 - 555 [ 65, -10] tr|A0A6A5URF6|A0A6A5URF6_9PLEO 3-phytase OS=Bimuria novae-zelandiae CBS 107.79 OX=1447943 GN=BU23DRAFT_561039 PE=3 SV=1
69.949 17956 pos. 1 - 515 [ 65, -11] tr|A0A2V1CML8|A0A2V1CML8_9HELO 3-phytase OS=Cadophora sp. DSE1049 OX=1485229 GN=DL98DRAFT_510407 PE=3 SV=1
69.957 17958 pos. 1 - 519 [ 65, -11] tr|A0A0G4M155|A0A0G4M155_9PEZI 3-phytase OS=Verticillium longisporum OX=100787 GN=BN1708_004443 PE=3 SV=1
69.960 17959 pos. 1 - 515 [ 65, -11] tr|A0A1E1MRM1|A0A1E1MRM1_RHYSE 3-phytase OS=Rhynchosporium secalis OX=38038 GN=RSE6_12937 PE=3 SV=1
69.987 17966 pos. 1 - 514 [ 65, -10] tr|A0A2W1F005|A0A2W1F005_9PLEO 3-phytase OS=Pyrenophora tritici-repentis OX=45151 GN=Ptr86124_02283 PE=3 SV=1
69.991 17967 pos. 1 - 511 [ 65, -11] tr|A0A2S7PP81|A0A2S7PP81_9HELO 3-phytase OS=Rutstroemia sp. NJR-2017a WRK4 OX=2070412 GN=CJF32_00004986 PE=3 SV=1
69.995 17968 pos. 1 - 511 [ 65, -11] tr|A0A2S7PFS2|A0A2S7PFS2_9HELO 3-phytase OS=Rutstroemia sp. NJR-2017a BBW OX=2070414 GN=CJF30_00003041 PE=3 SV=1
70.014 17973 pos. 1 - 523 [ 65, -11] tr|A0A2L2TF39|A0A2L2TF39_9HYPO 3-phytase OS=Fusarium venenatum OX=56646 PE=3 SV=1
70.025 17976 pos. 1 - 519 [ 65, -11] tr|A0A2J8E441|A0A2J8E441_VERDA 3-phytase OS=Verticillium dahliae OX=27337 GN=VD0003_g1442 PE=3 SV=1
70.048 17982 pos. 1 - 532 [ 65, -11] tr|A0A2J6TU10|A0A2J6TU10_9HELO 3-phytase OS=Hyaloscypha bicolor E OX=1095630 GN=K444DRAFT_606780 PE=3 SV=1
70.071 17988 pos. 1 - 542 [ 65, -11] tr|A0A6M7ZGU5|A0A6M7ZGU5_FUSOX 3-phytase OS=Fusarium oxysporum Fo47 OX=660027 GN=FOBC_12650 PE=3 SV=1
70.075 17989 pos. 1 - 533 [ 65, -11] tr|A0A4Z0YUS5|A0A4Z0YUS5_9PEZI 3-phytase OS=Xylaria hypoxylon OX=37992 GN=E0Z10_g1013 PE=3 SV=1
70.102 17996 pos. 1 - 522 [ 65, -11] tr|A0A094HL19|A0A094HL19_9PEZI 3-phytase OS=Pseudogymnoascus sp. VKM F-4520 OX=1420915 GN=V502_05517 PE=3 SV=1
70.151 18009 pos. 1 - 522 [ 65, -11] tr|A0A094FAX1|A0A094FAX1_9PEZI 3-phytase OS=Pseudogymnoascus sp. VKM F-4518 OX=1420913 GN=V500_06729 PE=3 SV=1
70.163 18012 pos. 1 - 532 [ 65, -11] tr|A0A2J6QD40|A0A2J6QD40_9HELO 3-phytase OS=Hyaloscypha hepaticicola OX=2082293 GN=NA56DRAFT_643443 PE=3 SV=1
70.186 18018 pos. 1 - 532 [ 65, -11] tr|A0A1Y2DIU0|A0A1Y2DIU0_9PEZI 3-phytase OS=Pseudomassariella vexata OX=1141098 GN=BCR38DRAFT_412856 PE=3 SV=1
70.201 18022 pos. 1 - 526 [ 65, -10] tr|A0A6A6S748|A0A6A6S748_9PLEO 3-phytase OS=Massarina eburnea CBS 473.64 OX=1395130 GN=P280DRAFT_468483 PE=3 SV=1
70.212 18025 pos. 1 - 522 [ 65, -11] tr|A0A1J7J0C9|A0A1J7J0C9_9PEZI 3-phytase OS=Coniochaeta ligniaria NRRL 30616 OX=1408157 GN=CONLIGDRAFT_181084 PE=3 SV=1
70.216 18026 pos. 1 - 532 [ 65, -10] tr|A0A6A6I9U8|A0A6A6I9U8_9PLEO 3-phytase OS=Trematosphaeria pertusa OX=390896 GN=BU26DRAFT_459311 PE=3 SV=1
70.228 18029 pos. 1 - 519 [ 65, -11] tr|A0A3M9Y5X8|A0A3M9Y5X8_9PEZI 3-phytase OS=Verticillium nonalfalfae OX=1051616 GN=ACP6 PE=3 SV=1
70.239 18032 pos. 1 - 516 [ 65, -11] tr|A0A2T3YVD4|A0A2T3YVD4_9HYPO 3-phytase OS=Trichoderma asperellum CBS 433.97 OX=1042311 GN=M441DRAFT_151262 PE=3 SV=1
70.270 18040 pos. 1 - 522 [ 65, -11] tr|A0A094AIR8|A0A094AIR8_9PEZI 3-phytase OS=Pseudogymnoascus sp. VKM F-4281 OX=1420906 GN=V493_06108 PE=3 SV=1
70.334 18057 pos. 1 - 532 [ 65, -10] tr|A0A6A5ZJQ1|A0A6A5ZJQ1_9PLEO 3-phytase OS=Lophiotrema nucula OX=690887 GN=BDV96DRAFT_641753 PE=3 SV=1
70.357 18063 pos. 1 - 526 [ 65, -11] tr|A0A0F9ZXX3|A0A0F9ZXX3_TRIHA 3-phytase OS=Trichoderma harzianum OX=5544 GN=THAR02_09890 PE=3 SV=1
70.388 18071 pos. 1 - 519 [ 65, -11] tr|A0A7D8YNN5|A0A7D8YNN5_9HELO 3-phytase OS=Lachnellula cervina OX=1316786 GN=SPBC4.06 PE=3 SV=1
70.388 18071 pos. 1 - 522 [ 65, -11] tr|A0A1B8F4A0|A0A1B8F4A0_9PEZI 3-phytase OS=Pseudogymnoascus sp. 05NY08 OX=1622149 GN=VF21_02118 PE=3 SV=1
70.396 18073 pos. 1 - 515 [ 65, -11] tr|A0A1B8DYS5|A0A1B8DYS5_9PEZI 3-phytase OS=Pseudogymnoascus sp. 23342-1-I1 OX=1524831 GN=VE03_06688 PE=3 SV=1
70.430 18082 pos. 1 - 526 [ 65, -11] tr|A0A2J6RDP4|A0A2J6RDP4_9HELO 3-phytase OS=Hyaloscypha variabilis F OX=1149755 GN=L207DRAFT_586341 PE=3 SV=1
70.430 18082 pos. 1 - 529 [ 65, -9] tr|A0A1J9RSJ9|A0A1J9RSJ9_9PEZI 3-phytase OS=Diplodia corticola OX=236234 GN=BKCO1_5500038 PE=3 SV=1
70.445 18086 pos. 1 - 525 [ 65, -11] tr|A0A5Q3G3E9|A0A5Q3G3E9_GIBFU 3-phytase OS=Gibberella fujikuroi OX=5127 GN=CEK26_011046 PE=3 SV=1
70.449 18087 pos. 1 - 522 [ 65, -11] tr|A0A1B8CD68|A0A1B8CD68_9PEZI 3-phytase OS=Pseudogymnoascus sp. WSF 3629 OX=1622147 GN=VE00_05281 PE=3 SV=1
70.476 18094 pos. 1 - 495 [ 65, -11] tr|A0A167F5V4|A0A167F5V4_METRR 3-phytase OS=Metarhizium rileyi (strain RCEF 4871) OX=1081105 GN=NOR_03595 PE=3 SV=1
70.495 18099 pos. 1 - 515 [ 65, -11] tr|A0A0P7BQE6|A0A0P7BQE6_9HYPO 3-phytase OS=Neonectria ditissima OX=78410 GN=AK830_g3469 PE=3 SV=1
70.499 18100 pos. 1 - 520 [ 65, -11] tr|K1X7P3|K1X7P3_MARBU 3-phytase OS=Marssonina brunnea f. sp. multigermtubi (strain MB_m1) OX=1072389 GN=MBM_00199 PE=3 SV=1
70.510 18103 pos. 1 - 528 [ 65, -11] tr|W3WSF3|W3WSF3_PESFW 3-phytase OS=Pestalotiopsis fici (strain W106-1 / CGMCC3.15140) OX=1229662 GN=PFICI_12116 PE=3 SV=1
70.518 18105 pos. 1 - 495 [ 65, -11] tr|A0A5C6GA91|A0A5C6GA91_9HYPO 3-phytase OS=Metarhizium rileyi OX=1649241 GN=ED733_006523 PE=3 SV=1
70.537 18110 pos. 1 - 522 [ 65, -11] tr|A0A1B8GXH1|A0A1B8GXH1_9PEZI 3-phytase OS=Pseudogymnoascus verrucosus OX=342668 GN=VE01_01065 PE=3 SV=1
70.541 18111 pos. 1 - 519 [ 65, -11] tr|A0A0G4NMT3|A0A0G4NMT3_9PEZI 3-phytase OS=Verticillium longisporum OX=100787 GN=BN1708_005210 PE=3 SV=1
70.544 18112 pos. 1 - 519 [ 65, -11] tr|A0A366NKY5|A0A366NKY5_VERDA 3-phytase OS=Verticillium dahliae OX=27337 GN=VDGD_06365 PE=3 SV=1
70.548 18113 pos. 1 - 535 [ 65, -11] tr|A0A1Y2UWY9|A0A1Y2UWY9_9PEZI 3-phytase OS=Hypoxylon sp. CO27-5 OX=1001938 GN=M434DRAFT_398477 PE=3 SV=1
70.552 18114 pos. 1 - 530 [ 65, -11] tr|A0A1Y2XGK7|A0A1Y2XGK7_9PEZI 3-phytase OS=Daldinia sp. EC12 OX=1001832 GN=K445DRAFT_312815 PE=3 SV=1
70.556 18115 pos. 1 - 525 [ 65, -11] tr|A0A2T3B081|A0A2T3B081_AMORE 3-phytase OS=Amorphotheca resinae ATCC 22711 OX=857342 GN=M430DRAFT_67144 PE=3 SV=1
70.563 18117 pos. 1 - 525 [ 65, -11] tr|A0A366RLU1|A0A366RLU1_GIBMO 3-phytase OS=Gibberella moniliformis OX=117187 GN=FVER53590_07084 PE=3 SV=1
70.583 18122 pos. 1 - 525 [ 65, -11] tr|A0A1L7U2A9|A0A1L7U2A9_FUSMA 3-phytase OS=Fusarium mangiferae OX=192010 GN=FMAN_10392 PE=3 SV=1
70.586 18123 pos. 1 - 514 [ 65, -11] tr|A0A4R8PX49|A0A4R8PX49_9PEZI 3-phytase OS=Colletotrichum spinosum OX=1347390 GN=C8035_v011942 PE=3 SV=1
70.590 18124 pos. 1 - 539 [ 65, -11] tr|A0A6V8RA41|A0A6V8RA41_9HYPO 3-phytase OS=Trichoderma asperellum OX=101201 GN=TASIC1_0013015900 PE=3 SV=1
70.598 18126 pos. 1 - 516 [ 65, -11] tr|W9CLA9|W9CLA9_SCLBF 3-phytase OS=Sclerotinia borealis (strain F-4128) OX=1432307 GN=SBOR_1993 PE=3 SV=1
70.598 18126 pos. 1 - 525 [ 65, -10] tr|A0A6A6XAX2|A0A6A6XAX2_9PLEO 3-phytase OS=Melanomma pulvis-pyrius CBS 109.77 OX=1314802 GN=K505DRAFT_305306 PE=3 SV=1
70.613 18130 pos. 1 - 524 [ 65, -11] tr|G9NNA1|G9NNA1_HYPAI 3-phytase OS=Hypocrea atroviridis (strain ATCC 20476 / IMI 206040) OX=452589 GN=TRIATDRAFT_52111 PE=3 SV=1
70.617 18131 pos. 1 - 516 [ 65, -11] tr|A0A5N6K4E0|A0A5N6K4E0_9HELO 3-phytase OS=Monilinia laxa OX=61186 GN=EYC80_002577 PE=3 SV=1
70.636 18136 pos. 1 - 523 [ 65, -10] tr|A0A6A5STM3|A0A6A5STM3_9PLEO 3-phytase OS=Clathrospora elynae OX=706981 GN=EJ02DRAFT_433628 PE=3 SV=1
70.640 18137 pos. 1 - 525 [ 65, -11] tr|A0A366PTV8|A0A366PTV8_GIBMO 3-phytase OS=Gibberella moniliformis OX=117187 GN=FVER53263_07084 PE=3 SV=1
70.659 18142 pos. 1 - 533 [ 65, -11] tr|A0A2K0THL6|A0A2K0THL6_9HYPO 3-phytase OS=Trichoderma gamsii OX=398673 GN=TGAMA5MH_03431 PE=3 SV=1
70.670 18145 pos. 1 - 514 [ 65, -11] tr|A0A4R8TLX8|A0A4R8TLX8_9PEZI 3-phytase OS=Colletotrichum sidae OX=1347389 GN=C8034_v000727 PE=3 SV=1
70.689 18150 pos. 1 - 525 [ 65, -11] tr|A0A2K0WI31|A0A2K0WI31_GIBNY 3-phytase OS=Gibberella nygamai OX=42673 GN=FNYG_04962 PE=3 SV=1
70.693 18151 pos. 1 - 525 [ 65, -11] tr|A0A2H3SC82|A0A2H3SC82_GIBFU 3-phytase OS=Gibberella fujikuroi OX=5127 GN=FFC1_14283 PE=3 SV=1
70.709 18155 pos. 1 - 523 [ 65, -9] tr|A0A6A6BJ58|A0A6A6BJ58_9PEZI 3-phytase OS=Aplosporella prunicola CBS 121167 OX=1176127 GN=K452DRAFT_286145 PE=3 SV=1
70.716 18157 pos. 1 - 517 [ 65, -11] tr|A0A0D2B138|A0A0D2B138_9PEZI 3-phytase OS=Verruconis gallopava OX=253628 GN=PV09_04171 PE=3 SV=1
70.716 18157 pos. 1 - 525 [ 65, -11] tr|W9I2I4|W9I2I4_FUSOX 3-phytase OS=Fusarium oxysporum NRRL 32931 OX=660029 GN=FOYG_11128 PE=3 SV=1
70.720 18158 pos. 1 - 525 [ 65, -11] tr|A0A559KSV9|A0A559KSV9_FUSOX 3-phytase OS=Fusarium oxysporum f. sp. cubense OX=61366 GN=Focb16_v014837 PE=3 SV=1
70.724 18159 pos. 1 - 514 [ 65, -11] tr|N4URB5|N4URB5_COLOR 3-phytase OS=Colletotrichum orbiculare (strain 104-T / ATCC 96160 / CBS 514.97 / LARS 414 / MAFF 240422) OX=1213857 GN=Cob_12473 PE=3 SV=1
70.724 18159 pos. 1 - 533 [ 65, -11] tr|A0A2P4ZKG5|A0A2P4ZKG5_9HYPO 3-phytase OS=Trichoderma gamsii OX=398673 GN=TGAM01_v206287 PE=3 SV=1
70.731 18161 pos. 1 - 512 [ 65, -11] tr|S3CVT8|S3CVT8_GLAL2 3-phytase OS=Glarea lozoyensis (strain ATCC 20868 / MF5171) OX=1116229 GN=GLAREA_00905 PE=3 SV=1
70.731 18161 pos. 1 - 526 [ 65, -11] tr|A0A086SUV4|A0A086SUV4_ACRC1 3-phytase OS=Acremonium chrysogenum (strain ATCC 11550 / CBS 779.69 / DSM 880 / IAM 14645 / JCM 23072 / IMI 49137) OX=857340 GN=ACRE_084100 PE=3 SV=1
70.735 18162 pos. 1 - 520 [ 65, -11] tr|A0A6A5XDQ1|A0A6A5XDQ1_9PLEO 3-phytase OS=Aaosphaeria arxii CBS 175.79 OX=1450172 GN=BU24DRAFT_427361 PE=3 SV=1
70.747 18165 pos. 1 - 539 [ 65, -11] tr|A0A4Q4SX55|A0A4Q4SX55_9PEZI 3-phytase OS=Monosporascus ibericus OX=155417 GN=DL764_009788 PE=3 SV=1
70.754 18167 pos. 1 - 526 [ 65, -10] tr|A0A6G1KPQ0|A0A6G1KPQ0_9PLEO 3-phytase OS=Pleomassaria siparia CBS 279.74 OX=1314801 GN=K504DRAFT_421081 PE=3 SV=1
70.754 18167 pos. 1 - 535 [ 65, -11] tr|A0A1Y2U0E6|A0A1Y2U0E6_9PEZI 3-phytase OS=Hypoxylon sp. EC38 OX=1001937 GN=K449DRAFT_390924 PE=3 SV=1
70.758 18168 pos. 1 - 525 [ 65, -11] tr|A0A420S3T1|A0A420S3T1_FUSOX 3-phytase OS=Fusarium oxysporum OX=5507 GN=BFJ68_g1123 PE=3 SV=1
70.762 18169 pos. 1 - 523 [ 65, -10] tr|A0A4Q4PQH0|A0A4Q4PQH0_9PLEO 3-phytase OS=Alternaria tenuissima OX=119927 GN=AA0119_g2811 PE=3 SV=1
70.781 18174 pos. 1 - 530 [ 65, -11] tr|A0A2K0TNT1|A0A2K0TNT1_TRIHA 3-phytase OS=Trichoderma harzianum OX=5544 GN=THARTR1_10674 PE=3 SV=1
70.781 18174 pos. 1 - 533 [ 65, -11] tr|A0A2K3QB20|A0A2K3QB20_9HYPO 3-phytase OS=Tolypocladium capitatum OX=45235 GN=TCAP_05348 PE=3 SV=1
70.796 18178 pos. 1 - 520 [ 65, -11] tr|A0A094AUA5|A0A094AUA5_9PEZI 3-phytase OS=Pseudogymnoascus sp. VKM F-3775 OX=1420901 GN=V491_01197 PE=3 SV=1
70.800 18179 pos. 1 - 523 [ 65, -10] tr|A0A4V1X7A4|A0A4V1X7A4_9PLEO 3-phytase OS=Alternaria arborescens OX=156630 GN=AA0113_g4313 PE=3 SV=1
70.819 18184 pos. 1 - 528 [ 65, -11] tr|A0A1L7XM37|A0A1L7XM37_9HELO 3-phytase OS=Phialocephala subalpina OX=576137 GN=PAC_16022 PE=3 SV=1
70.819 18184 pos. 13 - 534 [ 65, -11] tr|A0A177A7K6|A0A177A7K6_9PEZI 3-phytase OS=Pseudogymnoascus destructans OX=655981 GN=VC83_05250 PE=3 SV=1
70.846 18191 pos. 1 - 531 [ 65, -10] tr|A0A6A6EUL3|A0A6A6EUL3_9PEZI 3-phytase OS=Zopfia rhizophila CBS 207.26 OX=1314779 GN=K469DRAFT_744652 PE=3 SV=1
70.850 18192 pos. 1 - 523 [ 65, -10] tr|M2RHB9|M2RHB9_COCSN 3-phytase OS=Cochliobolus sativus (strain ND90Pr / ATCC 201652) OX=665912 GN=COCSADRAFT_85665 PE=3 SV=1
70.854 18193 pos. 1 - 524 [ 65, -11] tr|C7YZ00|C7YZ00_FUSV7 3-phytase OS=Fusarium vanettenii (strain ATCC MYA-4622 / CBS 123669 / FGSC 9596 / NRRL 45880 / 77-13-4) OX=660122 GN=NECHADRAFT_62903 PE=3 SV=1
70.865 18196 pos. 1 - 534 [ 65, -11] tr|A0A1Y2VPM7|A0A1Y2VPM7_9PEZI 3-phytase OS=Hypoxylon sp. CI-4A OX=1001833 GN=M426DRAFT_27991 PE=3 SV=1
70.869 18197 pos. 1 - 539 [ 65, -11] tr|A0A4Q4VE80|A0A4Q4VE80_9PEZI 3-phytase OS=Monosporascus sp. MG133 OX=2211645 GN=DL767_005428 PE=3 SV=1
70.873 18198 pos. 1 - 528 [ 65, -9] tr|A0A5N5DKX7|A0A5N5DKX7_9PEZI 3-phytase OS=Lasiodiplodia theobromae OX=45133 GN=SPBC4.06 PE=3 SV=1
70.876 18199 pos. 1 - 532 [ 65, -11] tr|A0A194XLQ5|A0A194XLQ5_9HELO 3-phytase OS=Mollisia scopiformis OX=149040 GN=LY89DRAFT_638871 PE=3 SV=1
70.880 18200 pos. 1 - 525 [ 65, -11] tr|A0A420SFR7|A0A420SFR7_GIBIN 3-phytase OS=Gibberella intermedia OX=948311 GN=BFJ72_g12695 PE=3 SV=1
70.896 18204 pos. 1 - 517 [ 65, -11] tr|A0A4Z1FYR6|A0A4Z1FYR6_9HELO 3-phytase OS=Botrytis paeoniae OX=278948 GN=BPAE_0033g00310 PE=3 SV=1
70.896 18204 pos. 1 - 525 [ 65, -11] tr|A0A1L7VNL7|A0A1L7VNL7_FUSPR 3-phytase OS=Fusarium proliferatum (strain ET1) OX=1227346 GN=FPRO_10814 PE=3 SV=1
70.896 18204 pos. 1 - 525 [ 65, -11] tr|N4UP90|N4UP90_FUSC1 3-phytase OS=Fusarium oxysporum f. sp. cubense (strain race 1) OX=1229664 GN=FOC1_g10008613 PE=3 SV=1
70.899 18205 pos. 1 - 516 [ 65, -11] tr|A0A5M9JKZ7|A0A5M9JKZ7_MONFR 3-phytase OS=Monilinia fructicola OX=38448 GN=EYC84_007440 PE=3 SV=1
70.907 18207 pos. 1 - 539 [ 65, -11] tr|A0A4V1XSN1|A0A4V1XSN1_9PEZI 3-phytase OS=Monosporascus sp. CRB-8-3 OX=2211644 GN=DL769_007157 PE=3 SV=1
70.922 18211 pos. 1 - 525 [ 65, -11] tr|W9P9S1|W9P9S1_FUSOX 3-phytase OS=Fusarium oxysporum f. sp. pisi HDV247 OX=1080344 GN=FOVG_10685 PE=3 SV=1
70.926 18212 pos. 1 - 517 [ 65, -11] tr|A0A384JUX4|A0A384JUX4_BOTFB 3-phytase OS=Botryotinia fuckeliana (strain B05.10) OX=332648 GN=BCIN_10g03310 PE=3 SV=1
70.938 18215 pos. 1 - 525 [ 65, -11] tr|X0JNB9|X0JNB9_FUSOX 3-phytase OS=Fusarium oxysporum f. sp. conglutinans race 2 54008 OX=1089457 GN=FOPG_02019 PE=3 SV=1
70.941 18216 pos. 1 - 539 [ 65, -11] tr|A0A4Q4XWD3|A0A4Q4XWD3_9PEZI 3-phytase OS=Monosporascus sp. CRB-9-2 OX=2211643 GN=DL770_008945 PE=3 SV=1
70.957 18220 pos. 1 - 517 [ 65, -11] tr|A0A4Z1H0J2|A0A4Z1H0J2_9HELO 3-phytase OS=Botrytis hyacinthi OX=278943 GN=BHYA_0031g00020 PE=3 SV=1
70.968 18223 pos. 1 - 531 [ 65, -10] tr|A0A2V1DNV5|A0A2V1DNV5_9PLEO 3-phytase OS=Periconia macrospinosa OX=97972 GN=DM02DRAFT_593966 PE=3 SV=1
70.983 18227 pos. 1 - 540 [ 65, -11] tr|A0A4Q4Y0H1|A0A4Q4Y0H1_9PEZI 3-phytase OS=Monosporascus sp. 5C6A OX=2211642 GN=DL771_007318 PE=3 SV=1
70.987 18228 pos. 1 - 517 [ 65, -11] tr|A0A4Y8D5A9|A0A4Y8D5A9_9HELO 3-phytase OS=Botryotinia calthae OX=38488 GN=BOTCAL_0110g00160 PE=3 SV=1
70.991 18229 pos. 1 - 516 [ 65, -11] tr|A0A8A3PI28|A0A8A3PI28_9HELO 3-phytase OS=Monilinia vaccinii-corymbosi OX=61207 GN=DSL72_007784 PE=3 SV=1
70.991 18229 pos. 1 - 533 [ 65, -11] tr|A0A553I2R3|A0A553I2R3_9PEZI 3-phytase OS=Xylaria flabelliformis OX=2512241 GN=FHL15_004642 PE=3 SV=1
71.006 18233 pos. 1 - 517 [ 65, -11] tr|A0A4Z1EWN2|A0A4Z1EWN2_9HELO 3-phytase OS=Botrytis tulipae OX=87230 GN=BTUL_0027g00670 PE=3 SV=1
71.010 18234 pos. 1 - 523 [ 65, -10] tr|W6ZPR6|W6ZPR6_COCMI 3-phytase OS=Bipolaris oryzae ATCC 44560 OX=930090 GN=COCMIDRAFT_84572 PE=3 SV=1
71.018 18236 pos. 1 - 539 [ 65, -11] tr|A0A4Q4WID2|A0A4Q4WID2_9PEZI 3-phytase OS=Monosporascus sp. mg162 OX=1081914 GN=DL768_006530 PE=3 SV=1
71.037 18241 pos. 1 - 517 [ 65, -11] tr|A0A4Z1K1W6|A0A4Z1K1W6_9HELO 3-phytase OS=Botrytis elliptica OX=278938 GN=BELL_0023g00320 PE=3 SV=1
71.041 18242 pos. 1 - 524 [ 65, -11] tr|A0A428P4X6|A0A428P4X6_9HYPO 3-phytase OS=Fusarium floridanum OX=1325733 GN=CEP51_015690 PE=3 SV=1
71.075 18251 pos. 1 - 515 [ 65, -11] tr|A0A1G4BFI6|A0A1G4BFI6_9PEZI 3-phytase OS=Colletotrichum orchidophilum OX=1209926 GN=CORC01_04557 PE=3 SV=1
71.079 18252 pos. 1 - 524 [ 65, -11] tr|A0A428NCF1|A0A428NCF1_9HYPO 3-phytase OS=Fusarium sp. AF-6 OX=1325737 GN=CEP53_014852 PE=3 SV=1
71.079 18252 pos. 1 - 541 [ 65, -11] tr|A0A4Q4VZ03|A0A4Q4VZ03_9PEZI 3-phytase OS=Monosporascus sp. MC13-8B OX=2211646 GN=DL766_000256 PE=3 SV=1
71.102 18258 pos. 1 - 517 [ 65, -11] tr|A0A4S8RBT2|A0A4S8RBT2_9HELO 3-phytase OS=Botrytis galanthina OX=278940 GN=BGAL_0005g00020 PE=3 SV=1
71.109 18260 pos. 1 - 515 [ 65, -11] tr|T0JR99|T0JR99_COLGC 3-phytase OS=Colletotrichum gloeosporioides (strain Cg-14) OX=1237896 GN=CGLO_15302 PE=3 SV=1
71.125 18264 pos. 1 - 524 [ 65, -11] tr|A0A428UEG2|A0A428UEG2_9HYPO 3-phytase OS=Fusarium ambrosium OX=131363 GN=CDV31_006264 PE=3 SV=1
71.128 18265 pos. 1 - 494 [ 65, -11] tr|E9E5A0|E9E5A0_METAQ 3-phytase OS=Metarhizium acridum (strain CQMa 102) OX=655827 GN=MAC_05069 PE=3 SV=1
71.136 18267 pos. 1 - 517 [ 65, -11] tr|A0A4Z1I2B1|A0A4Z1I2B1_9HELO 3-phytase OS=Botryotinia convoluta OX=54673 GN=BCON_0175g00130 PE=3 SV=1
71.136 18267 pos. 1 - 517 [ 65, -11] tr|A0A4Z1L6L3|A0A4Z1L6L3_9HELO 3-phytase OS=Botrytis porri OX=87229 GN=BPOR_0004g00030 PE=3 SV=1
71.147 18270 pos. 1 - 524 [ 65, -11] tr|A0A428PUI6|A0A428PUI6_9HYPO 3-phytase OS=Fusarium sp. AF-8 OX=1325734 GN=CEP54_008691 PE=3 SV=1
71.151 18271 pos. 1 - 523 [ 65, -10] tr|W6YNH1|W6YNH1_COCCA 3-phytase OS=Bipolaris zeicola 26-R-13 OX=930089 GN=COCCADRAFT_81333 PE=3 SV=1
71.159 18273 pos. 1 - 515 [ 65, -11] tr|A0A4U6XMN2|A0A4U6XMN2_9PEZI 3-phytase OS=Colletotrichum tanaceti OX=1306861 GN=SPBC4.06 PE=3 SV=1
71.159 18273 pos. 1 - 515 [ 65, -11] tr|A0A7J6J2I6|A0A7J6J2I6_COLFN 3-phytase OS=Colletotrichum fructicola (strain Nara gc5) OX=1213859 GN=CGGC5_v007737 PE=3 SV=1
71.189 18281 pos. 1 - 494 [ 65, -11] tr|A0A0D9NSF9|A0A0D9NSF9_METAN 3-phytase OS=Metarhizium anisopliae BRIP 53293 OX=1291518 GN=H634G_07729 PE=3 SV=1
71.205 18285 pos. 1 - 511 [ 65, -11] tr|G9N7Z1|G9N7Z1_HYPVG 3-phytase OS=Hypocrea virens (strain Gv29-8 / FGSC 10586) OX=413071 GN=TRIVIDRAFT_42126 PE=3 SV=1
71.216 18288 pos. 1 - 525 [ 65, -10] tr|A0A6A6HK42|A0A6A6HK42_9PEZI 3-phytase OS=Viridothelium virens OX=1048519 GN=EV356DRAFT_440482 PE=3 SV=1
71.224 18290 pos. 1 - 523 [ 65, -10] tr|W7EFL2|W7EFL2_COCVI 3-phytase OS=Bipolaris victoriae FI3 OX=930091 GN=COCVIDRAFT_93100 PE=3 SV=1
71.235 18293 pos. 1 - 517 [ 65, -11] tr|G2XX11|G2XX11_BOTF4 3-phytase OS=Botryotinia fuckeliana (strain T4) OX=999810 GN=BofuT4_P051070.1 PE=3 SV=1
71.251 18297 pos. 1 - 539 [ 65, -11] tr|A0A4Q4UPH8|A0A4Q4UPH8_9PEZI 3-phytase OS=Monosporascus sp. GIB2 OX=2211647 GN=DL765_001758 PE=3 SV=1
71.281 18305 pos. 1 - 524 [ 65, -11] tr|A0A3M2R814|A0A3M2R814_9HYPO 3-phytase OS=Fusarium kuroshium OX=2010991 GN=CDV36_015823 PE=3 SV=1
71.293 18308 pos. 1 - 523 [ 65, -10] tr|N4WN57|N4WN57_COCH4 3-phytase OS=Cochliobolus heterostrophus (strain C4 / ATCC 48331 / race T) OX=665024 GN=COCC4DRAFT_176451 PE=3 SV=1
71.296 18309 pos. 1 - 533 [ 65, -11] tr|A0A1W2TEJ1|A0A1W2TEJ1_ROSNE 3-phytase OS=Rosellinia necatrix OX=77044 GN=SAMD00023353_1901290 PE=3 SV=1
71.308 18312 pos. 1 - 521 [ 65, -10] tr|A0A6S6VZH7|A0A6S6VZH7_9PLEO 3-phytase OS=Pyrenophora teres f. teres OX=97479 GN=PTTW11_04516 PE=3 SV=1
71.315 18314 pos. 1 - 506 [ 65, -11] tr|A0A084AVU5|A0A084AVU5_STACB 3-phytase OS=Stachybotrys chartarum (strain CBS 109288 / IBT 7711) OX=1280523 GN=S7711_05738 PE=3 SV=1
71.331 18318 pos. 1 - 506 [ 65, -11] tr|A0A084RGH2|A0A084RGH2_STACH 3-phytase OS=Stachybotrys chartarum IBT 40288 OX=1283842 GN=S40288_00128 PE=3 SV=1
71.357 18325 pos. 1 - 494 [ 65, -11] tr|A0A7D5V2D3|A0A7D5V2D3_9HYPO 3-phytase OS=Metarhizium brunneum OX=500148 GN=G6M90_00g087780 PE=3 SV=1
71.365 18327 pos. 1 - 515 [ 65, -11] tr|A0A066XQV0|A0A066XQV0_COLSU 3-phytase OS=Colletotrichum sublineola OX=1173701 GN=CSUB01_07375 PE=3 SV=1
71.388 18333 pos. 1 - 515 [ 65, -11] tr|A0A5Q4C673|A0A5Q4C673_9PEZI 3-phytase OS=Colletotrichum shisoi OX=2078593 GN=SPBC4.06 PE=3 SV=1
71.392 18334 pos. 1 - 506 [ 65, -11] tr|A0A084QHT7|A0A084QHT7_STAC4 3-phytase OS=Stachybotrys chlorohalonata (strain IBT 40285) OX=1283841 GN=S40285_00356 PE=3 SV=1
71.411 18339 pos. 1 - 494 [ 65, -11] tr|A0A4Q7K149|A0A4Q7K149_METCM 3-phytase OS=Pochonia chlamydosporia 123 OX=1052797 GN=I1G_00004408 PE=3 SV=1
71.434 18345 pos. 1 - 515 [ 65, -11] tr|E3QCL0|E3QCL0_COLGM 3-phytase OS=Colletotrichum graminicola (strain M1.001 / M2 / FGSC 10212) OX=645133 GN=GLRG_03742 PE=3 SV=1
71.487 18359 pos. 1 - 515 [ 65, -11] tr|A0A161W2Z2|A0A161W2Z2_9PEZI 3-phytase OS=Colletotrichum tofieldiae OX=708197 GN=CT0861_00482 PE=3 SV=1
71.495 18361 pos. 1 - 494 [ 65, -11] tr|A0A0B4H229|A0A0B4H229_METGA 3-phytase OS=Metarhizium guizhouense (strain ARSEF 977) OX=1276136 GN=MGU_03873 PE=3 SV=1
71.510 18365 pos. 1 - 523 [ 65, -10] tr|R0KAH8|R0KAH8_SETT2 3-phytase OS=Setosphaeria turcica (strain 28A) OX=671987 GN=SETTUDRAFT_137720 PE=3 SV=1
71.522 18368 pos. 1 - 515 [ 65, -11] tr|A0A161Y346|A0A161Y346_9PEZI 3-phytase OS=Colletotrichum incanum OX=1573173 GN=CI238_09879 PE=3 SV=1
71.533 18371 pos. 1 - 494 [ 65, -11] tr|E9EU68|E9EU68_METRA 3-phytase OS=Metarhizium robertsii (strain ARSEF 23 / ATCC MYA-3075) OX=655844 GN=MAA_03567 PE=3 SV=1
71.552 18376 pos. 1 - 515 [ 65, -11] tr|A0A1Q8RQC0|A0A1Q8RQC0_9PEZI 3-phytase OS=Colletotrichum chlorophyti OX=708187 GN=CCHL11_10285 PE=3 SV=1
71.571 18381 pos. 44 - 574 [ 49, -11] tr|A0A1B7YPK4|A0A1B7YPK4_COLHI 3-phytase OS=Colletotrichum higginsianum (strain IMI 349063) OX=759273 GN=CH63R_02685 PE=3 SV=1
72.052 18507 pos. 1 - 525 [ 65, -11] tr|A0A0L0NF34|A0A0L0NF34_TOLOC 3-phytase OS=Tolypocladium ophioglossoides (strain CBS 100239) OX=1163406 GN=TOPH_02492 PE=3 SV=1
72.594 18649 pos. 1 - 515 [ 65, -11] tr|A0A179HBU0|A0A179HBU0_PURLI 3-phytase OS=Purpureocillium lilacinum OX=33203 GN=VFPBJ_01148 PE=3 SV=1
72.636 18660 pos. 1 - 515 [ 65, -11] tr|A0A179I0J7|A0A179I0J7_PURLI 3-phytase OS=Purpureocillium lilacinum OX=33203 GN=PCL_04280 PE=3 SV=1
72.995 18754 pos. 1 - 511 [ 65, -11] tr|A0A2S4L3Y7|A0A2S4L3Y7_9HYPO 3-phytase OS=Tolypocladium paradoxum OX=94208 GN=TPAR_02672 PE=3 SV=1
73.136 18791 pos. 1 - 509 [ 65, -11] tr|A0A0F7ZL72|A0A0F7ZL72_9HYPO 3-phytase OS=Hirsutella minnesotensis 3608 OX=1043627 GN=HIM_04527 PE=3 SV=1
73.564 18903 pos. 1 - 580 [ 1, -11] tr|A0A1D9Q6T7|A0A1D9Q6T7_SCLS1 3-phytase OS=Sclerotinia sclerotiorum (strain ATCC 18683 / 1980 / Ss-1) OX=665079 GN=sscle_06g052820 PE=3 SV=1

## Sheet: Non-curated database
8.511 1860 pos. 63 - 464 [ 117, -26] tr|A0A0F4YYH3|A0A0F4YYH3_TALEM Histidine acid phosphatase OS=Rasamsonia emersonii CBS 393.64 OX=1408163 GN=T310_3062 PE=4 SV=1
8.518 1862 pos. 1 - 459 [ 65, -29] tr|A0A1S9RFK9|A0A1S9RFK9_PENBI Histidine acid phosphatase OS=Penicillium brasilianum OX=104259 GN=PEBR_31513 PE=4 SV=1
8.518 1862 pos. 54 - 466 [ 101, -26] tr|A0A1F7ZQU0|A0A1F7ZQU0_9EURO Histidine acid phosphatase OS=Aspergillus bombycis OX=109264 GN=ABOM_009646 PE=4 SV=1
8.537 1867 pos. 79 - 477 [ 70, -26] tr|A0A8H3T4Q3|A0A8H3T4Q3_ASPTU Histidine acid phosphatase OS=Aspergillus tubingensis OX=5068 GN=AtWU_11364 PE=4 SV=1
8.598 1883 pos. 4 - 467 [ 64, -29] tr|A0A0F8UMB3|A0A0F8UMB3_9EURO Putative histidine acid phosphatase OS=Aspergillus ochraceoroseus OX=138278 GN=AOCH_005465 PE=4 SV=1
8.602 1884 pos. 65 - 464 [ 66, -11] tr|A0A6A6GZY3|A0A6A6GZY3_9PEZI Histidine acid phosphatase-like protein OS=Viridothelium virens OX=1048519 GN=EV356DRAFT_452347 PE=4 SV=1
8.606 1885 pos. 68 - 474 [ 117, -21] tr|A0A319CD82|A0A319CD82_9EURO Histidine acid phosphatase OS=Aspergillus uvarum CBS 121591 OX=1448315 GN=BO82DRAFT_354761 PE=4 SV=1
8.652 1897 pos. 68 - 474 [ 117, -21] tr|A0A2V5J0G6|A0A2V5J0G6_9EURO Histidine acid phosphatase OS=Aspergillus indologenus CBS 114.80 OX=1450541 GN=BP00DRAFT_9619 PE=4 SV=1
8.663 1900 pos. 94 - 500 [ 119, -26] tr|A0A2S7PV14|A0A2S7PV14_9HELO Histidine acid phosphatase protein OS=Rutstroemia sp. NJR-2017a BBW OX=2070414 GN=CJF30_00009304 PE=4 SV=1
8.675 1903 pos. 90 - 485 [ 65, -11] tr|A0A166VHW2|A0A166VHW2_9HYPO Histidine acid phosphatase family protein OS=Moelleriella libera RCEF 2490 OX=1081109 GN=AAL_01145 PE=4 SV=1
8.686 1906 pos. 80 - 482 [ 117, -26] tr|A0A2I1BTL8|A0A2I1BTL8_ASPN1 Putative histidine acid phosphatase OS=Aspergillus novofumigatus (strain IBT 16806) OX=1392255 GN=P174DRAFT_414936 PE=4 SV=1
8.720 1915 pos. 75 - 465 [ 70, -25] tr|A0A0B4HT14|A0A0B4HT14_METMF Histidine acid phosphatase family protein (Fragment) OS=Metarhizium majus (strain ARSEF 297) OX=1276143 GN=MAJ_01550 PE=4 SV=1
8.743 1921 pos. 5 - 467 [ 91, -27] tr|A0A319EFM1|A0A319EFM1_ASPSB Histidine acid phosphatase OS=Aspergillus sclerotiicarbonarius (strain CBS 121057 / IBT 28362) OX=1448318 GN=BO78DRAFT_363211 PE=4 SV=1
8.747 1922 pos. 62 - 454 [ 66, -11] tr|H6BK28|H6BK28_EXODN Acid phosphatase OS=Exophiala dermatitidis (strain ATCC 34100 / CBS 525.76 / NIH/UT8656) OX=858893 GN=HMPREF1120_00694 PE=4 SV=1
8.762 1926 pos. 85 - 433 [ 70, -141] tr|A0A0F4YPC4|A0A0F4YPC4_TALEM Histidine acid phosphatase family protein OS=Rasamsonia emersonii CBS 393.64 OX=1408163 GN=T310_6064 PE=4 SV=1
8.782 1931 pos. 6 - 474 [ 74, -21] tr|A0A2V5H610|A0A2V5H610_ASPV1 Histidine acid phosphatase OS=Aspergillus violaceofuscus (strain CBS 115571) OX=1450538 GN=BO99DRAFT_150720 PE=4 SV=1
8.785 1932 pos. 5 - 468 [ 64, -21] tr|A0A2J6PMR7|A0A2J6PMR7_9HELO Putative histidine acid phosphatase OS=Hyaloscypha hepaticicola OX=2082293 GN=NA56DRAFT_673833 PE=4 SV=1
8.827 1943 pos. 58 - 492 [ 70, -69] tr|A0A2T3AGK7|A0A2T3AGK7_9PEZI Histidine acid phosphatase OS=Coniella lustricola OX=2025994 GN=BD289DRAFT_459033 PE=4 SV=1
8.839 1946 pos. 2 - 444 [ 70, -11] tr|A0A179G6D4|A0A179G6D4_METCM Histidine acid phosphatase family protein OS=Pochonia chlamydosporia 170 OX=1380566 GN=VFPPC_01097 PE=4 SV=1
8.862 1952 pos. 21 - 478 [ 65, -26] tr|A0A370PHF5|A0A370PHF5_ASPPH Histidine acid phosphatase OS=Aspergillus phoenicis ATCC 13157 OX=1353007 GN=M752DRAFT_235828 PE=4 SV=1
8.862 1952 pos. 74 - 439 [ 70, -69] tr|V5G4E1|V5G4E1_BYSSN Histidine acid phosphatase family protein OS=Byssochlamys spectabilis (strain No. 5 / NBRC 109023) OX=1356009 GN=PVAR5_8015 PE=4 SV=1
8.881 1957 pos. 75 - 465 [ 70, -25] tr|A0A0B4HFW2|A0A0B4HFW2_METGA Histidine acid phosphatase family protein OS=Metarhizium guizhouense (strain ARSEF 977) OX=1276136 GN=MGU_04114 PE=4 SV=1
8.907 1964 pos. 68 - 474 [ 117, -20] tr|A0A8G1RYN4|A0A8G1RYN4_9EURO Histidine acid phosphatase OS=Aspergillus fijiensis CBS 313.89 OX=1448319 GN=BO72DRAFT_13730 PE=4 SV=1
8.923 1968 pos. 79 - 509 [ 70, -12] tr|A0A166YQG4|A0A166YQG4_9HYPO Histidine acid phosphatase family protein OS=Beauveria brongniartii RCEF 3172 OX=1081107 GN=BBO_07859 PE=4 SV=1
8.927 1969 pos. 125 - 514 [ 70, -69] tr|A0A0C2IH31|A0A0C2IH31_9PEZI Acid phosphatase OS=Sporothrix brasiliensis 5110 OX=1398154 GN=SPBR_08360 PE=4 SV=1
8.946 1974 pos. 125 - 550 [ 70, -17] tr|A0A0F2M7G4|A0A0F2M7G4_SPOSC Acid phosphatase OS=Sporothrix schenckii 1099-18 OX=1397361 GN=SPSK_09022 PE=4 SV=1
8.961 1978 pos. 68 - 473 [ 117, -21] tr|A0A319ASY2|A0A319ASY2_9EURO Histidine acid phosphatase OS=Aspergillus saccharolyticus JOP 1030-1 OX=1450539 GN=BP01DRAFT_378920 PE=4 SV=1
8.984 1984 pos. 19 - 466 [ 68, -26] tr|A0A0D6ZZC8|A0A0D6ZZC8_9AGAR Histidine acid phosphatase OS=Fistulina hepatica ATCC 64428 OX=1128425 GN=FISHEDRAFT_54497 PE=4 SV=1
9.003 1989 pos. 2 - 408 [ 70, -28] tr|A0A225XGB3|A0A225XGB3_CRYNV Acid phosphatase OS=Cryptococcus neoformans var. grubii c45 OX=1230068 GN=C356_06297 PE=4 SV=1
9.068 2006 pos. 2 - 408 [ 70, -28] tr|A0A854Q2F5|A0A854Q2F5_CRYNV Acid phosphatase OS=Cryptococcus neoformans var. grubii Tu259-1 OX=1230072 GN=C361_06516 PE=4 SV=1
9.075 2008 pos. 2 - 408 [ 70, -28] tr|J9W053|J9W053_CRYNH Acid phosphatase OS=Cryptococcus neoformans var. grubii serotype A (strain H99 / ATCC 208821 / CBS 10515 / FGSC 9487) OX=235443 GN=CNAG_06115 PE=4 SV=2
9.098 2014 pos. 69 - 472 [ 117, -26] tr|A0A2I2GKY0|A0A2I2GKY0_9EURO Histidine acid phosphatase OS=Aspergillus steynii IBT 23096 OX=1392250 GN=P170DRAFT_131411 PE=4 SV=1
9.114 2018 pos. 68 - 474 [ 117, -26] tr|A0A395HPW4|A0A395HPW4_ASPHC Histidine acid phosphatase OS=Aspergillus homomorphus (strain CBS 101889) OX=1450537 GN=BO97DRAFT_472818 PE=4 SV=1
9.144 2026 pos. 75 - 480 [ 70, -1] tr|E9EFV7|E9EFV7_METAQ Histidine acid phosphatase family protein OS=Metarhizium acridum (strain CQMa 102) OX=655827 GN=MAC_08755 PE=4 SV=1
9.156 2029 pos. 66 - 470 [ 70, -26] tr|V2XLW9|V2XLW9_MONRO Histidine acid phosphatase family protein OS=Moniliophthora roreri (strain MCA 2997) OX=1381753 GN=Moror_14227 PE=4 SV=1
9.278 2061 pos. 35 - 453 [ 66, -43] tr|A0A1J7IDP3|A0A1J7IDP3_9PEZI Histidine acid phosphatase OS=Coniochaeta ligniaria NRRL 30616 OX=1408157 GN=CONLIGDRAFT_582733 PE=4 SV=1
9.461 2109 pos. 67 - 466 [ 70, -28] tr|A0A1A6AHK8|A0A1A6AHK8_9TREE Acid phosphatase OS=Kwoniella dejecticola CBS 10117 OX=1296121 GN=I303_01374 PE=4 SV=1
9.469 2111 pos. 71 - 465 [ 70, -8] tr|A0A559LAT1|A0A559LAT1_FUSOX Lysophosphatidic acid phosphatase type 6 OS=Fusarium oxysporum f. sp. cubense OX=61366 GN=ACP6 PE=4 SV=1
9.831 2206 pos. 68 - 449 [ 70, -32] tr|A0A1B9GBK1|A0A1B9GBK1_9TREE Acid phosphatase OS=Kwoniella bestiolae CBS 10118 OX=1296100 GN=I302_03254 PE=4 SV=1
9.896 2223 pos. 68 - 468 [ 70, -26] tr|A0A1B9IFS7|A0A1B9IFS7_9TREE Acid phosphatase OS=Kwoniella mangroviensis CBS 10435 OX=1331196 GN=L486_08205 PE=4 SV=1
9.950 2237 pos. 1 - 149 [ 364, -11] tr|A0A2G7FGD8|A0A2G7FGD8_9EURO 3-phytase OS=Aspergillus arachidicola OX=656916 GN=AARAC_000337 PE=3 SV=1
10.037 2260 pos. 50 - 456 [ 66, -26] tr|A0A1B9HE37|A0A1B9HE37_9TREE Acid phosphatase OS=Kwoniella heveanensis CBS 569 OX=1296119 GN=I317_04639 PE=4 SV=1
10.106 2278 pos. 1 - 357 [ 147, -25] tr|A0A1R1XUR1|A0A1R1XUR1_9FUNG Lysosomal acid phosphatase OS=Smittium culicis OX=133412 GN=AYI69_g7052 PE=4 SV=1
10.278 2323 pos. 140 - 533 [ 70, -68] tr|S3CRP3|S3CRP3_OPHP1 Histidine acid phosphatase OS=Ophiostoma piceae (strain UAMH 11346) OX=1262450 GN=F503_07069 PE=4 SV=1
10.430 2363 pos. 51 - 391 [ 70, -147] tr|A0A1R1XEB9|A0A1R1XEB9_9FUNG Putative acid phosphatase (Fragment) OS=Smittium culicis OX=133412 GN=AYI70_g8789 PE=3 SV=1
10.556 2396 pos. 2 - 401 [ 70, -26] tr|A0A1B9H330|A0A1B9H330_9TREE Acid phosphatase OS=Kwoniella heveanensis BCC8398 OX=1296120 GN=I316_00799 PE=4 SV=1
11.595 2668 pos. 1 - 142 [ 369, -27] tr|A0A146H223|A0A146H223_9AGAR Acid phosphatase OS=Mycena chlorophos OX=658473 GN=MCHLO_00443 PE=3 SV=1
12.171 2819 pos. 71 - 468 [ 88, -25] tr|A0A1R1Y9Z6|A0A1R1Y9Z6_9FUNG Putative acid phosphatase OS=Smittium culicis OX=133412 GN=AYI70_g2060 PE=3 SV=1
12.637 2941 pos. 71 - 469 [ 88, -21] tr|A0A1R1Y1G0|A0A1R1Y1G0_9FUNG Putative acid phosphatase OS=Smittium culicis OX=133412 GN=AYI69_g6075 PE=3 SV=1
13.476 3161 pos. 55 - 439 [ 67, -25] tr|A0A3M0W799|A0A3M0W799_9EURO 3-phytase (Fragment) OS=Chaetothyriales sp. CBS 134920 OX=2249417 GN=DV735_g2901 PE=3 SV=1
14.095 3323 pos. 3 - 155 [ 352, -17] tr|X8JBG2|X8JBG2_9AGAM Histidine acid phosphatase family protein OS=Rhizoctonia solani AG-3 Rhs1AP OX=1086054 GN=RSOL_380330 PE=4 SV=1
14.156 3339 pos. 2 - 376 [ 85, -28] tr|A0A6A6CN40|A0A6A6CN40_9PEZI 3-phytase OS=Zasmidium cellare ATCC 36951 OX=1080233 GN=M409DRAFT_21306 PE=3 SV=1
14.496 3428 pos. 1 - 135 [ 65, -415] tr|T5A5J9|T5A5J9_OPHSC 3-phytase OS=Ophiocordyceps sinensis (strain Co18 / CGMCC 3.14243) OX=911162 GN=OCS_06632 PE=3 SV=1
14.499 3429 pos. 3 - 381 [ 87, -23] tr|A0A177EJH4|A0A177EJH4_9MICR Lysophosphatidic acid phosphatase type 6 OS=Nematocida displodere OX=1805483 GN=NEDG_00096 PE=3 SV=1
14.744 3493 pos. 64 - 463 [ 66, -20] tr|A0A1L9X6S3|A0A1L9X6S3_ASPA1 3-phytase OS=Aspergillus aculeatus (strain ATCC 16872 / CBS 172.66 / WB 5094) OX=690307 GN=ASPACDRAFT_1853076 PE=3 SV=1
14.801 3508 pos. 3 - 382 [ 87, -23] tr|A0A177EM53|A0A177EM53_9MICR Lysophosphatidic acid phosphatase type 6 OS=Nematocida sp. ERTm5 OX=1805481 GN=NEIG_00835 PE=3 SV=1
16.160 3864 pos. 29 - 246 [ 68, -298] tr|X8JAF8|X8JAF8_9AGAM Histidine acid phosphatase OS=Rhizoctonia solani AG-3 Rhs1AP OX=1086054 GN=RSOL_380340 PE=4 SV=1
17.282 4158 pos. 13 - 452 [ 131, -27] tr|A0A1R1WZQ1|A0A1R1WZQ1_9FUNG Putative acid phosphatase (Fragment) OS=Smittium culicis OX=133412 GN=AYI70_g11918 PE=4 SV=1
17.790 4291 pos. 28 - 507 [ 100, -27] tr|A0A1R0H1Z2|A0A1R0H1Z2_9FUNG Putative acid phosphatase OS=Smittium mucronatum OX=133383 GN=AYI68_g2714 PE=3 SV=1
17.805 4295 pos. 1 - 438 [ 65, -140] tr|A0A1R1XC37|A0A1R1XC37_9FUNG Putative acid phosphatase (Fragment) OS=Smittium culicis OX=133412 GN=AYI70_g9259 PE=4 SV=1
19.267 4678 pos. 40 - 487 [ 67, -22] tr|A0A1J5WKP5|A0A1J5WKP5_9MICR Histidine acid phosphatase OS=Amphiamblys sp. WSBS2006 OX=1866961 GN=A8A55_0863 PE=3 SV=1
19.599 4765 pos. 1 - 218 [ 318, -48] tr|A0A1S8A6T1|A0A1S8A6T1_ROSNE Putative histidine acid phosphatase protein OS=Rosellinia necatrix OX=77044 GN=SAMD00023353_1202450 PE=4 SV=1
21.599 5289 pos. 1 - 529 [ 65, -27] tr|A0A1R1X136|A0A1R1X136_9FUNG Putative acid phosphatase OS=Smittium culicis OX=133412 GN=AYI70_g11606 PE=4 SV=1
21.801 5342 pos. 339 - 619 [ 70, -60] tr|A0A146H174|A0A146H174_9AGAR Acid phosphatase OS=Mycena chlorophos OX=658473 GN=MCHLO_00442 PE=4 SV=1
21.805 5343 pos. 10 - 530 [ 66, -27] tr|A0A1R0H5J0|A0A1R0H5J0_9FUNG Putative acid phosphatase OS=Smittium mucronatum OX=133383 GN=AYI68_g1430 PE=3 SV=1
21.969 5386 pos. 1 - 528 [ 65, -28] tr|A0A1R1YSP2|A0A1R1YSP2_9FUNG Putative acid phosphatase (Fragment) OS=Smittium culicis OX=133412 GN=AYI69_g559 PE=4 SV=1
22.011 5397 pos. 1 - 529 [ 65, -27] tr|A0A1R1XZC8|A0A1R1XZC8_9FUNG Putative acid phosphatase OS=Smittium culicis OX=133412 GN=AYI69_g6402 PE=4 SV=1
25.206 6234 pos. 1 - 387 [ 141, -36] tr|A0A4U6XBL3|A0A4U6XBL3_9PEZI Putative acid phosphatase SPBC4.06 OS=Colletotrichum tanaceti OX=1306861 GN=SPBC4.06 PE=4 SV=1
25.363 6275 pos. 3 - 227 [ 66, -288] tr|A0A1S8A714|A0A1S8A714_ROSNE 3-phytase OS=Rosellinia necatrix OX=77044 GN=SAMD00023353_1202460 PE=3 SV=1
26.309 6523 pos. 91 - 458 [ 95, -48] tr|A0A135T245|A0A135T245_9PEZI Acid phosphatase OS=Colletotrichum nymphaeae SA-01 OX=1460502 GN=CNYM01_13496 PE=4 SV=1
26.824 6658 pos. 16 - 442 [ 63, -26] tr|A0A511KI55|A0A511KI55_RHOTO Acid phosphatase OS=Rhodosporidium toruloides OX=5286 GN=Rt10032_c09g4065 PE=4 SV=1
28.351 7058 pos. 7 - 419 [ 75, -73] tr|A0A4Q4X9Y2|A0A4Q4X9Y2_9PEZI 3-phytase OS=Monosporascus sp. CRB-8-3 OX=2211644 GN=DL769_009732 PE=3 SV=1
29.401 7333 pos. 8 - 406 [ 148, -15] tr|N4VAE8|N4VAE8_COLOR Acid phosphatase OS=Colletotrichum orbiculare (strain 104-T / ATCC 96160 / CBS 514.97 / LARS 414 / MAFF 240422) OX=1213857 GN=Cob_01371 PE=4 SV=1
29.443 7344 pos. 1 - 420 [ 65, -15] tr|A0A4R8TN65|A0A4R8TN65_9PEZI Putative acid phosphatase OS=Colletotrichum sidae OX=1347389 GN=C8034_v008819 PE=4 SV=1
29.695 7410 pos. 16 - 460 [ 63, -41] tr|M7XAF2|M7XAF2_RHOT1 Acid phosphatase (Fragment) OS=Rhodosporidium toruloides (strain NP11) OX=1130832 GN=RHTO_02333 PE=4 SV=1
30.000 7490 pos. 1 - 413 [ 91, -18] tr|A0A4R8PVE5|A0A4R8PVE5_9PEZI Putative acid phosphatase OS=Colletotrichum spinosum OX=1347390 GN=C8035_v009123 PE=4 SV=1
30.046 7502 pos. 42 - 461 [ 146, -19] tr|H1V478|H1V478_COLHI Acid phosphatase OS=Colletotrichum higginsianum (strain IMI 349063) OX=759273 GN=CH063_01235 PE=4 SV=1
30.351 7582 pos. 1 - 423 [ 65, -19] tr|A0A4T0W810|A0A4T0W810_9PEZI Putative acid phosphatase SPBC4.06 OS=Colletotrichum higginsianum OX=80884 GN=CH35J_003340 PE=4 SV=1
30.493 7619 pos. 2 - 409 [ 68, -23] tr|A0A1C7N6T0|A0A1C7N6T0_9FUNG Putative acid phosphatase SPBC4.06 (Fragment) OS=Choanephora cucurbitarum OX=101091 GN=SPBC4.06 PE=3 SV=1
30.932 7734 pos. 49 - 511 [ 70, -26] tr|A0A5C3DUQ6|A0A5C3DUQ6_9BASI Related to acid phosphatase ACP2 OS=Ustilago trichophora OX=86804 GN=UTRI_02019_B PE=3 SV=1
30.981 7747 pos. 64 - 523 [ 70, -26] tr|A0A1K0HAP6|A0A1K0HAP6_9BASI Related to acid phosphatase ACP2 OS=Ustilago bromivora OX=307758 GN=UBRO2_02667 PE=3 SV=1
31.038 7762 pos. 1 - 421 [ 91, -15] tr|A0A484G6Z7|A0A484G6Z7_COLOR Putative acid phosphatase OS=Colletotrichum orbiculare (strain 104-T / ATCC 96160 / CBS 514.97 / LARS 414 / MAFF 240422) OX=1213857 GN=Cob_v001480 PE=4 SV=1
31.100 7778 pos. 35 - 511 [ 65, -26] tr|A0A5C3E1K7|A0A5C3E1K7_9BASI Related to acid phosphatase ACP2 OS=Ustilago trichophora OX=86804 GN=UTRI_02019 PE=3 SV=1
31.111 7781 pos. 68 - 527 [ 70, -26] tr|I2G271|I2G271_USTH4 Related to acid phosphatase ACP2 OS=Ustilago hordei (strain Uh4875-4) OX=1128400 GN=UHOR_02714 PE=3 SV=1
31.184 7800 pos. 51 - 513 [ 70, -26] tr|A0A127Z6E0|A0A127Z6E0_9BASI Related to acid phosphatase ACP2 OS=Sporisorium scitamineum OX=49012 GN=SPSC_03085 PE=3 SV=1
31.195 7803 pos. 50 - 509 [ 70, -26] tr|A0A5C3FIX9|A0A5C3FIX9_PSEA2 Related to acid phosphatase ACP2 OS=Pseudozyma antarctica OX=84753 GN=PSANT_01959 PE=3 SV=1
31.241 7815 pos. 42 - 506 [ 70, -26] tr|E6ZXU3|E6ZXU3_SPORE Related to acid phosphatase ACP2 OS=Sporisorium reilianum (strain SRZ2) OX=999809 GN=sr12907 PE=3 SV=1
31.279 7825 pos. 42 - 506 [ 70, -26] tr|A0A2N8UC63|A0A2N8UC63_9BASI Related to acid phosphatase ACP2 OS=Sporisorium reilianum f. sp. reilianum OX=72559 GN=SRS1_12907 PE=3 SV=1
31.657 7924 pos. 11 - 508 [ 66, -26] tr|R9P3U7|R9P3U7_PSEHS Histidine acid phosphatase OS=Pseudozyma hubeiensis (strain SY62) OX=1305764 GN=PHSY_003703 PE=3 SV=1
31.687 7932 pos. 1 - 445 [ 65, -19] tr|A0A1B7YLZ6|A0A1B7YLZ6_COLHI Acid phosphatase OS=Colletotrichum higginsianum (strain IMI 349063) OX=759273 GN=CH63R_01793 PE=4 SV=1
31.706 7937 pos. 7 - 490 [ 65, -13] tr|G4TA58|G4TA58_SERID Related to acid phosphatase ACP2 OS=Serendipita indica (strain DSM 11827) OX=1109443 GN=PIIN_02067 PE=3 SV=1
31.779 7956 pos. 37 - 510 [ 65, -21] tr|A0A077R1F1|A0A077R1F1_9BASI Related to acid phosphatase ACP2 OS=Melanopsichium pennsylvanicum 4 OX=1398559 PE=3 SV=1
31.958 8003 pos. 331 - 767 [ 70, -21] tr|A0A8H6Y2A1|A0A8H6Y2A1_9AGAR Acid phosphatase OS=Mycena venus OX=2733690 GN=MVEN_01350400 PE=4 SV=1
32.115 8044 pos. 377 - 814 [ 70, -21] tr|A0A8H6XW23|A0A8H6XW23_9AGAR Acid phosphatase OS=Mycena sanguinolenta OX=230812 GN=MSAN_01717000 PE=4 SV=1
32.248 8079 pos. 300 - 744 [ 65, -27] tr|A0A8H6S246|A0A8H6S246_9AGAR Acid phosphatase OS=Mycena indigotica OX=2126181 GN=MIND_01366400 PE=4 SV=1
32.432 8127 pos. 36 - 495 [ 84, -17] tr|A0A5C3F1V2|A0A5C3F1V2_9BASI Related to acid phosphatase ACP2 OS=Pseudozyma flocculosa OX=84751 GN=PSFLO_03749 PE=3 SV=1
32.497 8144 pos. 46 - 509 [ 70, -26] tr|V5EBI9|V5EBI9_KALBG Histidine acid phosphatase OS=Kalmanozyma brasiliensis (strain GHG001) OX=1365824 GN=PSEUBRA_SCAF2g02849 PE=3 SV=1
33.302 8355 pos. 12 - 437 [ 67, -21] tr|A0A0L6X3N9|A0A0L6X3N9_9AGAR Putative acid phosphatase SPBC4.06 OS=Termitomyces sp. J132 OX=1306850 GN=J132_03786 PE=3 SV=1
33.405 8382 pos. 78 - 488 [ 70, -27] tr|A0A8H6W643|A0A8H6W643_9AGAR Acid phosphatase OS=Mycena chlorophos OX=658473 GN=HMN09_00954100 PE=4 SV=1
33.531 8415 pos. 14 - 472 [ 69, -18] tr|A0A137QPK8|A0A137QPK8_9AGAR Putative acid phosphatase SPBC4.06 OS=Leucoagaricus sp. SymC.cos OX=1714833 GN=AN958_06198 PE=3 SV=1
33.832 8494 pos. 13 - 431 [ 70, -19] tr|V2XRB1|V2XRB1_MONRO Acid phosphatase OS=Moniliophthora roreri (strain MCA 2997) OX=1381753 GN=Moror_7178 PE=3 SV=1
34.046 8550 pos. 334 - 773 [ 51, -27] tr|A0A8H6TV49|A0A8H6TV49_9AGAR Acid phosphatase OS=Mycena kentingensis (nom. inval.) OX=1325293 GN=MKEN_00608500 PE=4 SV=1
34.111 8567 pos. 4 - 455 [ 65, -22] tr|S9WXG0|S9WXG0_SCHCR Acid phosphatase OS=Schizosaccharomyces cryophilus (strain OY26 / ATCC MYA-4695 / CBS 11777 / NBRC 106824 / NRRL Y48691) OX=653667 GN=SPOG_04303 PE=3 SV=1
34.191 8588 pos. 76 - 514 [ 69, -18] tr|A0A369K6M7|A0A369K6M7_HYPMA Putative acid phosphatase SPBC4.06 OS=Hypsizygus marmoreus OX=39966 GN=SPBC4.06 PE=3 SV=1
34.397 8642 pos. 4 - 422 [ 70, -36] tr|A0A1G4B8W4|A0A1G4B8W4_9PEZI Acid phosphatase OS=Colletotrichum orchidophilum OX=1209926 GN=CORC01_06741 PE=4 SV=1
34.520 8674 pos. 1 - 437 [ 65, -16] tr|G4TA57|G4TA57_SERID Related to acid phosphatase ACP2 OS=Serendipita indica (strain DSM 11827) OX=1109443 GN=PIIN_02066 PE=3 SV=1
34.550 8682 pos. 4 - 459 [ 65, -22] sp|Q9USS6|PPA4_SCHPO Probable acid phosphatase SPBC4.06 OS=Schizosaccharomyces pombe (strain 972 / ATCC 24843) OX=284812 GN=SPBC4.06 PE=3 SV=1
34.569 8687 pos. 3 - 438 [ 61, -15] tr|B6JWD6|B6JWD6_SCHJY Acid phosphatase OS=Schizosaccharomyces japonicus (strain yFS275 / FY16936) OX=402676 GN=SJAG_00711 PE=3 SV=1
34.695 8720 pos. 1 - 456 [ 65, -22] tr|S9R7L5|S9R7L5_SCHOY Acid phosphatase OS=Schizosaccharomyces octosporus (strain yFS286) OX=483514 GN=SOCG_03437 PE=3 SV=1
35.039 8810 pos. 26 - 469 [ 70, -18] tr|A0A401GZ14|A0A401GZ14_9APHY Probable acid phosphatase OS=Sparassis crispa OX=139825 GN=SCP_1100920 PE=3 SV=1
35.760 8999 pos. 1 - 291 [ 288, -11] tr|H0ECN8|H0ECN8_GLAL7 Putative acid phosphatase SPBC4.06 OS=Glarea lozoyensis (strain ATCC 74030 / MF5533) OX=1104152 GN=M7I_0182 PE=4 SV=1
37.821 9539 pos. 1 - 254 [ 65, -278] tr|A0A395NIB1|A0A395NIB1_TRIAR 3-phytase (Fragment) OS=Trichoderma arundinaceum OX=490622 GN=TARUN_6596 PE=3 SV=1
40.115 10140 pos. 3 - 453 [ 75, -11] tr|A0A5N6TDC3|A0A5N6TDC3_9EURO 3-phytase OS=Aspergillus avenaceus OX=36643 GN=BDV25DRAFT_171608 PE=3 SV=1
40.966 10363 pos. 1 - 472 [ 64, -1] tr|A0A1R3RQY0|A0A1R3RQY0_ASPC5 3-phytase OS=Aspergillus carbonarius (strain ITEM 5010) OX=602072 GN=ASPCADRAFT_129950 PE=3 SV=1
41.218 10429 pos. 1 - 416 [ 65, -24] tr|A0A1U7LU49|A0A1U7LU49_NEOID Putative acid phosphatase OS=Neolecta irregularis (strain DAH-3) OX=1198029 GN=NEOLI_002525 PE=3 SV=1
42.180 10681 pos. 5 - 430 [ 117, -11] tr|A0A395GK73|A0A395GK73_9EURO 3-phytase OS=Aspergillus ibericus CBS 121593 OX=1448316 GN=BO80DRAFT_367789 PE=3 SV=1
42.848 10856 pos. 1 - 371 [ 201, -1] tr|B0XNV7|B0XNV7_ASPFC Acid phosphatase, putative OS=Neosartorya fumigata (strain CEA10 / CBS 144.89 / FGSC A1163) OX=451804 GN=AFUB_015820 PE=4 SV=1
42.848 10856 pos. 1 - 371 [ 201, -1] tr|Q4WRF6|Q4WRF6_ASPFU Acid phosphatase, putative OS=Neosartorya fumigata (strain ATCC MYA-4609 / Af293 / CBS 101355 / FGSC A1100) OX=330879 GN=AFUA_1G16480 PE=4 SV=1
45.173 11465 pos. 3 - 484 [ 75, -11] tr|A0A317V225|A0A317V225_9EURO 3-phytase OS=Aspergillus sclerotioniger CBS 115572 OX=1450535 GN=BO94DRAFT_628933 PE=3 SV=1
45.299 11498 pos. 1 - 390 [ 65, -1] tr|A0A7C8IP63|A0A7C8IP63_9PEZI 3-phytase OS=Xylaria multiplex OX=323545 GN=GQX73_g8597 PE=3 SV=1
45.677 11597 pos. 1 - 442 [ 131, -11] tr|A0A6A5TCD5|A0A6A5TCD5_9PLEO Acid phosphatase OS=Byssothecium circinans OX=147558 GN=CC80DRAFT_497547 PE=4 SV=1
45.909 11658 pos. 7 - 464 [ 70, -11] tr|A0A319EKM6|A0A319EKM6_ASPSB 3-phytase OS=Aspergillus sclerotiicarbonarius (strain CBS 121057 / IBT 28362) OX=1448318 GN=BO78DRAFT_423591 PE=3 SV=1
46.570 11831 pos. 2 - 414 [ 172, -11] tr|A0A2B7WH17|A0A2B7WH17_9EURO Acid phosphatase OS=Blastomyces parvus OX=2060905 GN=GX51_08093 PE=4 SV=1
46.845 11903 pos. 1 - 316 [ 65, -40] tr|A0A381LD75|A0A381LD75_BLUGR 3-phytase (Fragment) OS=Blumeria graminis f. sp. tritici 96224 OX=1268274 GN=BGT96224V2_LOCUS4765 PE=3 SV=1
46.955 11932 pos. 8 - 456 [ 148, -11] tr|A0A8A1MEQ9|A0A8A1MEQ9_AJECA Acid phosphatase OS=Ajellomyces capsulatus OX=5037 GN=I7I51_05949 PE=4 SV=1
47.402 12049 pos. 1 - 439 [ 150, -11] tr|A0A2B7ZDG0|A0A2B7ZDG0_9EURO Acid phosphatase OS=Emmonsia crescens OX=73230 GN=GX50_06160 PE=4 SV=1
47.516 12079 pos. 1 - 438 [ 150, -11] tr|A0A0G2HUY6|A0A0G2HUY6_9EURO Acid phosphatase OS=Emmonsia crescens UAMH 3008 OX=1247875 GN=EMCG_00553 PE=4 SV=1
48.528 12344 pos. 1 - 465 [ 64, -11] tr|A0A317WK38|A0A317WK38_9EURO 3-phytase OS=Aspergillus heteromorphus CBS 117.55 OX=1448321 GN=BO70DRAFT_333334 PE=3 SV=1
48.631 12371 pos. 108 - 564 [ 105, -11] tr|A0A093UUT6|A0A093UUT6_TALMA Putative acid phosphatase SPBC4.06 OS=Talaromyces marneffei PM1 OX=1077442 GN=GQ26_0310740 PE=4 SV=1
48.891 12439 pos. 1 - 453 [ 131, -11] tr|F2SAN0|F2SAN0_TRIT1 Acid phosphatase OS=Trichophyton tonsurans (strain CBS 112818) OX=647933 GN=TESG_07930 PE=4 SV=1
49.803 12678 pos. 4 - 487 [ 130, -11] tr|A0A0H1B9I9|A0A0H1B9I9_9EURO Acid phosphatase OS=Blastomyces silverae OX=2060906 GN=EMPG_16435 PE=4 SV=1
49.845 12689 pos. 1 - 440 [ 131, -1] tr|A0A146FBW4|A0A146FBW4_ASPKA Histidine acid phosphatase OS=Aspergillus kawachii OX=1069201 GN=RIB2604_01705240 PE=4 SV=1
50.062 12746 pos. 1 - 516 [ 65, -11] tr|A0A2C5XAR4|A0A2C5XAR4_9PEZI Putative acid phosphatase SPBC4.06 OS=Ceratocystis fimbriata CBS 114723 OX=1035309 GN=SPBC4.06 PE=4 SV=1
50.944 12977 pos. 1 - 460 [ 126, -11] tr|A0A179TZF3|A0A179TZF3_AJEDR Acid phosphatase, variant OS=Ajellomyces dermatitidis (strain ER-3 / ATCC MYA-2586) OX=559297 GN=BDCG_04749 PE=4 SV=1
50.944 12977 pos. 1 - 460 [ 126, -11] tr|T5BNK5|T5BNK5_AJEDE Acid phosphatase, variant 3 OS=Blastomyces dermatitidis ATCC 26199 OX=447095 GN=BDFG_03466 PE=4 SV=1
50.971 12984 pos. 4 - 461 [ 131, -1] tr|A0A167UZ04|A0A167UZ04_PENCH Putative acid phosphatase OS=Penicillium chrysogenum OX=5076 GN=EN45_084510 PE=4 SV=1
51.028 12999 pos. 4 - 465 [ 131, -1] tr|I8ACM9|I8ACM9_ASPO3 Prostatic acid phosphatase OS=Aspergillus oryzae (strain 3.042) OX=1160506 GN=Ao3042_11821 PE=4 SV=1
51.066 13009 pos. 4 - 461 [ 131, -1] tr|K9GWF9|K9GWF9_PEND2 Acid phosphatase, putative OS=Penicillium digitatum (strain PHI26 / CECT 20796) OX=1170229 GN=PDIG_06660 PE=4 SV=1
51.066 13009 pos. 4 - 461 [ 131, -1] tr|K9H244|K9H244_PEND1 Acid phosphatase, putative OS=Penicillium digitatum (strain Pd1 / CECT 20795) OX=1170230 GN=PDIP_11310 PE=4 SV=1
51.486 13119 pos. 1 - 454 [ 131, -11] tr|F2Q2F7|F2Q2F7_TRIEC Acid phosphatase OS=Trichophyton equinum (strain ATCC MYA-4606 / CBS 127.97) OX=559882 GN=TEQG_07298 PE=4 SV=1
51.830 13209 pos. 2 - 405 [ 67, -11] tr|A0A2N6P1G4|A0A2N6P1G4_BEABA 3-phytase OS=Beauveria bassiana OX=176275 GN=SPBC4.06 PE=3 SV=1
52.696 13436 pos. 1 - 483 [ 65, -1] tr|A0A2I1C7S5|A0A2I1C7S5_ASPN1 Putative histidine acid phosphatase OS=Aspergillus novofumigatus (strain IBT 16806) OX=1392255 GN=P174DRAFT_440944 PE=4 SV=1
53.631 13681 pos. 1 - 466 [ 65, -11] tr|C9SUX9|C9SUX9_VERA1 3-phytase OS=Verticillium alfalfae (strain VaMs.102 / ATCC MYA-4576 / FGSC 10136) OX=526221 GN=VDBG_08704 PE=3 SV=1
53.639 13683 pos. 1 - 492 [ 65, -1] tr|A0A5M3Z0K0|A0A5M3Z0K0_ASPTE Histidine acid phosphatase OS=Aspergillus terreus OX=33178 GN=ATEIFO6365_0005022700 PE=4 SV=1
53.708 13701 pos. 1 - 499 [ 65, -11] tr|A0A6A6E220|A0A6A6E220_9PEZI 3-phytase OS=Zopfia rhizophila CBS 207.26 OX=1314779 GN=K469DRAFT_780881 PE=3 SV=1
54.005 13779 pos. 1 - 492 [ 65, -25] tr|V5GAW5|V5GAW5_BYSSN Histidine acid phosphatase, putative OS=Byssochlamys spectabilis (strain No. 5 / NBRC 109023) OX=1356009 GN=PVAR5_7893 PE=4 SV=1
54.127 13811 pos. 1 - 499 [ 65, -11] tr|A0A6A6XM36|A0A6A6XM36_9PLEO 3-phytase OS=Melanomma pulvis-pyrius CBS 109.77 OX=1314802 GN=K505DRAFT_405806 PE=3 SV=1
54.494 13907 pos. 1 - 466 [ 65, -18] tr|A0A7C8USQ8|A0A7C8USQ8_ORBOL 3-phytase OS=Orbilia oligospora OX=2813651 GN=TWF191_009012 PE=3 SV=1
54.925 14020 pos. 1 - 385 [ 65, -12] tr|A0A074YIN2|A0A074YIN2_AURSE 3-phytase OS=Aureobasidium subglaciale (strain EXF-2481) OX=1043005 GN=AUEXF2481DRAFT_41670 PE=3 SV=1
55.505 14172 pos. 1 - 494 [ 65, -20] tr|A0A3A2Z913|A0A3A2Z913_9EURO Acid phosphatase (Fragment) OS=Aspergillus sclerotialis OX=2070753 GN=PHISCL_08943 PE=4 SV=1
55.570 14189 pos. 1 - 440 [ 65, -24] tr|A0A4S2MTL4|A0A4S2MTL4_9PEZI 3-phytase OS=Ascodesmis nigricans OX=341454 GN=EX30DRAFT_379946 PE=3 SV=1
56.246 14366 pos. 1 - 510 [ 65, -1] tr|A0A0F8UYQ5|A0A0F8UYQ5_9EURO Histidine acid phosphatase OS=Aspergillus ochraceoroseus OX=138278 GN=AOCH_000643 PE=4 SV=1
56.276 14374 pos. 1 - 508 [ 65, -20] tr|A0A420H9T7|A0A420H9T7_9PEZI Putative acid phosphatase SPBC4.06 OS=Oidium neolycopersici OX=212602 GN=OnM2_099038 PE=4 SV=1
56.322 14386 pos. 26 - 542 [ 70, -1] tr|A0A1S9RN42|A0A1S9RN42_PENBI Histidine acid phosphatase OS=Penicillium brasilianum OX=104259 GN=PEBR_19237 PE=4 SV=1
56.360 14396 pos. 1 - 525 [ 65, -1] tr|B8MZ19|B8MZ19_ASPFN Histidine acid phosphatase, putative OS=Aspergillus flavus (strain ATCC 200026 / FGSC A1120 / IAM 13836 / NRRL 3357 / JCM 12722 / SRRC 167) OX=332952 GN=AFLA_083080 PE=4 SV=1
56.387 14403 pos. 1 - 510 [ 65, -1] tr|A1CNI5|A1CNI5_ASPCL Histidine acid phosphatase, putative OS=Aspergillus clavatus (strain ATCC 1007 / CBS 513.65 / DSM 816 / NCTC 3887 / NRRL 1 / QM 1276 / 107) OX=344612 GN=ACLA_019110 PE=4 SV=1
56.769 14503 pos. 80 - 566 [ 65, -1] tr|A0A124BVK7|A0A124BVK7_ASPNG Histidine acid phosphatase OS=Aspergillus niger OX=5061 GN=ABL_01616 PE=4 SV=1
57.112 14593 pos. 1 - 391 [ 65, -140] tr|A0A2C5XG94|A0A2C5XG94_9HYPO 3-phytase OS=Cordyceps sp. RAO-2017 OX=2004951 GN=CDD83_5223 PE=3 SV=1
57.292 14640 pos. 1 - 455 [ 65, -15] tr|A0A3N4KT20|A0A3N4KT20_9PEZI 3-phytase OS=Morchella conica CCBAS932 OX=1392247 GN=P167DRAFT_558189 PE=3 SV=1
57.299 14642 pos. 79 - 568 [ 99, -11] tr|B8M0Q2|B8M0Q2_TALSN Acid phosphatase, putative OS=Talaromyces stipitatus (strain ATCC 10500 / CBS 375.48 / QM 6759 / NRRL 1006) OX=441959 GN=TSTA_086680 PE=4 SV=1
57.418 14673 pos. 1 - 489 [ 65, -20] tr|A0A0B1PCA6|A0A0B1PCA6_UNCNE Putative histidine acid phosphatase OS=Uncinula necator OX=52586 GN=EV44_g1035 PE=4 SV=1
57.845 14785 pos. 56 - 560 [ 70, -11] tr|B6QC57|B6QC57_TALMQ Acid phosphatase, putative OS=Talaromyces marneffei (strain ATCC 18224 / CBS 334.59 / QM 7333) OX=441960 GN=PMAA_066560 PE=4 SV=1
57.861 14789 pos. 1 - 554 [ 65, -1] tr|A0A1F8A4T6|A0A1F8A4T6_9EURO Histidine acid phosphatase OS=Aspergillus bombycis OX=109264 GN=ABOM_005169 PE=4 SV=1
57.895 14798 pos. 1 - 445 [ 65, -18] tr|U4LD51|U4LD51_PYROM 3-phytase OS=Pyronema omphalodes (strain CBS 100304) OX=1076935 GN=PCON_11927 PE=3 SV=1
58.040 14836 pos. 1 - 532 [ 65, -1] tr|A0A1S9DUN0|A0A1S9DUN0_ASPOZ Histidine acid phosphatase OS=Aspergillus oryzae OX=5062 GN=OAory_01004900 PE=4 SV=1
58.174 14871 pos. 1 - 524 [ 65, -11] tr|C5P8D6|C5P8D6_COCP7 Histidine acid phosphatase family protein OS=Coccidioides posadasii (strain C735) OX=222929 GN=CPC735_010860 PE=4 SV=1
58.536 14966 pos. 4 - 454 [ 70, -15] tr|A0A317T1Z7|A0A317T1Z7_9PEZI 3-phytase OS=Tuber magnatum OX=42249 GN=C7212DRAFT_273795 PE=3 SV=1
58.559 14972 pos. 1 - 489 [ 65, -11] tr|A0A4U0TRU3|A0A4U0TRU3_9PEZI 3-phytase OS=Hortaea thailandica OX=706561 GN=B0A50_06652 PE=3 SV=1
58.563 14973 pos. 1 - 461 [ 65, -20] tr|X0CVK1|X0CVK1_FUSOX 3-phytase OS=Fusarium oxysporum f. sp. raphani 54005 OX=1089458 GN=FOQG_03677 PE=3 SV=1
58.601 14983 pos. 1 - 518 [ 65, -1] tr|A0A0J5SFA2|A0A0J5SFA2_ASPFM Histidine acid phosphatase, putative OS=Aspergillus fumigatus Z5 OX=1437362 GN=Y699_09001 PE=4 SV=1
58.700 15009 pos. 1 - 551 [ 65, -11] tr|A0A3M2T285|A0A3M2T285_9EURO Acid phosphatase OS=Aspergillus sp. HF37 OX=1960876 GN=PHISP_05213 PE=4 SV=1
58.738 15019 pos. 1 - 512 [ 65, -1] tr|A0A0F8UQB3|A0A0F8UQB3_9EURO Histidine acid phosphatase OS=Aspergillus rambellii OX=308745 GN=ARAM_005506 PE=4 SV=1
59.139 15124 pos. 1 - 521 [ 65, -11] tr|A0A420J249|A0A420J249_9PEZI 3-phytase OS=Golovinomyces cichoracearum OX=62708 GN=GcC1_032029 PE=3 SV=1
59.181 15135 pos. 1 - 447 [ 65, -18] tr|A0A5J5EFG3|A0A5J5EFG3_9PEZI 3-phytase OS=Sphaerosporella brunnea OX=1250544 GN=FN846DRAFT_787677 PE=3 SV=1
59.326 15173 pos. 1 - 521 [ 65, -11] tr|A0A420IMS0|A0A420IMS0_9PEZI 3-phytase OS=Golovinomyces cichoracearum OX=62708 GN=GcM3_082005 PE=3 SV=1
59.361 15182 pos. 1 - 454 [ 65, -15] tr|D5GM01|D5GM01_TUBMM 3-phytase OS=Tuber melanosporum (strain Mel28) OX=656061 GN=GSTUM_00010340001 PE=3 SV=1
59.689 15268 pos. 1 - 521 [ 65, -11] tr|A0A420IXR7|A0A420IXR7_9PEZI 3-phytase OS=Golovinomyces cichoracearum OX=62708 GN=GcM1_203036 PE=3 SV=1
59.719 15276 pos. 1 - 454 [ 65, -15] tr|A0A2T7A881|A0A2T7A881_TUBBO 3-phytase OS=Tuber borchii OX=42251 GN=B9Z19DRAFT_1170917 PE=3 SV=1
59.884 15319 pos. 1 - 546 [ 65, -1] tr|A0A2G7FZY0|A0A2G7FZY0_9EURO Histidine acid phosphatase OS=Aspergillus arachidicola OX=656916 GN=AARAC_006785 PE=4 SV=1
59.952 15337 pos. 1 - 546 [ 65, -1] tr|A0A2P2HK64|A0A2P2HK64_ASPFA Histidine acid phosphatase OS=Aspergillus flavus (strain ATCC MYA-384 / AF70) OX=1392242 GN=AFLA70_266g001751 PE=4 SV=1
59.952 15337 pos. 1 - 546 [ 65, -1] tr|A0A3M7K5J3|A0A3M7K5J3_ASPFL Histidine acid phosphatase OS=Aspergillus flavus OX=5059 GN=CA14_005495 PE=4 SV=1
60.025 15356 pos. 1 - 516 [ 65, -11] tr|E4ZS50|E4ZS50_LEPMJ Similar to histidine acid phosphatase OS=Leptosphaeria maculans (strain JN3 / isolate v23.1.3 / race Av1-4-5-6-7-8) OX=985895 GN=LEMA_P123820.1 PE=4 SV=1
60.059 15365 pos. 1 - 502 [ 65, -1] tr|G7XK85|G7XK85_ASPKW Histidine acid phosphatase OS=Aspergillus kawachii (strain NBRC 4308) OX=1033177 GN=AKAW_05497 PE=4 SV=1
60.158 15391 pos. 1 - 520 [ 65, -11] tr|A0A544ZZG2|A0A544ZZG2_9PEZI 3-phytase OS=Golovinomyces magnicellulatus OX=62714 GN=Golomagni_05145 PE=3 SV=1
60.269 15420 pos. 1 - 509 [ 65, -12] tr|A0A4U0UWC3|A0A4U0UWC3_9PEZI 3-phytase OS=Friedmanniomyces endolithicus OX=329885 GN=B0A54_09346 PE=3 SV=1
60.452 15468 pos. 1 - 477 [ 65, -10] tr|A0A6A7C5V0|A0A6A7C5V0_9PEZI 3-phytase OS=Piedraia hortae CBS 480.64 OX=1314780 GN=K470DRAFT_255409 PE=3 SV=1
60.464 15471 pos. 1 - 502 [ 65, -1] tr|A0A2I2EYJ4|A0A2I2EYJ4_9EURO Putative histidine acid phosphatase OS=Aspergillus candidus OX=41067 GN=BDW47DRAFT_121233 PE=4 SV=1
60.471 15473 pos. 1 - 509 [ 65, -12] tr|A0A4U0UM71|A0A4U0UM71_9PEZI 3-phytase OS=Friedmanniomyces endolithicus OX=329885 GN=B0A54_11595 PE=3 SV=1
60.781 15554 pos. 1 - 513 [ 65, -1] tr|A1D1C5|A1D1C5_NEOFI Histidine acid phosphatase, putative OS=Neosartorya fischeri (strain ATCC 1020 / DSM 3700 / CBS 544.65 / FGSC A1164 / JCM 1740 / NRRL 181 / WB 181) OX=331117 GN=NFIA_008960 PE=4 SV=1
60.887 15582 pos. 1 - 522 [ 65, -11] tr|E9D3S0|E9D3S0_COCPS Acid phosphatase OS=Coccidioides posadasii (strain RMSCC 757 / Silveira) OX=443226 GN=CPSG_04259 PE=4 SV=1
60.899 15585 pos. 1 - 522 [ 65, -11] tr|J3KAH4|J3KAH4_COCIM Acid phosphatase OS=Coccidioides immitis (strain RS) OX=246410 GN=CIMG_03046 PE=4 SV=2
61.082 15633 pos. 1 - 476 [ 65, -8] tr|A0A6G1LM53|A0A6G1LM53_9PEZI 3-phytase OS=Teratosphaeria nubilosa OX=161662 GN=EJ03DRAFT_72808 PE=3 SV=1
61.105 15639 pos. 1 - 496 [ 65, -11] tr|A0A168AK31|A0A168AK31_9EURO Acid phosphatase OS=Ascosphaera apis ARSEF 7405 OX=392613 GN=AAP_02119 PE=4 SV=1
61.120 15643 pos. 1 - 499 [ 65, -1] tr|A0A0S7E518|A0A0S7E518_9EURO Probable acid phosphatase SPBC4.06 OS=Aspergillus lentulus OX=293939 GN=ALT_7653 PE=4 SV=1
61.143 15649 pos. 1 - 499 [ 65, -11] tr|A0A6A7AU54|A0A6A7AU54_9PLEO Histidine acid phosphatase-like protein OS=Plenodomus tracheiphilus IPT5 OX=1408161 GN=T440DRAFT_493230 PE=4 SV=1
61.162 15654 pos. 1 - 526 [ 65, -1] tr|A0A0L1IKD3|A0A0L1IKD3_ASPNO Histidine acid phosphatase OS=Aspergillus nomiae NRRL 13137 OX=1509407 GN=ANOM_011369 PE=4 SV=1
61.338 15700 pos. 2 - 510 [ 67, -11] tr|G3JQ54|G3JQ54_CORMM 3-phytase OS=Cordyceps militaris (strain CM01) OX=983644 GN=CCM_07556 PE=3 SV=1
61.399 15716 pos. 1 - 526 [ 65, -1] tr|A0A7U2MQR5|A0A7U2MQR5_ASPFL Histidine acid phosphatase OS=Aspergillus flavus OX=5059 GN=F9C07_1069915 PE=4 SV=1
61.441 15727 pos. 2 - 508 [ 67, -11] tr|A0A2H4SW31|A0A2H4SW31_CORMI 3-phytase OS=Cordyceps militaris OX=73501 GN=A9K55_000243 PE=3 SV=1
61.468 15734 pos. 1 - 523 [ 65, -1] tr|A0A0U5CRF7|A0A0U5CRF7_ASPCI Putative Histidine acid phosphatase OS=Aspergillus calidoustus OX=454130 GN=ASPCAL09190 PE=4 SV=1
61.475 15736 pos. 2 - 505 [ 67, -11] tr|A0A168CAC0|A0A168CAC0_CORFA 3-phytase OS=Cordyceps fumosorosea (strain ARSEF 2679) OX=1081104 GN=ISF_01698 PE=3 SV=1
61.513 15746 pos. 1 - 525 [ 65, -1] tr|A0A5N6WGD4|A0A5N6WGD4_9EURO Histidine acid phosphatase OS=Aspergillus transmontanensis OX=1034304 GN=BDV41DRAFT_522246 PE=4 SV=1
61.540 15753 pos. 1 - 529 [ 65, -11] tr|A0A8H8TYG4|A0A8H8TYG4_9HELO Putative acid phosphatase OS=Lachnellula hyalina OX=1316788 GN=SPBC4.06_0 PE=4 SV=1
61.571 15761 pos. 1 - 521 [ 65, -11] tr|F0UF89|F0UF89_AJEC8 Acid phosphatase OS=Ajellomyces capsulatus (strain H88) OX=544711 GN=HCEG_03316 PE=4 SV=1
61.586 15765 pos. 1 - 521 [ 65, -11] tr|A0A8H7Z097|A0A8H7Z097_AJECA Acid phosphatase OS=Histoplasma capsulatum G217B OX=447094 GN=I7I48_00132 PE=4 SV=1
61.597 15768 pos. 1 - 521 [ 65, -11] tr|A0A179TZK8|A0A179TZK8_AJEDR Acid phosphatase OS=Ajellomyces dermatitidis (strain ER-3 / ATCC MYA-2586) OX=559297 GN=BDCG_04749 PE=4 SV=1
61.597 15768 pos. 1 - 521 [ 65, -11] tr|A0A179UYU1|A0A179UYU1_BLAGS Acid phosphatase OS=Blastomyces gilchristii (strain SLH14081) OX=559298 GN=BDBG_07587 PE=4 SV=1
61.597 15768 pos. 1 - 521 [ 65, -11] tr|T5C0Y3|T5C0Y3_AJEDE Acid phosphatase OS=Blastomyces dermatitidis ATCC 26199 OX=447095 GN=BDFG_03466 PE=4 SV=1
61.613 15772 pos. 1 - 521 [ 65, -11] tr|F2TBH9|F2TBH9_AJEDA Acid phosphatase OS=Ajellomyces dermatitidis (strain ATCC 18188 / CBS 674.68) OX=653446 GN=BDDG_03507 PE=4 SV=2
61.624 15775 pos. 1 - 521 [ 65, -11] tr|C6HNC0|C6HNC0_AJECH Acid phosphatase OS=Ajellomyces capsulatus (strain H143) OX=544712 GN=HCDG_07701 PE=4 SV=1
61.639 15779 pos. 1 - 511 [ 65, -8] tr|A0A4V6WL12|A0A4V6WL12_9PEZI 3-phytase OS=Friedmanniomyces simplex OX=329884 GN=B0A55_07342 PE=3 SV=1
61.658 15784 pos. 1 - 521 [ 65, -11] tr|A0A8H7YAQ4|A0A8H7YAQ4_AJECA Acid phosphatase OS=Ajellomyces capsulatus OX=5037 GN=I7I52_12608 PE=4 SV=1
61.685 15791 pos. 1 - 518 [ 65, -1] tr|C8VUG6|C8VUG6_EMENI Acid phosphatase, putative (AFU_orthologue AFUA_1G16480) OS=Emericella nidulans (strain FGSC A4 / ATCC 38163 / CBS 112.46 / NRRL 194 / M139) OX=227321 GN=ANIA_00952 PE=4 SV=1
61.746 15807 pos. 1 - 529 [ 65, -11] tr|A0A8H8UEH6|A0A8H8UEH6_9HELO Putative acid phosphatase OS=Lachnellula subtilissima OX=602034 GN=SPBC4.06_0 PE=4 SV=1
61.773 15814 pos. 1 - 458 [ 65, -48] tr|A0A8H4ILD9|A0A8H4ILD9_9PEZI Putative histidine acid phosphatase protein OS=Botryosphaeria dothidea OX=55169 GN=GTA08_BOTSDO11390 PE=4 SV=1
61.792 15819 pos. 1 - 452 [ 65, -11] tr|A0A365MXJ9|A0A365MXJ9_GIBIN 3-phytase OS=Gibberella intermedia OX=948311 GN=FPRO05_13805 PE=3 SV=1
61.891 15845 pos. 50 - 572 [ 65, -1] tr|A0A2I2FVG6|A0A2I2FVG6_9EURO Histidine acid phosphatase OS=Aspergillus steynii IBT 23096 OX=1392250 GN=P170DRAFT_289519 PE=4 SV=1
62.040 15884 pos. 1 - 496 [ 22, -18] tr|A0A3N4HXT7|A0A3N4HXT7_ASCIM 3-phytase OS=Ascobolus immersus RN42 OX=1160509 GN=BJ508DRAFT_328981 PE=3 SV=1
62.071 15892 pos. 1 - 517 [ 65, -1] tr|A0A395HCD6|A0A395HCD6_9EURO Histidine acid phosphatase OS=Aspergillus ibericus CBS 121593 OX=1448316 GN=BO80DRAFT_373008 PE=4 SV=1
62.097 15899 pos. 2 - 525 [ 67, -11] tr|A0A545UPP0|A0A545UPP0_9HYPO 3-phytase OS=Cordyceps javanica OX=43265 GN=IF1G_09936 PE=3 SV=1
62.151 15913 pos. 84 - 602 [ 65, -1] tr|A0A401L460|A0A401L460_ASPAW Probable acid phosphatase SPBC4.06 OS=Aspergillus awamori OX=105351 GN=AAWM_09175 PE=4 SV=1
62.265 15943 pos. 1 - 485 [ 65, -8] tr|A0A2D3V8K6|A0A2D3V8K6_9PEZI 3-phytase OS=Ramularia collo-cygni OX=112498 GN=RCC_04769 PE=3 SV=1
62.311 15955 pos. 2 - 516 [ 67, -11] tr|A0A0A2VGX9|A0A0A2VGX9_BEABA 3-phytase OS=Beauveria bassiana D1-5 OX=1245745 GN=BBAD15_g9346 PE=3 SV=1
62.365 15969 pos. 1 - 499 [ 65, -11] tr|A0A084G5P1|A0A084G5P1_PSEDA 3-phytase OS=Pseudallescheria apiosperma OX=563466 GN=SAPIO_CDS5909 PE=3 SV=1
62.418 15983 pos. 2 - 516 [ 67, -11] tr|J4KQH2|J4KQH2_BEAB2 3-phytase OS=Beauveria bassiana (strain ARSEF 2860) OX=655819 GN=BBA_02234 PE=3 SV=1
62.433 15987 pos. 1 - 508 [ 65, -1] tr|A0A8H3RLN4|A0A8H3RLN4_9EURO Histidine acid phosphatase, putative OS=Aspergillus udagawae OX=91492 GN=IFM51744_01506 PE=4 SV=1
62.437 15988 pos. 2 - 519 [ 67, -11] tr|A0A2S7XYP8|A0A2S7XYP8_BEABA 3-phytase OS=Beauveria bassiana OX=176275 GN=BB8028_0001g10970 PE=3 SV=1
62.487 16001 pos. 1 - 517 [ 65, -1] tr|A0A317XCC5|A0A317XCC5_9EURO Histidine acid phosphatase OS=Aspergillus sclerotioniger CBS 115572 OX=1450535 GN=BO94DRAFT_531260 PE=4 SV=1
62.502 16005 pos. 1 - 508 [ 65, -1] tr|A0A8H3RQS8|A0A8H3RQS8_9EURO Histidine acid phosphatase, putative OS=Aspergillus udagawae OX=91492 GN=IFM46972_04812 PE=4 SV=1
62.533 16013 pos. 1 - 518 [ 65, -11] tr|A0A178FBJ1|A0A178FBJ1_TRIVO Acid phosphatase OS=Trichophyton violaceum OX=34388 GN=A7D00_7323 PE=4 SV=1
62.552 16018 pos. 1 - 508 [ 65, -1] tr|A0A8H3NHC0|A0A8H3NHC0_9EURO Histidine acid phosphatase, putative OS=Aspergillus lentulus OX=293939 GN=IFM58399_02992 PE=4 SV=1
62.674 16050 pos. 1 - 497 [ 65, -10] tr|A0A6J3MGW8|A0A6J3MGW8_9PEZI 3-phytase OS=Dissoconium aciculare CBS 342.82 OX=1314786 GN=K489DRAFT_366304 PE=3 SV=1
62.712 16060 pos. 1 - 505 [ 65, -1] tr|A0A2I1DH65|A0A2I1DH65_9EURO Putative histidine acid phosphatase OS=Aspergillus campestris IBT 28561 OX=1392248 GN=P168DRAFT_324220 PE=4 SV=1
62.781 16078 pos. 1 - 509 [ 65, -10] tr|A0A3M6XNR6|A0A3M6XNR6_HORWE 3-phytase OS=Hortaea werneckii OX=91943 GN=D0866_08237 PE=3 SV=1
62.784 16079 pos. 1 - 508 [ 65, -1] tr|A0A8G1RVS6|A0A8G1RVS6_9EURO Putative histidine acid phosphatase OS=Aspergillus fijiensis CBS 313.89 OX=1448319 GN=BO72DRAFT_447117 PE=4 SV=1
62.895 16108 pos. 1 - 492 [ 65, -12] tr|A0A2I0S9R6|A0A2I0S9R6_9PEZI 3-phytase OS=Cercospora zeina OX=348901 GN=BST61_czeina2g002200 PE=3 SV=1
62.998 16135 pos. 1 - 508 [ 65, -11] tr|A0A1V8SB07|A0A1V8SB07_9PEZI 3-phytase OS=Rachicladosporium antarcticum OX=1507870 GN=B0A48_17694 PE=3 SV=1
63.078 16156 pos. 1 - 503 [ 65, -11] tr|A0A6A6PMG7|A0A6A6PMG7_9PEZI 3-phytase OS=Neohortaea acidophila OX=245834 GN=BDY17DRAFT_302496 PE=3 SV=1
63.078 16156 pos. 1 - 508 [ 65, -1] tr|A0A2V5HZU5|A0A2V5HZU5_9EURO Putative histidine acid phosphatase OS=Aspergillus indologenus CBS 114.80 OX=1450541 GN=BP00DRAFT_374106 PE=4 SV=1
63.094 16160 pos. 2 - 503 [ 67, -11] tr|A0A168GFE6|A0A168GFE6_CORDF 3-phytase OS=Akanthomyces lecanii RCEF 1005 OX=1081108 GN=LEL_06101 PE=3 SV=1
63.128 16169 pos. 1 - 508 [ 65, -1] tr|A0A319BU26|A0A319BU26_9EURO Putative histidine acid phosphatase OS=Aspergillus uvarum CBS 121591 OX=1448315 GN=BO82DRAFT_359469 PE=4 SV=1
63.189 16185 pos. 1 - 523 [ 65, -11] tr|B6QC58|B6QC58_TALMQ Acid phosphatase, putative OS=Talaromyces marneffei (strain ATCC 18224 / CBS 334.59 / QM 7333) OX=441960 GN=PMAA_066560 PE=4 SV=1
63.193 16186 pos. 1 - 510 [ 65, -1] tr|A0A2J5I991|A0A2J5I991_9EURO Putative histidine acid phosphatase OS=Aspergillus taichungensis OX=482145 GN=BDW42DRAFT_158162 PE=4 SV=1
63.216 16192 pos. 1 - 508 [ 65, -11] tr|A0A1V8T3W6|A0A1V8T3W6_9PEZI 3-phytase OS=Rachicladosporium antarcticum OX=1507870 GN=B0A48_09957 PE=3 SV=1
63.273 16207 pos. 1 - 528 [ 65, -1] tr|A0A443HYI6|A0A443HYI6_BYSSP Histidine acid phosphatase OS=Byssochlamys spectabilis OX=264951 GN=C8Q69DRAFT_461500 PE=4 SV=1
63.346 16226 pos. 1 - 464 [ 65, -48] tr|A0A1B5L7P9|A0A1B5L7P9_USTVR 3-phytase OS=Ustilaginoidea virens OX=1159556 GN=UVI_02047700 PE=3 SV=1
63.365 16231 pos. 1 - 509 [ 65, -10] tr|A0A3M7D197|A0A3M7D197_HORWE 3-phytase OS=Hortaea werneckii OX=91943 GN=D0865_02838 PE=3 SV=1
63.380 16235 pos. 1 - 494 [ 65, -11] tr|A0A6H0XN50|A0A6H0XN50_9PEZI 3-phytase OS=Peltaster fructicola OX=286661 GN=AMS68_001699 PE=3 SV=1
63.437 16250 pos. 1 - 509 [ 65, -10] tr|A0A3M7BFA2|A0A3M7BFA2_HORWE 3-phytase OS=Hortaea werneckii OX=91943 GN=D0866_02640 PE=3 SV=1
63.494 16265 pos. 1 - 528 [ 33, -11] tr|A0A2N3ND03|A0A2N3ND03_9PEZI 3-phytase OS=Lomentospora prolificans OX=41688 GN=jhhlp_002071 PE=3 SV=1
63.552 16280 pos. 1 - 509 [ 65, -10] tr|A0A3M7D3W2|A0A3M7D3W2_HORWE 3-phytase OS=Hortaea werneckii OX=91943 GN=D0865_02321 PE=3 SV=1
63.559 16282 pos. 1 - 508 [ 65, -10] tr|A0A3M7DUA8|A0A3M7DUA8_HORWE 3-phytase OS=Hortaea werneckii OX=91943 GN=D0863_07446 PE=3 SV=1
63.609 16295 pos. 1 - 509 [ 65, -10] tr|A0A3M7GWI7|A0A3M7GWI7_HORWE 3-phytase OS=Hortaea werneckii OX=91943 GN=D0862_05126 PE=3 SV=1
63.628 16300 pos. 1 - 503 [ 65, -11] tr|A0A0G2IG63|A0A0G2IG63_9PEZI 3-phytase OS=Diaporthe ampelina OX=1214573 GN=UCDDA912_g00626 PE=3 SV=1
63.662 16309 pos. 1 - 492 [ 65, -12] tr|A0A6A6FSE5|A0A6A6FSE5_9PEZI 3-phytase OS=Cercospora zeae-maydis SCOH1-5 OX=717836 GN=CERZMDRAFT_33758 PE=3 SV=1
63.716 16323 pos. 1 - 504 [ 65, -11] tr|A0A2P5I2X2|A0A2P5I2X2_9PEZI Histidine acid phosphatase OS=Diaporthe helianthi OX=158607 GN=DHEL01_v204760 PE=4 SV=1
63.716 16323 pos. 1 - 509 [ 65, -11] tr|M2N0Y4|M2N0Y4_BAUPA 3-phytase OS=Baudoinia panamericana (strain UAMH 10762) OX=717646 GN=BAUCODRAFT_284402 PE=3 SV=1
63.720 16324 pos. 1 - 509 [ 65, -10] tr|A0A3M6ZFW4|A0A3M6ZFW4_HORWE 3-phytase OS=Hortaea werneckii OX=91943 GN=D0868_01612 PE=3 SV=1
63.819 16350 pos. 1 - 509 [ 65, -10] tr|A0A3M7D4D9|A0A3M7D4D9_HORWE 3-phytase OS=Hortaea werneckii OX=91943 GN=D0864_13261 PE=3 SV=1
63.857 16360 pos. 1 - 508 [ 65, -11] tr|A0A1V8UD98|A0A1V8UD98_9PEZI 3-phytase OS=Rachicladosporium sp. CCFEE 5018 OX=1974281 GN=B0A51_12072 PE=3 SV=1
63.857 16360 pos. 1 - 509 [ 65, -10] tr|A0A1Z5T484|A0A1Z5T484_HORWE 3-phytase OS=Hortaea werneckii EXF-2000 OX=1157616 GN=BTJ68_10950 PE=3 SV=1
63.857 16360 pos. 1 - 509 [ 65, -10] tr|A0A3M7F600|A0A3M7F600_HORWE 3-phytase OS=Hortaea werneckii OX=91943 GN=D0861_07072 PE=3 SV=1
63.857 16360 pos. 1 - 509 [ 65, -10] tr|A0A3M7J1X7|A0A3M7J1X7_HORWE 3-phytase OS=Hortaea werneckii OX=91943 GN=D0859_04083 PE=3 SV=1
64.029 16405 pos. 1 - 502 [ 65, -12] tr|N1J828|N1J828_BLUG1 3-phytase OS=Blumeria graminis f. sp. hordei (strain DH14) OX=546991 GN=BGHDH14_bgh04587 PE=3 SV=1
64.036 16407 pos. 1 - 509 [ 65, -10] tr|A0A3M7JAV1|A0A3M7JAV1_HORWE 3-phytase OS=Hortaea werneckii OX=91943 GN=D0859_00969 PE=3 SV=1
64.078 16418 pos. 1 - 509 [ 65, -10] tr|A0A3M7GJK3|A0A3M7GJK3_HORWE 3-phytase OS=Hortaea werneckii OX=91943 GN=D0860_07697 PE=3 SV=1
64.090 16421 pos. 1 - 509 [ 65, -10] tr|A0A3M7DIV0|A0A3M7DIV0_HORWE 3-phytase OS=Hortaea werneckii OX=91943 GN=D0864_12392 PE=3 SV=1
64.113 16427 pos. 25 - 533 [ 65, -10] tr|A0A3M7E548|A0A3M7E548_HORWE 3-phytase OS=Hortaea werneckii OX=91943 GN=D0862_14603 PE=3 SV=1
64.181 16445 pos. 1 - 506 [ 65, -11] tr|A0A150UXP8|A0A150UXP8_9PEZI 3-phytase OS=Acidomyces richmondensis BFW OX=766039 GN=M433DRAFT_72880 PE=3 SV=1
64.216 16454 pos. 1 - 510 [ 65, -10] tr|A0A162Z7T3|A0A162Z7T3_DIDRA Acid phosphatase OS=Didymella rabiei OX=5454 GN=EKO05_006066 PE=4 SV=1
64.372 16495 pos. 1 - 496 [ 65, -12] tr|M3B5Q7|M3B5Q7_SPHMS 3-phytase OS=Sphaerulina musiva (strain SO2202) OX=692275 GN=SEPMUDRAFT_154027 PE=3 SV=1
64.617 16559 pos. 1 - 503 [ 65, -11] tr|A0A2K1QQL8|A0A2K1QQL8_9PEZI 3-phytase OS=Sphaceloma murrayae OX=2082308 GN=CAC42_7004 PE=3 SV=1
64.662 16571 pos. 1 - 501 [ 65, -8] tr|M3B9D0|M3B9D0_PSEFD 3-phytase OS=Pseudocercospora fijiensis (strain CIRAD86) OX=383855 GN=MYCFIDRAFT_150978 PE=3 SV=1
64.670 16573 pos. 1 - 485 [ 65, -11] tr|A0A6A6U108|A0A6A6U108_9PEZI 3-phytase OS=Microthyrium microscopicum OX=703497 GN=BT63DRAFT_482518 PE=3 SV=1
64.731 16589 pos. 1 - 517 [ 65, -12] tr|A0A383UXG6|A0A383UXG6_BLUHO 3-phytase OS=Blumeria hordei OX=2867405 GN=BLGHR1_15255 PE=3 SV=1
64.758 16596 pos. 1 - 500 [ 65, -8] tr|N1PZY4|N1PZY4_DOTSN 3-phytase OS=Dothistroma septosporum (strain NZE10 / CBS 128990) OX=675120 GN=DOTSEDRAFT_123222 PE=3 SV=1
64.876 16627 pos. 1 - 592 [ 65, -6] tr|A0A1C1CN57|A0A1C1CN57_9EURO 3-phytase OS=Cladophialophora carrionii OX=86049 GN=CLCR_06836 PE=3 SV=1
64.888 16630 pos. 1 - 492 [ 65, -12] tr|A0A2S6C689|A0A2S6C689_9PEZI 3-phytase OS=Cercospora berteroae OX=357750 GN=CBER1_05698 PE=3 SV=1
64.895 16632 pos. 1 - 534 [ 65, -11] tr|A0A423VVD7|A0A423VVD7_9PEZI 3-phytase OS=Cytospora leucostoma OX=1230097 GN=VPNG_09471 PE=3 SV=1
64.926 16640 pos. 1 - 451 [ 65, -48] tr|A0A2C5YY08|A0A2C5YY08_9HYPO 3-phytase OS=Ophiocordyceps australis OX=1399860 GN=CDD82_6270 PE=3 SV=1
65.071 16678 pos. 1 - 493 [ 65, -11] tr|L2G0D9|L2G0D9_COLFN 3-phytase OS=Colletotrichum fructicola (strain Nara gc5) OX=1213859 GN=CGGC5_8419 PE=3 SV=1
65.162 16702 pos. 1 - 504 [ 65, -11] tr|A0A2P7ZMH5|A0A2P7ZMH5_9PEZI 3-phytase OS=Elsinoe australis OX=40998 GN=B9Z65_8202 PE=3 SV=1
65.300 16738 pos. 1 - 511 [ 65, -11] tr|A0A439DDG1|A0A439DDG1_9PEZI 3-phytase OS=Xylaria grammica OX=363999 GN=EKO27_g2724 PE=3 SV=1
65.372 16757 pos. 1 - 524 [ 65, -1] tr|X0JVM8|X0JVM8_FUSC4 3-phytase OS=Fusarium odoratissimum NRRL 54006 OX=1089451 GN=FOIG_05244 PE=3 SV=1
65.391 16762 pos. 1 - 488 [ 65, -38] tr|A0A0D2AF07|A0A0D2AF07_9PEZI 3-phytase OS=Verruconis gallopava OX=253628 GN=PV09_04171 PE=3 SV=1
65.395 16763 pos. 1 - 525 [ 65, -1] tr|X0A1W1|X0A1W1_FUSOX 3-phytase OS=Fusarium oxysporum f. sp. melonis 26406 OX=1089452 GN=FOMG_08291 PE=3 SV=1
65.495 16789 pos. 1 - 586 [ 65, -1] tr|A0A5N5NRC9|A0A5N5NRC9_9PEZI 3-phytase OS=Coniochaeta sp. 2T2.1 OX=1571157 GN=GE09DRAFT_693105 PE=3 SV=1
65.540 16801 pos. 1 - 549 [ 65, -10] tr|A0A0G2GKE3|A0A0G2GKE3_9EURO Putative acid phosphatase OS=Phaeomoniella chlamydospora OX=158046 GN=UCRPC4_g02776 PE=4 SV=1
65.601 16817 pos. 1 - 499 [ 65, -5] tr|A0A2G5I1L1|A0A2G5I1L1_CERBT 3-phytase OS=Cercospora beticola OX=122368 GN=CB0940_02635 PE=3 SV=1
65.636 16826 pos. 1 - 511 [ 65, -9] tr|A0A0G2EBT9|A0A0G2EBT9_9PEZI Putative acid phosphatase OS=Diplodia seriata OX=420778 GN=BK809_0001153 PE=4 SV=1
65.685 16839 pos. 1 - 480 [ 65, -48] tr|A0A4Z1JEV5|A0A4Z1JEV5_9HELO 3-phytase OS=Botryotinia narcissicola OX=278944 GN=BOTNAR_0040g00020 PE=3 SV=1
65.727 16850 pos. 1 - 558 [ 65, -1] tr|A0A0N1P1M1|A0A0N1P1M1_9EURO 3-phytase OS=Phialophora attinorum OX=1664694 GN=AB675_6495 PE=3 SV=1
65.735 16852 pos. 1 - 501 [ 65, -8] tr|A0A1X7RKZ5|A0A1X7RKZ5_ZYMTR 3-phytase OS=Zymoseptoria tritici ST99CH_3D7 OX=1276538 GN=ZT3D7_G3227 PE=3 SV=1
65.735 16852 pos. 1 - 501 [ 65, -8] tr|A0A2H1FZA4|A0A2H1FZA4_ZYMTR 3-phytase OS=Zymoseptoria tritici ST99CH_1E4 OX=1276532 GN=ZT1E4_G3240 PE=3 SV=1
65.792 16867 pos. 1 - 560 [ 65, -6] tr|A0A438NAT4|A0A438NAT4_EXOME 3-phytase OS=Exophiala mesophila OX=212818 GN=B0A52_04154 PE=3 SV=1
65.811 16872 pos. 1 - 503 [ 65, -11] tr|A0A6A6FZ31|A0A6A6FZ31_9PEZI 3-phytase OS=Elsinoe ampelina OX=302913 GN=BDZ85DRAFT_270086 PE=3 SV=1
65.834 16878 pos. 1 - 501 [ 65, -8] tr|A0A0F4GNH0|A0A0F4GNH0_9PEZI 3-phytase OS=Zymoseptoria brevis OX=1047168 GN=TI39_contig380g00003 PE=3 SV=1
65.846 16881 pos. 1 - 510 [ 65, -11] tr|S3D608|S3D608_OPHP1 3-phytase OS=Ophiostoma piceae (strain UAMH 11346) OX=1262450 GN=F503_04412 PE=3 SV=1
65.849 16882 pos. 1 - 521 [ 65, -11] tr|F0XGZ9|F0XGZ9_GROCL 3-phytase OS=Grosmannia clavigera (strain kw1407 / UAMH 11150) OX=655863 GN=CMQ_3141 PE=3 SV=1
65.857 16884 pos. 1 - 501 [ 65, -8] tr|A0A1Y6LGZ6|A0A1Y6LGZ6_ZYMTR 3-phytase OS=Zymoseptoria tritici ST99CH_1A5 OX=1276529 GN=ZT1A5_G3209 PE=3 SV=1
65.907 16897 pos. 1 - 560 [ 65, -6] tr|A0A0D1Y4W8|A0A0D1Y4W8_EXOME 3-phytase OS=Exophiala mesophila OX=212818 GN=PV10_03337 PE=3 SV=1
65.979 16916 pos. 1 - 507 [ 65, -4] tr|A0A6A6C1R6|A0A6A6C1R6_9PEZI 3-phytase OS=Zasmidium cellare ATCC 36951 OX=1080233 GN=M409DRAFT_28556 PE=3 SV=1
65.987 16918 pos. 1 - 501 [ 65, -8] tr|F9X373|F9X373_ZYMTI 3-phytase OS=Zymoseptoria tritici (strain CBS 115943 / IPO323) OX=336722 GN=MYCGRDRAFT_68972 PE=3 SV=1
66.029 16929 pos. 1 - 502 [ 65, -8] tr|A0A139IS08|A0A139IS08_9PEZI 3-phytase OS=Pseudocercospora musae OX=113226 GN=AC579_5699 PE=3 SV=1
66.182 16969 pos. 1 - 483 [ 65, -11] tr|A0A090CU53|A0A090CU53_PODAN 3-phytase OS=Podospora anserina (strain S / ATCC MYA-4624 / DSM 980 / FGSC 10383) OX=515849 PE=3 SV=1
66.212 16977 pos. 1 - 484 [ 65, -11] tr|A0A0A1TGC0|A0A0A1TGC0_9HYPO 3-phytase OS=Torrubiella hemipterigena OX=1531966 GN=VHEMI09425 PE=3 SV=1
66.422 17032 pos. 1 - 483 [ 65, -11] tr|A0A447CLU1|A0A447CLU1_PODCO 3-phytase OS=Podospora comata OX=48703 GN=PODCO_709920 PE=3 SV=1
66.441 17037 pos. 1 - 500 [ 65, -10] tr|A0A8H6RFA1|A0A8H6RFA1_9PEZI Putative acid phosphatase SPBC4.06 OS=Pseudocercospora fuligena OX=685502 GN=HII31_08384 PE=4 SV=1
66.453 17040 pos. 1 - 570 [ 65, -6] tr|W9YTL0|W9YTL0_9EURO 3-phytase OS=Capronia epimyces CBS 606.96 OX=1182542 GN=A1O3_01148 PE=3 SV=1
66.468 17044 pos. 1 - 534 [ 65, -11] tr|A0A194VN60|A0A194VN60_9PEZI 3-phytase OS=Valsa mali OX=105487 GN=VM1G_00563 PE=3 SV=1
66.601 17079 pos. 1 - 540 [ 65, -22] tr|A0A072PNE2|A0A072PNE2_9EURO 3-phytase OS=Exophiala aquamarina CBS 119918 OX=1182545 GN=A1O9_07245 PE=3 SV=1
66.605 17080 pos. 1 - 545 [ 65, -11] tr|A0A167Y2L3|A0A167Y2L3_9PEZI 3-phytase OS=Sporothrix insectorum RCEF 264 OX=1081102 GN=SPI_02541 PE=3 SV=1
66.617 17083 pos. 1 - 543 [ 65, -11] tr|A0A194URN8|A0A194URN8_9PEZI 3-phytase OS=Valsa mali var. pyri OX=694573 GN=VP1G_01731 PE=3 SV=1
66.632 17087 pos. 1 - 595 [ 65, -6] tr|W9VDH9|W9VDH9_9EURO 3-phytase OS=Cladophialophora psammophila CBS 110553 OX=1182543 GN=A1O5_13119 PE=3 SV=1
66.640 17089 pos. 1 - 490 [ 65, -12] tr|A0A074XGN9|A0A074XGN9_AURPU 3-phytase OS=Aureobasidium pullulans EXF-150 OX=1043002 GN=M438DRAFT_300264 PE=3 SV=1
66.647 17091 pos. 1 - 514 [ 65, -10] tr|A0A6A5QJF0|A0A6A5QJF0_AMPQU 3-phytase OS=Ampelomyces quisqualis OX=50730 GN=BDU57DRAFT_452871 PE=3 SV=1
66.659 17094 pos. 1 - 589 [ 65, -6] tr|A0A0D2CMB6|A0A0D2CMB6_9EURO 3-phytase OS=Cladophialophora immunda OX=569365 GN=PV07_02873 PE=3 SV=1
66.697 17104 pos. 1 - 490 [ 65, -12] tr|A0A4S9X6D0|A0A4S9X6D0_AURPU 3-phytase OS=Aureobasidium pullulans OX=5580 GN=D6C82_00231 PE=3 SV=1
66.712 17108 pos. 1 - 490 [ 65, -12] tr|A0A074WWE6|A0A074WWE6_9PEZI 3-phytase OS=Aureobasidium namibiae CBS 147.97 OX=1043004 GN=M436DRAFT_35956 PE=3 SV=1
66.743 17116 pos. 1 - 490 [ 65, -12] tr|A0A4T0C4W8|A0A4T0C4W8_AURPU 3-phytase OS=Aureobasidium pullulans OX=5580 GN=D6C76_03222 PE=3 SV=1
66.769 17123 pos. 1 - 490 [ 65, -12] tr|A0A4S8YKN4|A0A4S8YKN4_AURPU 3-phytase OS=Aureobasidium pullulans OX=5580 GN=D6D22_00170 PE=3 SV=1
66.796 17130 pos. 1 - 490 [ 65, -12] tr|A0A4S9C4L5|A0A4S9C4L5_AURPU 3-phytase OS=Aureobasidium pullulans OX=5580 GN=D6D13_08915 PE=3 SV=1
66.804 17132 pos. 1 - 502 [ 65, -8] tr|A0A139HXR0|A0A139HXR0_9PEZI 3-phytase OS=Pseudocercospora eumusae OX=321146 GN=AC578_2427 PE=3 SV=1
66.811 17134 pos. 1 - 490 [ 65, -12] tr|A0A074W2M7|A0A074W2M7_9PEZI 3-phytase OS=Aureobasidium melanogenum CBS 110374 OX=1043003 GN=M437DRAFT_37765 PE=3 SV=1
66.819 17136 pos. 1 - 602 [ 65, -6] tr|A0A0D2FUQ2|A0A0D2FUQ2_9EURO 3-phytase OS=Phialophora americana OX=5601 GN=PV04_02542 PE=3 SV=1
66.846 17143 pos. 1 - 585 [ 65, -6] tr|A0A178DBR9|A0A178DBR9_9EURO 3-phytase OS=Fonsecaea nubica OX=856822 GN=AYO20_01823 PE=3 SV=1
66.853 17145 pos. 1 - 490 [ 65, -12] tr|A0A4V4KH74|A0A4V4KH74_AURPU 3-phytase OS=Aureobasidium pullulans OX=5580 GN=D6C95_00809 PE=3 SV=1
66.888 17154 pos. 1 - 564 [ 65, -12] tr|W9YN88|W9YN88_9EURO 3-phytase OS=Capronia coronata CBS 617.96 OX=1182541 GN=A1O1_04259 PE=3 SV=1
66.926 17164 pos. 1 - 490 [ 65, -12] tr|A0A4S9S6N3|A0A4S9S6N3_AURPU 3-phytase OS=Aureobasidium pullulans OX=5580 GN=D6C93_01595 PE=3 SV=1
66.926 17164 pos. 1 - 505 [ 65, -10] tr|A0A6S6V629|A0A6S6V629_9PLEO Histidine acid phosphatase OS=Pyrenophora teres f. maculata OX=97480 GN=PTMSG1_04164 PE=4 SV=1
66.926 17164 pos. 1 - 520 [ 65, -22] tr|A0A3M7MYT3|A0A3M7MYT3_9EURO 3-phytase (Fragment) OS=Chaetothyriales sp. CBS 132003 OX=2249419 GN=DV737_g3597 PE=3 SV=1
66.949 17170 pos. 1 - 503 [ 65, -10] tr|A0A168EY87|A0A168EY87_9HYPO 3-phytase OS=Moelleriella libera RCEF 2490 OX=1081109 GN=AAL_01840 PE=3 SV=1
66.953 17171 pos. 1 - 586 [ 65, -6] tr|A0A178ZZJ8|A0A178ZZJ8_9EURO 3-phytase OS=Fonsecaea erecta OX=1367422 GN=AYL99_00427 PE=3 SV=1
66.964 17174 pos. 1 - 512 [ 65, -22] tr|A0A3M7NIK5|A0A3M7NIK5_9EURO 3-phytase (Fragment) OS=Chaetothyriales sp. CBS 134916 OX=2249418 GN=DV736_g6210 PE=3 SV=1
66.983 17179 pos. 1 - 600 [ 65, -6] tr|A0A0D2L0D7|A0A0D2L0D7_9EURO 3-phytase OS=Fonsecaea multimorphosa CBS 102226 OX=1442371 GN=Z520_02573 PE=3 SV=1
66.983 17179 pos. 1 - 600 [ 65, -6] tr|A0A178CJ34|A0A178CJ34_9EURO 3-phytase OS=Fonsecaea multimorphosa OX=979981 GN=AYO22_02512 PE=3 SV=1
66.991 17181 pos. 1 - 490 [ 65, -12] tr|A0A4S9DE69|A0A4S9DE69_AURPU 3-phytase OS=Aureobasidium pullulans OX=5580 GN=D6D17_02184 PE=3 SV=1
67.014 17187 pos. 1 - 605 [ 65, -6] tr|V9CZ11|V9CZ11_9EURO 3-phytase OS=Cladophialophora carrionii CBS 160.54 OX=1279043 GN=G647_08869 PE=3 SV=1
67.029 17191 pos. 1 - 608 [ 65, -6] tr|W9WAB5|W9WAB5_9EURO 3-phytase OS=Cladophialophora yegresii CBS 114405 OX=1182544 GN=A1O7_02356 PE=3 SV=1
67.037 17193 pos. 1 - 564 [ 65, -7] tr|A0A0D1Z689|A0A0D1Z689_9EURO 3-phytase OS=Exophiala sideris OX=1016849 GN=PV11_04501 PE=3 SV=1
67.044 17195 pos. 1 - 582 [ 65, -6] tr|A0A177ETT3|A0A177ETT3_9EURO 3-phytase OS=Fonsecaea monophora OX=254056 GN=AYO21_10993 PE=3 SV=1
67.044 17195 pos. 1 - 585 [ 65, -6] tr|A0A0D2HKS9|A0A0D2HKS9_9EURO 3-phytase OS=Fonsecaea pedrosoi CBS 271.37 OX=1442368 GN=Z517_00477 PE=3 SV=1
67.044 17195 pos. 1 - 594 [ 65, -7] tr|A0A0D2HUB8|A0A0D2HUB8_XYLBA 3-phytase OS=Cladophialophora bantiana CBS 173.52 OX=1442370 GN=Z519_11245 PE=3 SV=1
67.094 17208 pos. 1 - 521 [ 65, -11] tr|A0A0F2M9V1|A0A0F2M9V1_SPOSC 3-phytase OS=Sporothrix schenckii 1099-18 OX=1397361 GN=SPSK_09048 PE=3 SV=1
67.094 17208 pos. 1 - 521 [ 65, -11] tr|U7PYD2|U7PYD2_SPOS1 3-phytase OS=Sporothrix schenckii (strain ATCC 58251 / de Perez 2211183) OX=1391915 GN=HMPREF1624_03113 PE=3 SV=1
67.094 17208 pos. 1 - 538 [ 65, -11] tr|A0A423W6A8|A0A423W6A8_9PEZI 3-phytase OS=Valsa sordida OX=252740 GN=VSDG_03822 PE=3 SV=1
67.132 17218 pos. 1 - 559 [ 65, -22] tr|A0A0D2EK91|A0A0D2EK91_9EURO 3-phytase OS=Exophiala xenobiotica OX=348802 GN=PV05_07346 PE=3 SV=1
67.216 17240 pos. 1 - 521 [ 65, -11] tr|A0A0C2J440|A0A0C2J440_9PEZI 3-phytase OS=Sporothrix brasiliensis 5110 OX=1398154 GN=SPBR_01599 PE=3 SV=1
67.231 17244 pos. 1 - 484 [ 65, -11] tr|A0A8H4Q9E0|A0A8H4Q9E0_9HYPO Acid phosphatase OS=Ophiocordyceps camponoti-floridani OX=2030778 GN=GQ602_001877 PE=4 SV=1
67.231 17244 pos. 1 - 512 [ 65, -12] tr|A0A6G1G0P8|A0A6G1G0P8_9PEZI 3-phytase OS=Eremomyces bilateralis CBS 781.70 OX=1392243 GN=P152DRAFT_418869 PE=3 SV=1
67.262 17252 pos. 1 - 547 [ 65, -21] tr|A0A0D2E7K8|A0A0D2E7K8_9EURO 3-phytase OS=Exophiala oligosperma OX=215243 GN=PV06_04869 PE=3 SV=1
67.315 17266 pos. 1 - 564 [ 65, -6] tr|H6C8L3|H6C8L3_EXODN 3-phytase OS=Exophiala dermatitidis (strain ATCC 34100 / CBS 525.76 / NIH/UT8656) OX=858893 GN=HMPREF1120_08402 PE=3 SV=1
67.350 17275 pos. 1 - 529 [ 65, -11] tr|A0A0C3C7Y9|A0A0C3C7Y9_9PEZI 3-phytase OS=Oidiodendron maius Zn OX=913774 GN=OIDMADRAFT_206995 PE=3 SV=1
67.376 17282 pos. 1 - 564 [ 65, -6] tr|A0A0D2FY57|A0A0D2FY57_9EURO 3-phytase OS=Rhinocladiella mackenziei CBS 650.93 OX=1442369 GN=Z518_01885 PE=3 SV=1
67.384 17284 pos. 1 - 533 [ 65, -11] tr|A0A423X8A0|A0A423X8A0_9PEZI 3-phytase OS=Valsa malicola OX=356882 GN=VMCG_00696 PE=3 SV=1
67.514 17318 pos. 1 - 572 [ 65, -10] tr|A0A7C8I0Z2|A0A7C8I0Z2_9PLEO 3-phytase OS=Massariosphaeria phaeospora OX=100035 GN=BDV95DRAFT_673042 PE=3 SV=1
67.518 17319 pos. 1 - 538 [ 65, -11] tr|A0A6A6PDK3|A0A6A6PDK3_9PEZI 3-phytase OS=Lineolata rhizophorae OX=578093 GN=BDY21DRAFT_330024 PE=3 SV=1
67.579 17335 pos. 1 - 545 [ 65, -22] tr|A0A0D2BIW8|A0A0D2BIW8_9EURO 3-phytase OS=Exophiala spinifera OX=91928 GN=PV08_03162 PE=3 SV=1
67.590 17338 pos. 1 - 500 [ 65, -12] tr|G0SHG8|G0SHG8_CHATD 3-phytase OS=Chaetomium thermophilum (strain DSM 1495 / CBS 144.50 / IMI 039719) OX=759272 GN=CTHT_0069970 PE=3 SV=1
67.659 17356 pos. 1 - 527 [ 65, -11] tr|A0A2T3A672|A0A2T3A672_9PEZI 3-phytase OS=Coniella lustricola OX=2025994 GN=BD289DRAFT_410539 PE=3 SV=1
67.670 17359 pos. 1 - 502 [ 65, -11] tr|A0A024S7T3|A0A024S7T3_HYPJR 3-phytase OS=Hypocrea jecorina (strain ATCC 56765 / BCRC 32924 / NRRL 11460 / Rut C-30) OX=1344414 GN=M419DRAFT_101519 PE=3 SV=1
67.670 17359 pos. 1 - 502 [ 65, -11] tr|G0RQA0|G0RQA0_HYPJQ 3-phytase OS=Hypocrea jecorina (strain QM6a) OX=431241 GN=TRIREDRAFT_22879 PE=3 SV=1
67.685 17363 pos. 1 - 535 [ 65, -11] tr|F7WAZ9|F7WAZ9_SORMK 3-phytase OS=Sordaria macrospora (strain ATCC MYA-333 / DSM 997 / K(L3346) / K-hell) OX=771870 GN=SMAC_08881 PE=3 SV=1
67.762 17383 pos. 1 - 501 [ 65, -10] tr|A0A6A6A1L9|A0A6A6A1L9_9PLEO 3-phytase OS=Dothidotthia symphoricarpi CBS 119687 OX=1392245 GN=P153DRAFT_350171 PE=3 SV=1
67.796 17392 pos. 1 - 486 [ 65, -11] tr|A0A2C5YZC8|A0A2C5YZC8_9HYPO 3-phytase OS=Ophiocordyceps camponoti-rufipedis OX=2004952 GN=CDD80_4124 PE=3 SV=1
67.800 17393 pos. 1 - 532 [ 65, -21] tr|W2SCY9|W2SCY9_9EURO 3-phytase OS=Cyphellophora europaea CBS 101466 OX=1220924 GN=HMPREF1541_00757 PE=3 SV=1
67.937 17429 pos. 1 - 537 [ 65, -11] tr|A0A0B0E4C7|A0A0B0E4C7_NEUCS 3-phytase OS=Neurospora crassa OX=5141 GN=GE21DRAFT_4087 PE=3 SV=1
67.937 17429 pos. 1 - 537 [ 65, -11] tr|Q7RYV9|Q7RYV9_NEUCR 3-phytase OS=Neurospora crassa (strain ATCC 24698 / 74-OR23-1A / CBS 708.71 / DSM 1257 / FGSC 987) OX=367110 GN=NCU06460 PE=3 SV=2
68.090 17469 pos. 1 - 536 [ 65, -11] tr|F8MKY2|F8MKY2_NEUT8 3-phytase OS=Neurospora tetrasperma (strain FGSC 2508 / ATCC MYA-4615 / P0657) OX=510951 GN=NEUTE1DRAFT_62466 PE=3 SV=1
68.090 17469 pos. 1 - 536 [ 65, -11] tr|G4UN92|G4UN92_NEUT9 3-phytase OS=Neurospora tetrasperma (strain FGSC 2509 / P0656) OX=510952 GN=NEUTE2DRAFT_90278 PE=3 SV=1
68.208 17500 pos. 1 - 487 [ 65, -11] tr|A0A2A9PB15|A0A2A9PB15_9HYPO 3-phytase OS=Ophiocordyceps unilateralis OX=268505 GN=XA68_14031 PE=3 SV=1
68.266 17515 pos. 1 - 542 [ 65, -8] tr|A0A136JB23|A0A136JB23_9PEZI 3-phytase OS=Microdochium bolleyi OX=196109 GN=Micbo1qcDRAFT_159313 PE=3 SV=1
68.273 17517 pos. 1 - 521 [ 65, -10] tr|A0A178B5Y1|A0A178B5Y1_9PLEO 3-phytase OS=Stagonospora sp. SRC1lsM3a OX=765868 GN=IQ06DRAFT_268578 PE=3 SV=1
68.346 17536 pos. 1 - 507 [ 65, -11] tr|A0A4P7NHW8|A0A4P7NHW8_MAGOR 3-phytase OS=Magnaporthe oryzae OX=318829 GN=PoMZ_08480 PE=3 SV=1
68.346 17536 pos. 1 - 507 [ 65, -11] tr|G4N858|G4N858_MAGO7 3-phytase OS=Magnaporthe oryzae (strain 70-15 / ATCC MYA-4617 / FGSC 8958) OX=242507 GN=MGG_06306 PE=3 SV=1
68.346 17536 pos. 1 - 507 [ 65, -11] tr|L7I425|L7I425_MAGOY 3-phytase OS=Magnaporthe oryzae (strain Y34) OX=1143189 GN=OOU_Y34scaffold00559g26 PE=3 SV=1
68.346 17536 pos. 1 - 507 [ 65, -11] tr|L7JGU7|L7JGU7_MAGOP 3-phytase OS=Magnaporthe oryzae (strain P131) OX=1143193 GN=OOW_P131scaffold00322g4 PE=3 SV=1
68.369 17542 pos. 1 - 509 [ 65, -11] tr|A0A369H8J4|A0A369H8J4_9HYPO 3-phytase OS=Ophiocordyceps camponoti-saundersi (nom. inval.) OX=2039874 GN=CP533_4580 PE=3 SV=1
68.376 17544 pos. 2 - 508 [ 67, -11] tr|A0A0M9VTM7|A0A0M9VTM7_9HYPO 3-phytase OS=Escovopsis weberi OX=150374 GN=ESCO_001203 PE=3 SV=1
68.495 17575 pos. 1 - 516 [ 65, -11] tr|G2R970|G2R970_THETT 3-phytase OS=Thermothielavioides terrestris (strain ATCC 38088 / NRRL 8126) OX=578455 GN=THITE_2119908 PE=3 SV=1
68.579 17597 pos. 1 - 521 [ 65, -11] tr|A0A366R7R2|A0A366R7R2_9HYPO 3-phytase OS=Fusarium coffeatum OX=231269 GN=FIESC28_08545 PE=3 SV=1
68.605 17604 pos. 1 - 519 [ 65, -10] tr|A0A6A7A574|A0A6A7A574_9PLEO 3-phytase OS=Ophiobolus disseminans OX=1469910 GN=CC86DRAFT_445003 PE=3 SV=1
68.632 17611 pos. 1 - 512 [ 65, -20] tr|R1EVB6|R1EVB6_BOTPV 3-phytase OS=Botryosphaeria parva (strain UCR-NP2) OX=1287680 GN=UCRNP2_1493 PE=3 SV=1
68.644 17614 pos. 1 - 506 [ 65, -11] tr|A0A6P8AR72|A0A6P8AR72_MAGGR 3-phytase OS=Magnaporthe grisea OX=148305 GN=PgNI_09940 PE=3 SV=1
68.644 17614 pos. 1 - 516 [ 65, -11] tr|A0A446BU13|A0A446BU13_9PEZI 3-phytase OS=Thermothielavioides terrestris OX=2587410 GN=TT172_LOCUS8400 PE=3 SV=1
68.674 17622 pos. 1 - 520 [ 65, -11] tr|A0A161TPB9|A0A161TPB9_XYLHT 3-phytase OS=Xylona heveae (strain CBS 132557 / TC161) OX=1328760 GN=L228DRAFT_244879 PE=3 SV=1
68.708 17631 pos. 1 - 525 [ 65, -10] tr|A0A6A5RJQ5|A0A6A5RJQ5_9PLEO 3-phytase OS=Didymella exigua CBS 183.55 OX=1150837 GN=M421DRAFT_422070 PE=3 SV=1
68.724 17635 pos. 1 - 532 [ 65, -10] tr|A0A1Y1ZTA0|A0A1Y1ZTA0_9PLEO 3-phytase OS=Clohesyomyces aquaticus OX=1231657 GN=BCR34DRAFT_562239 PE=3 SV=1
68.724 17635 pos. 1 - 537 [ 65, -11] tr|A0A367LI17|A0A367LI17_9HYPO 3-phytase OS=Ophiocordyceps polyrhachis-furcata BCC 54312 OX=1330021 GN=L249_7960 PE=3 SV=1
68.735 17638 pos. 1 - 529 [ 65, -11] tr|A0A369GMJ5|A0A369GMJ5_9HYPO 3-phytase OS=Ophiocordyceps camponoti-leonardi (nom. inval.) OX=2039875 GN=CP532_2044 PE=3 SV=1
68.735 17638 pos. 1 - 545 [ 65, -11] tr|A0A6A6JPF6|A0A6A6JPF6_9PLEO 3-phytase OS=Westerdykella ornata OX=318751 GN=EI97DRAFT_397769 PE=3 SV=1
68.766 17646 pos. 1 - 531 [ 65, -11] tr|A0A2S7NLL6|A0A2S7NLL6_9HELO 3-phytase OS=Rutstroemia sp. NJR-2017a BVV2 OX=2070413 GN=CJF31_00002763 PE=3 SV=1
68.766 17646 pos. 1 - 536 [ 65, -11] tr|A0A420Y8F8|A0A420Y8F8_9PEZI 3-phytase OS=Coniochaeta pulveracea OX=177199 GN=DL546_006516 PE=3 SV=1
68.777 17649 pos. 1 - 496 [ 65, -11] tr|A0A151GFI2|A0A151GFI2_9HYPO Acid phosphatase OS=Drechmeria coniospora OX=98403 GN=DCS_07809 PE=4 SV=1
68.811 17658 pos. 1 - 509 [ 65, -26] tr|A0A8H5X6J7|A0A8H5X6J7_9HYPO Acid phosphatase OS=Fusarium denticulatum OX=48507 GN=FDENT_4487 PE=4 SV=1
68.827 17662 pos. 1 - 510 [ 65, -26] tr|W7MQ26|W7MQ26_GIBM7 3-phytase OS=Gibberella moniliformis (strain M3125 / FGSC 7600) OX=334819 GN=FVEG_07084 PE=3 SV=1
68.895 17680 pos. 1 - 507 [ 65, -11] tr|A0A135UMX9|A0A135UMX9_9PEZI 3-phytase OS=Colletotrichum salicis OX=1209931 GN=CSAL01_05621 PE=3 SV=1
68.934 17690 pos. 1 - 516 [ 65, -12] tr|A0A7U2HUG5|A0A7U2HUG5_PHANO 3-phytase OS=Phaeosphaeria nodorum (strain SN15 / ATCC MYA-4574 / FGSC 10173) OX=321614 GN=JI435_024310 PE=3 SV=1
68.979 17702 pos. 1 - 519 [ 65, -11] tr|A0A5N5MUR0|A0A5N5MUR0_9PEZI 3-phytase OS=Coniochaeta sp. 2T2.1 OX=1571157 GN=GE09DRAFT_123127 PE=3 SV=1
68.983 17703 pos. 1 - 505 [ 65, -11] tr|A0A0C4DMW1|A0A0C4DMW1_MAGP6 3-phytase OS=Magnaporthiopsis poae (strain ATCC 64411 / 73-15) OX=644358 GN=MAPG_01126 PE=3 SV=1
69.010 17710 pos. 1 - 534 [ 65, -11] tr|R7Z7P0|R7Z7P0_CONA1 3-phytase OS=Coniosporium apollinis (strain CBS 100218) OX=1168221 GN=W97_09226 PE=3 SV=1
69.018 17712 pos. 1 - 537 [ 65, -10] tr|A0A1Y2LYY1|A0A1Y2LYY1_EPING 3-phytase OS=Epicoccum nigrum OX=105696 GN=B5807_06872 PE=3 SV=1
69.075 17727 pos. 1 - 516 [ 65, -11] tr|A0A6A6W4L8|A0A6A6W4L8_9PEZI 3-phytase OS=Pseudovirgaria hyperparasitica OX=470096 GN=EJ05DRAFT_466164 PE=3 SV=1
69.090 17731 pos. 1 - 542 [ 65, -11] tr|A0A6A6VI46|A0A6A6VI46_9PLEO 3-phytase OS=Sporormia fimetaria CBS 119925 OX=1340428 GN=M011DRAFT_484815 PE=3 SV=1
69.094 17732 pos. 1 - 522 [ 65, -10] tr|A0A6G1J0M1|A0A6G1J0M1_9PLEO 3-phytase OS=Lentithecium fluviatile CBS 122367 OX=1168545 GN=K458DRAFT_418723 PE=3 SV=1
69.105 17735 pos. 1 - 527 [ 65, -11] tr|A0A6A5WFF0|A0A6A5WFF0_9PLEO 3-phytase OS=Amniculicola lignicola CBS 123094 OX=1392246 GN=P154DRAFT_498699 PE=3 SV=1
69.109 17736 pos. 1 - 542 [ 65, -11] tr|A0A2H2ZXX4|A0A2H2ZXX4_TRIPA 3-phytase OS=Trichoderma parareesei OX=858221 GN=A9Z42_0088120 PE=3 SV=1
69.136 17743 pos. 1 - 508 [ 65, -11] tr|A0A010S6T1|A0A010S6T1_9PEZI 3-phytase OS=Colletotrichum fioriniae PJ7 OX=1445577 GN=CFIO01_08535 PE=3 SV=1
69.243 17771 pos. 1 - 542 [ 65, -12] tr|A0A3N2Q0V5|A0A3N2Q0V5_9PEZI 3-phytase OS=Sodiomyces alkalinus F11 OX=1314773 GN=SODALDRAFT_272209 PE=3 SV=1
69.250 17773 pos. 1 - 523 [ 65, -11] tr|A0A2T4GM95|A0A2T4GM95_FUSCU 3-phytase OS=Fusarium culmorum OX=5516 GN=FCULG_00000820 PE=3 SV=1
69.270 17778 pos. 1 - 505 [ 65, -11] tr|J3NR08|J3NR08_GAET3 3-phytase OS=Gaeumannomyces tritici (strain R3-111a-1) OX=644352 GN=20344171 PE=3 SV=1
69.315 17790 pos. 1 - 508 [ 65, -11] tr|A0A135S4C1|A0A135S4C1_9PEZI 3-phytase OS=Colletotrichum simmondsii OX=703756 GN=CSIM01_01367 PE=3 SV=1
69.331 17794 pos. 1 - 511 [ 65, -11] tr|Q2H6L2|Q2H6L2_CHAGB 3-phytase OS=Chaetomium globosum (strain ATCC 6205 / CBS 148.51 / DSM 1962 / NBRC 6347 / NRRL 1970) OX=306901 GN=CHGG_05703 PE=3 SV=1
69.357 17801 pos. 1 - 508 [ 65, -11] tr|A0A135SHQ2|A0A135SHQ2_9PEZI 3-phytase OS=Colletotrichum nymphaeae SA-01 OX=1460502 GN=CNYM01_13161 PE=3 SV=1
69.357 17801 pos. 1 - 536 [ 65, -11] tr|M7SLQ1|M7SLQ1_EUTLA 3-phytase OS=Eutypa lata (strain UCR-EL1) OX=1287681 GN=UCREL1_5680 PE=3 SV=1
69.369 17804 pos. 1 - 532 [ 65, -11] tr|A0A3D8SAL7|A0A3D8SAL7_9HELO 3-phytase OS=Coleophoma crateriformis OX=565419 GN=BP5796_04827 PE=3 SV=1
69.380 17807 pos. 1 - 522 [ 65, -11] tr|A0A094GMS5|A0A094GMS5_9PEZI 3-phytase OS=Pseudogymnoascus sp. VKM F-4517 (FW-2822) OX=1420911 GN=V498_02123 PE=3 SV=1
69.403 17813 pos. 1 - 523 [ 65, -11] tr|A0A2H3HTB2|A0A2H3HTB2_GIBZA 3-phytase OS=Gibberella zeae OX=5518 GN=FGRA07_01593 PE=3 SV=1
69.403 17813 pos. 1 - 523 [ 65, -11] tr|I1RN77|I1RN77_GIBZE 3-phytase OS=Gibberella zeae (strain ATCC MYA-4620 / CBS 123657 / FGSC 9075 / NRRL 31084 / PH-1) OX=229533 GN=FG05443.1 PE=3 SV=1
69.411 17815 pos. 1 - 521 [ 65, -11] tr|A0A395MP20|A0A395MP20_9HYPO 3-phytase OS=Fusarium flagelliforme OX=2675880 GN=FIE12Z_6053 PE=3 SV=1
69.418 17817 pos. 1 - 523 [ 65, -11] tr|A0A4Z1NPI2|A0A4Z1NPI2_9PEZI 3-phytase OS=Venturia nashicola OX=86259 GN=E6O75_ATG10561 PE=3 SV=1
69.426 17819 pos. 1 - 542 [ 65, -11] tr|A0A2T4BU62|A0A2T4BU62_TRILO 3-phytase OS=Trichoderma longibrachiatum ATCC 18648 OX=983965 GN=M440DRAFT_1084968 PE=3 SV=1
69.437 17822 pos. 1 - 520 [ 65, -11] tr|A0A218Z5P0|A0A218Z5P0_9HELO 3-phytase OS=Marssonina coronariae OX=503106 GN=B2J93_7385 PE=3 SV=1
69.464 17829 pos. 1 - 490 [ 65, -12] tr|A0A2C5XH89|A0A2C5XH89_9HYPO 3-phytase OS=Ophiocordyceps australis OX=1399860 GN=CDD81_6934 PE=3 SV=1
69.472 17831 pos. 1 - 523 [ 65, -11] tr|K3VND7|K3VND7_FUSPC 3-phytase OS=Fusarium pseudograminearum (strain CS3096) OX=1028729 GN=FPSE_03564 PE=3 SV=1
69.506 17840 pos. 1 - 529 [ 65, -11] tr|A0A370TY05|A0A370TY05_9HELO 3-phytase OS=Venustampulla echinocandica OX=2656787 GN=BP5553_00379 PE=3 SV=1
69.514 17842 pos. 1 - 530 [ 65, -11] tr|A0A5M8PCS5|A0A5M8PCS5_9LECA 3-phytase OS=Lasallia pustulata OX=136370 GN=FRX48_09627 PE=3 SV=1
69.529 17846 pos. 1 - 515 [ 65, -11] tr|A0A1E1KPA7|A0A1E1KPA7_9HELO 3-phytase OS=Rhynchosporium agropyri OX=914238 GN=RAG0_08144 PE=3 SV=1
69.533 17847 pos. 1 - 522 [ 65, -11] tr|A0A094C8T2|A0A094C8T2_9PEZI 3-phytase OS=Pseudogymnoascus sp. VKM F-4515 (FW-2607) OX=1420909 GN=V496_09423 PE=3 SV=1
69.541 17849 pos. 12 - 540 [ 65, -11] tr|A0A1B8G303|A0A1B8G303_9PEZI 3-phytase OS=Pseudogymnoascus sp. 03VT05 OX=1622148 GN=VE02_01265 PE=3 SV=1
69.563 17855 pos. 1 - 515 [ 65, -11] tr|A0A1E1LF03|A0A1E1LF03_9HELO 3-phytase OS=Rhynchosporium commune OX=914237 GN=RCO7_09839 PE=3 SV=1
69.571 17857 pos. 1 - 499 [ 65, -11] tr|G2QDS8|G2QDS8_MYCTT 3-phytase OS=Myceliophthora thermophila (strain ATCC 42464 / BCRC 31852 / DSM 1799) OX=573729 GN=MYCTH_2303799 PE=3 SV=1
69.594 17863 pos. 1 - 532 [ 65, -11] tr|A0A3D8RBA3|A0A3D8RBA3_9HELO 3-phytase OS=Coleophoma cylindrospora OX=1849047 GN=BP6252_07724 PE=3 SV=1
69.598 17864 pos. 1 - 523 [ 65, -11] tr|A0A507BEQ3|A0A507BEQ3_9PEZI 3-phytase OS=Phialemoniopsis curvata OX=1093900 GN=E0L32_011954 PE=3 SV=1
69.617 17869 pos. 1 - 523 [ 65, -11] tr|A0A1B8AKG7|A0A1B8AKG7_FUSPO 3-phytase OS=Fusarium poae OX=36050 GN=FPOA_07409 PE=3 SV=1
69.663 17881 pos. 1 - 523 [ 65, -11] tr|A0A7S8E1W4|A0A7S8E1W4_FUSPS 3-phytase OS=Fusarium pseudograminearum OX=101028 GN=HYE68_009540 PE=3 SV=1
69.682 17886 pos. 1 - 474 [ 65, -11] tr|A0A0B2WX62|A0A0B2WX62_METAS 3-phytase OS=Metarhizium album (strain ARSEF 1941) OX=1081103 GN=MAM_01590 PE=3 SV=1
69.705 17892 pos. 1 - 535 [ 65, -11] tr|A0A4V3HXF6|A0A4V3HXF6_COLTR 3-phytase OS=Colletotrichum trifolii OX=5466 GN=CTRI78_v000698 PE=3 SV=1
69.712 17894 pos. 1 - 508 [ 65, -11] tr|A0A3E2HR01|A0A3E2HR01_SCYLI 3-phytase (Fragment) OS=Scytalidium lignicola OX=5539 GN=B7463_g611 PE=3 SV=1
69.758 17906 pos. 1 - 523 [ 65, -11] tr|R8BSC3|R8BSC3_TOGMI 3-phytase OS=Togninia minima (strain UCR-PA7) OX=1286976 GN=UCRPA7_2215 PE=3 SV=1
69.762 17907 pos. 1 - 528 [ 65, -10] tr|A0A177CAV0|A0A177CAV0_9PLEO 3-phytase OS=Paraphaeosphaeria sporulosa OX=1460663 GN=CC84DRAFT_1165991 PE=3 SV=1
69.766 17908 pos. 1 - 514 [ 65, -10] tr|E3S5H7|E3S5H7_PYRTT 3-phytase OS=Pyrenophora teres f. teres (strain 0-1) OX=861557 GN=PTT_17881 PE=3 SV=1
69.770 17909 pos. 35 - 562 [ 55, -11] tr|A0A093YSD6|A0A093YSD6_9PEZI 3-phytase OS=Pseudogymnoascus sp. VKM F-4246 OX=1420902 GN=V492_06722 PE=3 SV=1
69.800 17917 pos. 1 - 520 [ 65, -11] tr|A0A0N0DH13|A0A0N0DH13_FUSLA 3-phytase OS=Fusarium langsethiae OX=179993 GN=FLAG1_02199 PE=3 SV=1
69.800 17917 pos. 1 - 526 [ 65, -11] tr|A0A6A5TR86|A0A6A5TR86_9PLEO 3-phytase OS=Byssothecium circinans OX=147558 GN=CC80DRAFT_493559 PE=3 SV=1
69.800 17917 pos. 1 - 528 [ 65, -11] tr|A0A2N1LGS6|A0A2N1LGS6_TRIHA 3-phytase OS=Trichoderma harzianum OX=5544 GN=CI102_8418 PE=3 SV=1
69.800 17917 pos. 1 - 528 [ 65, -11] tr|A0A2T4A3V5|A0A2T4A3V5_TRIHA 3-phytase OS=Trichoderma harzianum CBS 226.95 OX=983964 GN=M431DRAFT_510891 PE=3 SV=1
69.815 17921 pos. 1 - 514 [ 65, -11] tr|A0A093ZUH5|A0A093ZUH5_9PEZI 3-phytase OS=Pseudogymnoascus sp. VKM F-3557 OX=1437433 GN=V490_07079 PE=3 SV=1
69.827 17924 pos. 1 - 534 [ 65, -9] tr|A0A8H4N3N9|A0A8H4N3N9_9PEZI Acid phosphatase OS=Botryosphaeria dothidea OX=55169 GN=GTA08_BOTSDO07195 PE=4 SV=1
69.834 17926 pos. 1 - 514 [ 65, -11] tr|A0A093YKG7|A0A093YKG7_9PEZI 3-phytase OS=Pseudogymnoascus sp. VKM F-3808 OX=1391699 GN=O988_00040 PE=3 SV=1
69.838 17927 pos. 1 - 520 [ 65, -11] tr|A0A395SMQ5|A0A395SMQ5_FUSSP 3-phytase OS=Fusarium sporotrichioides OX=5514 GN=FSPOR_1971 PE=3 SV=1
69.842 17928 pos. 15 - 540 [ 68, -11] tr|A0A094EI29|A0A094EI29_9PEZI 3-phytase OS=Pseudogymnoascus sp. VKM F-103 OX=1420912 GN=V499_02562 PE=3 SV=1
69.846 17929 pos. 15 - 540 [ 68, -11] tr|A0A094GVB6|A0A094GVB6_9PEZI 3-phytase OS=Pseudogymnoascus sp. VKM F-4519 (FW-2642) OX=1420914 GN=V501_06837 PE=3 SV=1
69.854 17931 pos. 35 - 562 [ 55, -11] tr|A0A094AYX5|A0A094AYX5_9PEZI 3-phytase OS=Pseudogymnoascus sp. VKM F-4513 (FW-928) OX=1420907 GN=V494_06627 PE=3 SV=1
69.857 17932 pos. 1 - 521 [ 65, -11] tr|A0A395T991|A0A395T991_9HYPO Acid phosphatase OS=Fusarium longipes OX=694270 GN=FLONG3_1064 PE=4 SV=1
69.865 17934 pos. 1 - 519 [ 65, -11] tr|A0A559M6S7|A0A559M6S7_9HELO 3-phytase OS=Lachnellula willkommii OX=215461 GN=SPBC4.06 PE=3 SV=1
69.884 17939 pos. 1 - 514 [ 65, -11] tr|A0A094F3N7|A0A094F3N7_9PEZI 3-phytase OS=Pseudogymnoascus sp. VKM F-4516 (FW-969) OX=1420910 GN=V497_08044 PE=3 SV=1
69.896 17942 pos. 1 - 517 [ 65, -11] tr|A0A6A6QK42|A0A6A6QK42_9PEZI 3-phytase OS=Lophium mytilinum OX=390894 GN=BU16DRAFT_491352 PE=3 SV=1
69.899 17943 pos. 1 - 527 [ 65, -11] tr|A0A1T3CK60|A0A1T3CK60_9HYPO 3-phytase OS=Trichoderma guizhouense OX=1491466 GN=A0O28_0082130 PE=3 SV=1
69.899 17943 pos. 1 - 531 [ 65, -10] tr|A0A2T2P990|A0A2T2P990_CORCC 3-phytase OS=Corynespora cassiicola Philippines OX=1448308 GN=BS50DRAFT_511013 PE=3 SV=1
69.915 17947 pos. 1 - 505 [ 65, -11] tr|A0A0I9Y925|A0A0I9Y925_GIBFU 3-phytase OS=Gibberella fujikuroi OX=5127 GN=LW93_5588 PE=3 SV=1
69.915 17947 pos. 1 - 505 [ 65, -11] tr|S0EG43|S0EG43_GIBF5 3-phytase OS=Gibberella fujikuroi (strain CBS 195.34 / IMI 58289 / NRRL A-6831) OX=1279085 GN=FFUJ_08574 PE=3 SV=1
69.915 17947 pos. 1 - 519 [ 65, -11] tr|A0A8H8R9J0|A0A8H8R9J0_9HELO Putative acid phosphatase OS=Lachnellula hyalina OX=1316788 GN=SPBC4.06_1 PE=4 SV=1
69.918 17948 pos. 1 - 525 [ 65, -10] tr|A0A178EMD1|A0A178EMD1_9PLEO 3-phytase OS=Pyrenochaeta sp. DS3sAY3a OX=765867 GN=IQ07DRAFT_581639 PE=3 SV=1
69.945 17955 pos. 27 - 555 [ 65, -10] tr|A0A6A5URF6|A0A6A5URF6_9PLEO 3-phytase OS=Bimuria novae-zelandiae CBS 107.79 OX=1447943 GN=BU23DRAFT_561039 PE=3 SV=1
69.949 17956 pos. 1 - 515 [ 65, -11] tr|A0A2V1CML8|A0A2V1CML8_9HELO 3-phytase OS=Cadophora sp. DSE1049 OX=1485229 GN=DL98DRAFT_510407 PE=3 SV=1
69.957 17958 pos. 1 - 519 [ 65, -11] tr|A0A0G4M155|A0A0G4M155_9PEZI 3-phytase OS=Verticillium longisporum OX=100787 GN=BN1708_004443 PE=3 SV=1
69.957 17958 pos. 15 - 533 [ 65, -11] tr|A0A0G4MXW0|A0A0G4MXW0_9PEZI 3-phytase (Fragment) OS=Verticillium longisporum OX=100787 GN=BN1723_000607 PE=3 SV=1
69.960 17959 pos. 1 - 515 [ 65, -11] tr|A0A1E1MRM1|A0A1E1MRM1_RHYSE 3-phytase OS=Rhynchosporium secalis OX=38038 GN=RSE6_12937 PE=3 SV=1
69.987 17966 pos. 1 - 514 [ 65, -10] tr|A0A2W1F005|A0A2W1F005_9PLEO 3-phytase OS=Pyrenophora tritici-repentis OX=45151 GN=Ptr86124_02283 PE=3 SV=1
69.991 17967 pos. 1 - 511 [ 65, -11] tr|A0A2S7PP81|A0A2S7PP81_9HELO 3-phytase OS=Rutstroemia sp. NJR-2017a WRK4 OX=2070412 GN=CJF32_00004986 PE=3 SV=1
69.995 17968 pos. 1 - 511 [ 65, -11] tr|A0A2S7PFS2|A0A2S7PFS2_9HELO 3-phytase OS=Rutstroemia sp. NJR-2017a BBW OX=2070414 GN=CJF30_00003041 PE=3 SV=1
70.014 17973 pos. 1 - 523 [ 65, -11] tr|A0A2L2TF39|A0A2L2TF39_9HYPO 3-phytase OS=Fusarium venenatum OX=56646 PE=3 SV=1
70.021 17975 pos. 1 - 519 [ 65, -11] tr|A0A8H8UEW8|A0A8H8UEW8_9HELO Putative acid phosphatase OS=Lachnellula subtilissima OX=602034 GN=SPBC4.06_1 PE=4 SV=1
70.021 17975 pos. 1 - 522 [ 65, -11] tr|A0A8G0PII0|A0A8G0PII0_9HYPO 3-phytase OS=Trichoderma simmonsii OX=1491479 GN=H0G86_007611 PE=4 SV=1
70.025 17976 pos. 1 - 519 [ 65, -11] tr|A0A2J8E441|A0A2J8E441_VERDA 3-phytase OS=Verticillium dahliae OX=27337 GN=VD0003_g1442 PE=3 SV=1
70.041 17980 pos. 1 - 519 [ 65, -11] tr|A0A8I2Z8C5|A0A8I2Z8C5_9PEZI Acid phosphatase SPBC4.06 like protein OS=Verticillium longisporum OX=100787 GN=HYQ45_015994 PE=4 SV=1
70.048 17982 pos. 1 - 532 [ 65, -11] tr|A0A2J6TU10|A0A2J6TU10_9HELO 3-phytase OS=Hyaloscypha bicolor E OX=1095630 GN=K444DRAFT_606780 PE=3 SV=1
70.071 17988 pos. 1 - 542 [ 65, -11] tr|A0A6M7ZGU5|A0A6M7ZGU5_FUSOX 3-phytase OS=Fusarium oxysporum Fo47 OX=660027 GN=FOBC_12650 PE=3 SV=1
70.075 17989 pos. 1 - 533 [ 65, -11] tr|A0A4Z0YUS5|A0A4Z0YUS5_9PEZI 3-phytase OS=Xylaria hypoxylon OX=37992 GN=E0Z10_g1013 PE=3 SV=1
70.102 17996 pos. 1 - 522 [ 65, -11] tr|A0A094HL19|A0A094HL19_9PEZI 3-phytase OS=Pseudogymnoascus sp. VKM F-4520 (FW-2644) OX=1420915 GN=V502_05517 PE=3 SV=1
70.113 17999 pos. 1 - 519 [ 65, -11] tr|A0A8H8UH31|A0A8H8UH31_9HELO Putative acid phosphatase OS=Lachnellula occidentalis OX=215460 GN=SPBC4.06 PE=4 SV=1
70.151 18009 pos. 1 - 522 [ 65, -11] tr|A0A094FAX1|A0A094FAX1_9PEZI 3-phytase OS=Pseudogymnoascus sp. VKM F-4518 (FW-2643) OX=1420913 GN=V500_06729 PE=3 SV=1
70.163 18012 pos. 1 - 532 [ 65, -11] tr|A0A2J6QD40|A0A2J6QD40_9HELO 3-phytase OS=Hyaloscypha hepaticicola OX=2082293 GN=NA56DRAFT_643443 PE=3 SV=1
70.186 18018 pos. 1 - 532 [ 65, -11] tr|A0A1Y2DIU0|A0A1Y2DIU0_9PEZI 3-phytase OS=Pseudomassariella vexata OX=1141098 GN=BCR38DRAFT_412856 PE=3 SV=1
70.201 18022 pos. 1 - 526 [ 65, -10] tr|A0A6A6S748|A0A6A6S748_9PLEO 3-phytase OS=Massarina eburnea CBS 473.64 OX=1395130 GN=P280DRAFT_468483 PE=3 SV=1
70.212 18025 pos. 1 - 522 [ 65, -11] tr|A0A1J7J0C9|A0A1J7J0C9_9PEZI 3-phytase OS=Coniochaeta ligniaria NRRL 30616 OX=1408157 GN=CONLIGDRAFT_181084 PE=3 SV=1
70.216 18026 pos. 1 - 532 [ 65, -10] tr|A0A6A6I9U8|A0A6A6I9U8_9PLEO 3-phytase OS=Trematosphaeria pertusa OX=390896 GN=BU26DRAFT_459311 PE=3 SV=1
70.228 18029 pos. 1 - 519 [ 65, -11] tr|A0A3M9Y5X8|A0A3M9Y5X8_9PEZI 3-phytase OS=Verticillium nonalfalfae OX=1051616 GN=ACP6 PE=3 SV=1
70.239 18032 pos. 1 - 516 [ 65, -11] tr|A0A2T3YVD4|A0A2T3YVD4_9HYPO 3-phytase OS=Trichoderma asperellum CBS 433.97 OX=1042311 GN=M441DRAFT_151262 PE=3 SV=1
70.270 18040 pos. 1 - 522 [ 65, -11] tr|A0A094AIR8|A0A094AIR8_9PEZI 3-phytase OS=Pseudogymnoascus sp. VKM F-4281 (FW-2241) OX=1420906 GN=V493_06108 PE=3 SV=1
70.270 18040 pos. 1 - 525 [ 65, -11] tr|A0A8H5IJI9|A0A8H5IJI9_9HYPO Acid phosphatase OS=Fusarium phyllophilum OX=47803 GN=FPHYL_12640 PE=4 SV=1
70.334 18057 pos. 1 - 532 [ 65, -10] tr|A0A6A5ZJQ1|A0A6A5ZJQ1_9PLEO 3-phytase OS=Lophiotrema nucula OX=690887 GN=BDV96DRAFT_641753 PE=3 SV=1
70.354 18062 pos. 1 - 518 [ 65, -12] tr|A0A8I2ZN39|A0A8I2ZN39_9PEZI Acid phosphatase SPBC4.06 like protein OS=Verticillium longisporum OX=100787 GN=HYQ45_008209 PE=4 SV=1
70.357 18063 pos. 1 - 526 [ 65, -11] tr|A0A0F9ZXX3|A0A0F9ZXX3_TRIHA 3-phytase OS=Trichoderma harzianum OX=5544 GN=THAR02_09890 PE=3 SV=1
70.388 18071 pos. 1 - 519 [ 65, -11] tr|A0A7D8YNN5|A0A7D8YNN5_9HELO 3-phytase OS=Lachnellula cervina OX=1316786 GN=SPBC4.06 PE=3 SV=1
70.388 18071 pos. 1 - 522 [ 65, -11] tr|A0A1B8F4A0|A0A1B8F4A0_9PEZI 3-phytase OS=Pseudogymnoascus sp. 05NY08 OX=1622149 GN=VF21_02118 PE=3 SV=1
70.396 18073 pos. 1 - 515 [ 65, -11] tr|A0A1B8DYS5|A0A1B8DYS5_9PEZI 3-phytase OS=Pseudogymnoascus sp. 23342-1-I1 OX=1524831 GN=VE03_06688 PE=3 SV=1
70.430 18082 pos. 1 - 526 [ 65, -11] tr|A0A2J6RDP4|A0A2J6RDP4_9HELO 3-phytase OS=Hyaloscypha variabilis F OX=1149755 GN=L207DRAFT_586341 PE=3 SV=1
70.430 18082 pos. 1 - 529 [ 65, -9] tr|A0A1J9RSJ9|A0A1J9RSJ9_9PEZI 3-phytase OS=Diplodia corticola OX=236234 GN=BKCO1_5500038 PE=3 SV=1
70.445 18086 pos. 1 - 525 [ 65, -11] tr|A0A5Q3G3E9|A0A5Q3G3E9_GIBFU 3-phytase OS=Gibberella fujikuroi OX=5127 GN=CEK26_011046 PE=3 SV=1
70.449 18087 pos. 1 - 522 [ 65, -11] tr|A0A1B8CD68|A0A1B8CD68_9PEZI 3-phytase OS=Pseudogymnoascus sp. WSF 3629 OX=1622147 GN=VE00_05281 PE=3 SV=1
70.464 18091 pos. 1 - 525 [ 65, -11] tr|A0A8H5W0T2|A0A8H5W0T2_9HYPO Acid phosphatase OS=Fusarium sp. NRRL 52700 OX=1101274 GN=F52700_3392 PE=4 SV=1
70.476 18094 pos. 1 - 495 [ 65, -11] tr|A0A167F5V4|A0A167F5V4_METRR 3-phytase OS=Metarhizium rileyi (strain RCEF 4871) OX=1081105 GN=NOR_03595 PE=3 SV=1
70.495 18099 pos. 1 - 515 [ 65, -11] tr|A0A0P7BQE6|A0A0P7BQE6_9HYPO 3-phytase OS=Neonectria ditissima OX=78410 GN=AK830_g3469 PE=3 SV=1
70.499 18100 pos. 1 - 520 [ 65, -11] tr|K1X7P3|K1X7P3_MARBU 3-phytase OS=Marssonina brunnea f. sp. multigermtubi (strain MB_m1) OX=1072389 GN=MBM_00199 PE=3 SV=1
70.510 18103 pos. 1 - 528 [ 65, -11] tr|W3WSF3|W3WSF3_PESFW 3-phytase OS=Pestalotiopsis fici (strain W106-1 / CGMCC3.15140) OX=1229662 GN=PFICI_12116 PE=3 SV=1
70.518 18105 pos. 1 - 495 [ 65, -11] tr|A0A5C6GA91|A0A5C6GA91_9HYPO 3-phytase OS=Metarhizium rileyi OX=1649241 GN=ED733_006523 PE=3 SV=1
70.537 18110 pos. 1 - 522 [ 65, -11] tr|A0A1B8GXH1|A0A1B8GXH1_9PEZI 3-phytase OS=Pseudogymnoascus verrucosus OX=342668 GN=VE01_01065 PE=3 SV=1
70.541 18111 pos. 1 - 519 [ 65, -11] tr|A0A0G4NMT3|A0A0G4NMT3_9PEZI 3-phytase OS=Verticillium longisporum OX=100787 GN=BN1708_005210 PE=3 SV=1
70.544 18112 pos. 1 - 519 [ 65, -11] tr|A0A366NKY5|A0A366NKY5_VERDA 3-phytase OS=Verticillium dahliae OX=27337 GN=VDGD_06365 PE=3 SV=1
70.544 18112 pos. 1 - 519 [ 65, -11] tr|A0A6G1NLG0|A0A6G1NLG0_VERDA 3-phytase OS=Verticillium dahliae VDG1 OX=1027910 GN=VdG1_00313 PE=3 SV=1
70.548 18113 pos. 1 - 535 [ 65, -11] tr|A0A1Y2UWY9|A0A1Y2UWY9_9PEZI 3-phytase OS=Hypoxylon sp. CO27-5 OX=1001938 GN=M434DRAFT_398477 PE=3 SV=1
70.552 18114 pos. 1 - 530 [ 65, -11] tr|A0A1Y2XGK7|A0A1Y2XGK7_9PEZI 3-phytase OS=Daldinia sp. EC12 OX=1001832 GN=K445DRAFT_312815 PE=3 SV=1
70.556 18115 pos. 1 - 519 [ 65, -11] tr|A0A444S081|A0A444S081_VERDA 3-phytase OS=Verticillium dahliae OX=27337 GN=VDGE_06365 PE=3 SV=1
70.556 18115 pos. 1 - 519 [ 65, -11] tr|G2X7A7|G2X7A7_VERDV 3-phytase OS=Verticillium dahliae (strain VdLs.17 / ATCC MYA-4575 / FGSC 10137) OX=498257 GN=VDAG_06365 PE=3 SV=1
70.556 18115 pos. 1 - 525 [ 65, -11] tr|A0A2T3B081|A0A2T3B081_AMORE 3-phytase OS=Amorphotheca resinae ATCC 22711 OX=857342 GN=M430DRAFT_67144 PE=3 SV=1
70.563 18117 pos. 1 - 525 [ 65, -11] tr|A0A366RLU1|A0A366RLU1_GIBMO 3-phytase OS=Gibberella moniliformis OX=117187 GN=FVER53590_07084 PE=3 SV=1
70.563 18117 pos. 1 - 525 [ 65, -11] tr|A0A8H5PDS6|A0A8H5PDS6_GIBSU Acid phosphatase OS=Gibberella subglutinans OX=42677 GN=FSUBG_9334 PE=4 SV=1
70.583 18122 pos. 1 - 522 [ 65, -11] tr|A0A1B8D9B2|A0A1B8D9B2_9PEZI 3-phytase OS=Pseudogymnoascus sp. 24MN13 OX=1622150 GN=VE04_03911 PE=3 SV=1
70.583 18122 pos. 1 - 525 [ 65, -11] tr|A0A1L7U2A9|A0A1L7U2A9_FUSMA 3-phytase OS=Fusarium mangiferae OX=192010 GN=FMAN_10392 PE=3 SV=1
70.586 18123 pos. 1 - 514 [ 65, -11] tr|A0A4R8PX49|A0A4R8PX49_9PEZI 3-phytase OS=Colletotrichum spinosum OX=1347390 GN=C8035_v011942 PE=3 SV=1
70.590 18124 pos. 1 - 539 [ 65, -11] tr|A0A6V8RA41|A0A6V8RA41_9HYPO 3-phytase OS=Trichoderma asperellum OX=101201 GN=TASIC1_0013015900 PE=3 SV=1
70.598 18126 pos. 1 - 516 [ 65, -11] tr|W9CLA9|W9CLA9_SCLBF 3-phytase OS=Sclerotinia borealis (strain F-4128) OX=1432307 GN=SBOR_1993 PE=3 SV=1
70.598 18126 pos. 1 - 525 [ 65, -10] tr|A0A6A6XAX2|A0A6A6XAX2_9PLEO 3-phytase OS=Melanomma pulvis-pyrius CBS 109.77 OX=1314802 GN=K505DRAFT_305306 PE=3 SV=1
70.613 18130 pos. 1 - 524 [ 65, -11] tr|G9NNA1|G9NNA1_HYPAI 3-phytase OS=Hypocrea atroviridis (strain ATCC 20476 / IMI 206040) OX=452589 GN=TRIATDRAFT_52111 PE=3 SV=1
70.617 18131 pos. 1 - 516 [ 65, -11] tr|A0A5N6K4E0|A0A5N6K4E0_9HELO 3-phytase OS=Monilinia laxa OX=61186 GN=EYC80_002577 PE=3 SV=1
70.636 18136 pos. 1 - 523 [ 65, -10] tr|A0A6A5STM3|A0A6A5STM3_9PLEO 3-phytase OS=Clathrospora elynae OX=706981 GN=EJ02DRAFT_433628 PE=3 SV=1
70.640 18137 pos. 1 - 525 [ 65, -11] tr|A0A366PTV8|A0A366PTV8_GIBMO 3-phytase OS=Gibberella moniliformis OX=117187 GN=FVER53263_07084 PE=3 SV=1
70.640 18137 pos. 1 - 525 [ 65, -11] tr|W7M553|W7M553_GIBM7 3-phytase OS=Gibberella moniliformis (strain M3125 / FGSC 7600) OX=334819 GN=FVEG_07084 PE=3 SV=1
70.655 18141 pos. 1 - 525 [ 65, -11] tr|A0A8H5NT06|A0A8H5NT06_9HYPO Acid phosphatase OS=Fusarium pseudoanthophilum OX=48495 GN=FPANT_10152 PE=4 SV=1
70.659 18142 pos. 1 - 533 [ 65, -11] tr|A0A2K0THL6|A0A2K0THL6_9HYPO 3-phytase OS=Trichoderma gamsii OX=398673 GN=TGAMA5MH_03431 PE=3 SV=1
70.670 18145 pos. 1 - 514 [ 65, -11] tr|A0A4R8TLX8|A0A4R8TLX8_9PEZI 3-phytase OS=Colletotrichum sidae OX=1347389 GN=C8034_v000727 PE=3 SV=1
70.678 18147 pos. 1 - 525 [ 65, -11] tr|A0A8H5IBY9|A0A8H5IBY9_9HYPO Acid phosphatase OS=Fusarium napiforme OX=42672 GN=FNAPI_12657 PE=4 SV=1
70.686 18149 pos. 1 - 525 [ 65, -11] tr|A0A8H5KW32|A0A8H5KW32_9HYPO Acid phosphatase OS=Fusarium pseudocircinatum OX=56676 GN=FPCIR_11075 PE=4 SV=1
70.689 18150 pos. 1 - 525 [ 65, -11] tr|A0A2K0WI31|A0A2K0WI31_GIBNY 3-phytase OS=Gibberella nygamai OX=42673 GN=FNYG_04962 PE=3 SV=1
70.693 18151 pos. 1 - 525 [ 65, -11] tr|A0A2H3SC82|A0A2H3SC82_GIBFU 3-phytase OS=Gibberella fujikuroi OX=5127 GN=FFC1_14283 PE=3 SV=1
70.705 18154 pos. 1 - 525 [ 65, -11] tr|A0A8H5QZV1|A0A8H5QZV1_9HYPO Acid phosphatase OS=Fusarium sp. NRRL 25303 OX=122381 GN=F25303_11648 PE=4 SV=1
70.709 18155 pos. 1 - 523 [ 65, -9] tr|A0A6A6BJ58|A0A6A6BJ58_9PEZI 3-phytase OS=Aplosporella prunicola CBS 121167 OX=1176127 GN=K452DRAFT_286145 PE=3 SV=1
70.716 18157 pos. 1 - 517 [ 65, -11] tr|A0A0D2B138|A0A0D2B138_9PEZI 3-phytase OS=Verruconis gallopava OX=253628 GN=PV09_04171 PE=3 SV=1
70.716 18157 pos. 1 - 525 [ 65, -11] tr|A0A8H5UMZ3|A0A8H5UMZ3_GIBCI Acid phosphatase OS=Gibberella circinata OX=48490 GN=FCIRC_905 PE=4 SV=1
70.716 18157 pos. 1 - 525 [ 65, -11] tr|W9I2I4|W9I2I4_FUSOX 3-phytase OS=Fusarium oxysporum NRRL 32931 OX=660029 GN=FOYG_11128 PE=3 SV=1
70.720 18158 pos. 1 - 525 [ 65, -11] tr|A0A559KSV9|A0A559KSV9_FUSOX 3-phytase OS=Fusarium oxysporum f. sp. cubense OX=61366 GN=Focb16_v014837 PE=3 SV=1
70.724 18159 pos. 1 - 514 [ 65, -11] tr|N4URB5|N4URB5_COLOR 3-phytase OS=Colletotrichum orbiculare (strain 104-T / ATCC 96160 / CBS 514.97 / LARS 414 / MAFF 240422) OX=1213857 GN=Cob_12473 PE=3 SV=1
70.724 18159 pos. 1 - 533 [ 65, -11] tr|A0A2P4ZKG5|A0A2P4ZKG5_9HYPO 3-phytase OS=Trichoderma gamsii OX=398673 GN=TGAM01_v206287 PE=3 SV=1
70.731 18161 pos. 1 - 512 [ 65, -11] tr|S3CVT8|S3CVT8_GLAL2 3-phytase OS=Glarea lozoyensis (strain ATCC 20868 / MF5171) OX=1116229 GN=GLAREA_00905 PE=3 SV=1
70.731 18161 pos. 1 - 526 [ 65, -11] tr|A0A086SUV4|A0A086SUV4_ACRC1 3-phytase OS=Acremonium chrysogenum (strain ATCC 11550 / CBS 779.69 / DSM 880 / IAM 14645 / JCM 23072 / IMI 49137) OX=857340 GN=ACRE_084100 PE=3 SV=1
70.735 18162 pos. 1 - 520 [ 65, -11] tr|A0A6A5XDQ1|A0A6A5XDQ1_9PLEO 3-phytase OS=Aaosphaeria arxii CBS 175.79 OX=1450172 GN=BU24DRAFT_427361 PE=3 SV=1
70.747 18165 pos. 1 - 525 [ 65, -11] tr|A0A8H5QVP4|A0A8H5QVP4_9HYPO Acid phosphatase OS=Fusarium tjaetaba OX=1567544 GN=FTJAE_11250 PE=4 SV=1
70.747 18165 pos. 1 - 539 [ 65, -11] tr|A0A4Q4SX55|A0A4Q4SX55_9PEZI 3-phytase OS=Monosporascus ibericus OX=155417 GN=DL764_009788 PE=3 SV=1
70.754 18167 pos. 1 - 526 [ 65, -10] tr|A0A6G1KPQ0|A0A6G1KPQ0_9PLEO 3-phytase OS=Pleomassaria siparia CBS 279.74 OX=1314801 GN=K504DRAFT_421081 PE=3 SV=1
70.754 18167 pos. 1 - 535 [ 65, -11] tr|A0A1Y2U0E6|A0A1Y2U0E6_9PEZI 3-phytase OS=Hypoxylon sp. EC38 OX=1001937 GN=K449DRAFT_390924 PE=3 SV=1
70.758 18168 pos. 1 - 525 [ 65, -11] tr|A0A3L6NEL2|A0A3L6NEL2_FUSOX 3-phytase OS=Fusarium oxysporum f. sp. cepae OX=396571 GN=BFJ65_g11789 PE=3 SV=1
70.758 18168 pos. 1 - 525 [ 65, -11] tr|A0A420S3T1|A0A420S3T1_FUSOX 3-phytase OS=Fusarium oxysporum OX=5507 GN=BFJ68_g1123 PE=3 SV=1
70.762 18169 pos. 1 - 523 [ 65, -10] tr|A0A177DFE6|A0A177DFE6_ALTAL 3-phytase OS=Alternaria alternata OX=5599 GN=AA0117_g4455 PE=3 SV=1
70.762 18169 pos. 1 - 523 [ 65, -10] tr|A0A4Q4PQH0|A0A4Q4PQH0_9PLEO 3-phytase OS=Alternaria tenuissima OX=119927 GN=AA0119_g2811 PE=3 SV=1
70.781 18174 pos. 1 - 530 [ 65, -11] tr|A0A2K0TNT1|A0A2K0TNT1_TRIHA 3-phytase OS=Trichoderma harzianum OX=5544 GN=THARTR1_10674 PE=3 SV=1
70.781 18174 pos. 1 - 533 [ 65, -11] tr|A0A2K3QB20|A0A2K3QB20_9HYPO 3-phytase OS=Tolypocladium capitatum OX=45235 GN=TCAP_05348 PE=3 SV=1
70.796 18178 pos. 1 - 520 [ 65, -11] tr|A0A094AUA5|A0A094AUA5_9PEZI 3-phytase OS=Pseudogymnoascus sp. VKM F-3775 OX=1420901 GN=V491_01197 PE=3 SV=1
70.800 18179 pos. 1 - 523 [ 65, -10] tr|A0A4V1X7A4|A0A4V1X7A4_9PLEO 3-phytase OS=Alternaria arborescens OX=156630 GN=AA0113_g4313 PE=3 SV=1
70.800 18179 pos. 1 - 525 [ 65, -11] tr|X0NEB0|X0NEB0_FUSOX 3-phytase OS=Fusarium oxysporum f. sp. vasinfectum 25433 OX=1089449 GN=FOTG_03864 PE=3 SV=1
70.804 18180 pos. 1 - 525 [ 65, -11] tr|A0A8H5T1P4|A0A8H5T1P4_FUSHE Acid phosphatase OS=Fusarium heterosporum OX=42747 GN=FHETE_8382 PE=4 SV=1
70.819 18184 pos. 1 - 522 [ 65, -11] tr|L8G0A9|L8G0A9_PSED2 3-phytase OS=Pseudogymnoascus destructans (strain ATCC MYA-4855 / 20631-21) OX=658429 GN=GMDG_00307 PE=3 SV=1
70.819 18184 pos. 1 - 528 [ 65, -11] tr|A0A1L7XM37|A0A1L7XM37_9HELO 3-phytase OS=Phialocephala subalpina OX=576137 GN=PAC_16022 PE=3 SV=1
70.819 18184 pos. 13 - 534 [ 65, -11] tr|A0A177A7K6|A0A177A7K6_9PEZI 3-phytase OS=Pseudogymnoascus destructans OX=655981 GN=VC83_05250 PE=3 SV=1
70.823 18185 pos. 1 - 525 [ 65, -11] tr|A0A8H5XQZ6|A0A8H5XQZ6_9HYPO Acid phosphatase OS=Fusarium globosum OX=78864 GN=FGLOB1_12235 PE=4 SV=1
70.831 18187 pos. 1 - 523 [ 65, -10] tr|A0A4Q4S9F2|A0A4Q4S9F2_9PLEO 3-phytase OS=Alternaria tenuissima OX=119927 GN=AA0116_g1978 PE=3 SV=1
70.838 18189 pos. 1 - 517 [ 65, -11] tr|A0A8H6EIX6|A0A8H6EIX6_9HELO Putative histidine acid phosphatase protein OS=Botrytis fragariae OX=1964551 GN=Bfra_005385 PE=4 SV=1
70.838 18189 pos. 1 - 525 [ 65, -11] tr|A0A8H5IW15|A0A8H5IW15_9HYPO Acid phosphatase OS=Fusarium mexicanum OX=751941 GN=FMEXI_6664 PE=4 SV=1
70.846 18191 pos. 1 - 531 [ 65, -10] tr|A0A6A6EUL3|A0A6A6EUL3_9PEZI 3-phytase OS=Zopfia rhizophila CBS 207.26 OX=1314779 GN=K469DRAFT_744652 PE=3 SV=1
70.850 18192 pos. 1 - 523 [ 65, -10] tr|M2RHB9|M2RHB9_COCSN 3-phytase OS=Cochliobolus sativus (strain ND90Pr / ATCC 201652) OX=665912 GN=COCSADRAFT_85665 PE=3 SV=1
70.854 18193 pos. 1 - 524 [ 65, -11] tr|C7YZ00|C7YZ00_FUSV7 3-phytase OS=Fusarium vanettenii (strain ATCC MYA-4622 / CBS 123669 / FGSC 9596 / NRRL 45880 / 77-13-4) OX=660122 GN=NECHADRAFT_62903 PE=3 SV=1
70.854 18193 pos. 1 - 525 [ 65, -11] tr|A0A8H4JLC0|A0A8H4JLC0_9HYPO Acid phosphatase OS=Fusarium acutatum OX=78861 GN=FACUT_9487 PE=4 SV=1
70.857 18194 pos. 1 - 525 [ 65, -11] tr|X0A0J5|X0A0J5_FUSOX 3-phytase OS=Fusarium oxysporum f. sp. melonis 26406 OX=1089452 GN=FOMG_08291 PE=3 SV=1
70.865 18196 pos. 1 - 534 [ 65, -11] tr|A0A1Y2VPM7|A0A1Y2VPM7_9PEZI 3-phytase OS=Hypoxylon sp. CI-4A OX=1001833 GN=M426DRAFT_27991 PE=3 SV=1
70.869 18197 pos. 1 - 539 [ 65, -11] tr|A0A4Q4VE80|A0A4Q4VE80_9PEZI 3-phytase OS=Monosporascus sp. MG133 OX=2211645 GN=DL767_005428 PE=3 SV=1
70.873 18198 pos. 1 - 524 [ 65, -11] tr|A0A5C6SJG2|A0A5C6SJG2_FUSOX 3-phytase OS=Fusarium oxysporum f. sp. cubense OX=61366 GN=FocTR4_00012962 PE=3 SV=1
70.873 18198 pos. 1 - 524 [ 65, -11] tr|N1S1C3|N1S1C3_FUSC4 3-phytase OS=Fusarium oxysporum f. sp. cubense (strain race 4) OX=2502994 GN=FOC4_g10008733 PE=3 SV=1
70.873 18198 pos. 1 - 524 [ 65, -11] tr|X0JVE0|X0JVE0_FUSC4 3-phytase OS=Fusarium odoratissimum NRRL 54006 OX=1089451 GN=FOIG_05244 PE=3 SV=1
70.873 18198 pos. 1 - 525 [ 65, -11] tr|A0A2H3GJX8|A0A2H3GJX8_FUSOX 3-phytase OS=Fusarium oxysporum f. sp. radicis-cucumerinum OX=327505 GN=AU210_010603 PE=3 SV=1
70.873 18198 pos. 1 - 525 [ 65, -11] tr|A0A420SLU4|A0A420SLU4_FUSOX 3-phytase OS=Fusarium oxysporum OX=5507 GN=BFJ70_g10228 PE=3 SV=1
70.873 18198 pos. 1 - 525 [ 65, -11] tr|A0A4Q2W1Y3|A0A4Q2W1Y3_FUSOX 3-phytase OS=Fusarium oxysporum f. sp. narcissi OX=451672 GN=BFJ63_vAg4069 PE=3 SV=1
70.873 18198 pos. 1 - 525 [ 65, -11] tr|W9JWU5|W9JWU5_FUSOX 3-phytase OS=Fusarium oxysporum Fo47 OX=660027 GN=FOZG_12758 PE=3 SV=1
70.873 18198 pos. 1 - 528 [ 65, -9] tr|A0A5N5DKX7|A0A5N5DKX7_9PEZI 3-phytase OS=Lasiodiplodia theobromae OX=45133 GN=SPBC4.06 PE=3 SV=1
70.876 18199 pos. 1 - 532 [ 65, -11] tr|A0A194XLQ5|A0A194XLQ5_9HELO 3-phytase OS=Mollisia scopiformis OX=149040 GN=LY89DRAFT_638871 PE=3 SV=1
70.880 18200 pos. 1 - 525 [ 65, -11] tr|A0A420SFR7|A0A420SFR7_GIBIN 3-phytase OS=Gibberella intermedia OX=948311 GN=BFJ72_g12695 PE=3 SV=1
70.896 18204 pos. 1 - 517 [ 65, -11] tr|A0A4Z1FYR6|A0A4Z1FYR6_9HELO 3-phytase OS=Botrytis paeoniae OX=278948 GN=BPAE_0033g00310 PE=3 SV=1
70.896 18204 pos. 1 - 525 [ 65, -11] tr|A0A0D2XZM5|A0A0D2XZM5_FUSO4 3-phytase OS=Fusarium oxysporum f. sp. lycopersici (strain 4287 / CBS 123668 / FGSC 9935 / NRRL 34936) OX=426428 GN=FOXG_09456 PE=3 SV=1
70.896 18204 pos. 1 - 525 [ 65, -11] tr|A0A1L7VNL7|A0A1L7VNL7_FUSPR 3-phytase OS=Fusarium proliferatum (strain ET1) OX=1227346 GN=FPRO_10814 PE=3 SV=1
70.896 18204 pos. 1 - 525 [ 65, -11] tr|A0A2H3TI43|A0A2H3TI43_FUSOX 3-phytase OS=Fusarium oxysporum OX=5507 GN=BFJ69_g10631 PE=3 SV=1
70.896 18204 pos. 1 - 525 [ 65, -11] tr|N4UP90|N4UP90_FUSC1 3-phytase OS=Fusarium oxysporum f. sp. cubense (strain race 1) OX=1229664 GN=FOC1_g10008613 PE=3 SV=1
70.899 18205 pos. 1 - 516 [ 65, -11] tr|A0A5M9JKZ7|A0A5M9JKZ7_MONFR 3-phytase OS=Monilinia fructicola OX=38448 GN=EYC84_007440 PE=3 SV=1
70.907 18207 pos. 1 - 539 [ 65, -11] tr|A0A4V1XSN1|A0A4V1XSN1_9PEZI 3-phytase OS=Monosporascus sp. CRB-8-3 OX=2211644 GN=DL769_007157 PE=3 SV=1
70.922 18211 pos. 1 - 525 [ 65, -11] tr|W9P9S1|W9P9S1_FUSOX 3-phytase OS=Fusarium oxysporum f. sp. pisi HDV247 OX=1080344 GN=FOVG_10685 PE=3 SV=1
70.926 18212 pos. 1 - 517 [ 65, -11] tr|A0A384JUX4|A0A384JUX4_BOTFB 3-phytase OS=Botryotinia fuckeliana (strain B05.10) OX=332648 GN=BCIN_10g03310 PE=3 SV=1
70.938 18215 pos. 1 - 525 [ 65, -11] tr|F9G267|F9G267_FUSOF 3-phytase OS=Fusarium oxysporum (strain Fo5176) OX=660025 GN=FOXB_12749 PE=3 SV=1
70.938 18215 pos. 1 - 525 [ 65, -11] tr|X0JNB9|X0JNB9_FUSOX 3-phytase OS=Fusarium oxysporum f. sp. conglutinans race 2 54008 OX=1089457 GN=FOPG_02019 PE=3 SV=1
70.941 18216 pos. 1 - 539 [ 65, -11] tr|A0A4Q4XWD3|A0A4Q4XWD3_9PEZI 3-phytase OS=Monosporascus sp. CRB-9-2 OX=2211643 GN=DL770_008945 PE=3 SV=1
70.957 18220 pos. 1 - 517 [ 65, -11] tr|A0A4Z1H0J2|A0A4Z1H0J2_9HELO 3-phytase OS=Botrytis hyacinthi OX=278943 GN=BHYA_0031g00020 PE=3 SV=1
70.968 18223 pos. 1 - 531 [ 65, -10] tr|A0A2V1DNV5|A0A2V1DNV5_9PLEO 3-phytase OS=Periconia macrospinosa OX=97972 GN=DM02DRAFT_593966 PE=3 SV=1
70.983 18227 pos. 1 - 540 [ 65, -11] tr|A0A4Q4Y0H1|A0A4Q4Y0H1_9PEZI 3-phytase OS=Monosporascus sp. 5C6A OX=2211642 GN=DL771_007318 PE=3 SV=1
70.987 18228 pos. 1 - 517 [ 65, -11] tr|A0A4Y8D5A9|A0A4Y8D5A9_9HELO 3-phytase OS=Botryotinia calthae OX=38488 GN=BOTCAL_0110g00160 PE=3 SV=1
70.991 18229 pos. 1 - 516 [ 65, -11] tr|A0A8A3PI28|A0A8A3PI28_9HELO 3-phytase OS=Monilinia vaccinii-corymbosi OX=61207 GN=DSL72_007784 PE=3 SV=1
70.991 18229 pos. 1 - 533 [ 65, -11] tr|A0A553I2R3|A0A553I2R3_9PEZI 3-phytase OS=Xylaria flabelliformis OX=2512241 GN=FHL15_004642 PE=3 SV=1
71.002 18232 pos. 1 - 525 [ 65, -11] tr|A0A8H5YYA5|A0A8H5YYA5_9HYPO Acid phosphatase OS=Fusarium mundagurra OX=1567541 GN=FMUND_4690 PE=4 SV=1
71.006 18233 pos. 1 - 517 [ 65, -11] tr|A0A4Z1EWN2|A0A4Z1EWN2_9HELO 3-phytase OS=Botrytis tulipae OX=87230 GN=BTUL_0027g00670 PE=3 SV=1
71.010 18234 pos. 1 - 523 [ 65, -10] tr|W6ZPR6|W6ZPR6_COCMI 3-phytase OS=Bipolaris oryzae ATCC 44560 OX=930090 GN=COCMIDRAFT_84572 PE=3 SV=1
71.018 18236 pos. 1 - 539 [ 65, -11] tr|A0A4Q4WID2|A0A4Q4WID2_9PEZI 3-phytase OS=Monosporascus sp. mg162 OX=1081914 GN=DL768_006530 PE=3 SV=1
71.037 18241 pos. 1 - 517 [ 65, -11] tr|A0A4Z1K1W6|A0A4Z1K1W6_9HELO 3-phytase OS=Botrytis elliptica OX=278938 GN=BELL_0023g00320 PE=3 SV=1
71.041 18242 pos. 1 - 524 [ 65, -11] tr|A0A428P4X6|A0A428P4X6_9HYPO 3-phytase OS=Fusarium floridanum OX=1325733 GN=CEP51_015690 PE=3 SV=1
71.075 18251 pos. 1 - 515 [ 65, -11] tr|A0A1G4BFI6|A0A1G4BFI6_9PEZI 3-phytase OS=Colletotrichum orchidophilum OX=1209926 GN=CORC01_04557 PE=3 SV=1
71.079 18252 pos. 1 - 524 [ 65, -11] tr|A0A428NCF1|A0A428NCF1_9HYPO 3-phytase OS=Fusarium sp. AF-6 OX=1325737 GN=CEP53_014852 PE=3 SV=1
71.079 18252 pos. 1 - 541 [ 65, -11] tr|A0A4Q4VZ03|A0A4Q4VZ03_9PEZI 3-phytase OS=Monosporascus sp. MC13-8B OX=2211646 GN=DL766_000256 PE=3 SV=1
71.086 18254 pos. 1 - 524 [ 65, -11] tr|A0A8H4JTY2|A0A8H4JTY2_9HYPO Acid phosphatase OS=Fusarium austroafricanum OX=2364996 GN=F53441_12832 PE=4 SV=1
71.098 18257 pos. 1 - 514 [ 65, -11] tr|A0A8H6J6C8|A0A8H6J6C8_9PEZI Histidine acid phosphatase OS=Colletotrichum sojae OX=2175907 GN=CSOJ01_08559 PE=4 SV=1
71.102 18258 pos. 1 - 517 [ 65, -11] tr|A0A4S8RBT2|A0A4S8RBT2_9HELO 3-phytase OS=Botrytis galanthina OX=278940 GN=BGAL_0005g00020 PE=3 SV=1
71.109 18260 pos. 1 - 515 [ 65, -11] tr|T0JR99|T0JR99_COLGC 3-phytase OS=Colletotrichum gloeosporioides (strain Cg-14) OX=1237896 GN=CGLO_15302 PE=3 SV=1
71.125 18264 pos. 1 - 515 [ 65, -11] tr|A0A8H4FQG8|A0A8H4FQG8_COLGL Putative acid phosphatase SPBC4.06 OS=Colletotrichum gloeosporioides OX=474922 GN=GCG54_00006618 PE=4 SV=1
71.125 18264 pos. 1 - 524 [ 65, -11] tr|A0A428UEG2|A0A428UEG2_9HYPO 3-phytase OS=Fusarium ambrosium OX=131363 GN=CDV31_006264 PE=3 SV=1
71.128 18265 pos. 1 - 494 [ 65, -11] tr|E9E5A0|E9E5A0_METAQ 3-phytase OS=Metarhizium acridum (strain CQMa 102) OX=655827 GN=MAC_05069 PE=3 SV=1
71.136 18267 pos. 1 - 514 [ 65, -11] tr|A0A8H6U8W3|A0A8H6U8W3_9PEZI Histidine acid phosphatase OS=Colletotrichum musicola OX=2175873 GN=CMUS01_00614 PE=4 SV=1
71.136 18267 pos. 1 - 517 [ 65, -11] tr|A0A4Z1I2B1|A0A4Z1I2B1_9HELO 3-phytase OS=Botryotinia convoluta OX=54673 GN=BCON_0175g00130 PE=3 SV=1
71.136 18267 pos. 1 - 517 [ 65, -11] tr|A0A4Z1L6L3|A0A4Z1L6L3_9HELO 3-phytase OS=Botrytis porri OX=87229 GN=BPOR_0004g00030 PE=3 SV=1
71.147 18270 pos. 1 - 524 [ 65, -11] tr|A0A428PUI6|A0A428PUI6_9HYPO 3-phytase OS=Fusarium sp. AF-8 OX=1325734 GN=CEP54_008691 PE=3 SV=1
71.151 18271 pos. 1 - 523 [ 65, -10] tr|W6YNH1|W6YNH1_COCCA 3-phytase OS=Bipolaris zeicola 26-R-13 OX=930089 GN=COCCADRAFT_81333 PE=3 SV=1
71.159 18273 pos. 1 - 515 [ 65, -11] tr|A0A4U6XMN2|A0A4U6XMN2_9PEZI 3-phytase OS=Colletotrichum tanaceti OX=1306861 GN=SPBC4.06 PE=3 SV=1
71.159 18273 pos. 1 - 515 [ 65, -11] tr|A0A7J6J2I6|A0A7J6J2I6_COLFN 3-phytase OS=Colletotrichum fructicola (strain Nara gc5) OX=1213859 GN=CGGC5_v007737 PE=3 SV=1
71.182 18279 pos. 1 - 515 [ 65, -11] tr|A0A8H3WIL6|A0A8H3WIL6_9PEZI Histidine acid phosphatase OS=Colletotrichum asianum OX=702518 GN=GQ607_005178 PE=4 SV=1
71.189 18281 pos. 1 - 494 [ 65, -11] tr|A0A0D9NSF9|A0A0D9NSF9_METAN 3-phytase OS=Metarhizium anisopliae BRIP 53293 OX=1291518 GN=H634G_07729 PE=3 SV=1
71.205 18285 pos. 1 - 511 [ 65, -11] tr|G9N7Z1|G9N7Z1_HYPVG 3-phytase OS=Hypocrea virens (strain Gv29-8 / FGSC 10586) OX=413071 GN=TRIVIDRAFT_42126 PE=3 SV=1
71.205 18285 pos. 1 - 514 [ 65, -11] tr|A0A8H6KVK6|A0A8H6KVK6_9PEZI Histidine acid phosphatase OS=Colletotrichum plurivorum OX=2175906 GN=CPLU01_02718 PE=4 SV=1
71.216 18288 pos. 1 - 525 [ 65, -10] tr|A0A6A6HK42|A0A6A6HK42_9PEZI 3-phytase OS=Viridothelium virens OX=1048519 GN=EV356DRAFT_440482 PE=3 SV=1
71.224 18290 pos. 1 - 523 [ 65, -10] tr|W7EFL2|W7EFL2_COCVI 3-phytase OS=Bipolaris victoriae FI3 OX=930091 GN=COCVIDRAFT_93100 PE=3 SV=1
71.235 18293 pos. 1 - 517 [ 65, -11] tr|G2XX11|G2XX11_BOTF4 3-phytase OS=Botryotinia fuckeliana (strain T4) OX=999810 GN=BofuT4_P051070.1 PE=3 SV=1
71.235 18293 pos. 1 - 517 [ 65, -11] tr|M7U7M6|M7U7M6_BOTF1 3-phytase OS=Botryotinia fuckeliana (strain BcDW1) OX=1290391 GN=BcDW1_1704 PE=3 SV=1
71.251 18297 pos. 1 - 539 [ 65, -11] tr|A0A4Q4UPH8|A0A4Q4UPH8_9PEZI 3-phytase OS=Monosporascus sp. GIB2 OX=2211647 GN=DL765_001758 PE=3 SV=1
71.281 18305 pos. 1 - 524 [ 65, -11] tr|A0A3M2R814|A0A3M2R814_9HYPO 3-phytase OS=Fusarium kuroshium OX=2010991 GN=CDV36_015823 PE=3 SV=1
71.281 18305 pos. 1 - 524 [ 65, -11] tr|A0A428TS50|A0A428TS50_9HYPO 3-phytase OS=Fusarium sp. AF-4 OX=1325735 GN=CEP52_006645 PE=3 SV=1
71.285 18306 pos. 1 - 524 [ 65, -11] tr|A0A430L9F7|A0A430L9F7_9HYPO 3-phytase OS=Fusarium euwallaceae OX=1147111 GN=BHE90_013211 PE=3 SV=1
71.293 18308 pos. 1 - 523 [ 65, -10] tr|M2U8I6|M2U8I6_COCH5 3-phytase OS=Cochliobolus heterostrophus (strain C5 / ATCC 48332 / race O) OX=701091 GN=COCHEDRAFT_1168126 PE=3 SV=1
71.293 18308 pos. 1 - 523 [ 65, -10] tr|N4WN57|N4WN57_COCH4 3-phytase OS=Cochliobolus heterostrophus (strain C4 / ATCC 48331 / race T) OX=665024 GN=COCC4DRAFT_176451 PE=3 SV=1
71.296 18309 pos. 1 - 533 [ 65, -11] tr|A0A1W2TEJ1|A0A1W2TEJ1_ROSNE 3-phytase OS=Rosellinia necatrix OX=77044 GN=SAMD00023353_1901290 PE=3 SV=1
71.308 18312 pos. 1 - 521 [ 65, -10] tr|A0A6S6VZH7|A0A6S6VZH7_9PLEO 3-phytase OS=Pyrenophora teres f. teres OX=97479 GN=PTTW11_04516 PE=3 SV=1
71.315 18314 pos. 1 - 506 [ 65, -11] tr|A0A084AVU5|A0A084AVU5_STACB 3-phytase OS=Stachybotrys chartarum (strain CBS 109288 / IBT 7711) OX=1280523 GN=S7711_05738 PE=3 SV=1
71.331 18318 pos. 1 - 506 [ 65, -11] tr|A0A084RGH2|A0A084RGH2_STACH 3-phytase OS=Stachybotrys chartarum IBT 40288 OX=1283842 GN=S40288_00128 PE=3 SV=1
71.357 18325 pos. 1 - 494 [ 65, -11] tr|A0A7D5V2D3|A0A7D5V2D3_9HYPO 3-phytase OS=Metarhizium brunneum OX=500148 GN=G6M90_00g087780 PE=3 SV=1
71.365 18327 pos. 1 - 515 [ 65, -11] tr|A0A066XQV0|A0A066XQV0_COLSU 3-phytase OS=Colletotrichum sublineola OX=1173701 GN=CSUB01_07375 PE=3 SV=1
71.369 18328 pos. 1 - 494 [ 65, -11] tr|A0A0B4II93|A0A0B4II93_METMF 3-phytase (Fragment) OS=Metarhizium majus (strain ARSEF 297) OX=1276143 GN=MAJ_03573 PE=3 SV=1
71.388 18333 pos. 1 - 515 [ 65, -11] tr|A0A5Q4C673|A0A5Q4C673_9PEZI 3-phytase OS=Colletotrichum shisoi OX=2078593 GN=SPBC4.06 PE=3 SV=1
71.392 18334 pos. 1 - 506 [ 65, -11] tr|A0A084QHT7|A0A084QHT7_STAC4 3-phytase OS=Stachybotrys chlorohalonata (strain IBT 40285) OX=1283841 GN=S40285_00356 PE=3 SV=1
71.411 18339 pos. 1 - 494 [ 65, -11] tr|A0A4Q7K149|A0A4Q7K149_METCM 3-phytase OS=Pochonia chlamydosporia 123 OX=1052797 GN=I1G_00004408 PE=3 SV=1
71.434 18345 pos. 1 - 515 [ 65, -11] tr|E3QCL0|E3QCL0_COLGM 3-phytase OS=Colletotrichum graminicola (strain M1.001 / M2 / FGSC 10212) OX=645133 GN=GLRG_03742 PE=3 SV=1
71.441 18347 pos. 1 - 515 [ 65, -11] tr|A0A4V4NCV3|A0A4V4NCV3_9PEZI 3-phytase OS=Colletotrichum higginsianum OX=80884 GN=CH35J_004135 PE=3 SV=1
71.441 18347 pos. 1 - 515 [ 65, -11] tr|H1V280|H1V280_COLHI 3-phytase OS=Colletotrichum higginsianum (strain IMI 349063) OX=759273 GN=CH063_06350 PE=3 SV=1
71.453 18350 pos. 1 - 525 [ 65, -11] tr|A0A8H4LHZ1|A0A8H4LHZ1_9HYPO Acid phosphatase OS=Fusarium albosuccineum OX=1237068 GN=FALBO_4002 PE=4 SV=1
71.464 18353 pos. 1 - 494 [ 65, -11] tr|A0A179FRE0|A0A179FRE0_METCM 3-phytase OS=Pochonia chlamydosporia 170 OX=1380566 GN=VFPPC_04443 PE=3 SV=1
71.487 18359 pos. 1 - 515 [ 65, -11] tr|A0A161W2Z2|A0A161W2Z2_9PEZI 3-phytase OS=Colletotrichum tofieldiae OX=708197 GN=CT0861_00482 PE=3 SV=1
71.495 18361 pos. 1 - 494 [ 65, -11] tr|A0A0B4H229|A0A0B4H229_METGA 3-phytase OS=Metarhizium guizhouense (strain ARSEF 977) OX=1276136 GN=MGU_03873 PE=3 SV=1
71.510 18365 pos. 1 - 523 [ 65, -10] tr|R0KAH8|R0KAH8_SETT2 3-phytase OS=Setosphaeria turcica (strain 28A) OX=671987 GN=SETTUDRAFT_137720 PE=3 SV=1
71.522 18368 pos. 1 - 515 [ 65, -11] tr|A0A161Y346|A0A161Y346_9PEZI 3-phytase OS=Colletotrichum incanum OX=1573173 GN=CI238_09879 PE=3 SV=1
71.533 18371 pos. 1 - 494 [ 65, -11] tr|A0A0A1V1U0|A0A0A1V1U0_9HYPO 3-phytase OS=Metarhizium robertsii OX=568076 GN=X797_003308 PE=3 SV=1
71.533 18371 pos. 1 - 494 [ 65, -11] tr|A0A0B4FVK2|A0A0B4FVK2_METAF 3-phytase (Fragment) OS=Metarhizium anisopliae (strain ARSEF 549) OX=1276135 GN=MAN_02235 PE=3 SV=1
71.533 18371 pos. 1 - 494 [ 65, -11] tr|E9EU68|E9EU68_METRA 3-phytase OS=Metarhizium robertsii (strain ARSEF 23 / ATCC MYA-3075) OX=655844 GN=MAA_03567 PE=3 SV=1
71.552 18376 pos. 1 - 515 [ 65, -11] tr|A0A1Q8RQC0|A0A1Q8RQC0_9PEZI 3-phytase OS=Colletotrichum chlorophyti OX=708187 GN=CCHL11_10285 PE=3 SV=1
71.571 18381 pos. 44 - 574 [ 49, -11] tr|A0A1B7YPK4|A0A1B7YPK4_COLHI 3-phytase OS=Colletotrichum higginsianum (strain IMI 349063) OX=759273 GN=CH63R_02685 PE=3 SV=1
72.052 18507 pos. 1 - 525 [ 65, -11] tr|A0A0L0NF34|A0A0L0NF34_TOLOC 3-phytase OS=Tolypocladium ophioglossoides (strain CBS 100239) OX=1163406 GN=TOPH_02492 PE=3 SV=1
72.594 18649 pos. 1 - 515 [ 65, -11] tr|A0A179HBU0|A0A179HBU0_PURLI 3-phytase OS=Purpureocillium lilacinum OX=33203 GN=VFPBJ_01148 PE=3 SV=1
72.636 18660 pos. 1 - 515 [ 65, -11] tr|A0A179I0J7|A0A179I0J7_PURLI 3-phytase OS=Purpureocillium lilacinum OX=33203 GN=PCL_04280 PE=3 SV=1
72.995 18754 pos. 1 - 511 [ 65, -11] tr|A0A2S4L3Y7|A0A2S4L3Y7_9HYPO 3-phytase OS=Tolypocladium paradoxum OX=94208 GN=TPAR_02672 PE=3 SV=1
73.136 18791 pos. 1 - 509 [ 65, -11] tr|A0A0F7ZL72|A0A0F7ZL72_9HYPO 3-phytase OS=Hirsutella minnesotensis 3608 OX=1043627 GN=HIM_04527 PE=3 SV=1
73.564 18903 pos. 1 - 580 [ 1, -11] tr|A0A1D9Q6T7|A0A1D9Q6T7_SCLS1 3-phytase OS=Sclerotinia sclerotiorum (strain ATCC 18683 / 1980 / Ss-1) OX=665079 GN=sscle_06g052820 PE=3 SV=1

## Sheet: Fungal Phos & Phy UniprotKB
8.503 1858 pos. 72 - 493 [ 70, -19] tr|A0A4Q4WT91|A0A4Q4WT91_9PEZI Histidine acid phosphatase OS=Monosporascus sp. mg162 OX=1081914 GN=DL768_003498 PE=4 SV=1
8.511 1860 pos. 3 - 310 [ 202, -18] tr|A0A9W8E4K2|A0A9W8E4K2_9FUNG Acid phosphatase OS=Dispira parvispora OX=1520584 GN=IWQ62_005374 PE=3 SV=1
8.511 1860 pos. 63 - 464 [ 117, -26] tr|A0A0F4YYH3|A0A0F4YYH3_TALEM Histidine acid phosphatase OS=Rasamsonia emersonii CBS 393.64 OX=1408163 GN=T310_3062 PE=3 SV=1
8.518 1862 pos. 1 - 459 [ 65, -29] tr|A0A1S9RFK9|A0A1S9RFK9_PENBI Histidine acid phosphatase OS=Penicillium brasilianum OX=104259 GN=PEBR_31513 PE=3 SV=1
8.518 1862 pos. 44 - 472 [ 64, -1] tr|A0A409XBU8|A0A409XBU8_PSICY Acid phosphatase OS=Psilocybe cyanescens OX=93625 GN=CVT25_005169 PE=3 SV=1
8.518 1862 pos. 54 - 466 [ 101, -26] tr|A0A1F7ZQU0|A0A1F7ZQU0_9EURO Histidine acid phosphatase OS=Aspergillus bombycis OX=109264 GN=ABOM_009646 PE=3 SV=1
8.541 1868 pos. 7 - 408 [ 66, -29] tr|A0A0C9YTZ8|A0A0C9YTZ8_9AGAM Acid phosphatase OS=Pisolithus microcarpus 441 OX=765257 GN=PISMIDRAFT_111286 PE=3 SV=1
8.541 1868 pos. 63 - 462 [ 117, -29] tr|A0A9W9IT86|A0A9W9IT86_9EURO Histidine acid phosphatase OS=Penicillium capsulatum OX=69766 GN=N7492_001429 PE=3 SV=1
8.545 1869 pos. 106 - 514 [ 70, -1] tr|G4N6P3|G4N6P3_PYRO7 Histidine acid phosphatase OS=Pyricularia oryzae (strain 70-15 / ATCC MYA-4617 / FGSC 8958) OX=242507 GN=MGG_12813 PE=4 SV=1
8.553 1871 pos. 55 - 506 [ 66, -1] tr|A0A2B7XZP1|A0A2B7XZP1_9EURO Acid phosphatase OS=Helicocarpus griseus UAMH5409 OX=1447875 GN=AJ79_03048 PE=4 SV=1
8.553 1871 pos. 66 - 467 [ 117, -27] tr|A0A507QU53|A0A507QU53_MONPU Acid phosphatase pho5 OS=Monascus purpureus OX=5098 GN=MPDQ_000347 PE=3 SV=1
8.556 1872 pos. 84 - 467 [ 70, -69] tr|A0AA40CDS5|A0AA40CDS5_9PEZI Histidine acid phosphatase OS=Bombardia bombarda OX=252184 GN=B0T17DRAFT_485688 PE=4 SV=1
8.572 1876 pos. 54 - 437 [ 70, -26] tr|A0A1B8C8W4|A0A1B8C8W4_9PEZI Acid phosphatase OS=Pseudogymnoascus sp. WSF 3629 OX=1622147 GN=VE00_06957 PE=3 SV=1
8.572 1876 pos. 71 - 467 [ 70, -69] tr|A0A1V1TMT8|A0A1V1TMT8_9PEZI 3-phytase OS=Xylariales sp. No.14919 OX=1813822 GN=ANO14919_117300 PE=4 SV=1
8.575 1877 pos. 30 - 443 [ 95, -29] tr|A0A9W9W6N8|A0A9W9W6N8_9EURO 3-phytase OS=Penicillium cosmopolitanum OX=1131564 GN=N7509_004257 PE=3 SV=1
8.575 1877 pos. 71 - 473 [ 70, -20] tr|A0A0D0C866|A0A0D0C866_9AGAR Acid phosphatase OS=Collybiopsis luxurians FD-317 M1 OX=944289 GN=GYMLUDRAFT_177836 PE=3 SV=1
8.598 1883 pos. 4 - 467 [ 64, -29] tr|A0A0F8UMB3|A0A0F8UMB3_9EURO Putative histidine acid phosphatase OS=Aspergillus ochraceoroseus OX=138278 GN=AOCH_005465 PE=3 SV=1
8.598 1883 pos. 4 - 467 [ 64, -29] tr|A0A2T5MAX1|A0A2T5MAX1_9EURO Histidine acid phosphatase OS=Aspergillus ochraceoroseus IBT 24754 OX=1392256 GN=P175DRAFT_0521418 PE=3 SV=1
8.602 1884 pos. 65 - 464 [ 66, -11] tr|A0A6A6GZY3|A0A6A6GZY3_9PEZI Histidine acid phosphatase-like protein OS=Viridothelium virens OX=1048519 GN=EV356DRAFT_452347 PE=4 SV=1
8.606 1885 pos. 68 - 474 [ 117, -21] tr|A0A319CD82|A0A319CD82_9EURO Histidine acid phosphatase OS=Aspergillus uvarum CBS 121591 OX=1448315 GN=BO82DRAFT_354761 PE=3 SV=1
8.617 1888 pos. 86 - 469 [ 70, -26] tr|A0A1B8DNI4|A0A1B8DNI4_9PEZI Acid phosphatase OS=Pseudogymnoascus sp. 23342-1-I1 OX=1524831 GN=VE03_09843 PE=4 SV=1
8.621 1889 pos. 1 - 470 [ 65, -27] tr|A0A9P5V3P7|A0A9P5V3P7_9FUNG Acid phosphatase OS=Mortierella sp. 14UC OX=1896178 GN=BGW39_010307 PE=3 SV=1
8.621 1889 pos. 78 - 449 [ 70, -35] tr|A0A9P4IMH5|A0A9P4IMH5_9PEZI Histidine acid phosphatase-like protein OS=Rhizodiscina lignyota OX=1504668 GN=NA57DRAFT_30961 PE=3 SV=1
8.625 1890 pos. 11 - 468 [ 60, -26] tr|A0A0C3GM31|A0A0C3GM31_OIDMZ Histidine acid phosphatase OS=Oidiodendron maius (strain Zn) OX=913774 GN=OIDMADRAFT_203884 PE=3 SV=1
8.629 1891 pos. 62 - 460 [ 117, -26] tr|G9NIK6|G9NIK6_HYPAI Histidine acid phosphatase OS=Hypocrea atroviridis (strain ATCC 20476 / IMI 206040) OX=452589 GN=TRIATDRAFT_144250 PE=3 SV=1
8.633 1892 pos. 74 - 480 [ 70, -37] tr|A0A9P4JJ41|A0A9P4JJ41_9PLEO Histidine acid phosphatase-like protein OS=Delitschia confertaspora ATCC 74209 OX=1513339 GN=GQ43DRAFT_377236 PE=4 SV=1
8.652 1897 pos. 68 - 474 [ 117, -21] tr|A0A2V5J0G6|A0A2V5J0G6_9EURO Histidine acid phosphatase OS=Aspergillus indologenus CBS 114.80 OX=1450541 GN=BP00DRAFT_9619 PE=3 SV=1
8.659 1899 pos. 68 - 474 [ 117, -21] tr|A0A8T8WRF6|A0A8T8WRF6_ASPJA Histidine acid phosphatase OS=Aspergillus japonicus CBS 114.51 OX=1448312 GN=BO86DRAFT_392284 PE=3 SV=1
8.659 1899 pos. 72 - 456 [ 70, -11] tr|A0A0G2I6D8|A0A0G2I6D8_9EURO Acid phosphatase OS=Emmonsia crescens UAMH 3008 OX=1247875 GN=EMCG_08204 PE=3 SV=1
8.659 1899 pos. 91 - 492 [ 67, -11] tr|A0A3M0W7B9|A0A3M0W7B9_9EURO Acid phosphatase (Fragment) OS=Chaetothyriales sp. CBS 134920 OX=2249417 GN=DV735_g1820 PE=4 SV=1
8.663 1900 pos. 17 - 486 [ 64, -27] tr|A0A9P7ZYP8|A0A9P7ZYP8_MORAP Acid phosphatase OS=Mortierella alpina OX=64518 GN=KVV02_006989 PE=3 SV=1
8.663 1900 pos. 94 - 500 [ 119, -26] tr|A0A2S7PV14|A0A2S7PV14_9HELO Histidine acid phosphatase protein OS=Rutstroemia sp. NJR-2017a BBW OX=2070414 GN=CJF30_00009304 PE=3 SV=1
8.667 1901 pos. 35 - 494 [ 66, -11] tr|A0AA38RPZ6|A0AA38RPZ6_9PEZI Histidine acid phosphatase OS=Coniochaeta hoffmannii OX=91930 GN=NKR19_g4545 PE=4 SV=1
8.675 1903 pos. 71 - 477 [ 117, -26] tr|A0A1M3T8T7|A0A1M3T8T7_ASPLC Histidine acid phosphatase OS=Aspergillus luchuensis (strain CBS 106.47) OX=1137211 GN=ASPFODRAFT_49807 PE=3 SV=1
8.675 1903 pos. 90 - 485 [ 65, -11] tr|A0A166VHW2|A0A166VHW2_9HYPO Histidine acid phosphatase family protein OS=Moelleriella libera RCEF 2490 OX=1081109 GN=AAL_01145 PE=4 SV=1
8.686 1906 pos. 80 - 482 [ 117, -26] tr|A0A2I1BTL8|A0A2I1BTL8_ASPN1 Putative histidine acid phosphatase OS=Aspergillus novofumigatus (strain IBT 16806) OX=1392255 GN=P174DRAFT_414936 PE=3 SV=1
8.698 1909 pos. 4 - 362 [ 85, -36] tr|A0A8H7XU81|A0A8H7XU81_PSICU Acid phosphatase OS=Psilocybe cubensis OX=181762 GN=JR316_007445 PE=3 SV=1
8.698 1909 pos. 19 - 466 [ 67, -29] tr|A0AAD6HQX8|A0AAD6HQX8_9EURO Histidine acid phosphatase OS=Penicillium malachiteum OX=1324776 GN=N7493_003762 PE=3 SV=1
8.698 1909 pos. 83 - 457 [ 70, -11] tr|W2S5M3|W2S5M3_CYPE1 Histidine acid phosphatase OS=Cyphellophora europaea (strain CBS 101466) OX=1220924 GN=HMPREF1541_10847 PE=4 SV=1
8.713 1913 pos. 62 - 441 [ 70, -69] tr|A0A4Q4UHM8|A0A4Q4UHM8_9PEZI Histidine acid phosphatase OS=Monosporascus sp. MG133 OX=2211645 GN=DL767_009606 PE=4 SV=1
8.720 1915 pos. 75 - 465 [ 70, -25] tr|A0A0B4HT14|A0A0B4HT14_METMF Histidine acid phosphatase family protein (Fragment) OS=Metarhizium majus (strain ARSEF 297) OX=1276143 GN=MAJ_01550 PE=4 SV=1
8.724 1916 pos. 73 - 483 [ 70, -53] tr|A0A1J9P5Y6|A0A1J9P5Y6_9EURO Acid phosphatase OS=Emergomyces pasteurianus Ep9510 OX=1447872 GN=AJ78_07904 PE=3 SV=1
8.728 1917 pos. 3 - 271 [ 326, -22] tr|A0A1R1PTL8|A0A1R1PTL8_ZANCU Acid phosphatase OS=Zancudomyces culisetae OX=1213189 GN=AX774_g2214 PE=3 SV=1
8.732 1918 pos. 10 - 159 [ 70, -391] tr|A0A9W8LZQ4|A0A9W8LZQ4_9FUNG Acid phosphatase (Fragment) OS=Coemansia brasiliensis OX=2650707 GN=IWW36_003761 PE=4 SV=1
8.743 1921 pos. 5 - 467 [ 91, -27] tr|A0A319EFM1|A0A319EFM1_ASPSB Histidine acid phosphatase OS=Aspergillus sclerotiicarbonarius (strain CBS 121057 / IBT 28362) OX=1448318 GN=BO78DRAFT_363211 PE=3 SV=1
8.747 1922 pos. 18 - 455 [ 67, -29] tr|A0A1V6TJS2|A0A1V6TJS2_9EURO 3-phytase OS=Penicillium steckii OX=303698 GN=PENSTE_c005G03615 PE=3 SV=1
8.747 1922 pos. 62 - 454 [ 66, -11] tr|H6BK28|H6BK28_EXODN Acid phosphatase OS=Exophiala dermatitidis (strain ATCC 34100 / CBS 525.76 / NIH/UT8656) OX=858893 GN=HMPREF1120_00694 PE=3 SV=1
8.751 1923 pos. 61 - 464 [ 117, -29] tr|A0A8H4SEP9|A0A8H4SEP9_9EURO Histidine acid phosphatase OS=Penicillium sp. str. #12 OX=2720512 GN=HAV15_009492 PE=3 SV=1
8.755 1924 pos. 74 - 488 [ 70, -29] tr|A0A0F8UHP4|A0A0F8UHP4_9EURO Histidine acid phosphatase OS=Aspergillus rambellii OX=308745 GN=ARAM_006085 PE=3 SV=1
8.762 1926 pos. 85 - 433 [ 70, -141] tr|A0A0F4YPC4|A0A0F4YPC4_TALEM Histidine acid phosphatase family protein OS=Rasamsonia emersonii CBS 393.64 OX=1408163 GN=T310_6064 PE=3 SV=1
8.770 1928 pos. 76 - 485 [ 70, -37] tr|A0A3M7N0I3|A0A3M7N0I3_9EURO Acid phosphatase (Fragment) OS=Chaetothyriales sp. CBS 135597 OX=2249420 GN=DV738_g3141 PE=3 SV=1
8.774 1929 pos. 2 - 423 [ 70, -48] tr|A0A447BVV2|A0A447BVV2_PODCO Acid phosphatase OS=Podospora comata OX=48703 GN=PODCO_115074 PE=3 SV=1
8.782 1931 pos. 6 - 474 [ 74, -21] tr|A0A2V5H610|A0A2V5H610_ASPV1 Histidine acid phosphatase OS=Aspergillus violaceofuscus (strain CBS 115571) OX=1450538 GN=BO99DRAFT_150720 PE=3 SV=1
8.785 1932 pos. 5 - 468 [ 64, -21] tr|A0A2J6PMR7|A0A2J6PMR7_9HELO Putative histidine acid phosphatase OS=Hyaloscypha hepaticicola OX=2082293 GN=NA56DRAFT_673833 PE=3 SV=1
8.827 1943 pos. 58 - 492 [ 70, -69] tr|A0A2T3AGK7|A0A2T3AGK7_9PEZI Histidine acid phosphatase OS=Coniella lustricola OX=2025994 GN=BD289DRAFT_459033 PE=4 SV=1
8.831 1944 pos. 74 - 468 [ 66, -12] tr|A0A6H0XQA0|A0A6H0XQA0_9PEZI Histidine acid phosphatase OS=Peltaster fructicola OX=286661 GN=AMS68_002383 PE=4 SV=1
8.839 1946 pos. 2 - 444 [ 70, -11] tr|A0A179G6D4|A0A179G6D4_METCM Histidine acid phosphatase family protein OS=Pochonia chlamydosporia 170 OX=1380566 GN=VFPPC_01097 PE=4 SV=1
8.850 1949 pos. 71 - 474 [ 70, -25] tr|A0AAJ8MVK8|A0AAJ8MVK8_9TREE Acid phosphatase OS=Kwoniella shandongensis OX=1734106 GN=CI109_102106 PE=3 SV=1
8.862 1952 pos. 21 - 478 [ 65, -26] tr|A0A370PHF5|A0A370PHF5_ASPPH Histidine acid phosphatase OS=Aspergillus phoenicis ATCC 13157 OX=1353007 GN=M752DRAFT_235828 PE=3 SV=1
8.862 1952 pos. 74 - 439 [ 70, -69] tr|V5G4E1|V5G4E1_BYSSN Histidine acid phosphatase family protein OS=Byssochlamys spectabilis (strain No. 5 / NBRC 109023) OX=1356009 GN=PVAR5_8015 PE=3 SV=1
8.881 1957 pos. 48 - 444 [ 70, -28] tr|A0A067P752|A0A067P752_9AGAM Acid phosphatase OS=Jaapia argillacea MUCL 33604 OX=933084 GN=JAAARDRAFT_41911 PE=3 SV=1
8.881 1957 pos. 75 - 465 [ 70, -25] tr|A0A0B4HFW2|A0A0B4HFW2_METGA Histidine acid phosphatase family protein OS=Metarhizium guizhouense (strain ARSEF 977) OX=1276136 GN=MGU_04114 PE=4 SV=1
8.888 1959 pos. 20 - 479 [ 108, -29] tr|A0A1L9T671|A0A1L9T671_9EURO Histidine acid phosphatase OS=Aspergillus sydowii CBS 593.65 OX=1036612 GN=ASPSYDRAFT_93683 PE=3 SV=1
8.907 1964 pos. 68 - 474 [ 117, -20] tr|A0A8G1RYN4|A0A8G1RYN4_9EURO Histidine acid phosphatase OS=Aspergillus fijiensis CBS 313.89 OX=1448319 GN=BO72DRAFT_13730 PE=3 SV=1
8.911 1965 pos. 68 - 439 [ 70, -69] tr|A0A8H4KAZ3|A0A8H4KAZ3_9HYPO Histidine acid phosphatase OS=Fusarium austroafricanum OX=2364996 GN=F53441_8642 PE=3 SV=1
8.923 1968 pos. 79 - 509 [ 70, -12] tr|A0A166YQG4|A0A166YQG4_9HYPO Histidine acid phosphatase family protein OS=Beauveria brongniartii RCEF 3172 OX=1081107 GN=BBO_07859 PE=4 SV=1
8.927 1969 pos. 125 - 514 [ 70, -69] tr|A0A0C2IH31|A0A0C2IH31_9PEZI Acid phosphatase OS=Sporothrix brasiliensis 5110 OX=1398154 GN=SPBR_08360 PE=3 SV=1
8.946 1974 pos. 125 - 550 [ 70, -17] tr|A0A0F2M7G4|A0A0F2M7G4_SPOSC Acid phosphatase OS=Sporothrix schenckii 1099-18 OX=1397361 GN=SPSK_09022 PE=3 SV=1
8.946 1974 pos. 125 - 550 [ 70, -17] tr|U7Q6F0|U7Q6F0_SPOS1 Acid phosphatase OS=Sporothrix schenckii (strain ATCC 58251 / de Perez 2211183) OX=1391915 GN=HMPREF1624_01749 PE=3 SV=1
8.961 1978 pos. 68 - 473 [ 117, -21] tr|A0A319ASY2|A0A319ASY2_9EURO Histidine acid phosphatase OS=Aspergillus saccharolyticus JOP 1030-1 OX=1450539 GN=BP01DRAFT_378920 PE=3 SV=1
8.984 1984 pos. 19 - 466 [ 68, -26] tr|A0A0D6ZZC8|A0A0D6ZZC8_9AGAR Histidine acid phosphatase OS=Fistulina hepatica ATCC 64428 OX=1128425 GN=FISHEDRAFT_54497 PE=3 SV=1
9.003 1989 pos. 2 - 408 [ 70, -28] tr|A0A225XGB3|A0A225XGB3_CRYNV Acid phosphatase OS=Cryptococcus neoformans var. grubii c45 OX=1230068 GN=C356_06297 PE=3 SV=1
9.011 1991 pos. 15 - 466 [ 64, -26] tr|A0A9P6VP49|A0A9P6VP49_9HELO Histidine acid phosphatase OS=Hyphodiscus hymeniophilus OX=353542 GN=D0Z07_0791 PE=4 SV=1
9.011 1991 pos. 66 - 468 [ 70, -1] tr|A0A0C2Y1K6|A0A0C2Y1K6_HEBCY Acid phosphatase OS=Hebeloma cylindrosporum h7 OX=686832 GN=M413DRAFT_387519 PE=3 SV=1
9.018 1993 pos. 85 - 452 [ 70, -43] tr|A0AAE1C9N1|A0AAE1C9N1_9PEZI Histidine acid phosphatase OS=Podospora appendiculata OX=314037 GN=B0T22DRAFT_385070 PE=4 SV=1
9.022 1994 pos. 66 - 467 [ 70, -1] tr|A0A8H5CW36|A0A8H5CW36_9AGAR Acid phosphatase OS=Tetrapyrgos nigripes OX=182062 GN=D9758_012690 PE=3 SV=1
9.060 2004 pos. 68 - 471 [ 117, -29] tr|A0A1L9WS01|A0A1L9WS01_ASPA1 Histidine acid phosphatase OS=Aspergillus aculeatus (strain ATCC 16872 / CBS 172.66 / WB 5094) OX=690307 GN=ASPACDRAFT_1871515 PE=3 SV=1
9.064 2005 pos. 70 - 457 [ 70, -36] tr|A0A9P7KE92|A0A9P7KE92_9AGAR Histidine acid phosphatase OS=Asterophora parasitica OX=117018 GN=DXG03_005497 PE=4 SV=1
9.068 2006 pos. 2 - 408 [ 70, -28] tr|A0A854Q2F5|A0A854Q2F5_CRYNV Acid phosphatase OS=Cryptococcus neoformans var. grubii Tu259-1 OX=1230072 GN=C361_06516 PE=3 SV=1
9.075 2008 pos. 2 - 408 [ 70, -28] tr|J9W053|J9W053_CRYNH Acid phosphatase OS=Cryptococcus neoformans var. grubii serotype A (strain H99 / ATCC 208821 / CBS 10515 / FGSC 9487) OX=235443 GN=CNAG_06115 PE=3 SV=2
9.095 2013 pos. 75 - 460 [ 70, -36] tr|A0A2A9NH52|A0A2A9NH52_9AGAR Acid phosphatase OS=Amanita thiersii Skay4041 OX=703135 GN=AMATHDRAFT_87663 PE=3 SV=1
9.098 2014 pos. 69 - 472 [ 117, -26] tr|A0A2I2GKY0|A0A2I2GKY0_9EURO Histidine acid phosphatase OS=Aspergillus steynii IBT 23096 OX=1392250 GN=P170DRAFT_131411 PE=3 SV=1
9.102 2015 pos. 30 - 418 [ 66, -68] tr|M2LRJ1|M2LRJ1_BAUPA Histidine acid phosphatase OS=Baudoinia panamericana (strain UAMH 10762) OX=717646 GN=BAUCODRAFT_69223 PE=4 SV=1
9.114 2018 pos. 68 - 474 [ 117, -26] tr|A0A395HPW4|A0A395HPW4_ASPHC Histidine acid phosphatase OS=Aspergillus homomorphus (strain CBS 101889) OX=1450537 GN=BO97DRAFT_472818 PE=3 SV=1
9.129 2022 pos. 73 - 440 [ 70, -68] tr|A0A1B7NMZ7|A0A1B7NMZ7_9EURO Acid phosphatase OS=Emergomyces africanus OX=1955775 GN=ACJ72_07725 PE=3 SV=1
9.137 2024 pos. 36 - 394 [ 66, -19] tr|A0A0L0HJ08|A0A0L0HJ08_SPIPD Histidine acid phosphatase OS=Spizellomyces punctatus (strain DAOM BR117) OX=645134 GN=SPPG_04158 PE=3 SV=1
9.144 2026 pos. 75 - 480 [ 70, -1] tr|E9EFV7|E9EFV7_METAQ Histidine acid phosphatase family protein OS=Metarhizium acridum (strain CQMa 102) OX=655827 GN=MAC_08755 PE=4 SV=1
9.156 2029 pos. 66 - 470 [ 70, -26] tr|V2XLW9|V2XLW9_MONRO Histidine acid phosphatase family protein OS=Moniliophthora roreri (strain MCA 2997) OX=1381753 GN=Moror_14227 PE=3 SV=1
9.163 2031 pos. 54 - 434 [ 70, -74] tr|A0A2P5HNK4|A0A2P5HNK4_9PEZI Histidine acid phosphatase OS=Diaporthe helianthi OX=158607 GN=DHEL01_v209797 PE=4 SV=1
9.171 2033 pos. 78 - 449 [ 70, -43] tr|A0AAE0IAT0|A0AAE0IAT0_9PEZI Histidine acid phosphatase OS=Cercophora scortea OX=314031 GN=B0T19DRAFT_451146 PE=4 SV=1
9.178 2035 pos. 17 - 473 [ 99, -29] tr|A0A1L9Q0U9|A0A1L9Q0U9_ASPVE Histidine acid phosphatase OS=Aspergillus versicolor CBS 583.65 OX=1036611 GN=ASPVEDRAFT_142763 PE=3 SV=1
9.182 2036 pos. 79 - 516 [ 70, -11] tr|A0A179I569|A0A179I569_CORDF 3-phytase OS=Cordyceps confragosa OX=2714763 GN=LLEC1_00008 PE=4 SV=1
9.209 2043 pos. 1 - 151 [ 257, -80] tr|I1C4P4|I1C4P4_RHIO9 Acid phosphatase OS=Rhizopus delemar (strain RA 99-880 / ATCC MYA-4621 / FGSC 9543 / NRRL 43880) OX=246409 GN=RO3G_08129 PE=3 SV=1
9.213 2044 pos. 56 - 438 [ 66, -36] tr|A0A1E3QDP7|A0A1E3QDP7_LIPST Acid phosphatase OS=Lipomyces starkeyi NRRL Y-11557 OX=675824 GN=LIPSTDRAFT_48116 PE=3 SV=1
9.220 2046 pos. 69 - 471 [ 70, -26] tr|Q5K7U9|Q5K7U9_CRYNJ Acid phosphatase OS=Cryptococcus neoformans var. neoformans serotype D (strain JEC21 / ATCC MYA-565) OX=214684 GN=CNM01200 PE=3 SV=2
9.278 2061 pos. 35 - 453 [ 66, -43] tr|A0A1J7IDP3|A0A1J7IDP3_9PEZI Histidine acid phosphatase OS=Coniochaeta ligniaria NRRL 30616 OX=1408157 GN=CONLIGDRAFT_582733 PE=4 SV=1
9.308 2069 pos. 84 - 515 [ 70, -1] tr|A0AAJ0M969|A0AAJ0M969_9PEZI Histidine acid phosphatase OS=Lasiosphaeria hispida OX=260671 GN=B0T25DRAFT_464117 PE=4 SV=1
9.331 2075 pos. 111 - 467 [ 57, -1] tr|A0A9P7XIZ5|A0A9P7XIZ5_9FUNG Acid phosphatase-like protein 2 OS=Linnemannia hyalina OX=64524 GN=ACPL2_1 PE=3 SV=1
9.381 2088 pos. 2 - 324 [ 179, -26] tr|A0A2T9YFU1|A0A2T9YFU1_9FUNG Acid phosphatase OS=Smittium simulii OX=133385 GN=BB561_004532 PE=3 SV=1
9.381 2088 pos. 39 - 455 [ 70, -40] tr|A8NMI3|A8NMI3_COPC7 Acid phosphatase OS=Coprinopsis cinerea (strain Okayama-7 / 130 / ATCC MYA-4618 / FGSC 9003) OX=240176 GN=CC1G_10796 PE=3 SV=2
9.461 2109 pos. 2 - 401 [ 70, -28] tr|A0AAJ8ME01|A0AAJ8ME01_9TREE Acid phosphatase OS=Kwoniella dejecticola CBS 10117 OX=1296121 GN=I303_101365 PE=3 SV=1
9.461 2109 pos. 67 - 466 [ 70, -28] tr|A0A1A6AHK8|A0A1A6AHK8_9TREE Acid phosphatase OS=Kwoniella dejecticola CBS 10117 OX=1296121 GN=I303_01374 PE=3 SV=1
9.469 2111 pos. 71 - 465 [ 70, -8] tr|A0A559LAT1|A0A559LAT1_FUSOX Lysophosphatidic acid phosphatase type 6 OS=Fusarium oxysporum f. sp. cubense OX=61366 GN=ACP6 PE=3 SV=1
9.484 2115 pos. 71 - 465 [ 70, -8] tr|A0A8J5UCC6|A0A8J5UCC6_FUSOX Lysophosphatidic acid phosphatase type 6 OS=Fusarium oxysporum f. sp. raphani OX=96318 GN=ACP6 PE=4 SV=1
9.488 2116 pos. 37 - 394 [ 68, -19] tr|A0A507F822|A0A507F822_9FUNG Acid phosphatase OS=Spizellomyces sp. 'palustris' OX=117820 GN=SpCBS45565_g00696 PE=3 SV=1
9.495 2118 pos. 89 - 492 [ 70, -16] tr|A0AA48L740|A0AA48L740_9TREE Acid phosphatase OS=Cutaneotrichosporon cavernicola OX=279322 GN=CcaverHIS019_0507310 PE=3 SV=1
9.549 2132 pos. 47 - 441 [ 70, -8] tr|A0A9P7HEQ5|A0A9P7HEQ5_9HYPO Histidine acid phosphatase OS=Fusarium xylarioides OX=221167 GN=H9Q72_012441 PE=3 SV=1
9.583 2141 pos. 47 - 451 [ 117, -23] tr|A0A1L9SBB0|A0A1L9SBB0_9EURO Histidine acid phosphatase OS=Penicilliopsis zonata CBS 506.65 OX=1073090 GN=ASPZODRAFT_71773 PE=4 SV=1
9.637 2155 pos. 2 - 396 [ 70, -8] tr|A0A9P8DTT4|A0A9P8DTT4_9HYPO Histidine acid phosphatase OS=Fusarium musae OX=1042133 GN=J7337_001681 PE=3 SV=1
9.667 2163 pos. 71 - 453 [ 70, -17] tr|A0A2K0WCG1|A0A2K0WCG1_GIBNY Histidine acid phosphatase OS=Gibberella nygamai OX=42673 GN=FNYG_06666 PE=3 SV=1
9.675 2165 pos. 2 - 464 [ 68, -26] tr|A0A1L9SD76|A0A1L9SD76_9EURO Histidine acid phosphatase OS=Penicilliopsis zonata CBS 506.65 OX=1073090 GN=ASPZODRAFT_168230 PE=3 SV=1
9.816 2202 pos. 79 - 516 [ 70, -11] tr|A0A162KKL2|A0A162KKL2_CORDF Histidine acid phosphatase family protein OS=Akanthomyces lecanii RCEF 1005 OX=1081108 GN=LEL_06032 PE=4 SV=1
9.824 2204 pos. 2 - 380 [ 70, -32] tr|A0AAJ8M7H3|A0AAJ8M7H3_9TREE Acid phosphatase OS=Kwoniella bestiolae CBS 10118 OX=1296100 GN=I302_104549 PE=3 SV=1
9.831 2206 pos. 68 - 449 [ 70, -32] tr|A0A1B9GBK1|A0A1B9GBK1_9TREE Acid phosphatase OS=Kwoniella bestiolae CBS 10118 OX=1296100 GN=I302_03254 PE=3 SV=1
9.896 2223 pos. 68 - 468 [ 70, -26] tr|A0A1B9IFS7|A0A1B9IFS7_9TREE Acid phosphatase OS=Kwoniella mangroviensis CBS 10435 OX=1331196 GN=L486_08205 PE=3 SV=1
9.927 2231 pos. 2 - 459 [ 82, -21] tr|A0AAF0FA45|A0AAF0FA45_9BASI Histidine acid phosphatase OS=Malassezia japonica OX=223818 GN=MJAP1_004101 PE=3 SV=1
9.930 2232 pos. 63 - 481 [ 67, -36] tr|A0A4Q2DHJ5|A0A4Q2DHJ5_9AGAR Acid phosphatase OS=Candolleomyces aberdarensis OX=2316362 GN=EST38_g7358 PE=4 SV=1
9.950 2237 pos. 1 - 149 [ 364, -11] tr|A0A2G7FGD8|A0A2G7FGD8_9EURO 3-phytase OS=Aspergillus arachidicola OX=656916 GN=AARAC_000337 PE=3 SV=1
9.972 2243 pos. 29 - 246 [ 291, -14] tr|A0A177WEC1|A0A177WEC1_BATDL Acid phosphatase OS=Batrachochytrium dendrobatidis (strain JEL423) OX=403673 GN=BDEG_21862 PE=3 SV=1
10.064 2267 pos. 79 - 516 [ 70, -11] tr|A0A9W8QDQ1|A0A9W8QDQ1_AKAMU Acid phosphatase OS=Akanthomyces muscarius OX=2231603 GN=LMH87_009813 PE=4 SV=1
10.106 2278 pos. 1 - 357 [ 147, -25] tr|A0A1R1XUR1|A0A1R1XUR1_9FUNG Lysosomal acid phosphatase OS=Smittium culicis OX=133412 GN=AYI69_g7052 PE=3 SV=1
10.179 2297 pos. 63 - 481 [ 67, -36] tr|A0A9W8MBC0|A0A9W8MBC0_9AGAR Acid phosphatase (Fragment) OS=Candolleomyces eurysporus OX=2828524 GN=H1R20_g12922 PE=3 SV=1
10.251 2316 pos. 65 - 469 [ 70, -37] tr|A0A9P4SB08|A0A9P4SB08_9PEZI Histidine acid phosphatase-like protein OS=Patellaria atrata CBS 101060 OX=1346257 GN=M501DRAFT_1024157 PE=3 SV=1
10.259 2318 pos. 48 - 468 [ 66, -24] tr|A0A1E3JYL5|A0A1E3JYL5_9TREE Acid phosphatase OS=Cryptococcus amylolentus CBS 6273 OX=1296118 GN=I350_04956 PE=3 SV=1
10.278 2323 pos. 140 - 533 [ 70, -68] tr|S3CRP3|S3CRP3_OPHP1 Histidine acid phosphatase OS=Ophiostoma piceae (strain UAMH 11346) OX=1262450 GN=F503_07069 PE=4 SV=1
10.396 2354 pos. 51 - 466 [ 66, -24] tr|A0A1E3HNM8|A0A1E3HNM8_9TREE Acid phosphatase OS=Cryptococcus amylolentus CBS 6039 OX=1295533 GN=L202_05033 PE=3 SV=1
10.430 2363 pos. 51 - 391 [ 70, -147] tr|A0A1R1XEB9|A0A1R1XEB9_9FUNG Putative acid phosphatase (Fragment) OS=Smittium culicis OX=133412 GN=AYI70_g8789 PE=3 SV=1
10.476 2375 pos. 64 - 510 [ 70, -40] tr|A0A1Y2BRX1|A0A1Y2BRX1_9FUNG 2-phosphoxylose phosphatase 1 OS=Neocallimastix californiae OX=1754190 GN=LY90DRAFT_672772 PE=3 SV=1
10.484 2377 pos. 30 - 366 [ 70, -22] tr|A0A2H9TK90|A0A2H9TK90_9FUNG Acid phosphatase OS=Paramicrosporidium saccamoebae OX=1246581 GN=PSACC_01997 PE=3 SV=1
10.556 2396 pos. 2 - 401 [ 70, -26] tr|A0A1B9H330|A0A1B9H330_9TREE Acid phosphatase OS=Kwoniella heveanensis BCC8398 OX=1296120 GN=I316_00799 PE=3 SV=1
10.755 2448 pos. 64 - 455 [ 70, -58] tr|A0A1Y3NFG2|A0A1Y3NFG2_PIRSE Acid phosphatase OS=Piromyces sp. (strain E2) OX=73868 GN=PIROE2DRAFT_8406 PE=3 SV=1
11.305 2592 pos. 1 - 283 [ 186, -29] tr|A0A3M0W9W8|A0A3M0W9W8_9EURO 3-phytase (Fragment) OS=Chaetothyriales sp. CBS 134920 OX=2249417 GN=DV735_g1120 PE=3 SV=1
11.305 2592 pos. 252 - 696 [ 95, -28] tr|A0A0L0SVD1|A0A0L0SVD1_ALLM3 Histidine acid phosphatase OS=Allomyces macrogynus (strain ATCC 38327) OX=578462 GN=AMAG_11659 PE=3 SV=1
11.503 2644 pos. 7 - 322 [ 142, -20] tr|A0A4Y9ZY36|A0A4Y9ZY36_9AGAM Acid phosphatase OS=Hericium alpestre OX=135208 GN=EWM64_g5028 PE=4 SV=1
11.778 2716 pos. 1 - 167 [ 369, -1] tr|A0A2G8S1R2|A0A2G8S1R2_9APHY Acid phosphatase OS=Ganoderma sinense ZZ0214-1 OX=1077348 GN=GSI_10844 PE=3 SV=1
12.171 2819 pos. 56 - 489 [ 71, -29] tr|A0A2U1J3K6|A0A2U1J3K6_SMIAN Acid phosphatase OS=Smittium angustum OX=133377 GN=BB558_004316 PE=3 SV=1
12.171 2819 pos. 71 - 468 [ 88, -25] tr|A0A1R1Y9Z6|A0A1R1Y9Z6_9FUNG Putative acid phosphatase OS=Smittium culicis OX=133412 GN=AYI70_g2060 PE=3 SV=1
12.213 2830 pos. 23 - 300 [ 234, -38] tr|A0A0L0RXW4|A0A0L0RXW4_ALLM3 Acid phosphatase OS=Allomyces macrogynus (strain ATCC 38327) OX=578462 GN=AMAG_00841 PE=3 SV=1
12.266 2844 pos. 59 - 494 [ 70, -29] tr|A0A2T9YA45|A0A2T9YA45_9FUNG Acid phosphatase OS=Furculomyces boomerangus OX=61424 GN=BB559_005193 PE=3 SV=1
12.266 2844 pos. 59 - 494 [ 70, -29] tr|A0A2U1J5Q2|A0A2U1J5Q2_SMIAN Acid phosphatase OS=Smittium angustum OX=133377 GN=BB558_003587 PE=3 SV=1
12.270 2845 pos. 38 - 434 [ 68, -20] tr|A0A9P5R7V7|A0A9P5R7V7_9FUNG Acid phosphatase-like protein 2 OS=Mortierella sp. 14UC OX=1896178 GN=ACPL2_3 PE=3 SV=1
12.301 2853 pos. 5 - 364 [ 152, -25] tr|A0A9P6IZD6|A0A9P6IZD6_MORAP Lysophosphatidic acid phosphatase type 6 OS=Mortierella alpina OX=64518 GN=ACP6 PE=3 SV=1
12.404 2880 pos. 65 - 473 [ 70, -28] tr|A0A0L0SSU7|A0A0L0SSU7_ALLM3 Histidine acid phosphatase OS=Allomyces macrogynus (strain ATCC 38327) OX=578462 GN=AMAG_11047 PE=3 SV=1
12.408 2881 pos. 38 - 434 [ 68, -20] tr|A0A9P5VFR0|A0A9P5VFR0_9FUNG Acid phosphatase-like protein 2 OS=Linnemannia schmuckeri OX=64567 GN=ACPL2 PE=3 SV=1
12.637 2941 pos. 71 - 469 [ 88, -21] tr|A0A1R1Y1G0|A0A1R1Y1G0_9FUNG Putative acid phosphatase OS=Smittium culicis OX=133412 GN=AYI69_g6075 PE=3 SV=1
12.732 2966 pos. 53 - 435 [ 89, -20] tr|A0A9P8BVR1|A0A9P8BVR1_9FUNG Acid phosphatase-like protein 2 OS=Linnemannia hyalina OX=64524 GN=ACPL2_2 PE=3 SV=1
12.808 2986 pos. 38 - 434 [ 68, -25] tr|A0A9P6SA21|A0A9P6SA21_9FUNG Acid phosphatase-like protein 2 OS=Mortierella sp. AD032 OX=1896183 GN=ACPL2_3 PE=3 SV=1
12.934 3019 pos. 24 - 355 [ 161, -19] tr|A0AAD5Y3Y5|A0AAD5Y3Y5_9FUNG Acid phosphatase OS=Boothiomyces macroporosus OX=261099 GN=HK103_004598 PE=3 SV=1
12.976 3030 pos. 1 - 408 [ 94, -1] tr|A0A9P6F6M1|A0A9P6F6M1_9FUNG Acid phosphatase-like protein 2 OS=Mortierella hygrophila OX=979708 GN=ACPL2_1 PE=3 SV=1
12.992 3034 pos. 23 - 461 [ 65, -28] tr|A0A2T9YG46|A0A2T9YG46_9FUNG Acid phosphatase OS=Smittium simulii OX=133385 GN=BB561_004487 PE=3 SV=1
13.110 3065 pos. 49 - 435 [ 85, -20] tr|A0A9P6FB84|A0A9P6FB84_9FUNG Acid phosphatase-like protein 2 OS=Mortierella hygrophila OX=979708 GN=ACPL2_3 PE=3 SV=1
13.316 3119 pos. 26 - 461 [ 58, -25] tr|A0A507EQY4|A0A507EQY4_9FUNG Acid phosphatase OS=Spizellomyces sp. 'palustris' OX=117820 GN=SpCBS45565_g04577 PE=3 SV=1
13.328 3122 pos. 51 - 452 [ 70, -29] tr|A0A9W8CKS6|A0A9W8CKS6_9FUNG Acid phosphatase OS=Coemansia asiatica OX=1052880 GN=LPJ64_000569 PE=3 SV=1
13.358 3130 pos. 8 - 495 [ 70, -12] tr|A0A0L0SS86|A0A0L0SS86_ALLM3 Histidine acid phosphatase OS=Allomyces macrogynus (strain ATCC 38327) OX=578462 GN=AMAG_11050 PE=3 SV=1
13.358 3130 pos. 65 - 552 [ 70, -12] tr|A0A0L0SSV2|A0A0L0SSV2_ALLM3 Histidine acid phosphatase OS=Allomyces macrogynus (strain ATCC 38327) OX=578462 GN=AMAG_11050 PE=3 SV=1
13.358 3130 pos. 127 - 614 [ 70, -12] tr|A0A0L0SSR5|A0A0L0SSR5_ALLM3 Histidine acid phosphatase OS=Allomyces macrogynus (strain ATCC 38327) OX=578462 GN=AMAG_11050 PE=3 SV=1
13.396 3140 pos. 30 - 465 [ 117, -25] tr|A0A9P6Q141|A0A9P6Q141_9FUNG Acid phosphatase OS=Actinomortierella ambigua OX=1343610 GN=DFQ27_005800 PE=3 SV=1
13.465 3158 pos. 25 - 516 [ 63, -14] tr|A0A9W8DY01|A0A9W8DY01_9FUNG Acid phosphatase OS=Tieghemiomyces parasiticus OX=78921 GN=IWQ60_006000 PE=3 SV=1
13.476 3161 pos. 55 - 439 [ 67, -25] tr|A0A3M0W799|A0A3M0W799_9EURO 3-phytase (Fragment) OS=Chaetothyriales sp. CBS 134920 OX=2249417 GN=DV735_g2901 PE=3 SV=1
13.480 3162 pos. 49 - 434 [ 85, -25] tr|A0A9P6UM80|A0A9P6UM80_9FUNG Acid phosphatase-like protein 2 OS=Linnemannia gamsii OX=64522 GN=ACPL2_2 PE=3 SV=1
13.541 3178 pos. 147 - 640 [ 70, -23] tr|A0A0L0SVJ7|A0A0L0SVJ7_ALLM3 Histidine acid phosphatase OS=Allomyces macrogynus (strain ATCC 38327) OX=578462 GN=AMAG_11662 PE=3 SV=1
13.553 3181 pos. 33 - 515 [ 68, -14] tr|A0A9W8AHM9|A0A9W8AHM9_9FUNG Acid phosphatase OS=Tieghemiomyces parasiticus OX=78921 GN=IWQ60_003582 PE=3 SV=1
13.553 3181 pos. 68 - 507 [ 85, -26] tr|A0A9W8E6X2|A0A9W8E6X2_9FUNG Acid phosphatase OS=Dispira parvispora OX=1520584 GN=IWQ62_003601 PE=3 SV=1
13.557 3182 pos. 68 - 481 [ 85, -29] tr|A0A2T9Z1P0|A0A2T9Z1P0_9FUNG Acid phosphatase OS=Furculomyces boomerangus OX=61424 GN=BB559_001492 PE=3 SV=1
13.629 3201 pos. 68 - 481 [ 85, -29] tr|A0A2U1J0D5|A0A2U1J0D5_SMIAN Acid phosphatase OS=Smittium angustum OX=133377 GN=BB558_005491 PE=3 SV=1
13.683 3215 pos. 51 - 456 [ 70, -25] tr|A0A0L0HTL7|A0A0L0HTL7_SPIPD Histidine acid phosphatase OS=Spizellomyces punctatus (strain DAOM BR117) OX=645134 GN=SPPG_01642 PE=3 SV=1
13.702 3220 pos. 4 - 358 [ 156, -27] tr|A0A9P6RCL2|A0A9P6RCL2_9FUNG Lysophosphatidic acid phosphatase type 6 OS=Dissophora globulifera OX=979702 GN=ACP6 PE=3 SV=1
13.755 3234 pos. 6 - 369 [ 97, -21] tr|M2LV91|M2LV91_BAUPA 3-phytase OS=Baudoinia panamericana (strain UAMH 10762) OX=717646 GN=BAUCODRAFT_138258 PE=3 SV=1
13.763 3236 pos. 12 - 215 [ 63, -321] tr|A0A194S3J5|A0A194S3J5_RHOGW Acid phosphatase (Fragment) OS=Rhodotorula graminis (strain WP1) OX=578459 GN=RHOBADRAFT_53989 PE=3 SV=1
13.812 3249 pos. 521 - 907 [ 89, -25] tr|A0A9P6IVS9|A0A9P6IVS9_MORAP Acid phosphatase OS=Mortierella alpina OX=64518 GN=BGZ70_001475 PE=3 SV=1
13.885 3268 pos. 1 - 382 [ 82, -34] tr|J9DLQ2|J9DLQ2_EDHAE Acid phosphatase OS=Edhazardia aedis (strain USNM 41457) OX=1003232 GN=EDEG_00202 PE=3 SV=1
13.889 3269 pos. 39 - 456 [ 68, -19] tr|A0A9P5RCP8|A0A9P5RCP8_9FUNG Acid phosphatase-like protein 2 OS=Mortierella sp. 14UC OX=1896178 GN=ACPL2_2 PE=3 SV=1
13.950 3285 pos. 64 - 451 [ 89, -19] tr|A0A9P6S7V4|A0A9P6S7V4_9FUNG Acid phosphatase-like protein 2 OS=Mortierella sp. AD032 OX=1896183 GN=ACPL2_2 PE=3 SV=1
13.969 3290 pos. 74 - 441 [ 92, -9] tr|A0A1V6TQT0|A0A1V6TQT0_9EURO 3-phytase OS=Penicillium flavigenum OX=254877 GN=PENFLA_c005G09882 PE=3 SV=1
14.087 3321 pos. 15 - 470 [ 70, -8] tr|A0A9P7ZXU4|A0A9P7ZXU4_MORAP Acid phosphatase OS=Mortierella alpina OX=64518 GN=KVV02_005031 PE=3 SV=1
14.095 3323 pos. 3 - 155 [ 352, -17] tr|X8JBG2|X8JBG2_9AGAM Histidine acid phosphatase family protein OS=Rhizoctonia solani AG-3 Rhs1AP OX=1086054 GN=RSOL_380330 PE=4 SV=1
14.156 3339 pos. 2 - 376 [ 85, -28] tr|A0A6A6CN40|A0A6A6CN40_ZASCE 3-phytase OS=Zasmidium cellare ATCC 36951 OX=1080233 GN=M409DRAFT_21306 PE=3 SV=1
14.167 3342 pos. 34 - 497 [ 70, -25] tr|A0A9P6QAV4|A0A9P6QAV4_9FUNG Acid phosphatase OS=Actinomortierella ambigua OX=1343610 GN=DFQ27_002239 PE=3 SV=1
14.202 3351 pos. 81 - 481 [ 70, -27] tr|A0A9P8ABE9|A0A9P8ABE9_MORAP Acid phosphatase OS=Mortierella alpina OX=64518 GN=KVV02_000735 PE=3 SV=1
14.225 3357 pos. 53 - 470 [ 70, -21] tr|A0A2T9ZCY6|A0A2T9ZCY6_9FUNG Acid phosphatase OS=Smittium megazygosporum OX=133381 GN=BB560_003141 PE=3 SV=1
14.305 3378 pos. 38 - 451 [ 68, -21] tr|A0A9P3LWL8|A0A9P3LWL8_9FUNG Acid phosphatase OS=Entomortierella parvispora OX=205924 GN=EMPS_05313 PE=3 SV=1
14.415 3407 pos. 37 - 461 [ 68, -19] tr|A0A9P8CYY3|A0A9P8CYY3_MORAP Acid phosphatase OS=Mortierella alpina OX=64518 GN=KVV02_005047 PE=3 SV=1
14.496 3428 pos. 1 - 135 [ 65, -415] tr|T5A5J9|T5A5J9_OPHSC 3-phytase OS=Ophiocordyceps sinensis (strain Co18 / CGMCC 3.14243) OX=911162 GN=OCS_06632 PE=3 SV=1
14.499 3429 pos. 3 - 381 [ 87, -23] tr|A0A177EJH4|A0A177EJH4_9MICR Lysophosphatidic acid phosphatase type 6 OS=Nematocida displodere OX=1805483 GN=NEDG_00096 PE=3 SV=1
14.503 3430 pos. 6 - 449 [ 88, -25] tr|A0A9P6RGL8|A0A9P6RGL8_9FUNG Acid phosphatase-like protein 2 OS=Dissophora globulifera OX=979702 GN=ACPL2 PE=3 SV=1
14.518 3434 pos. 52 - 492 [ 63, -28] tr|A0A9P5SGE5|A0A9P5SGE5_9FUNG Acid phosphatase OS=Podila minutissima OX=64525 GN=BG006_009953 PE=3 SV=1
14.728 3489 pos. 4 - 312 [ 186, -11] tr|A0A0L0S2B8|A0A0L0S2B8_ALLM3 Acid phosphatase OS=Allomyces macrogynus (strain ATCC 38327) OX=578462 GN=AMAG_17931 PE=3 SV=1
14.744 3493 pos. 64 - 463 [ 66, -20] tr|A0A1L9X6S3|A0A1L9X6S3_ASPA1 3-phytase OS=Aspergillus aculeatus (strain ATCC 16872 / CBS 172.66 / WB 5094) OX=690307 GN=ASPACDRAFT_1853076 PE=3 SV=1
14.774 3501 pos. 65 - 477 [ 70, -26] tr|A0A9W8CLF1|A0A9W8CLF1_9FUNG Acid phosphatase OS=Coemansia asiatica OX=1052880 GN=LPJ64_000568 PE=3 SV=1
14.782 3503 pos. 23 - 454 [ 70, -1] tr|A0AAD5TKN9|A0AAD5TKN9_9FUNG Acid phosphatase-like protein 2 OS=Geranomyces variabilis OX=109894 GN=ACPL2 PE=3 SV=1
14.801 3508 pos. 3 - 382 [ 87, -23] tr|A0A177EM53|A0A177EM53_9MICR Lysophosphatidic acid phosphatase type 6 OS=Nematocida sp. ERTm5 OX=1805481 GN=NEIG_00835 PE=3 SV=1
14.881 3529 pos. 3 - 381 [ 87, -26] tr|H8ZDY2|H8ZDY2_NEMA1 Acid phosphatase OS=Nematocida ausubeli (strain ATCC PRA-371 / ERTm2) OX=1913371 GN=NERG_01803 PE=3 SV=1
14.889 3531 pos. 44 - 495 [ 69, -24] tr|A0A9W8AT11|A0A9W8AT11_9FUNG Acid phosphatase OS=Dispira parvispora OX=1520584 GN=IWQ62_002811 PE=3 SV=1
14.915 3538 pos. 3 - 381 [ 87, -26] tr|A0A086J4F3|A0A086J4F3_NEMA1 Acid phosphatase OS=Nematocida ausubeli (strain ATCC PRA-371 / ERTm2) OX=1913371 GN=NESG_00092 PE=3 SV=1
15.110 3589 pos. 3 - 382 [ 87, -23] tr|I3EDI3|I3EDI3_NEMP3 Lysophosphatidic acid phosphatase type 6 OS=Nematocida parisii (strain ERTm3) OX=935791 GN=NEQG_02615 PE=3 SV=1
15.186 3609 pos. 51 - 503 [ 63, -24] tr|A0A086TKR8|A0A086TKR8_9FUNG Acid phosphatase OS=Podila verticillata NRRL 6337 OX=1069443 GN=MVEG_11938 PE=3 SV=1
15.240 3623 pos. 65 - 485 [ 70, -27] tr|A0A9W8A6Y1|A0A9W8A6Y1_9FUNG Acid phosphatase OS=Mycoemilia scoparia OX=417184 GN=H4219_000462 PE=3 SV=1
15.335 3648 pos. 63 - 469 [ 66, -28] tr|A0A9P6RER1|A0A9P6RER1_9FUNG Acid phosphatase-like protein 2 OS=Linnemannia gamsii OX=64522 GN=ACPL2_1 PE=3 SV=1
15.370 3657 pos. 65 - 485 [ 70, -27] tr|A0A9W8A8G8|A0A9W8A8G8_9FUNG Acid phosphatase OS=Mycoemilia scoparia OX=417184 GN=H4219_000461 PE=3 SV=1
15.381 3660 pos. 59 - 421 [ 97, -21] tr|A0A0F7TJW1|A0A0F7TJW1_PENBI Histidine acid phosphatase OS=Penicillium brasilianum OX=104259 GN=PMG11_05594 PE=3 SV=1
15.408 3667 pos. 59 - 421 [ 97, -21] tr|A0A1S9RYY4|A0A1S9RYY4_PENBI Histidine acid phosphatase OS=Penicillium brasilianum OX=104259 GN=PEBR_03480 PE=3 SV=1
15.499 3691 pos. 84 - 471 [ 93, -15] tr|A0A9P6BP36|A0A9P6BP36_9FUNG Acid phosphatase-like protein 2 OS=Mortierella sp. AD011 OX=1896180 GN=ACPL2 PE=3 SV=1
15.545 3703 pos. 63 - 471 [ 70, -28] tr|A0A9P5RCM9|A0A9P5RCM9_9FUNG Acid phosphatase OS=Mortierella sp. 14UC OX=1896178 GN=BGW39_004407 PE=3 SV=1
15.553 3705 pos. 50 - 470 [ 67, -28] tr|A0A9P6JZW8|A0A9P6JZW8_9FUNG Acid phosphatase-like protein 2 OS=Mortierella hygrophila OX=979708 GN=ACPL2_2 PE=3 SV=1
15.580 3712 pos. 63 - 471 [ 70, -28] tr|A0A9P6V8Y5|A0A9P6V8Y5_9FUNG Acid phosphatase OS=Mortierella sp. AD032 OX=1896183 GN=BGX24_007082 PE=3 SV=1
15.709 3746 pos. 50 - 470 [ 67, -28] tr|A0A9P5V7S3|A0A9P5V7S3_9FUNG Acid phosphatase OS=Linnemannia schmuckeri OX=64567 GN=BG015_012022 PE=3 SV=1
15.915 3800 pos. 50 - 480 [ 67, -25] tr|A0A9P8BV16|A0A9P8BV16_9FUNG Acid phosphatase-like protein 2 OS=Linnemannia hyalina OX=64524 GN=ACPL2_3 PE=3 SV=1
15.915 3800 pos. 73 - 520 [ 85, -27] tr|A0A9W7ZTW8|A0A9W7ZTW8_9FUNG Acid phosphatase OS=Mycoemilia scoparia OX=417184 GN=H4219_003735 PE=3 SV=1
16.160 3864 pos. 29 - 246 [ 68, -298] tr|X8JAF8|X8JAF8_9AGAM Histidine acid phosphatase OS=Rhizoctonia solani AG-3 Rhs1AP OX=1086054 GN=RSOL_380340 PE=3 SV=1
16.236 3884 pos. 6 - 304 [ 186, -20] tr|A0A507C7X8|A0A507C7X8_9FUNG Acid phosphatase OS=Synchytrium microbalum OX=1806994 GN=SmJEL517_g02253 PE=3 SV=1
16.526 3960 pos. 57 - 478 [ 63, -21] tr|A0A9W8G457|A0A9W8G457_9FUNG Acid phosphatase OS=Coemansia spiralis OX=417178 GN=GGI25_005429 PE=3 SV=1
16.553 3967 pos. 16 - 464 [ 59, -21] tr|A0A9W8L4S5|A0A9W8L4S5_9FUNG Acid phosphatase OS=Coemansia spiralis OX=417178 GN=IWW39_001154 PE=3 SV=1
16.591 3977 pos. 6 - 507 [ 85, -28] tr|A0A507DNZ9|A0A507DNZ9_9FUNG Acid phosphatase OS=Chytriomyces confervae OX=246404 GN=CcCBS67573_g09748 PE=3 SV=1
17.049 4097 pos. 52 - 463 [ 70, -26] tr|A0A9W8EH27|A0A9W8EH27_9FUNG Acid phosphatase OS=Coemansia thaxteri OX=2663907 GN=H4R26_005536 PE=3 SV=1
17.263 4153 pos. 6 - 507 [ 85, -28] tr|A0A507EFE1|A0A507EFE1_9FUNG Acid phosphatase OS=Chytriomyces confervae OX=246404 GN=CcCBS67573_g08831 PE=3 SV=1
17.282 4158 pos. 13 - 452 [ 131, -27] tr|A0A1R1WZQ1|A0A1R1WZQ1_9FUNG Putative acid phosphatase (Fragment) OS=Smittium culicis OX=133412 GN=AYI70_g11918 PE=3 SV=1
17.435 4198 pos. 5 - 311 [ 187, -27] tr|A0AAD5SDX1|A0AAD5SDX1_9FUNG Acid phosphatase OS=Rhizophlyctis rosea OX=64517 GN=HK097_006764 PE=3 SV=1
17.503 4216 pos. 1 - 273 [ 131, -34] tr|A0A553HU71|A0A553HU71_9PEZI 3-phytase OS=Xylaria flabelliformis OX=2512241 GN=FHL15_007511 PE=4 SV=1
17.679 4262 pos. 20 - 470 [ 65, -52] tr|A0A9W8DPB3|A0A9W8DPB3_9FUNG Acid phosphatase (Fragment) OS=Mycoemilia scoparia OX=417184 GN=H4219_005814 PE=3 SV=1
17.790 4291 pos. 28 - 507 [ 100, -27] tr|A0A1R0H1Z2|A0A1R0H1Z2_9FUNG Putative acid phosphatase OS=Smittium mucronatum OX=133383 GN=AYI68_g2714 PE=3 SV=1
17.805 4295 pos. 1 - 438 [ 65, -140] tr|A0A1R1XC37|A0A1R1XC37_9FUNG Putative acid phosphatase (Fragment) OS=Smittium culicis OX=133412 GN=AYI70_g9259 PE=3 SV=1
18.271 4417 pos. 7 - 376 [ 87, -19] tr|A0A507CXT4|A0A507CXT4_9FUNG Acid phosphatase OS=Chytriomyces confervae OX=246404 GN=CcCBS67573_g10434 PE=3 SV=1
18.358 4440 pos. 7 - 478 [ 86, -51] tr|A0AAD5T0M4|A0AAD5T0M4_9FUNG Acid phosphatase OS=Physocladia obscura OX=109957 GN=HK100_012237 PE=3 SV=1
18.446 4463 pos. 1 - 510 [ 65, -45] tr|A0A2T9Z1M1|A0A2T9Z1M1_9FUNG Acid phosphatase OS=Smittium megazygosporum OX=133381 GN=BB560_005670 PE=3 SV=1
18.542 4488 pos. 1 - 501 [ 68, -21] tr|A0A9W8HE70|A0A9W8HE70_9FUNG Acid phosphatase OS=Coemansia javaensis OX=2761396 GN=H4R18_003786 PE=3 SV=1
18.564 4494 pos. 1 - 510 [ 65, -45] tr|A0A2T9Z837|A0A2T9Z837_9FUNG Acid phosphatase OS=Smittium megazygosporum OX=133381 GN=BB560_004894 PE=3 SV=1
18.641 4514 pos. 8 - 497 [ 70, -36] tr|A0A9W8H7L9|A0A9W8H7L9_9FUNG Acid phosphatase OS=Coemansia javaensis OX=2761396 GN=H4R18_003787 PE=3 SV=1
19.103 4635 pos. 7 - 499 [ 86, -31] tr|A0AAD5SU63|A0AAD5SU63_9FUNG Acid phosphatase (Fragment) OS=Physocladia obscura OX=109957 GN=HK100_003537 PE=3 SV=1
19.267 4678 pos. 40 - 487 [ 67, -22] tr|A0A1J5WKP5|A0A1J5WKP5_9MICR Histidine acid phosphatase OS=Amphiamblys sp. WSBS2006 OX=1866961 GN=A8A55_0863 PE=3 SV=1
19.599 4765 pos. 1 - 218 [ 318, -48] tr|A0A1S8A6T1|A0A1S8A6T1_ROSNE Putative histidine acid phosphatase protein OS=Rosellinia necatrix OX=77044 GN=SAMD00023353_1202450 PE=4 SV=1
20.038 4880 pos. 40 - 499 [ 67, -26] tr|A0A1J5WYF8|A0A1J5WYF8_9MICR Acid phosphatase OS=Amphiamblys sp. WSBS2006 OX=1866961 GN=A8A55_0540 PE=3 SV=1
20.473 4994 pos. 13 - 521 [ 67, -45] tr|A0A9W8GS20|A0A9W8GS20_9FUNG Acid phosphatase (Fragment) OS=Coemansia pectinata OX=1052879 GN=GGI19_004814 PE=3 SV=1
20.702 5054 pos. 3 - 457 [ 69, -14] tr|F4PBB6|F4PBB6_BATDJ Histidine acid phosphatase OS=Batrachochytrium dendrobatidis (strain JAM81 / FGSC 10211) OX=684364 GN=BATDEDRAFT_35999 PE=3 SV=1
20.855 5094 pos. 7 - 507 [ 67, -36] tr|A0A9W8I9F8|A0A9W8I9F8_9FUNG Acid phosphatase OS=Coemansia brasiliensis OX=2650707 GN=IWW36_002542 PE=3 SV=1
20.954 5120 pos. 3 - 538 [ 69, -20] tr|A0A9W8KTZ5|A0A9W8KTZ5_9FUNG Acid phosphatase OS=Coemansia spiralis OX=417178 GN=GGI25_006176 PE=3 SV=1
21.114 5162 pos. 14 - 533 [ 70, -34] tr|A0A9W8GEC2|A0A9W8GEC2_9FUNG Acid phosphatase OS=Coemansia spiralis OX=417178 GN=IWW39_005908 PE=3 SV=1
21.194 5183 pos. 14 - 537 [ 66, -34] tr|A0A9W8L152|A0A9W8L152_9FUNG Acid phosphatase OS=Coemansia spiralis OX=417178 GN=GGI25_000439 PE=3 SV=1
21.450 5250 pos. 5 - 535 [ 65, -45] tr|A0A9W8CHS0|A0A9W8CHS0_9FUNG Acid phosphatase OS=Coemansia asiatica OX=1052880 GN=LPJ64_005320 PE=3 SV=1
21.599 5289 pos. 1 - 529 [ 65, -27] tr|A0A1R1X136|A0A1R1X136_9FUNG Putative acid phosphatase OS=Smittium culicis OX=133412 GN=AYI70_g11606 PE=3 SV=1
21.626 5296 pos. 2 - 459 [ 73, -22] tr|A0A507EAW9|A0A507EAW9_9FUNG Acid phosphatase OS=Powellomyces hirtus OX=109895 GN=PhCBS80983_g01304 PE=3 SV=1
21.805 5343 pos. 10 - 530 [ 66, -27] tr|A0A1R0H5J0|A0A1R0H5J0_9FUNG Putative acid phosphatase OS=Smittium mucronatum OX=133383 GN=AYI68_g1430 PE=3 SV=1
21.969 5386 pos. 1 - 528 [ 65, -28] tr|A0A1R1YSP2|A0A1R1YSP2_9FUNG Putative acid phosphatase (Fragment) OS=Smittium culicis OX=133412 GN=AYI69_g559 PE=3 SV=1
22.011 5397 pos. 1 - 529 [ 65, -27] tr|A0A1R1XZC8|A0A1R1XZC8_9FUNG Putative acid phosphatase OS=Smittium culicis OX=133412 GN=AYI69_g6402 PE=3 SV=1
22.072 5413 pos. 2 - 301 [ 184, -41] tr|A0AAF0DQP9|A0AAF0DQP9_9BASI Acid phosphatase OS=Malassezia brasiliensis OX=1821822 GN=MBRA1_000289 PE=3 SV=1
22.233 5455 pos. 36 - 332 [ 198, -28] tr|A0A9P6PAZ7|A0A9P6PAZ7_9FUNG Acid phosphatase OS=Apophysomyces sp. BC1034 OX=2184029 GN=DFQ28_005104 PE=3 SV=1
22.286 5469 pos. 13 - 545 [ 66, -26] tr|A0A9W8LNI4|A0A9W8LNI4_9FUNG Acid phosphatase OS=Coemansia interrupta OX=1126814 GN=GGI15_000800 PE=3 SV=1
22.347 5485 pos. 4 - 534 [ 67, -25] tr|A0A2T9YNC5|A0A2T9YNC5_9FUNG Acid phosphatase OS=Smittium simulii OX=133385 GN=BB561_003034 PE=3 SV=1
22.446 5511 pos. 48 - 358 [ 65, -150] tr|A0A4Y9ZG11|A0A4Y9ZG11_9AGAM Acid phosphatase OS=Dentipellis fragilis OX=205917 GN=EVG20_g315 PE=3 SV=1
22.611 5554 pos. 2 - 532 [ 60, -34] tr|A0A9W8EE32|A0A9W8EE32_9FUNG Acid phosphatase OS=Coemansia thaxteri OX=2663907 GN=H4R26_003982 PE=3 SV=1
22.908 5632 pos. 1 - 530 [ 65, -19] tr|A0A2T9YDZ2|A0A2T9YDZ2_9FUNG Acid phosphatase OS=Furculomyces boomerangus OX=61424 GN=BB559_004568 PE=3 SV=1
22.908 5632 pos. 1 - 530 [ 65, -19] tr|A0A2U1IV44|A0A2U1IV44_SMIAN Acid phosphatase OS=Smittium angustum OX=133377 GN=BB558_007403 PE=3 SV=1
22.924 5636 pos. 16 - 377 [ 63, -50] tr|A0A2S5BJF0|A0A2S5BJF0_9BASI Acid phosphatase OS=Rhodotorula taiwanensis OX=741276 GN=BMF94_0150 PE=3 SV=1
23.118 5687 pos. 15 - 407 [ 70, -33] tr|A0AAF0E3C8|A0AAF0E3C8_9BASI Acid phosphatase OS=Malassezia caprae OX=1381934 GN=MCAP1_000240 PE=3 SV=1
23.320 5740 pos. 6 - 466 [ 87, -19] tr|A0A507DLG6|A0A507DLG6_9FUNG Acid phosphatase OS=Chytriomyces confervae OX=246404 GN=CcCBS67573_g09865 PE=3 SV=1
23.378 5755 pos. 2 - 464 [ 70, -11] tr|A0AAD5TKS8|A0AAD5TKS8_9FUNG Acid phosphatase OS=Geranomyces variabilis OX=109894 GN=HDU87_003436 PE=3 SV=1
24.256 5985 pos. 4 - 445 [ 73, -12] tr|A0A507DJ69|A0A507DJ69_9FUNG Acid phosphatase OS=Synchytrium endobioticum OX=286115 GN=SeLEV6574_g00103 PE=3 SV=1
24.282 5992 pos. 4 - 445 [ 73, -12] tr|A0A507DP21|A0A507DP21_9FUNG Acid phosphatase OS=Synchytrium endobioticum OX=286115 GN=SeMB42_g00892 PE=3 SV=1
24.664 6092 pos. 6 - 432 [ 73, -27] tr|A0A507CPL4|A0A507CPL4_9FUNG Acid phosphatase OS=Synchytrium endobioticum OX=286115 GN=SeLEV6574_g03207 PE=3 SV=1
24.672 6094 pos. 2 - 441 [ 73, -15] tr|A0A507EHX3|A0A507EHX3_9FUNG Acid phosphatase OS=Spizellomyces sp. 'palustris' OX=117820 GN=SpCBS45565_g06938 PE=3 SV=1
24.828 6135 pos. 1 - 393 [ 65, -33] tr|A0AAF0ERS7|A0AAF0ERS7_9BASI Acid phosphatase OS=Malassezia cuniculi OX=948313 GN=MCUN1_000808 PE=3 SV=1
24.843 6139 pos. 2 - 441 [ 73, -15] tr|A0A0L0HQR3|A0A0L0HQR3_SPIPD Acid phosphatase OS=Spizellomyces punctatus (strain DAOM BR117) OX=645134 GN=SPPG_00894 PE=3 SV=1
25.206 6234 pos. 1 - 387 [ 141, -36] tr|A0A4U6XBL3|A0A4U6XBL3_9PEZI Putative acid phosphatase SPBC4.06 OS=Colletotrichum tanaceti OX=1306861 GN=SPBC4.06 PE=3 SV=1
25.363 6275 pos. 3 - 227 [ 66, -288] tr|A0A1S8A714|A0A1S8A714_ROSNE 3-phytase OS=Rosellinia necatrix OX=77044 GN=SAMD00023353_1202460 PE=3 SV=1
25.733 6372 pos. 11 - 557 [ 66, -17] tr|A0A9W8E711|A0A9W8E711_9FUNG Acid phosphatase OS=Dispira parvispora OX=1520584 GN=IWQ62_003478 PE=3 SV=1
26.229 6502 pos. 14 - 393 [ 70, -21] tr|A0AAD5VCX1|A0AAD5VCX1_9APHY Acid phosphatase OS=Physisporinus lineatus OX=2056292 GN=NLI96_g98 PE=3 SV=1
26.267 6512 pos. 16 - 431 [ 70, -41] tr|A0AAF0J103|A0AAF0J103_9BASI Acid phosphatase OS=Malassezia nana OX=180528 GN=MNAN1_000511 PE=3 SV=1
26.309 6523 pos. 91 - 458 [ 95, -48] tr|A0A135T245|A0A135T245_9PEZI Acid phosphatase OS=Colletotrichum nymphaeae SA-01 OX=1460502 GN=CNYM01_13496 PE=3 SV=1
26.443 6558 pos. 3 - 429 [ 64, -41] tr|A0AAJ5Z0F6|A0AAJ5Z0F6_9BASI Acid phosphatase OS=Malassezia arunalokei OX=1514897 GN=MARU1_001740 PE=3 SV=1
26.653 6613 pos. 9 - 433 [ 63, -41] tr|A0AAF0EA85|A0AAF0EA85_9BASI Acid phosphatase OS=Malassezia equina OX=1381935 GN=MEQU1_000496 PE=3 SV=1
26.824 6658 pos. 16 - 442 [ 63, -26] tr|A0A511KI55|A0A511KI55_RHOTO Acid phosphatase OS=Rhodotorula toruloides OX=5286 GN=Rt10032_c09g4065 PE=3 SV=1
26.836 6661 pos. 28 - 452 [ 78, -26] tr|A0A167R4F7|A0A167R4F7_PHYB8 Acid phosphatase OS=Phycomyces blakesleeanus (strain ATCC 8743b / DSM 1359 / FGSC 10004 / NBRC 33097 / NRRL 1555) OX=763407 GN=PHYBLDRAFT_76860 PE=3 SV=1
27.199 6756 pos. 16 - 431 [ 70, -41] tr|A0A1M8A0M4|A0A1M8A0M4_MALS4 Acid phosphatase OS=Malassezia sympodialis (strain ATCC 42132) OX=1230383 GN=MSYG_0320 PE=3 SV=1
27.679 6882 pos. 23 - 455 [ 84, -1] tr|A0A2N1JFX6|A0A2N1JFX6_9BASI Acid phosphatase OS=Malassezia vespertilionis OX=2020962 GN=MVES_000449 PE=3 SV=1
28.069 6984 pos. 4 - 388 [ 100, -25] tr|A0A8H7BYE4|A0A8H7BYE4_9FUNG Acid phosphatase OS=Apophysomyces ossiformis OX=679940 GN=EC973_000662 PE=3 SV=1
28.149 7005 pos. 1 - 419 [ 68, -41] tr|A0AAJ5YTK8|A0AAJ5YTK8_9BASI Acid phosphatase OS=Malassezia yamatoensis OX=253288 GN=MYAM1_001254 PE=3 SV=1
28.260 7034 pos. 35 - 480 [ 64, -2] tr|A0A9P7RYM6|A0A9P7RYM6_9AGAR Acid phosphatase OS=Marasmius oreades OX=181124 GN=E1B28_008269 PE=3 SV=1
28.351 7058 pos. 7 - 419 [ 75, -73] tr|A0A4Q4X9Y2|A0A4Q4X9Y2_9PEZI 3-phytase OS=Monosporascus sp. CRB-8-3 OX=2211644 GN=DL769_009732 PE=3 SV=1
28.447 7083 pos. 105 - 599 [ 66, -16] tr|A0A0C9UVW1|A0A0C9UVW1_SPHS4 Acid phosphatase OS=Sphaerobolus stellatus (strain SS14) OX=990650 GN=M422DRAFT_230848 PE=3 SV=1
28.473 7090 pos. 42 - 463 [ 146, -1] tr|A0AAD8PJL1|A0AAD8PJL1_9PEZI Acid phosphatase OS=Colletotrichum navitas OX=681940 GN=LY79DRAFT_530379 PE=3 SV=1
28.825 7182 pos. 25 - 516 [ 67, -18] tr|A0A060STF0|A0A060STF0_PYCCI Acid phosphatase OS=Pycnoporus cinnabarinus OX=5643 GN=BN946_scf184921.g14 PE=3 SV=1
28.867 7193 pos. 7 - 412 [ 94, -28] tr|A0A261Y3L7|A0A261Y3L7_9FUNG 3-phytase OS=Bifiguratus adelaidae OX=1938954 GN=BZG36_02461 PE=3 SV=1
28.993 7226 pos. 2 - 416 [ 65, -27] tr|A0A8H7S9M6|A0A8H7S9M6_9FUNG Acid phosphatase OS=Circinella minor OX=1195481 GN=INT45_005578 PE=3 SV=1
29.134 7263 pos. 1 - 256 [ 318, -11] tr|A0A8H3FSU4|A0A8H3FSU4_9LECA Acid phosphatase OS=Heterodermia speciosa OX=116794 GN=HETSPECPRED_006903 PE=3 SV=1
29.145 7266 pos. 1 - 419 [ 68, -41] tr|A0AAF0JDG2|A0AAF0JDG2_9BASI Acid phosphatase OS=Malassezia psittaci OX=1821823 GN=MPSI1_001259 PE=3 SV=1
29.443 7344 pos. 1 - 420 [ 65, -15] tr|A0A4R8TN65|A0A4R8TN65_9PEZI Putative acid phosphatase OS=Colletotrichum sidae OX=1347389 GN=C8034_v008819 PE=3 SV=1
29.485 7355 pos. 1 - 417 [ 65, -27] tr|A0A8H7S9Z6|A0A8H7S9Z6_9FUNG Acid phosphatase OS=Circinella minor OX=1195481 GN=INT45_000592 PE=3 SV=1
29.523 7365 pos. 20 - 430 [ 70, -41] tr|A0AAF0JET1|A0AAF0JET1_9BASI Acid phosphatase OS=Malassezia japonica OX=223818 GN=MJAP1_001200 PE=3 SV=1
29.695 7410 pos. 16 - 460 [ 63, -41] tr|M7XAF2|M7XAF2_RHOT1 Acid phosphatase (Fragment) OS=Rhodotorula toruloides (strain NP11) OX=1130832 GN=RHTO_02333 PE=3 SV=1
29.752 7425 pos. 1 - 402 [ 68, -21] tr|A0A9P7BM19|A0A9P7BM19_RHIOR Acid phosphatase OS=Rhizopus oryzae OX=64495 GN=G6F64_011882 PE=3 SV=1
29.779 7432 pos. 1 - 402 [ 68, -21] tr|A0A9P6Y3Z0|A0A9P6Y3Z0_RHIOR Acid phosphatase OS=Rhizopus oryzae OX=64495 GN=G6F51_009463 PE=3 SV=1
29.779 7432 pos. 1 - 402 [ 68, -21] tr|A0A9P6YUS7|A0A9P6YUS7_9FUNG Acid phosphatase OS=Rhizopus delemar OX=936053 GN=G6F50_010453 PE=3 SV=1
29.947 7476 pos. 7 - 414 [ 69, -34] tr|A0A5E3WYV8|A0A5E3WYV8_9AGAM Acid phosphatase OS=Peniophora sp. CBMAI 1063 OX=718367 GN=PNH_LOCUS7196 PE=3 SV=1
30.000 7490 pos. 1 - 413 [ 91, -18] tr|A0A4R8PVE5|A0A4R8PVE5_9PEZI Putative acid phosphatase OS=Colletotrichum spinosum OX=1347390 GN=C8035_v009123 PE=3 SV=1
30.046 7502 pos. 42 - 461 [ 146, -19] tr|H1V478|H1V478_COLHI Acid phosphatase OS=Colletotrichum higginsianum (strain IMI 349063) OX=759273 GN=CH063_01235 PE=3 SV=1
30.161 7532 pos. 1 - 408 [ 68, -20] tr|A0A168GE87|A0A168GE87_MUCCL Acid phosphatase OS=Mucor lusitanicus CBS 277.49 OX=747725 GN=MUCCIDRAFT_168296 PE=3 SV=1
30.183 7538 pos. 16 - 476 [ 63, -26] tr|G0T005|G0T005_RHOT2 Acid phosphatase OS=Rhodosporidium toruloides (strain ATCC 204091 / IIP 30 / MTCC 1151) OX=1001064 GN=RTG_02538 PE=3 SV=1
30.206 7544 pos. 14 - 415 [ 83, -19] tr|A0A077WLX1|A0A077WLX1_9FUNG Acid phosphatase OS=Lichtheimia ramosa OX=688394 GN=LRAMOSA02013 PE=3 SV=1
30.279 7563 pos. 1 - 408 [ 68, -20] tr|S2JUM8|S2JUM8_MUCC1 Acid phosphatase OS=Mucor circinelloides f. circinelloides (strain 1006PhL) OX=1220926 GN=HMPREF1544_06665 PE=3 SV=1
30.348 7581 pos. 14 - 415 [ 83, -19] tr|A0AAD7V3K7|A0AAD7V3K7_9FUNG Acid phosphatase OS=Lichtheimia ornata OX=688661 GN=O0I10_006799 PE=3 SV=1
30.351 7582 pos. 1 - 423 [ 65, -19] tr|A0A4T0W810|A0A4T0W810_9PEZI Putative acid phosphatase SPBC4.06 OS=Colletotrichum higginsianum OX=80884 GN=CH35J_003340 PE=3 SV=1
30.493 7619 pos. 2 - 409 [ 68, -23] tr|A0A1C7N6T0|A0A1C7N6T0_9FUNG Putative acid phosphatase SPBC4.06 (Fragment) OS=Choanephora cucurbitarum OX=101091 GN=SPBC4.06 PE=3 SV=1
30.634 7656 pos. 7 - 488 [ 70, -19] tr|A0A1J8QJH4|A0A1J8QJH4_9AGAM Acid phosphatase OS=Rhizopogon vesiculosus OX=180088 GN=AZE42_06670 PE=3 SV=1
30.725 7680 pos. 1 - 407 [ 96, -33] tr|A0A8H4CED8|A0A8H4CED8_COLGL Acid phosphatase OS=Colletotrichum gloeosporioides OX=474922 GN=GCG54_00003810 PE=3 SV=1
30.771 7692 pos. 1 - 409 [ 65, -20] tr|A0A0B7NXH8|A0A0B7NXH8_9FUNG Acid phosphatase OS=Parasitella parasitica OX=35722 GN=PARPA_14409.1 scaffold 50209 PE=3 SV=1
30.874 7719 pos. 90 - 504 [ 70, -33] tr|G7E428|G7E428_MIXOS Acid phosphatase OS=Mixia osmundae (strain CBS 9802 / IAM 14324 / JCM 22182 / KY 12970) OX=764103 GN=Mo04266 PE=3 SV=1
30.882 7721 pos. 198 - 590 [ 95, -40] tr|A0A9Q8SLW5|A0A9Q8SLW5_9PEZI Acid phosphatase OS=Colletotrichum lupini OX=145971 GN=CLUP02_04720 PE=3 SV=1
30.932 7734 pos. 49 - 511 [ 70, -26] tr|A0A5C3DUQ6|A0A5C3DUQ6_9BASI Related to acid phosphatase ACP2 OS=Ustilago trichophora OX=86804 GN=UTRI_02019_B PE=3 SV=1
30.932 7734 pos. 68 - 527 [ 70, -26] tr|A0A9Q7TNJ7|A0A9Q7TNJ7_9BASI Related to acid phosphatase ACP2 OS=Ustilago sp. UG-2017a OX=2043610 GN=UDID_02714 PE=3 SV=1
30.958 7741 pos. 64 - 523 [ 70, -26] tr|A0A9Q7UQC2|A0A9Q7UQC2_9BASI Related to acid phosphatase ACP2 OS=Ustilago sp. UG-2017b OX=2043611 GN=UHOD_02714 PE=3 SV=1
30.981 7747 pos. 64 - 523 [ 70, -26] tr|A0A1K0HAP6|A0A1K0HAP6_9BASI Related to acid phosphatase ACP2 OS=Ustilago bromivora OX=307758 GN=UBRO2_02667 PE=3 SV=1
31.038 7762 pos. 1 - 421 [ 91, -15] tr|A0A484G6Z7|A0A484G6Z7_COLOR Putative acid phosphatase OS=Colletotrichum orbiculare (strain 104-T / ATCC 96160 / CBS 514.97 / LARS 414 / MAFF 240422) OX=1213857 GN=Cob_v001480 PE=3 SV=1
31.092 7776 pos. 51 - 513 [ 70, -26] tr|A0A0F7S9B3|A0A0F7S9B3_9BASI Acid phosphatase ACP2 OS=Sporisorium scitamineum OX=49012 GN=SSCI78590.1 PE=3 SV=1
31.100 7778 pos. 35 - 511 [ 65, -26] tr|A0A5C3E1K7|A0A5C3E1K7_9BASI Related to acid phosphatase ACP2 OS=Ustilago trichophora OX=86804 GN=UTRI_02019 PE=3 SV=1
31.111 7781 pos. 68 - 527 [ 70, -26] tr|I2G271|I2G271_USTHO Related to acid phosphatase ACP2 OS=Ustilago hordei OX=120017 GN=UHOR_02714 PE=3 SV=1
31.157 7793 pos. 49 - 511 [ 70, -26] tr|A0A4U7KWC0|A0A4U7KWC0_9BASI 3-phytase OS=Sporisorium graminicola OX=280036 GN=EX895_003909 PE=3 SV=1
31.172 7797 pos. 50 - 512 [ 66, -26] tr|A0A177TPL1|A0A177TPL1_9BASI Acid phosphatase OS=Tilletia indica OX=43049 GN=A4X13_0g3577 PE=3 SV=1
31.172 7797 pos. 50 - 512 [ 66, -26] tr|A0A8X7T4Q1|A0A8X7T4Q1_9BASI Acid phosphatase OS=Tilletia walkeri OX=117179 GN=A4X09_0g4296 PE=3 SV=1
31.184 7800 pos. 51 - 513 [ 70, -26] tr|A0A127Z6E0|A0A127Z6E0_9BASI Related to acid phosphatase ACP2 OS=Sporisorium scitamineum OX=49012 GN=SPSC_03085 PE=3 SV=1
31.195 7803 pos. 50 - 509 [ 70, -26] tr|A0A5C3FIX9|A0A5C3FIX9_PSEA2 Related to acid phosphatase ACP2 OS=Pseudozyma antarctica OX=84753 GN=PSANT_01959 PE=3 SV=1
31.195 7803 pos. 50 - 509 [ 70, -26] tr|W3VNE5|W3VNE5_MOEAP Acid phosphatase OS=Moesziomyces aphidis OX=84754 GN=PaG_02819 PE=3 SV=1
31.241 7815 pos. 42 - 506 [ 70, -26] tr|E6ZXU3|E6ZXU3_SPORE Related to acid phosphatase ACP2 OS=Sporisorium reilianum (strain SRZ2) OX=999809 GN=sr12907 PE=3 SV=1
31.267 7822 pos. 21 - 509 [ 66, -26] tr|A0A0D1E8C9|A0A0D1E8C9_USTMA Acid phosphatase ACP2 OS=Ustilago maydis (strain 521 / FGSC 9021) OX=237631 GN=UMAG_01827 PE=3 SV=1
31.279 7825 pos. 42 - 506 [ 70, -26] tr|A0A2N8UC63|A0A2N8UC63_9BASI Related to acid phosphatase ACP2 OS=Sporisorium reilianum f. sp. reilianum OX=72559 GN=SRS1_12907 PE=3 SV=1
31.393 7855 pos. 71 - 525 [ 70, -18] tr|A0A409WBX5|A0A409WBX5_9AGAR Acid phosphatase OS=Gymnopilus dilepis OX=231916 GN=CVT26_005943 PE=3 SV=1
31.458 7872 pos. 56 - 518 [ 66, -26] tr|A0A177UUV7|A0A177UUV7_9BASI Acid phosphatase OS=Tilletia caries OX=13290 GN=A4X03_0g2121 PE=3 SV=1
31.458 7872 pos. 56 - 518 [ 66, -26] tr|A0A9N8QBU0|A0A9N8QBU0_9BASI Acid phosphatase OS=Tilletia laevis OX=157183 GN=JKILLFL_G2941 PE=3 SV=1
31.542 7894 pos. 56 - 518 [ 66, -26] tr|A0A8X7SWQ9|A0A8X7SWQ9_9BASI Acid phosphatase OS=Tilletia controversa OX=13291 GN=A4X06_0g4891 PE=3 SV=1
31.657 7924 pos. 11 - 508 [ 66, -26] tr|R9P3U7|R9P3U7_PSEHS Histidine acid phosphatase OS=Pseudozyma hubeiensis (strain SY62) OX=1305764 GN=PHSY_003703 PE=3 SV=1
31.680 7930 pos. 45 - 488 [ 65, -22] tr|A0A8H7L1N3|A0A8H7L1N3_9AGAM Acid phosphatase OS=Athelia sp. TMB OX=2748771 GN=HWV62_39031 PE=3 SV=1
31.687 7932 pos. 1 - 445 [ 65, -19] tr|A0A1B7YLZ6|A0A1B7YLZ6_COLHI Acid phosphatase OS=Colletotrichum higginsianum (strain IMI 349063) OX=759273 GN=CH63R_01793 PE=3 SV=1
31.706 7937 pos. 7 - 490 [ 65, -13] tr|G4TA58|G4TA58_SERID Related to acid phosphatase ACP2 OS=Serendipita indica (strain DSM 11827) OX=1109443 GN=PIIN_02067 PE=3 SV=1
31.779 7956 pos. 37 - 510 [ 65, -21] tr|A0A077R1F1|A0A077R1F1_9BASI Related to acid phosphatase ACP2 OS=Melanopsichium pennsylvanicum 4 OX=1398559 PE=3 SV=1
31.779 7956 pos. 37 - 510 [ 65, -21] tr|A0AAJ5C3W1|A0AAJ5C3W1_9BASI Related to acid phosphatase ACP2 OS=Melanopsichium pennsylvanicum OX=63383 GN=MEPE_01746 PE=3 SV=1
31.958 8003 pos. 331 - 767 [ 70, -21] tr|A0A8H6Y2A1|A0A8H6Y2A1_9AGAR Acid phosphatase OS=Mycena venus OX=2733690 GN=MVEN_01350400 PE=3 SV=1
31.962 8004 pos. 47 - 497 [ 64, -22] tr|A0A8H7G0J7|A0A8H7G0J7_9AGAM Acid phosphatase OS=Athelia sp. TMB OX=2748771 GN=HWV62_9379 PE=3 SV=1
32.046 8026 pos. 24 - 524 [ 68, -25] tr|U5HFG3|U5HFG3_USTV1 Acid phosphatase OS=Microbotryum lychnidis-dioicae (strain p1A1 Lamole / MvSl-1064) OX=683840 GN=MVLG_05840 PE=3 SV=1
32.107 8042 pos. 2 - 429 [ 64, -26] tr|A0A8H7UH81|A0A8H7UH81_9FUNG Acid phosphatase OS=Umbelopsis vinacea OX=44442 GN=INT44_005956 PE=3 SV=1
32.115 8044 pos. 377 - 814 [ 70, -21] tr|A0A8H6XW23|A0A8H6XW23_9AGAR Acid phosphatase OS=Mycena sanguinolenta OX=230812 GN=MSAN_01717000 PE=3 SV=1
32.168 8058 pos. 22 - 454 [ 69, -19] tr|A0A0D0DX22|A0A0D0DX22_9AGAM Acid phosphatase OS=Paxillus rubicundulus Ve08.2h10 OX=930991 GN=PAXRUDRAFT_33465 PE=3 SV=1
32.248 8079 pos. 300 - 744 [ 65, -27] tr|A0A8H6S246|A0A8H6S246_9AGAR Acid phosphatase OS=Mycena indigotica OX=2126181 GN=MIND_01366400 PE=3 SV=1
32.401 8119 pos. 1 - 262 [ 318, -11] tr|A0AA37H004|A0AA37H004_9PEZI Acid phosphatase SPBC4.06 OS=Colletotrichum liriopes OX=708192 GN=ColLi_13323 PE=3 SV=1
32.432 8127 pos. 36 - 495 [ 84, -17] tr|A0A061HGC3|A0A061HGC3_9BASI Acid phosphatase OS=Pseudozyma flocculosa PF-1 OX=1277687 GN=PFL1_02916 PE=3 SV=1
32.432 8127 pos. 36 - 495 [ 84, -17] tr|A0A5C3F1V2|A0A5C3F1V2_9BASI Related to acid phosphatase ACP2 OS=Pseudozyma flocculosa OX=84751 GN=PSFLO_03749 PE=3 SV=1
32.497 8144 pos. 46 - 509 [ 70, -26] tr|V5EBI9|V5EBI9_KALBG Histidine acid phosphatase OS=Kalmanozyma brasiliensis (strain GHG001) OX=1365824 GN=PSEUBRA_SCAF2g02849 PE=3 SV=1
32.611 8174 pos. 17 - 458 [ 70, -19] tr|A0A0C9TFT7|A0A0C9TFT7_PAXIN Acid phosphatase OS=Paxillus involutus ATCC 200175 OX=664439 GN=PAXINDRAFT_12617 PE=3 SV=1
32.920 8255 pos. 2 - 429 [ 64, -27] tr|A0AAD5HH56|A0AAD5HH56_UMBRA Acid phosphatase OS=Umbelopsis ramanniana AG OX=1314678 GN=K450DRAFT_219091 PE=3 SV=1
33.111 8305 pos. 3 - 458 [ 72, -12] tr|A0A1E3Q4M4|A0A1E3Q4M4_LIPST Acid phosphatase OS=Lipomyces starkeyi NRRL Y-11557 OX=675824 GN=LIPSTDRAFT_3843 PE=3 SV=1
33.302 8355 pos. 12 - 437 [ 67, -21] tr|A0A0L6X3N9|A0A0L6X3N9_9AGAR Putative acid phosphatase SPBC4.06 OS=Termitomyces sp. J132 OX=1306850 GN=J132_03786 PE=3 SV=1
33.302 8355 pos. 63 - 504 [ 66, -26] tr|F8NGU7|F8NGU7_SERL9 Acid phosphatase OS=Serpula lacrymans var. lacrymans (strain S7.9) OX=578457 GN=SERLADRAFT_457150 PE=3 SV=1
33.302 8355 pos. 63 - 504 [ 66, -26] tr|F8QGU1|F8QGU1_SERL3 Acid phosphatase OS=Serpula lacrymans var. lacrymans (strain S7.3) OX=936435 GN=SERLA73DRAFT_191032 PE=3 SV=1
33.390 8378 pos. 26 - 471 [ 70, -21] tr|J4H0X5|J4H0X5_9APHY Acid phosphatase OS=Fibroporia radiculosa OX=599839 GN=FIBRA_01123 PE=3 SV=1
33.397 8380 pos. 30 - 456 [ 66, -19] tr|A0A067LZS3|A0A067LZS3_BOTB1 Acid phosphatase OS=Botryobasidium botryosum (strain FD-172 SS1) OX=930990 GN=BOTBODRAFT_165563 PE=3 SV=1
33.405 8382 pos. 78 - 488 [ 70, -27] tr|A0A8H6W643|A0A8H6W643_MYCCL Acid phosphatase OS=Mycena chlorophos OX=658473 GN=HMN09_00954100 PE=3 SV=1
33.443 8392 pos. 1 - 428 [ 65, -19] tr|A0A067NF52|A0A067NF52_PLEOS Acid phosphatase OS=Pleurotus ostreatus PC15 OX=1137138 GN=PLEOSDRAFT_1079741 PE=3 SV=1
33.470 8399 pos. 22 - 367 [ 189, -48] tr|A0A9P9W844|A0A9P9W844_9PEZI Acid phosphatase OS=Neoarthrinium moseri OX=1658444 GN=JX265_013762 PE=3 SV=1
33.531 8415 pos. 14 - 472 [ 69, -18] tr|A0A137QPK8|A0A137QPK8_9AGAR Putative acid phosphatase SPBC4.06 OS=Leucoagaricus sp. SymC.cos OX=1714833 GN=AN958_06198 PE=3 SV=1
33.600 8433 pos. 15 - 447 [ 70, -21] tr|A0A9P3PNJ4|A0A9P3PNJ4_LYOSH Histidine acid phosphatase family protein OS=Lyophyllum shimeji OX=47721 GN=LshimejAT787_0603100 PE=3 SV=1
33.630 8441 pos. 31 - 459 [ 64, -19] tr|A0A8H7DSQ8|A0A8H7DSQ8_PLEOS Acid phosphatase OS=Pleurotus ostreatus OX=5322 GN=PC9H_006118 PE=3 SV=1
33.829 8493 pos. 107 - 548 [ 70, -26] tr|A0A4V1Q425|A0A4V1Q425_9AGAR Acid phosphatase OS=Candolleomyces aberdarensis OX=2316362 GN=EST38_g5244 PE=3 SV=1
33.832 8494 pos. 13 - 431 [ 70, -19] tr|V2XRB1|V2XRB1_MONRO Acid phosphatase OS=Moniliophthora roreri (strain MCA 2997) OX=1381753 GN=Moror_7178 PE=3 SV=1
33.943 8523 pos. 69 - 550 [ 68, -21] tr|A0A8S0XQ59|A0A8S0XQ59_CYCAE Acid phosphatase OS=Cyclocybe aegerita OX=1973307 GN=AAE3_LOCUS10749 PE=3 SV=1
34.046 8550 pos. 334 - 773 [ 51, -27] tr|A0A8H6TV49|A0A8H6TV49_9AGAR Acid phosphatase OS=Mycena kentingensis OX=1325293 GN=MKEN_00608500 PE=3 SV=1
34.111 8567 pos. 4 - 455 [ 65, -22] tr|S9WXG0|S9WXG0_SCHCR Acid phosphatase OS=Schizosaccharomyces cryophilus (strain OY26 / ATCC MYA-4695 / CBS 11777 / NBRC 106824 / NRRL Y48691) OX=653667 GN=SPOG_04303 PE=3 SV=1
34.191 8588 pos. 76 - 514 [ 69, -18] tr|A0A369K6M7|A0A369K6M7_HYPMA Putative acid phosphatase SPBC4.06 OS=Hypsizygus marmoreus OX=39966 GN=SPBC4.06 PE=3 SV=1
34.271 8609 pos. 1 - 243 [ 65, -281] tr|A0AA37H1Z7|A0AA37H1Z7_9PEZI 3-phytase OS=Colletotrichum liriopes OX=708192 GN=ColLi_13324 PE=3 SV=1
34.291 8614 pos. 8 - 422 [ 77, -36] tr|A0AAJ0AWR1|A0AAJ0AWR1_9PEZI Acid phosphatase OS=Colletotrichum godetiae OX=1209918 GN=BDP55DRAFT_603144 PE=3 SV=1
34.340 8627 pos. 1 - 455 [ 65, -22] tr|A0AAE9W790|A0AAE9W790_9SCHI Acid phosphatase OS=Schizosaccharomyces osmophilus OX=2545709 GN=SOMG_01334 PE=3 SV=1
34.352 8630 pos. 1 - 419 [ 82, -33] tr|A0A9W4RN28|A0A9W4RN28_9PEZI Acid phosphatase OS=Colletotrichum noveboracense OX=2664923 GN=CGXH109_LOCUS33309 PE=3 SV=1
34.397 8642 pos. 4 - 422 [ 70, -36] tr|A0A1G4B8W4|A0A1G4B8W4_9PEZI Acid phosphatase OS=Colletotrichum orchidophilum OX=1209926 GN=CORC01_06741 PE=3 SV=1
34.455 8657 pos. 1 - 444 [ 65, -22] tr|A0A0C3A708|A0A0C3A708_9AGAM Acid phosphatase OS=Scleroderma citrinum Foug A OX=1036808 GN=SCLCIDRAFT_12952 PE=3 SV=1
34.504 8670 pos. 32 - 461 [ 70, -26] tr|W4JQN9|W4JQN9_HETIT Acid phosphatase OS=Heterobasidion irregulare (strain TC 32-1) OX=747525 GN=HETIRDRAFT_53924 PE=3 SV=1
34.520 8674 pos. 1 - 437 [ 65, -16] tr|G4TA57|G4TA57_SERID Related to acid phosphatase ACP2 OS=Serendipita indica (strain DSM 11827) OX=1109443 GN=PIIN_02066 PE=3 SV=1
34.550 8682 pos. 4 - 459 [ 65, -22] sp|Q9USS6|PPA4_SCHPO Probable acid phosphatase SPBC4.06 OS=Schizosaccharomyces pombe (strain 972 / ATCC 24843) OX=284812 GN=SPBC4.06 PE=3 SV=1
34.569 8687 pos. 3 - 438 [ 61, -15] tr|B6JWD6|B6JWD6_SCHJY Acid phosphatase OS=Schizosaccharomyces japonicus (strain yFS275 / FY16936) OX=402676 GN=SJAG_00711 PE=3 SV=1
34.646 8707 pos. 114 - 616 [ 66, -26] tr|A8PCC6|A8PCC6_COPC7 Acid phosphatase OS=Coprinopsis cinerea (strain Okayama-7 / 130 / ATCC MYA-4618 / FGSC 9003) OX=240176 GN=CC1G_05250 PE=3 SV=2
34.672 8714 pos. 49 - 510 [ 56, -23] tr|A0A0C9Y3Z5|A0A0C9Y3Z5_9AGAR Acid phosphatase OS=Laccaria amethystina LaAM-08-1 OX=1095629 GN=K443DRAFT_656531 PE=3 SV=1
34.672 8714 pos. 58 - 520 [ 66, -21] tr|A0A409VRL0|A0A409VRL0_9AGAR Acid phosphatase OS=Panaeolus cyanescens OX=181874 GN=CVT24_007664 PE=3 SV=1
34.695 8720 pos. 1 - 456 [ 65, -22] tr|S9R7L5|S9R7L5_SCHOY Acid phosphatase OS=Schizosaccharomyces octosporus (strain yFS286) OX=483514 GN=SOCG_03437 PE=3 SV=1
34.695 8720 pos. 3 - 432 [ 68, -19] tr|D8QDD0|D8QDD0_SCHCM Acid phosphatase (Fragment) OS=Schizophyllum commune (strain H4-8 / FGSC 9210) OX=578458 GN=SCHCODRAFT_59683 PE=3 SV=1
34.836 8757 pos. 6 - 445 [ 66, -15] tr|A0A0C3BAJ4|A0A0C3BAJ4_SERVB Acid phosphatase OS=Serendipita vermifera MAFF 305830 OX=933852 GN=M408DRAFT_325425 PE=3 SV=1
35.039 8810 pos. 26 - 469 [ 70, -18] tr|A0A401GZ14|A0A401GZ14_9APHY Probable acid phosphatase OS=Sparassis crispa OX=139825 GN=SCP_1100920 PE=3 SV=1
35.065 8817 pos. 52 - 491 [ 66, -27] tr|A0A2A9N9T0|A0A2A9N9T0_9AGAR Acid phosphatase OS=Amanita thiersii Skay4041 OX=703135 GN=AMATHDRAFT_66976 PE=3 SV=1
35.115 8830 pos. 5 - 445 [ 66, -21] tr|A0A0C2YMU7|A0A0C2YMU7_HEBCY 3-phytase OS=Hebeloma cylindrosporum h7 OX=686832 GN=M413DRAFT_409658 PE=3 SV=1
35.760 8999 pos. 1 - 291 [ 288, -11] tr|H0ECN8|H0ECN8_GLAL7 Putative acid phosphatase SPBC4.06 OS=Glarea lozoyensis (strain ATCC 74030 / MF5533) OX=1104152 GN=M7I_0182 PE=3 SV=1
36.241 9125 pos. 245 - 660 [ 63, -1] tr|C4JIP5|C4JIP5_UNCRE Acid phosphatase OS=Uncinocarpus reesii (strain UAMH 1704) OX=336963 GN=UREG_02906 PE=3 SV=1
37.821 9539 pos. 1 - 254 [ 65, -278] tr|A0A395NIB1|A0A395NIB1_TRIAR 3-phytase (Fragment) OS=Trichoderma arundinaceum OX=490622 GN=TARUN_6596 PE=3 SV=1
38.001 9586 pos. 1 - 430 [ 65, -25] tr|A0A0W4ZKQ1|A0A0W4ZKQ1_PNEC8 Acid phosphatase OS=Pneumocystis carinii (strain B80) OX=1408658 GN=T552_01587 PE=3 SV=1
38.218 9643 pos. 1 - 429 [ 65, -25] tr|M7PKP2|M7PKP2_PNEMU Acid phosphatase OS=Pneumocystis murina (strain B123) OX=1069680 GN=PNEG_00627 PE=3 SV=1
38.317 9669 pos. 1 - 431 [ 65, -23] tr|A0A8H8A8K1|A0A8H8A8K1_9ASCO 3-phytase OS=Pneumocystis sp. 'macacae' OX=2698480 GN=PMAC_000090 PE=3 SV=1
38.638 9753 pos. 1 - 421 [ 65, -26] tr|R4XFC4|R4XFC4_TAPDE 3-phytase OS=Taphrina deformans (strain PYCC 5710 / ATCC 11124 / CBS 356.35 / IMI 108563 / JCM 9778 / NBRC 8474) OX=1097556 GN=TAPDE_005013 PE=3 SV=1
38.848 9808 pos. 1 - 431 [ 65, -23] tr|A0A0W4ZTU7|A0A0W4ZTU7_PNEJ7 Acid phosphatase OS=Pneumocystis jirovecii (strain RU7) OX=1408657 GN=T551_01009 PE=3 SV=1
40.115 10140 pos. 3 - 453 [ 75, -11] tr|A0A5N6TDC3|A0A5N6TDC3_9EURO 3-phytase OS=Aspergillus avenaceus OX=36643 GN=BDV25DRAFT_171608 PE=3 SV=1
40.966 10363 pos. 1 - 472 [ 64, -1] tr|A0A1R3RQY0|A0A1R3RQY0_ASPC5 3-phytase OS=Aspergillus carbonarius (strain ITEM 5010) OX=602072 GN=ASPCADRAFT_129950 PE=3 SV=1
41.218 10429 pos. 1 - 416 [ 65, -24] tr|A0A1U7LU49|A0A1U7LU49_NEOID Putative acid phosphatase OS=Neolecta irregularis (strain DAH-3) OX=1198029 GN=NEOLI_002525 PE=3 SV=1
42.043 10645 pos. 1 - 374 [ 211, -1] tr|A0A4S3JJ00|A0A4S3JJ00_9EURO Acid phosphatase pho5 OS=Aspergillus tanneri OX=1220188 GN=EYZ11_006031 PE=3 SV=1
42.180 10681 pos. 5 - 430 [ 117, -11] tr|A0A395GK73|A0A395GK73_9EURO 3-phytase OS=Aspergillus ibericus CBS 121593 OX=1448316 GN=BO80DRAFT_367789 PE=3 SV=1
42.222 10692 pos. 5 - 512 [ 71, -1] tr|A0A1E3Q4R6|A0A1E3Q4R6_LIPST 3-phytase OS=Lipomyces starkeyi NRRL Y-11557 OX=675824 GN=LIPSTDRAFT_4478 PE=3 SV=1
42.848 10856 pos. 1 - 371 [ 201, -1] tr|B0XNV7|B0XNV7_ASPFC Acid phosphatase, putative OS=Aspergillus fumigatus (strain CBS 144.89 / FGSC A1163 / CEA10) OX=451804 GN=AFUB_015820 PE=3 SV=1
42.848 10856 pos. 1 - 371 [ 201, -1] tr|Q4WRF6|Q4WRF6_ASPFU Acid phosphatase, putative OS=Aspergillus fumigatus (strain ATCC MYA-4609 / CBS 101355 / FGSC A1100 / Af293) OX=330879 GN=AFUA_1G16480 PE=3 SV=1
44.921 11399 pos. 2 - 449 [ 156, -11] tr|A0AAF0DA05|A0AAF0DA05_9EURO Histidine acid phosphatase superfamily protein OS=Emydomyces testavorans OX=2070801 GN=PRK78_000067 PE=3 SV=1
45.173 11465 pos. 3 - 484 [ 75, -11] tr|A0A317V225|A0A317V225_9EURO 3-phytase OS=Aspergillus sclerotioniger CBS 115572 OX=1450535 GN=BO94DRAFT_628933 PE=3 SV=1
45.299 11498 pos. 1 - 390 [ 65, -1] tr|A0A7C8IP63|A0A7C8IP63_9PEZI 3-phytase OS=Xylaria multiplex OX=323545 GN=GQX73_g8597 PE=3 SV=1
45.532 11559 pos. 43 - 457 [ 117, -18] tr|S8AJZ8|S8AJZ8_DACHA 3-phytase OS=Dactylellina haptotyla (strain CBS 200.50) OX=1284197 GN=H072_2771 PE=3 SV=1
45.677 11597 pos. 1 - 442 [ 131, -11] tr|A0A6A5TCD5|A0A6A5TCD5_9PLEO Acid phosphatase OS=Byssothecium circinans OX=147558 GN=CC80DRAFT_497547 PE=3 SV=1
45.715 11607 pos. 1 - 452 [ 201, -6] tr|A0A0D1ZSZ1|A0A0D1ZSZ1_9EURO Acid phosphatase OS=Cladophialophora immunda OX=569365 GN=PV07_02873 PE=3 SV=1
45.909 11658 pos. 7 - 464 [ 70, -11] tr|A0A319EKM6|A0A319EKM6_ASPSB 3-phytase OS=Aspergillus sclerotiicarbonarius (strain CBS 121057 / IBT 28362) OX=1448318 GN=BO78DRAFT_423591 PE=3 SV=1
45.963 11672 pos. 1 - 465 [ 201, -6] tr|A0A0D2CYG3|A0A0D2CYG3_9EURO Acid phosphatase OS=Phialophora macrospora OX=1851006 GN=PV04_02542 PE=3 SV=1
46.570 11831 pos. 2 - 414 [ 172, -11] tr|A0A2B7WH17|A0A2B7WH17_9EURO Acid phosphatase OS=Blastomyces parvus OX=2060905 GN=GX51_08093 PE=3 SV=1
46.673 11858 pos. 1 - 471 [ 130, -1] tr|A0A0F4YPL7|A0A0F4YPL7_TALEM Acid phosphatase OS=Rasamsonia emersonii CBS 393.64 OX=1408163 GN=T310_5791 PE=3 SV=1
46.845 11903 pos. 1 - 316 [ 65, -40] tr|A0A381LD75|A0A381LD75_BLUGR 3-phytase (Fragment) OS=Blumeria graminis f. sp. tritici 96224 OX=1268274 GN=BGT96224V2_LOCUS4765 PE=3 SV=1
46.879 11912 pos. 1 - 437 [ 131, -11] tr|E4V2D7|E4V2D7_ARTGP Acid phosphatase OS=Arthroderma gypseum (strain ATCC MYA-4604 / CBS 118893) OX=535722 GN=MGYG_07209 PE=3 SV=1
46.955 11932 pos. 8 - 456 [ 148, -11] tr|A0A8A1MEQ9|A0A8A1MEQ9_AJECA Acid phosphatase OS=Ajellomyces capsulatus OX=5037 GN=I7I51_05949 PE=3 SV=1
46.955 11932 pos. 8 - 456 [ 148, -11] tr|A6QXT2|A6QXT2_AJECN Acid phosphatase OS=Ajellomyces capsulatus (strain NAm1 / WU24) OX=2059318 GN=HCAG_02189 PE=3 SV=1
47.402 12049 pos. 1 - 439 [ 150, -11] tr|A0A2B7ZDG0|A0A2B7ZDG0_9EURO Acid phosphatase OS=Emmonsia crescens OX=73230 GN=GX50_06160 PE=3 SV=1
47.516 12079 pos. 1 - 438 [ 150, -11] tr|A0A0G2HUY6|A0A0G2HUY6_9EURO Acid phosphatase OS=Emmonsia crescens UAMH 3008 OX=1247875 GN=EMCG_00553 PE=3 SV=1
47.639 12111 pos. 1 - 458 [ 65, -12] tr|A0A0E9NQ31|A0A0E9NQ31_SAICN 3-phytase OS=Saitoella complicata (strain BCRC 22490 / CBS 7301 / JCM 7358 / NBRC 10748 / NRRL Y-17804) OX=698492 GN=G7K_6065-t1 PE=3 SV=1
47.826 12160 pos. 1 - 436 [ 150, -11] tr|A0A1J9QTT2|A0A1J9QTT2_9EURO Acid phosphatase OS=Emergomyces pasteurianus Ep9510 OX=1447872 GN=AJ78_00464 PE=3 SV=1
48.112 12235 pos. 19 - 570 [ 94, -11] tr|A0A225BC50|A0A225BC50_9EURO Acid phosphatase OS=Talaromyces atroroseus OX=1441469 GN=UA08_00953 PE=3 SV=1
48.528 12344 pos. 1 - 465 [ 64, -11] tr|A0A317WK38|A0A317WK38_9EURO 3-phytase OS=Aspergillus heteromorphus CBS 117.55 OX=1448321 GN=BO70DRAFT_333334 PE=3 SV=1
48.631 12371 pos. 108 - 564 [ 105, -11] tr|A0A093UUT6|A0A093UUT6_TALMA Putative acid phosphatase SPBC4.06 OS=Talaromyces marneffei PM1 OX=1077442 GN=GQ26_0310740 PE=3 SV=1
48.891 12439 pos. 1 - 453 [ 131, -11] tr|F2SAN0|F2SAN0_TRIT1 Acid phosphatase OS=Trichophyton tonsurans (strain CBS 112818) OX=647933 GN=TESG_07930 PE=3 SV=1
48.898 12441 pos. 1 - 460 [ 65, -1] tr|A0A5M9N1E3|A0A5M9N1E3_9EURO Acid phosphatase pho5 OS=Aspergillus tanneri OX=1220188 GN=ATNIH1004_000317 PE=3 SV=1
49.704 12652 pos. 1 - 500 [ 65, -11] tr|A0A0F4ZAI6|A0A0F4ZAI6_9PEZI 3-phytase OS=Thielaviopsis punctulata OX=72032 GN=TD95_000384 PE=3 SV=1
49.711 12654 pos. 1 - 476 [ 126, -11] tr|A0A1J9PZX2|A0A1J9PZX2_9EURO Acid phosphatase OS=Blastomyces percursus OX=1658174 GN=ACJ73_06794 PE=3 SV=1
49.803 12678 pos. 4 - 487 [ 130, -11] tr|A0A0H1B9I9|A0A0H1B9I9_9EURO Acid phosphatase OS=Blastomyces silverae OX=2060906 GN=EMPG_16435 PE=3 SV=1
49.845 12689 pos. 1 - 440 [ 131, -1] tr|A0A146FBW4|A0A146FBW4_ASPKA Histidine acid phosphatase OS=Aspergillus kawachii OX=1069201 GN=RIB2604_01705240 PE=3 SV=1
49.940 12714 pos. 1 - 323 [ 65, -36] tr|A0A9N9V6H5|A0A9N9V6H5_9HYPO 3-phytase (Fragment) OS=Clonostachys rhizophaga OX=160324 GN=CRHIZ90672A_00016929 PE=3 SV=1
50.062 12746 pos. 1 - 516 [ 65, -11] tr|A0A2C5XAR4|A0A2C5XAR4_9PEZI Putative acid phosphatase SPBC4.06 OS=Ceratocystis fimbriata CBS 114723 OX=1035309 GN=SPBC4.06 PE=3 SV=1
50.070 12748 pos. 3 - 456 [ 171, -11] tr|Q0V0N3|Q0V0N3_PHANO 3-phytase OS=Phaeosphaeria nodorum (strain SN15 / ATCC MYA-4574 / FGSC 10173) OX=321614 GN=SNOG_02431 PE=3 SV=2
50.372 12827 pos. 1 - 352 [ 65, -14] tr|A0A8H7K7Y7|A0A8H7K7Y7_BIOOC 3-phytase OS=Bionectria ochroleuca OX=29856 GN=IM811_003866 PE=3 SV=1
50.780 12934 pos. 1 - 463 [ 130, -1] tr|A0AAD6MR24|A0AAD6MR24_9EURO Acid phosphatase OS=Penicillium malachiteum OX=1324776 GN=N7493_011347 PE=3 SV=1
50.971 12984 pos. 4 - 461 [ 131, -1] tr|A0A167UZ04|A0A167UZ04_PENCH Putative acid phosphatase OS=Penicillium chrysogenum OX=5076 GN=EN45_084510 PE=3 SV=1
51.028 12999 pos. 4 - 465 [ 131, -1] tr|I8ACM9|I8ACM9_ASPO3 Prostatic acid phosphatase OS=Aspergillus oryzae (strain 3.042) OX=1160506 GN=Ao3042_11821 PE=3 SV=1
51.059 13007 pos. 4 - 461 [ 131, -1] tr|A0A9W4MZI9|A0A9W4MZI9_PENNA 3-phytase OS=Penicillium nalgiovense OX=60175 GN=PNAL_LOCUS7152 PE=3 SV=1
51.066 13009 pos. 4 - 461 [ 131, -1] tr|K9GWF9|K9GWF9_PEND2 Acid phosphatase, putative OS=Penicillium digitatum (strain PHI26 / CECT 20796) OX=1170229 GN=PDIG_06660 PE=3 SV=1
51.066 13009 pos. 4 - 461 [ 131, -1] tr|K9H244|K9H244_PEND1 Acid phosphatase, putative OS=Penicillium digitatum (strain Pd1 / CECT 20795) OX=1170230 GN=PDIP_11310 PE=3 SV=1
51.131 13026 pos. 1 - 518 [ 65, -11] tr|C1HCP4|C1HCP4_PARBA Acid phosphatase OS=Paracoccidioides lutzii (strain ATCC MYA-826 / Pb01) OX=502779 GN=PAAG_08535 PE=3 SV=2
51.181 13039 pos. 3 - 466 [ 129, -1] tr|A0A232LS40|A0A232LS40_9EURO Acid phosphatase OS=Elaphomyces granulatus OX=519963 GN=Egran_05254 PE=3 SV=1
51.486 13119 pos. 1 - 454 [ 131, -11] tr|F2Q2F7|F2Q2F7_TRIEC Acid phosphatase OS=Trichophyton equinum (strain ATCC MYA-4606 / CBS 127.97) OX=559882 GN=TEQG_07298 PE=3 SV=1
51.719 13180 pos. 1 - 454 [ 131, -11] tr|A0A059JJS7|A0A059JJS7_TRIIM Acid phosphatase OS=Trichophyton interdigitale (strain MR816) OX=1215338 GN=H109_00304 PE=3 SV=1
51.738 13185 pos. 4 - 447 [ 131, -1] tr|A0A8E0QYW5|A0A8E0QYW5_9EURO Acid phosphatase SPBC4.06 OS=Aspergillus udagawae OX=91492 GN=Aud_007920 PE=3 SV=1
51.799 13201 pos. 1 - 454 [ 131, -11] tr|A0A9P5CVC4|A0A9P5CVC4_9EURO Histidine acid phosphatase OS=Trichophyton interdigitale OX=101480 GN=GY632_2867 PE=3 SV=1
51.830 13209 pos. 2 - 405 [ 67, -11] tr|A0A2N6P1G4|A0A2N6P1G4_BEABA 3-phytase OS=Beauveria bassiana OX=176275 GN=SPBC4.06 PE=3 SV=1
51.948 13240 pos. 1 - 454 [ 131, -11] tr|D4B138|D4B138_ARTBC Acid phosphatase OS=Arthroderma benhamiae (strain ATCC MYA-4681 / CBS 112371) OX=663331 GN=ARB_02167 PE=3 SV=1
52.009 13256 pos. 1 - 460 [ 131, -1] tr|A0A1Q5TC20|A0A1Q5TC20_9EURO Acid phosphatase SPBC4.06 OS=Penicillium subrubescens OX=1316194 GN=PENSUB_9689 PE=3 SV=1
52.124 13286 pos. 1 - 454 [ 131, -11] tr|D4D024|D4D024_TRIVH Acid phosphatase OS=Trichophyton verrucosum (strain HKI 0517) OX=663202 GN=TRV_00418 PE=3 SV=1
52.284 13328 pos. 1 - 423 [ 141, -20] tr|A0A1V8UGU4|A0A1V8UGU4_9PEZI Acid phosphatase OS=Rachicladosporium sp. CCFEE 5018 OX=1974281 GN=B0A51_12469 PE=3 SV=1
52.696 13436 pos. 1 - 483 [ 65, -1] tr|A0A2I1C7S5|A0A2I1C7S5_ASPN1 Putative histidine acid phosphatase OS=Aspergillus novofumigatus (strain IBT 16806) OX=1392255 GN=P174DRAFT_440944 PE=3 SV=1
52.952 13503 pos. 1 - 432 [ 131, -20] tr|A0A1V8U2U6|A0A1V8U2U6_9PEZI Acid phosphatase OS=Rachicladosporium sp. CCFEE 5018 OX=1974281 GN=B0A51_15992 PE=3 SV=1
53.043 13527 pos. 1 - 487 [ 65, -11] tr|A0A8H3EHX2|A0A8H3EHX2_9LECA Acid phosphatase OS=Gomphillus americanus OX=1940652 GN=GOMPHAMPRED_004962 PE=3 SV=1
53.078 13536 pos. 1 - 444 [ 65, -11] tr|A0A0S6XLF3|A0A0S6XLF3_BLOB1 3-phytase OS=Fungal sp. (strain No.11243) OX=1603295 GN=ANO11243_054640 PE=3 SV=1
53.116 13546 pos. 1 - 425 [ 172, -11] tr|A0A1V1TTV3|A0A1V1TTV3_9PEZI Acid phosphatase OS=Xylariales sp. No.14919 OX=1813822 GN=ANO14919_139170 PE=3 SV=1
53.334 13603 pos. 1 - 500 [ 65, -1] tr|A0A9W9LLA3|A0A9W9LLA3_9EURO Acid phosphatase OS=Penicillium capsulatum OX=69766 GN=N7492_007427 PE=3 SV=1
53.494 13645 pos. 8 - 432 [ 167, -10] tr|A0A9P6KQB1|A0A9P6KQB1_9PLEO Acid phosphatase SPBC4.06 OS=Paraphaeosphaeria minitans OX=565426 GN=PMIN01_07823 PE=3 SV=1
53.536 13656 pos. 9 - 474 [ 94, -1] tr|A0A3R7GEL6|A0A3R7GEL6_9EURO Acid phosphatase pho5 OS=Aspergillus turcosus OX=1245748 GN=CFD26_107468 PE=3 SV=1
53.631 13681 pos. 1 - 466 [ 65, -11] tr|C9SUX9|C9SUX9_VERA1 3-phytase OS=Verticillium alfalfae (strain VaMs.102 / ATCC MYA-4576 / FGSC 10136) OX=526221 GN=VDBG_08704 PE=3 SV=1
53.639 13683 pos. 1 - 492 [ 65, -1] tr|A0A5M3Z0K0|A0A5M3Z0K0_ASPTE Histidine acid phosphatase OS=Aspergillus terreus OX=33178 GN=ATEIFO6365_0005022700 PE=3 SV=1
53.708 13701 pos. 1 - 499 [ 65, -11] tr|A0A6A6E220|A0A6A6E220_9PEZI 3-phytase OS=Zopfia rhizophila CBS 207.26 OX=1314779 GN=K469DRAFT_780881 PE=3 SV=1
53.742 13710 pos. 9 - 474 [ 94, -1] tr|A0A397GKR6|A0A397GKR6_9EURO Acid phosphatase pho5 OS=Aspergillus turcosus OX=1245748 GN=CDV55_102765 PE=3 SV=1
53.876 13745 pos. 9 - 474 [ 94, -1] tr|A0A8H6PGP6|A0A8H6PGP6_9EURO Histidine acid phosphatase OS=Aspergillus hiratsukae OX=1194566 GN=CNMCM5793_005718 PE=3 SV=1
53.895 13750 pos. 1 - 493 [ 92, -1] tr|A0A7R7VLA4|A0A7R7VLA4_ASPCH Histidine acid phosphatase OS=Aspergillus chevalieri OX=182096 GN=ACHE_30775A PE=3 SV=1
54.005 13779 pos. 1 - 492 [ 65, -25] tr|V5GAW5|V5GAW5_BYSSN Histidine acid phosphatase, putative OS=Byssochlamys spectabilis (strain No. 5 / NBRC 109023) OX=1356009 GN=PVAR5_7893 PE=4 SV=1
54.127 13811 pos. 1 - 499 [ 65, -11] tr|A0A6A6XM36|A0A6A6XM36_9PLEO 3-phytase OS=Melanomma pulvis-pyrius CBS 109.77 OX=1314802 GN=K505DRAFT_405806 PE=3 SV=1
54.326 13863 pos. 1 - 468 [ 131, -1] tr|U1GWG8|U1GWG8_ENDPU Acid phosphatase OS=Endocarpon pusillum (strain Z07020 / HMAS-L-300199) OX=1263415 GN=EPUS_07623 PE=3 SV=1
54.475 13902 pos. 1 - 524 [ 65, -11] tr|A0A507QVF0|A0A507QVF0_MONPU Acid phosphatase pho5 OS=Monascus purpureus OX=5098 GN=MPDQ_007423 PE=3 SV=1
54.494 13907 pos. 1 - 466 [ 65, -18] tr|A0A7C8USQ8|A0A7C8USQ8_ORBOL 3-phytase OS=Orbilia oligospora OX=2813651 GN=TWF191_009012 PE=3 SV=1
54.769 13979 pos. 1 - 544 [ 65, -11] tr|A0AAD2RS66|A0AAD2RS66_PARBP Acid phosphatase OS=Paracoccidioides brasiliensis (strain Pb03) OX=482561 GN=PABG_06102 PE=3 SV=1
54.925 14020 pos. 1 - 385 [ 65, -12] tr|A0A074YIN2|A0A074YIN2_AURSE 3-phytase OS=Aureobasidium subglaciale (strain EXF-2481) OX=1043005 GN=AUEXF2481DRAFT_41670 PE=3 SV=1
54.979 14034 pos. 1 - 544 [ 65, -11] tr|A0A1D2JCX8|A0A1D2JCX8_PARBR Acid phosphatase OS=Paracoccidioides brasiliensis OX=121759 GN=ACO22_04548 PE=3 SV=1
54.979 14034 pos. 1 - 544 [ 65, -11] tr|C1GH68|C1GH68_PARBD Acid phosphatase OS=Paracoccidioides brasiliensis (strain Pb18) OX=502780 GN=PADG_06604 PE=3 SV=2
55.013 14043 pos. 1 - 671 [ 65, -11] tr|A0AAD5RK55|A0AAD5RK55_9PEZI Acid phosphatase OS=Zalerion maritima OX=339359 GN=MKZ38_006161 PE=3 SV=1
55.505 14172 pos. 1 - 494 [ 65, -20] tr|A0A3A2Z913|A0A3A2Z913_9EURO Acid phosphatase (Fragment) OS=Aspergillus sclerotialis OX=2070753 GN=PHISCL_08943 PE=3 SV=1
55.570 14189 pos. 1 - 440 [ 65, -24] tr|A0A4S2MTL4|A0A4S2MTL4_9PEZI 3-phytase OS=Ascodesmis nigricans OX=341454 GN=EX30DRAFT_379946 PE=3 SV=1
56.246 14366 pos. 1 - 510 [ 65, -1] tr|A0A0F8UYQ5|A0A0F8UYQ5_9EURO Histidine acid phosphatase OS=Aspergillus ochraceoroseus OX=138278 GN=AOCH_000643 PE=3 SV=1
56.276 14374 pos. 1 - 508 [ 65, -20] tr|A0A420H9T7|A0A420H9T7_9PEZI Putative acid phosphatase SPBC4.06 OS=Erysiphe neolycopersici OX=212602 GN=OnM2_099038 PE=3 SV=1
56.322 14386 pos. 26 - 542 [ 70, -1] tr|A0A1S9RN42|A0A1S9RN42_PENBI Histidine acid phosphatase OS=Penicillium brasilianum OX=104259 GN=PEBR_19237 PE=3 SV=1
56.387 14403 pos. 1 - 510 [ 65, -1] tr|A1CNI5|A1CNI5_ASPCL Histidine acid phosphatase, putative OS=Aspergillus clavatus (strain ATCC 1007 / CBS 513.65 / DSM 816 / NCTC 3887 / NRRL 1 / QM 1276 / 107) OX=344612 GN=ACLA_019110 PE=3 SV=1
56.578 14453 pos. 1 - 475 [ 65, -15] tr|A0A292PJR1|A0A292PJR1_9PEZI 3-phytase OS=Tuber aestivum OX=59557 GN=GSTUAT00009173001 PE=3 SV=1
56.734 14494 pos. 1 - 457 [ 130, -12] tr|A0A8H3I7E9|A0A8H3I7E9_9LECA 3-phytase OS=Alectoria fallacina OX=1903189 GN=ALECFALPRED_003797 PE=3 SV=1
56.769 14503 pos. 80 - 566 [ 65, -1] tr|A0A124BVK7|A0A124BVK7_ASPNG Histidine acid phosphatase OS=Aspergillus niger OX=5061 GN=ABL_01616 PE=3 SV=1
56.845 14523 pos. 1 - 498 [ 65, -11] tr|A0A2B7WGE1|A0A2B7WGE1_9EURO Acid phosphatase OS=Helicocarpus griseus UAMH5409 OX=1447875 GN=AJ79_09865 PE=3 SV=1
56.983 14559 pos. 1 - 458 [ 131, -11] tr|A0A8H6C6W2|A0A8H6C6W2_9LECA 3-phytase OS=Letharia lupina OX=560253 GN=HO133_006346 PE=3 SV=1
56.983 14559 pos. 1 - 458 [ 131, -11] tr|A0A8H6FNM1|A0A8H6FNM1_9LECA 3-phytase OS=Letharia columbiana OX=112416 GN=HO173_010065 PE=3 SV=1
57.006 14565 pos. 1 - 504 [ 65, -1] tr|A0A1V6XTY8|A0A1V6XTY8_PENNA 3-phytase OS=Penicillium nalgiovense OX=60175 GN=PENNAL_c0055G09649 PE=3 SV=1
57.112 14593 pos. 1 - 391 [ 65, -140] tr|A0A2C5XG94|A0A2C5XG94_9HYPO 3-phytase OS=Cordyceps sp. RAO-2017 OX=2004951 GN=CDD83_5223 PE=3 SV=1
57.231 14624 pos. 1 - 514 [ 65, -1] tr|Q0CMC5|Q0CMC5_ASPTN Acid phosphatase OS=Aspergillus terreus (strain NIH 2624 / FGSC A1156) OX=341663 GN=ATEG_05159 PE=3 SV=1
57.292 14640 pos. 1 - 455 [ 65, -15] tr|A0A3N4KT20|A0A3N4KT20_9PEZI 3-phytase OS=Morchella conica CCBAS932 OX=1392247 GN=P167DRAFT_558189 PE=3 SV=1
57.299 14642 pos. 79 - 568 [ 99, -11] tr|B8M0Q2|B8M0Q2_TALSN Acid phosphatase, putative OS=Talaromyces stipitatus (strain ATCC 10500 / CBS 375.48 / QM 6759 / NRRL 1006) OX=441959 GN=TSTA_086680 PE=3 SV=1
57.418 14673 pos. 1 - 489 [ 65, -20] tr|A0A0B1PCA6|A0A0B1PCA6_UNCNE Putative histidine acid phosphatase OS=Uncinula necator OX=52586 GN=EV44_g1035 PE=3 SV=1
57.597 14720 pos. 1 - 504 [ 65, -1] tr|A0A9W6ABA5|A0A9W6ABA5_ASPNG Lysophosphatidic acid phosphatase type 6 OS=Aspergillus niger OX=5061 GN=AnigIFM63604_000751 PE=3 SV=1
57.754 14761 pos. 1 - 548 [ 65, -11] tr|A0A1B7NV64|A0A1B7NV64_9EURO Acid phosphatase OS=Emergomyces africanus OX=1955775 GN=ACJ72_05013 PE=3 SV=1
57.845 14785 pos. 56 - 560 [ 70, -11] tr|B6QC57|B6QC57_TALMQ Acid phosphatase, putative OS=Talaromyces marneffei (strain ATCC 18224 / CBS 334.59 / QM 7333) OX=441960 GN=PMAA_066560 PE=3 SV=1
57.861 14789 pos. 1 - 554 [ 65, -1] tr|A0A1F8A4T6|A0A1F8A4T6_9EURO Histidine acid phosphatase OS=Aspergillus bombycis OX=109264 GN=ABOM_005169 PE=3 SV=1
57.895 14798 pos. 1 - 445 [ 65, -18] tr|U4LD51|U4LD51_PYROM 3-phytase OS=Pyronema omphalodes (strain CBS 100304) OX=1076935 GN=PCON_11927 PE=3 SV=1
57.983 14821 pos. 1 - 524 [ 65, -1] tr|A0AAD6CI21|A0AAD6CI21_PENGL Acid phosphatase OS=Penicillium glabrum OX=69773 GN=N7494_010415 PE=3 SV=1
58.025 14832 pos. 1 - 459 [ 131, -10] tr|A0A9W8X398|A0A9W8X398_9PLEO Acid phosphatase OS=Didymella glomerata OX=749621 GN=N0V87_002870 PE=3 SV=1
58.040 14836 pos. 1 - 532 [ 65, -1] tr|A0A1S9DUN0|A0A1S9DUN0_ASPOZ Histidine acid phosphatase OS=Aspergillus oryzae OX=5062 GN=OAory_01004900 PE=3 SV=1
58.174 14871 pos. 1 - 524 [ 65, -11] tr|C5P8D6|C5P8D6_COCP7 Histidine acid phosphatase family protein OS=Coccidioides posadasii (strain C735) OX=222929 GN=CPC735_010860 PE=3 SV=1
58.307 14906 pos. 1 - 526 [ 65, -1] tr|A0A9W9NUT8|A0A9W9NUT8_9EURO Acid phosphatase OS=Penicillium chermesinum OX=63820 GN=N7468_007672 PE=3 SV=1
58.456 14945 pos. 15 - 482 [ 120, -11] tr|A7ENR8|A7ENR8_SCLS1 Acid phosphatase OS=Sclerotinia sclerotiorum (strain ATCC 18683 / 1980 / Ss-1) OX=665079 GN=SS1G_06967 PE=3 SV=1
58.536 14966 pos. 4 - 454 [ 70, -15] tr|A0A317T1Z7|A0A317T1Z7_9PEZI 3-phytase OS=Tuber magnatum OX=42249 GN=C7212DRAFT_273795 PE=3 SV=1
58.559 14972 pos. 1 - 489 [ 65, -11] tr|A0A4U0TRU3|A0A4U0TRU3_9PEZI 3-phytase OS=Salinomyces thailandica OX=706561 GN=B0A50_06652 PE=3 SV=1
58.563 14973 pos. 1 - 461 [ 65, -20] tr|X0CVK1|X0CVK1_FUSOX 3-phytase OS=Fusarium oxysporum f. sp. raphani 54005 OX=1089458 GN=FOQG_03677 PE=3 SV=1
58.700 15009 pos. 1 - 551 [ 65, -11] tr|A0A3M2T285|A0A3M2T285_9EURO Acid phosphatase OS=Aspergillus sp. HF37 OX=1960876 GN=PHISP_05213 PE=3 SV=1
58.716 15013 pos. 1 - 524 [ 65, -1] tr|A0A2T5M2T3|A0A2T5M2T3_9EURO Histidine acid phosphatase OS=Aspergillus ochraceoroseus IBT 24754 OX=1392256 GN=P175DRAFT_0514839 PE=3 SV=1
58.738 15019 pos. 1 - 512 [ 65, -1] tr|A0A0F8UQB3|A0A0F8UQB3_9EURO Histidine acid phosphatase OS=Aspergillus rambellii OX=308745 GN=ARAM_005506 PE=3 SV=1
58.750 15022 pos. 1 - 537 [ 65, -11] tr|C5FBE4|C5FBE4_ARTOC Acid phosphatase OS=Arthroderma otae (strain ATCC MYA-4605 / CBS 113480) OX=554155 GN=MCYG_00016 PE=3 SV=1
58.853 15049 pos. 24 - 486 [ 125, -11] tr|A0A517LPK2|A0A517LPK2_9PEZI Acid phosphatase pho5 OS=Venturia effusa OX=50376 GN=FKW77_001472 PE=3 SV=1
59.139 15124 pos. 1 - 521 [ 65, -11] tr|A0A420J249|A0A420J249_9PEZI 3-phytase OS=Golovinomyces cichoracearum OX=62708 GN=GcC1_032029 PE=3 SV=1
59.181 15135 pos. 1 - 447 [ 65, -18] tr|A0A5J5EFG3|A0A5J5EFG3_9PEZI 3-phytase OS=Sphaerosporella brunnea OX=1250544 GN=FN846DRAFT_787677 PE=3 SV=1
59.326 15173 pos. 1 - 521 [ 65, -11] tr|A0A420IMS0|A0A420IMS0_9PEZI 3-phytase OS=Golovinomyces cichoracearum OX=62708 GN=GcM3_082005 PE=3 SV=1
59.361 15182 pos. 1 - 454 [ 65, -15] tr|D5GM01|D5GM01_TUBMM 3-phytase OS=Tuber melanosporum (strain Mel28) OX=656061 GN=GSTUM_00010340001 PE=3 SV=1
59.674 15264 pos. 1 - 545 [ 65, -11] tr|A0A2B7YZQ1|A0A2B7YZQ1_POLH7 Acid phosphatase OS=Polytolypa hystricis (strain UAMH7299) OX=1447883 GN=AJ80_01782 PE=3 SV=1
59.689 15268 pos. 1 - 521 [ 65, -11] tr|A0A420IXR7|A0A420IXR7_9PEZI 3-phytase OS=Golovinomyces cichoracearum OX=62708 GN=GcM1_203036 PE=3 SV=1
59.696 15270 pos. 1 - 532 [ 65, -1] tr|A0A1L9TWG2|A0A1L9TWG2_9EURO 3-phytase OS=Aspergillus sydowii CBS 593.65 OX=1036612 GN=ASPSYDRAFT_1154633 PE=3 SV=1
59.719 15276 pos. 1 - 454 [ 65, -15] tr|A0A2T7A881|A0A2T7A881_TUBBO 3-phytase OS=Tuber borchii OX=42251 GN=B9Z19DRAFT_1170917 PE=3 SV=1
59.784 15293 pos. 1 - 538 [ 65, -1] tr|A0A3D8SV84|A0A3D8SV84_9EURO Acid phosphatase OS=Aspergillus mulundensis OX=1810919 GN=DSM5745_02007 PE=3 SV=1
59.830 15305 pos. 1 - 532 [ 65, -1] tr|A0A1L9P6L2|A0A1L9P6L2_ASPVE 3-phytase OS=Aspergillus versicolor CBS 583.65 OX=1036611 GN=ASPVEDRAFT_183554 PE=3 SV=1
59.880 15318 pos. 1 - 526 [ 65, -1] tr|A0A1L9RIQ4|A0A1L9RIQ4_ASPWE 3-phytase OS=Aspergillus wentii DTO 134E9 OX=1073089 GN=ASPWEDRAFT_39889 PE=3 SV=1
59.884 15319 pos. 1 - 546 [ 65, -1] tr|A0A2G7FZY0|A0A2G7FZY0_9EURO Histidine acid phosphatase OS=Aspergillus arachidicola OX=656916 GN=AARAC_006785 PE=3 SV=1
59.952 15337 pos. 1 - 546 [ 65, -1] tr|A0A2P2HK64|A0A2P2HK64_ASPFA Histidine acid phosphatase OS=Aspergillus flavus (strain ATCC MYA-384 / AF70) OX=1392242 GN=AFLA70_266g001751 PE=3 SV=1
60.025 15356 pos. 1 - 516 [ 65, -11] tr|E4ZS50|E4ZS50_LEPMJ Similar to histidine acid phosphatase OS=Leptosphaeria maculans (strain JN3 / isolate v23.1.3 / race Av1-4-5-6-7-8) OX=985895 GN=LEMA_P123820.1 PE=3 SV=1
60.162 15392 pos. 1 - 492 [ 65, -1] tr|A0A8H6UZK4|A0A8H6UZK4_9EURO Histidine acid phosphatase OS=Aspergillus felis OX=1287682 GN=CNMCM5623_004734 PE=3 SV=1
60.250 15415 pos. 1 - 532 [ 65, -1] tr|A0A9W9KQP0|A0A9W9KQP0_9EURO 3-phytase OS=Penicillium alfredii OX=1506179 GN=NUU61_000105 PE=3 SV=1
60.258 15417 pos. 1 - 519 [ 65, -1] tr|A0A9W5YYJ5|A0A9W5YYJ5_9EURO Lysophosphatidic acid phosphatase type 6 OS=Aspergillus brasiliensis OX=319629 GN=AbraCBS73388_002080 PE=3 SV=1
60.269 15420 pos. 1 - 509 [ 65, -12] tr|A0A4U0UWC3|A0A4U0UWC3_9PEZI 3-phytase OS=Friedmanniomyces endolithicus OX=329885 GN=B0A54_09346 PE=3 SV=1
60.349 15441 pos. 1 - 519 [ 65, -1] tr|A0A1L9VV91|A0A1L9VV91_ASPGL 3-phytase OS=Aspergillus glaucus CBS 516.65 OX=1160497 GN=ASPGLDRAFT_22638 PE=3 SV=1
60.368 15446 pos. 1 - 509 [ 65, -1] tr|A0A9P8SSL7|A0A9P8SSL7_ASPFM Histidine acid phosphatase OS=Aspergillus fumigatus OX=746128 GN=KXV57_005962 PE=3 SV=1
60.452 15468 pos. 1 - 477 [ 65, -10] tr|A0A6A7C5V0|A0A6A7C5V0_9PEZI 3-phytase OS=Piedraia hortae CBS 480.64 OX=1314780 GN=K470DRAFT_255409 PE=3 SV=1
60.464 15471 pos. 1 - 502 [ 65, -1] tr|A0A2I2EYJ4|A0A2I2EYJ4_ASPCN Putative histidine acid phosphatase OS=Aspergillus candidus OX=41067 GN=BDW47DRAFT_121233 PE=3 SV=1
60.471 15473 pos. 1 - 509 [ 65, -12] tr|A0A4U0UM71|A0A4U0UM71_9PEZI 3-phytase OS=Friedmanniomyces endolithicus OX=329885 GN=B0A54_11595 PE=3 SV=1
60.609 15509 pos. 1 - 532 [ 65, -11] tr|A0A0U1M3B6|A0A0U1M3B6_TALIS Acid phosphatase OS=Talaromyces islandicus OX=28573 GN=PISL3812_06572 PE=3 SV=1
60.704 15534 pos. 1 - 499 [ 65, -1] tr|A0A8H4MAD5|A0A8H4MAD5_9EURO Histidine acid phosphatase OS=Aspergillus fumigatiaffinis OX=340414 GN=CNMCM6457_003785 PE=3 SV=1
60.781 15554 pos. 1 - 513 [ 65, -1] tr|A1D1C5|A1D1C5_NEOFI Histidine acid phosphatase, putative OS=Neosartorya fischeri (strain ATCC 1020 / DSM 3700 / CBS 544.65 / FGSC A1164 / JCM 1740 / NRRL 181 / WB 181) OX=331117 GN=NFIA_008960 PE=3 SV=1
60.838 15569 pos. 1 - 522 [ 65, -11] tr|A0A0J8REB4|A0A0J8REB4_COCIT Acid phosphatase OS=Coccidioides immitis H538.4 OX=396776 GN=CIHG_00068 PE=3 SV=1
60.887 15582 pos. 1 - 522 [ 65, -11] tr|A0A0J6FSF1|A0A0J6FSF1_COCPO Acid phosphatase OS=Coccidioides posadasii RMSCC 3488 OX=454284 GN=CPAG_08647 PE=3 SV=1
60.887 15582 pos. 1 - 522 [ 65, -11] tr|E9D3S0|E9D3S0_COCPS Acid phosphatase OS=Coccidioides posadasii (strain RMSCC 757 / Silveira) OX=443226 GN=CPSG_04259 PE=3 SV=1
60.899 15585 pos. 1 - 522 [ 65, -11] tr|A0A0J6YHW9|A0A0J6YHW9_COCIT Acid phosphatase OS=Coccidioides immitis RMSCC 2394 OX=404692 GN=CIRG_06891 PE=3 SV=1
60.899 15585 pos. 1 - 522 [ 65, -11] tr|J3KAH4|J3KAH4_COCIM Acid phosphatase OS=Coccidioides immitis (strain RS) OX=246410 GN=CIMG_03046 PE=3 SV=2
60.956 15600 pos. 1 - 539 [ 65, -1] tr|A0A9W4NVS7|A0A9W4NVS7_9EURO Acid phosphatase OS=Penicillium salamii OX=1612424 GN=PSALAMII_LOCUS10340 PE=3 SV=1
60.987 15608 pos. 1 - 522 [ 65, -1] tr|A0A1V6NSH5|A0A1V6NSH5_PENPO 3-phytase OS=Penicillium polonicum OX=60169 GN=PENPOL_c003G06085 PE=3 SV=1
61.044 15623 pos. 1 - 522 [ 65, -1] tr|A0A101MCX2|A0A101MCX2_PENFR 3-phytase OS=Penicillium freii OX=48697 GN=ACN42_g8894 PE=3 SV=1
61.082 15633 pos. 1 - 476 [ 65, -8] tr|A0A6G1LM53|A0A6G1LM53_9PEZI 3-phytase OS=Teratosphaeria nubilosa OX=161662 GN=EJ03DRAFT_72808 PE=3 SV=1
61.105 15639 pos. 1 - 496 [ 65, -11] tr|A0A168AK31|A0A168AK31_9EURO Acid phosphatase OS=Ascosphaera apis ARSEF 7405 OX=392613 GN=AAP_02119 PE=3 SV=1
61.120 15643 pos. 1 - 499 [ 65, -1] tr|A0AAN4PP24|A0AAN4PP24_9EURO Probable acid phosphatase SPBC4.06 OS=Aspergillus lentulus OX=293939 GN=ALT_7653 PE=4 SV=1
61.143 15649 pos. 1 - 499 [ 65, -11] tr|A0A6A7AU54|A0A6A7AU54_9PLEO Histidine acid phosphatase-like protein OS=Plenodomus tracheiphilus IPT5 OX=1408161 GN=T440DRAFT_493230 PE=3 SV=1
61.162 15654 pos. 1 - 526 [ 65, -1] tr|A0A0L1IKD3|A0A0L1IKD3_ASPNO Histidine acid phosphatase OS=Aspergillus nomiae NRRL 13137 OX=1509407 GN=ANOM_011369 PE=3 SV=1
61.170 15656 pos. 1 - 522 [ 65, -1] tr|A0A1V6QWZ3|A0A1V6QWZ3_9EURO 3-phytase OS=Penicillium solitum OX=60172 GN=PENSOL_c031G04768 PE=3 SV=1
61.208 15666 pos. 1 - 522 [ 65, -1] tr|A0A0N0RXR1|A0A0N0RXR1_9EURO 3-phytase OS=Penicillium nordicum OX=229535 GN=ACN38_g10963 PE=3 SV=1
61.219 15669 pos. 1 - 522 [ 65, -1] tr|A0A1V6RXU6|A0A1V6RXU6_9EURO 3-phytase OS=Penicillium vulpinum OX=29845 GN=PENVUL_c019G03369 PE=3 SV=1
61.235 15673 pos. 1 - 522 [ 65, -1] tr|A0A9W9J8P6|A0A9W9J8P6_9EURO 3-phytase OS=Penicillium cf. viridicatum OX=2972119 GN=N7449_008280 PE=3 SV=1
61.258 15679 pos. 1 - 526 [ 65, -1] tr|A0A1L9N785|A0A1L9N785_ASPTC 3-phytase OS=Aspergillus tubingensis (strain CBS 134.48) OX=767770 GN=ASPTUDRAFT_119372 PE=3 SV=1
61.311 15693 pos. 1 - 522 [ 65, -1] tr|A0A1V6US94|A0A1V6US94_9EURO 3-phytase OS=Penicillium coprophilum OX=36646 GN=PENCOP_c005G04736 PE=3 SV=1
61.338 15700 pos. 2 - 510 [ 67, -11] tr|G3JQ54|G3JQ54_CORMM 3-phytase OS=Cordyceps militaris (strain CM01) OX=983644 GN=CCM_07556 PE=3 SV=1
61.399 15716 pos. 1 - 526 [ 65, -1] tr|A0A7U2MQR5|A0A7U2MQR5_ASPFN Histidine acid phosphatase OS=Aspergillus flavus (strain ATCC 200026 / FGSC A1120 / IAM 13836 / NRRL 3357 / JCM 12722 / SRRC 167) OX=332952 GN=F9C07_1069915 PE=3 SV=1
61.407 15718 pos. 1 - 526 [ 65, -1] tr|A0A5N6YF09|A0A5N6YF09_9EURO Histidine acid phosphatase OS=Aspergillus arachidicola OX=656916 GN=BDV24DRAFT_128154 PE=3 SV=1
61.441 15727 pos. 2 - 508 [ 67, -11] tr|A0A2H4SW31|A0A2H4SW31_CORMI 3-phytase OS=Cordyceps militaris OX=73501 GN=A9K55_000243 PE=3 SV=1
61.468 15734 pos. 1 - 523 [ 65, -1] tr|A0A0U5CRF7|A0A0U5CRF7_ASPCI Putative Histidine acid phosphatase OS=Aspergillus calidoustus OX=454130 GN=ASPCAL09190 PE=3 SV=1
61.475 15736 pos. 2 - 505 [ 67, -11] tr|A0A168CAC0|A0A168CAC0_CORFA 3-phytase OS=Cordyceps fumosorosea (strain ARSEF 2679) OX=1081104 GN=ISF_01698 PE=3 SV=1
61.513 15746 pos. 1 - 525 [ 65, -1] tr|A0A5N6WGD4|A0A5N6WGD4_9EURO Histidine acid phosphatase OS=Aspergillus transmontanensis OX=1034304 GN=BDV41DRAFT_522246 PE=3 SV=1
61.540 15753 pos. 1 - 529 [ 65, -11] tr|A0A8H8TYG4|A0A8H8TYG4_9HELO 3-phytase OS=Lachnellula hyalina OX=1316788 GN=SPBC4.06_0 PE=3 SV=1
61.571 15761 pos. 1 - 521 [ 65, -11] tr|F0UF89|F0UF89_AJEC8 Acid phosphatase OS=Ajellomyces capsulatus (strain H88) OX=544711 GN=HCEG_03316 PE=3 SV=1
61.578 15763 pos. 1 - 487 [ 65, -11] tr|A0AAE8MVY6|A0AAE8MVY6_9PEZI 3-phytase OS=Cephalotrichum gorgonifer OX=2041049 GN=DNG_03800 PE=3 SV=1
61.586 15765 pos. 1 - 521 [ 65, -11] tr|A0A8H7Z097|A0A8H7Z097_9EURO Acid phosphatase OS=Histoplasma ohiense OX=2902605 GN=I7I48_00132 PE=3 SV=1
61.586 15765 pos. 1 - 522 [ 65, -1] tr|A0A1V6T1H3|A0A1V6T1H3_9EURO 3-phytase OS=Penicillium flavigenum OX=254877 GN=PENFLA_c017G03398 PE=3 SV=1
61.597 15768 pos. 1 - 521 [ 65, -11] tr|A0A179UYU1|A0A179UYU1_BLAGS Acid phosphatase OS=Blastomyces gilchristii (strain SLH14081) OX=559298 GN=BDBG_07587 PE=3 SV=1
61.613 15772 pos. 1 - 521 [ 65, -11] tr|F2TBH9|F2TBH9_AJEDA Acid phosphatase OS=Ajellomyces dermatitidis (strain ATCC 18188 / CBS 674.68) OX=653446 GN=BDDG_03507 PE=3 SV=2
61.624 15775 pos. 1 - 521 [ 65, -11] tr|C6HNC0|C6HNC0_AJECH Acid phosphatase OS=Ajellomyces capsulatus (strain H143) OX=544712 GN=HCDG_07701 PE=3 SV=1
61.628 15776 pos. 1 - 518 [ 65, -1] tr|A0A1L9X7Y9|A0A1L9X7Y9_ASPA1 3-phytase OS=Aspergillus aculeatus (strain ATCC 16872 / CBS 172.66 / WB 5094) OX=690307 GN=ASPACDRAFT_1861236 PE=3 SV=1
61.639 15779 pos. 1 - 511 [ 65, -8] tr|A0A4V6WL12|A0A4V6WL12_9PEZI 3-phytase OS=Friedmanniomyces simplex OX=329884 GN=B0A55_07342 PE=3 SV=1
61.639 15779 pos. 1 - 524 [ 65, -1] tr|A0AAD6C8H1|A0AAD6C8H1_9EURO 3-phytase OS=Penicillium daleae OX=63821 GN=N7458_007177 PE=3 SV=1
61.643 15780 pos. 1 - 523 [ 65, -1] tr|A0A8J8WNC4|A0A8J8WNC4_9EURO Acid phosphatase OS=Penicillium ucsense OX=2839758 GN=PECM_000037 PE=3 SV=1
61.658 15784 pos. 1 - 521 [ 65, -11] tr|A0A8H7YAQ4|A0A8H7YAQ4_AJECA Acid phosphatase OS=Ajellomyces capsulatus OX=5037 GN=I7I52_12608 PE=3 SV=1
61.658 15784 pos. 1 - 521 [ 65, -11] tr|C0NEF5|C0NEF5_AJECG Acid phosphatase OS=Ajellomyces capsulatus (strain G186AR / H82 / ATCC MYA-2454 / RMSCC 2432) OX=447093 GN=HCBG_01271 PE=3 SV=1
61.685 15791 pos. 1 - 518 [ 65, -1] tr|C8VUG6|C8VUG6_EMENI Acid phosphatase, putative (AFU_orthologue AFUA_1G16480) OS=Emericella nidulans (strain FGSC A4 / ATCC 38163 / CBS 112.46 / NRRL 194 / M139) OX=227321 GN=ANIA_00952 PE=3 SV=1
61.727 15802 pos. 4 - 510 [ 67, -11] tr|A0A9P4UKC1|A0A9P4UKC1_9PEZI 3-phytase OS=Polychaeton citri CBS 116435 OX=1314669 GN=K431DRAFT_288681 PE=3 SV=1
61.746 15807 pos. 1 - 529 [ 65, -11] tr|A0A8H8UEH6|A0A8H8UEH6_9HELO 3-phytase OS=Lachnellula subtilissima OX=602034 GN=SPBC4.06_0 PE=3 SV=1
61.773 15814 pos. 1 - 458 [ 65, -48] tr|A0A8H4ILD9|A0A8H4ILD9_9PEZI 3-phytase OS=Botryosphaeria dothidea OX=55169 GN=GTA08_BOTSDO11390 PE=3 SV=1
61.773 15814 pos. 1 - 523 [ 65, -1] tr|A0A1V6SVG1|A0A1V6SVG1_9EURO 3-phytase OS=Penicillium steckii OX=303698 GN=PENSTE_c020G02006 PE=3 SV=1
61.792 15819 pos. 1 - 452 [ 65, -11] tr|A0A365MXJ9|A0A365MXJ9_GIBIN 3-phytase OS=Gibberella intermedia OX=948311 GN=FPRO05_13805 PE=3 SV=1
61.826 15828 pos. 1 - 524 [ 65, -1] tr|A0A9W9RG37|A0A9W9RG37_9EURO 3-phytase OS=Penicillium cataractarum OX=2100454 GN=N7496_012060 PE=3 SV=1
61.891 15845 pos. 50 - 572 [ 65, -1] tr|A0A2I2FVG6|A0A2I2FVG6_9EURO Histidine acid phosphatase OS=Aspergillus steynii IBT 23096 OX=1392250 GN=P170DRAFT_289519 PE=3 SV=1
62.040 15884 pos. 1 - 496 [ 22, -18] tr|A0A3N4HXT7|A0A3N4HXT7_ASCIM 3-phytase OS=Ascobolus immersus RN42 OX=1160509 GN=BJ508DRAFT_328981 PE=3 SV=1
62.071 15892 pos. 1 - 517 [ 65, -1] tr|A0A395HCD6|A0A395HCD6_9EURO Histidine acid phosphatase OS=Aspergillus ibericus CBS 121593 OX=1448316 GN=BO80DRAFT_373008 PE=3 SV=1
62.086 15896 pos. 1 - 522 [ 65, -1] tr|A0A9W4KCM2|A0A9W4KCM2_9EURO 3-phytase OS=Penicillium egyptiacum OX=1303716 GN=PEGY_LOCUS4106 PE=3 SV=1
62.097 15899 pos. 2 - 525 [ 67, -11] tr|A0A545UPP0|A0A545UPP0_9HYPO 3-phytase OS=Cordyceps javanica OX=43265 GN=IF1G_09936 PE=3 SV=1
62.113 15903 pos. 1 - 525 [ 65, -1] tr|A0A9W9K0D7|A0A9W9K0D7_9EURO 3-phytase OS=Penicillium angulare OX=116970 GN=N7456_012145 PE=3 SV=1
62.151 15913 pos. 84 - 602 [ 65, -1] tr|A0A401L460|A0A401L460_ASPAW Probable acid phosphatase SPBC4.06 OS=Aspergillus awamori OX=105351 GN=AAWM_09175 PE=3 SV=1
62.200 15926 pos. 1 - 519 [ 65, -1] tr|A0A1V6PZ57|A0A1V6PZ57_9EURO 3-phytase OS=Penicillium antarcticum OX=416450 GN=PENANT_c022G08866 PE=3 SV=1
62.204 15927 pos. 1 - 525 [ 65, -1] tr|S7Z3T0|S7Z3T0_PENO1 3-phytase OS=Penicillium oxalicum (strain 114-2 / CGMCC 5302) OX=933388 GN=PDE_00112 PE=3 SV=1
62.208 15928 pos. 1 - 488 [ 65, -11] tr|A0A8H4W3I6|A0A8H4W3I6_9HELO 3-phytase OS=Cudoniella acicularis OX=354080 GN=G7Y89_g5737 PE=3 SV=1
62.265 15943 pos. 1 - 485 [ 65, -8] tr|A0A2D3V8K6|A0A2D3V8K6_9PEZI 3-phytase OS=Ramularia collo-cygni OX=112498 GN=RCC_04769 PE=3 SV=1
62.288 15949 pos. 1 - 517 [ 65, -1] tr|A0A9W6ASV9|A0A9W6ASV9_ASPTU Lysophosphatidic acid phosphatase type 6 OS=Aspergillus tubingensis OX=5068 GN=AtubIFM56815_002395 PE=3 SV=1
62.296 15951 pos. 1 - 521 [ 65, -1] tr|A0A1F5LHK9|A0A1F5LHK9_9EURO 3-phytase OS=Penicillium arizonense OX=1835702 GN=PENARI_c010G07248 PE=3 SV=1
62.304 15953 pos. 1 - 527 [ 65, -1] tr|A0A1L9SEZ4|A0A1L9SEZ4_9EURO 3-phytase OS=Penicilliopsis zonata CBS 506.65 OX=1073090 GN=ASPZODRAFT_68749 PE=3 SV=1
62.307 15954 pos. 1 - 517 [ 65, -1] tr|A0A1M3TS16|A0A1M3TS16_ASPLC 3-phytase OS=Aspergillus luchuensis (strain CBS 106.47) OX=1137211 GN=ASPFODRAFT_42906 PE=3 SV=1
62.311 15955 pos. 2 - 516 [ 67, -11] tr|A0A0A2VGX9|A0A0A2VGX9_BEABA 3-phytase OS=Beauveria bassiana D1-5 OX=1245745 GN=BBAD15_g9346 PE=3 SV=1
62.365 15969 pos. 1 - 499 [ 65, -11] tr|A0A084G5P1|A0A084G5P1_PSEDA 3-phytase OS=Pseudallescheria apiosperma OX=563466 GN=SAPIO_CDS5909 PE=3 SV=1
62.418 15983 pos. 2 - 516 [ 67, -11] tr|J4KQH2|J4KQH2_BEAB2 3-phytase OS=Beauveria bassiana (strain ARSEF 2860) OX=655819 GN=BBA_02234 PE=3 SV=1
62.437 15988 pos. 2 - 519 [ 67, -11] tr|A0A2S7XYP8|A0A2S7XYP8_BEABA 3-phytase OS=Beauveria bassiana OX=176275 GN=BB8028_0001g10970 PE=3 SV=1
62.460 15994 pos. 1 - 522 [ 65, -1] tr|A0A1L9USH6|A0A1L9USH6_ASPBC 3-phytase OS=Aspergillus brasiliensis (strain CBS 101740 / IMI 381727 / IBT 21946) OX=767769 GN=ASPBRDRAFT_39630 PE=3 SV=1
62.487 16001 pos. 1 - 517 [ 65, -1] tr|A0A317XCC5|A0A317XCC5_9EURO Histidine acid phosphatase OS=Aspergillus sclerotioniger CBS 115572 OX=1450535 GN=BO94DRAFT_531260 PE=3 SV=1
62.502 16005 pos. 1 - 508 [ 65, -1] tr|A0A8H3RQS8|A0A8H3RQS8_9EURO Histidine acid phosphatase, putative OS=Aspergillus udagawae OX=91492 GN=IFM46972_04812 PE=3 SV=1
62.502 16005 pos. 1 - 517 [ 65, -8] tr|A0AAE0TPY8|A0AAE0TPY8_9PEZI 3-phytase OS=Recurvomyces mirabilis OX=574656 GN=LTR78_008802 PE=3 SV=1
62.502 16005 pos. 1 - 518 [ 65, -1] tr|A0A1V6PMS8|A0A1V6PMS8_PENDC 3-phytase OS=Penicillium decumbens OX=69771 GN=PENDEC_c001G04180 PE=3 SV=1
62.533 16013 pos. 1 - 518 [ 65, -11] tr|A0A178FBJ1|A0A178FBJ1_TRIVO Acid phosphatase OS=Trichophyton violaceum OX=34388 GN=A7D00_7323 PE=3 SV=1
62.540 16015 pos. 1 - 518 [ 65, -11] tr|A0A022WG95|A0A022WG95_TRIRU Acid phosphatase OS=Trichophyton rubrum CBS 288.86 OX=1215330 GN=H103_00523 PE=3 SV=1
62.540 16015 pos. 1 - 518 [ 65, -11] tr|A0A022Y6B4|A0A022Y6B4_TRISD Acid phosphatase OS=Trichophyton soudanense CBS 452.61 OX=1215331 GN=H105_00511 PE=3 SV=1
62.540 16015 pos. 1 - 518 [ 65, -11] tr|F2SZZ8|F2SZZ8_TRIRC Acid phosphatase OS=Trichophyton rubrum (strain ATCC MYA-4607 / CBS 118892) OX=559305 GN=TERG_08137 PE=3 SV=1
62.674 16050 pos. 1 - 497 [ 65, -10] tr|A0A6J3MGW8|A0A6J3MGW8_9PEZI 3-phytase OS=Dissoconium aciculare CBS 342.82 OX=1314786 GN=K489DRAFT_366304 PE=3 SV=1
62.712 16060 pos. 1 - 505 [ 65, -1] tr|A0A2I1DH65|A0A2I1DH65_ASPC2 Putative histidine acid phosphatase OS=Aspergillus campestris (strain IBT 28561) OX=1392248 GN=P168DRAFT_324220 PE=3 SV=1
62.781 16078 pos. 1 - 509 [ 65, -10] tr|A0A3M6XNR6|A0A3M6XNR6_HORWE 3-phytase OS=Hortaea werneckii OX=91943 GN=D0866_08237 PE=3 SV=1
62.781 16078 pos. 1 - 518 [ 65, -1] tr|A0A1R3RLB8|A0A1R3RLB8_ASPC5 3-phytase OS=Aspergillus carbonarius (strain ITEM 5010) OX=602072 GN=ASPCADRAFT_507162 PE=3 SV=1
62.784 16079 pos. 1 - 508 [ 65, -1] tr|A0A8G1RVS6|A0A8G1RVS6_9EURO Putative histidine acid phosphatase OS=Aspergillus fijiensis CBS 313.89 OX=1448319 GN=BO72DRAFT_447117 PE=3 SV=1
62.857 16098 pos. 79 - 599 [ 64, -11] tr|A0A364KRL7|A0A364KRL7_9EURO 3-phytase OS=Talaromyces amestolkiae OX=1196081 GN=BHQ10_002214 PE=3 SV=1
62.998 16135 pos. 1 - 508 [ 65, -11] tr|A0A1V8SB07|A0A1V8SB07_9PEZI 3-phytase OS=Cryoendolithus antarcticus OX=1507870 GN=B0A48_17694 PE=3 SV=1
63.006 16137 pos. 1 - 524 [ 65, -11] tr|A0AAD4PWW3|A0AAD4PWW3_9EURO Acid phosphatase OS=Talaromyces proteolyticus OX=1131652 GN=BGW36DRAFT_376493 PE=3 SV=1
63.048 16148 pos. 2 - 503 [ 67, -11] tr|A0A9W8UJZ2|A0A9W8UJZ2_AKAMU 3-phytase OS=Akanthomyces muscarius OX=2231603 GN=LMH87_009887 PE=3 SV=1
63.078 16156 pos. 1 - 503 [ 65, -11] tr|A0A6A6PMG7|A0A6A6PMG7_9PEZI 3-phytase OS=Neohortaea acidophila OX=245834 GN=BDY17DRAFT_302496 PE=3 SV=1
63.078 16156 pos. 1 - 508 [ 65, -1] tr|A0A2V5HZU5|A0A2V5HZU5_9EURO Putative histidine acid phosphatase OS=Aspergillus indologenus CBS 114.80 OX=1450541 GN=BP00DRAFT_374106 PE=3 SV=1
63.094 16160 pos. 2 - 503 [ 67, -11] tr|A0A168GFE6|A0A168GFE6_CORDF 3-phytase OS=Akanthomyces lecanii RCEF 1005 OX=1081108 GN=LEL_06101 PE=3 SV=1
63.128 16169 pos. 1 - 508 [ 65, -1] tr|A0A319BU26|A0A319BU26_9EURO Putative histidine acid phosphatase OS=Aspergillus uvarum CBS 121591 OX=1448315 GN=BO82DRAFT_359469 PE=3 SV=1
63.189 16185 pos. 1 - 523 [ 65, -11] tr|B6QC58|B6QC58_TALMQ Acid phosphatase, putative OS=Talaromyces marneffei (strain ATCC 18224 / CBS 334.59 / QM 7333) OX=441960 GN=PMAA_066560 PE=3 SV=1
63.193 16186 pos. 1 - 510 [ 65, -1] tr|A0A2J5I991|A0A2J5I991_9EURO Putative histidine acid phosphatase OS=Aspergillus taichungensis OX=482145 GN=BDW42DRAFT_158162 PE=3 SV=1
63.216 16192 pos. 1 - 508 [ 65, -11] tr|A0A1V8T3W6|A0A1V8T3W6_9PEZI 3-phytase OS=Cryoendolithus antarcticus OX=1507870 GN=B0A48_09957 PE=3 SV=1
63.239 16198 pos. 1 - 509 [ 65, -11] tr|A0A9P4MF41|A0A9P4MF41_9PEZI 3-phytase OS=Myriangium duriaei CBS 260.36 OX=1168546 GN=K461DRAFT_244649 PE=3 SV=1
63.273 16207 pos. 1 - 528 [ 65, -1] tr|A0A443HYI6|A0A443HYI6_BYSSP Histidine acid phosphatase OS=Byssochlamys spectabilis OX=264951 GN=C8Q69DRAFT_461500 PE=3 SV=1
63.300 16214 pos. 1 - 520 [ 65, -11] tr|A0A478EDP7|A0A478EDP7_TALPI Acid phosphatase OS=Talaromyces pinophilus OX=128442 GN=TCE0_044f17097 PE=3 SV=1
63.346 16226 pos. 1 - 464 [ 65, -48] tr|A0A1B5L7P9|A0A1B5L7P9_USTVR 3-phytase OS=Ustilaginoidea virens OX=1159556 GN=UVI_02047700 PE=3 SV=1
63.365 16231 pos. 1 - 509 [ 65, -10] tr|A0A3M7D197|A0A3M7D197_HORWE 3-phytase OS=Hortaea werneckii OX=91943 GN=D0865_02838 PE=3 SV=1
63.380 16235 pos. 1 - 494 [ 65, -11] tr|A0A6H0XN50|A0A6H0XN50_9PEZI 3-phytase OS=Peltaster fructicola OX=286661 GN=AMS68_001699 PE=3 SV=1
63.437 16250 pos. 1 - 509 [ 65, -10] tr|A0A3M7BFA2|A0A3M7BFA2_HORWE 3-phytase OS=Hortaea werneckii OX=91943 GN=D0866_02640 PE=3 SV=1
63.494 16265 pos. 1 - 528 [ 33, -11] tr|A0A2N3ND03|A0A2N3ND03_9PEZI 3-phytase OS=Lomentospora prolificans OX=41688 GN=jhhlp_002071 PE=3 SV=1
63.552 16280 pos. 1 - 509 [ 65, -10] tr|A0A3M7D3W2|A0A3M7D3W2_HORWE 3-phytase OS=Hortaea werneckii OX=91943 GN=D0865_02321 PE=3 SV=1
63.559 16282 pos. 1 - 508 [ 65, -10] tr|A0A3M7DUA8|A0A3M7DUA8_HORWE 3-phytase OS=Hortaea werneckii OX=91943 GN=D0863_07446 PE=3 SV=1
63.609 16295 pos. 1 - 509 [ 65, -10] tr|A0A3M7GWI7|A0A3M7GWI7_HORWE 3-phytase OS=Hortaea werneckii OX=91943 GN=D0862_05126 PE=3 SV=1
63.628 16300 pos. 1 - 503 [ 65, -11] tr|A0A0G2IG63|A0A0G2IG63_9PEZI 3-phytase OS=Diaporthe ampelina OX=1214573 GN=UCDDA912_g00626 PE=3 SV=1
63.662 16309 pos. 1 - 492 [ 65, -12] tr|A0A6A6FSE5|A0A6A6FSE5_9PEZI 3-phytase OS=Cercospora zeae-maydis SCOH1-5 OX=717836 GN=CERZMDRAFT_33758 PE=3 SV=1
63.716 16323 pos. 1 - 504 [ 65, -11] tr|A0A2P5I2X2|A0A2P5I2X2_9PEZI Histidine acid phosphatase OS=Diaporthe helianthi OX=158607 GN=DHEL01_v204760 PE=3 SV=1
63.716 16323 pos. 1 - 509 [ 65, -11] tr|M2N0Y4|M2N0Y4_BAUPA 3-phytase OS=Baudoinia panamericana (strain UAMH 10762) OX=717646 GN=BAUCODRAFT_284402 PE=3 SV=1
63.720 16324 pos. 1 - 509 [ 65, -10] tr|A0A3M6ZFW4|A0A3M6ZFW4_HORWE 3-phytase OS=Hortaea werneckii OX=91943 GN=D0868_01612 PE=3 SV=1
63.784 16341 pos. 1 - 501 [ 65, -11] tr|A0AAD9SD19|A0AAD9SD19_PHOAM 3-phytase OS=Phomopsis amygdali OX=1214568 GN=N8I77_007933 PE=3 SV=1
63.819 16350 pos. 1 - 509 [ 65, -10] tr|A0A3M7D4D9|A0A3M7D4D9_HORWE 3-phytase OS=Hortaea werneckii OX=91943 GN=D0864_13261 PE=3 SV=1
63.857 16360 pos. 1 - 508 [ 65, -11] tr|A0A1V8UD98|A0A1V8UD98_9PEZI 3-phytase OS=Rachicladosporium sp. CCFEE 5018 OX=1974281 GN=B0A51_12072 PE=3 SV=1
63.857 16360 pos. 1 - 509 [ 65, -10] tr|A0A1Z5T484|A0A1Z5T484_HORWE 3-phytase OS=Hortaea werneckii EXF-2000 OX=1157616 GN=BTJ68_10950 PE=3 SV=1
63.857 16360 pos. 1 - 509 [ 65, -10] tr|A0A3M7F600|A0A3M7F600_HORWE 3-phytase OS=Hortaea werneckii OX=91943 GN=D0861_07072 PE=3 SV=1
63.857 16360 pos. 1 - 509 [ 65, -10] tr|A0A3M7J1X7|A0A3M7J1X7_HORWE 3-phytase OS=Hortaea werneckii OX=91943 GN=D0859_04083 PE=3 SV=1
64.017 16402 pos. 1 - 499 [ 65, -11] tr|A0AAJ0GGW3|A0AAJ0GGW3_9PEZI 3-phytase OS=Extremus antarcticus OX=702011 GN=LTR09_001477 PE=3 SV=1
64.029 16405 pos. 1 - 502 [ 65, -12] tr|N1J828|N1J828_BLUG1 3-phytase OS=Blumeria graminis f. sp. hordei (strain DH14) OX=546991 GN=BGHDH14_bgh04587 PE=3 SV=1
64.036 16407 pos. 1 - 509 [ 65, -10] tr|A0A3M7JAV1|A0A3M7JAV1_HORWE 3-phytase OS=Hortaea werneckii OX=91943 GN=D0859_00969 PE=3 SV=1
64.056 16412 pos. 1 - 509 [ 65, -10] tr|A0A3M7DF74|A0A3M7DF74_HORWE 3-phytase OS=Hortaea werneckii OX=91943 GN=D0863_10861 PE=3 SV=1
64.078 16418 pos. 1 - 509 [ 65, -10] tr|A0A3M7GJK3|A0A3M7GJK3_HORWE 3-phytase OS=Hortaea werneckii OX=91943 GN=D0860_07697 PE=3 SV=1
64.090 16421 pos. 1 - 509 [ 65, -10] tr|A0A3M7DIV0|A0A3M7DIV0_HORWE 3-phytase OS=Hortaea werneckii OX=91943 GN=D0864_12392 PE=3 SV=1
64.090 16421 pos. 1 - 510 [ 65, -11] tr|A0A8H3IM50|A0A8H3IM50_9LECA 3-phytase OS=Imshaugia aleurites OX=172621 GN=IMSHALPRED_004384 PE=3 SV=1
64.113 16427 pos. 25 - 533 [ 65, -10] tr|A0A3M7E548|A0A3M7E548_HORWE 3-phytase OS=Hortaea werneckii OX=91943 GN=D0862_14603 PE=3 SV=1
64.181 16445 pos. 1 - 506 [ 65, -11] tr|A0A150UXP8|A0A150UXP8_9PEZI 3-phytase OS=Acidomyces richmondensis BFW OX=766039 GN=M433DRAFT_72880 PE=3 SV=1
64.216 16454 pos. 1 - 510 [ 65, -10] tr|A0A162Z7T3|A0A162Z7T3_DIDRA Acid phosphatase OS=Didymella rabiei OX=5454 GN=ST47_g8524 PE=3 SV=1
64.372 16495 pos. 1 - 496 [ 65, -12] tr|M3B5Q7|M3B5Q7_SPHMS 3-phytase OS=Sphaerulina musiva (strain SO2202) OX=692275 GN=SEPMUDRAFT_154027 PE=3 SV=1
64.575 16548 pos. 1 - 517 [ 65, -12] tr|A0A9X9MIF9|A0A9X9MIF9_BLUGR 3-phytase OS=Blumeria graminis f. sp. tritici OX=62690 GN=BGT96224V316_LOCUS4897 PE=3 SV=1
64.617 16559 pos. 1 - 503 [ 65, -11] tr|A0A2K1QQL8|A0A2K1QQL8_9PEZI 3-phytase OS=Sphaceloma murrayae OX=2082308 GN=CAC42_7004 PE=3 SV=1
64.662 16571 pos. 1 - 501 [ 65, -8] tr|M3B9D0|M3B9D0_PSEFD 3-phytase OS=Pseudocercospora fijiensis (strain CIRAD86) OX=383855 GN=MYCFIDRAFT_150978 PE=3 SV=1
64.670 16573 pos. 1 - 485 [ 65, -11] tr|A0A6A6U108|A0A6A6U108_9PEZI 3-phytase OS=Microthyrium microscopicum OX=703497 GN=BT63DRAFT_482518 PE=3 SV=1
64.723 16587 pos. 1 - 501 [ 65, -8] tr|A0A9W7W3Z1|A0A9W7W3Z1_9PEZI 3-phytase OS=Teratosphaeria destructans OX=418781 GN=Tdes44962_MAKER02078 PE=3 SV=1
64.731 16589 pos. 1 - 517 [ 65, -12] tr|A0A383UXG6|A0A383UXG6_BLUHO 3-phytase OS=Blumeria hordei OX=2867405 GN=BLGHR1_15255 PE=3 SV=1
64.758 16596 pos. 1 - 500 [ 65, -8] tr|N1PZY4|N1PZY4_DOTSN 3-phytase OS=Dothistroma septosporum (strain NZE10 / CBS 128990) OX=675120 GN=DOTSEDRAFT_123222 PE=3 SV=1
64.876 16627 pos. 1 - 592 [ 65, -6] tr|A0A1C1CN57|A0A1C1CN57_9EURO 3-phytase OS=Cladophialophora carrionii OX=86049 GN=CLCR_06836 PE=3 SV=1
64.888 16630 pos. 1 - 492 [ 65, -12] tr|A0A2S6C689|A0A2S6C689_9PEZI 3-phytase OS=Cercospora berteroae OX=357750 GN=CBER1_05698 PE=3 SV=1
64.895 16632 pos. 1 - 534 [ 65, -11] tr|A0A423VVD7|A0A423VVD7_9PEZI 3-phytase OS=Cytospora leucostoma OX=1230097 GN=VPNG_09471 PE=3 SV=1
64.926 16640 pos. 1 - 451 [ 65, -48] tr|A0A2C5YY08|A0A2C5YY08_9HYPO 3-phytase OS=Ophiocordyceps australis OX=1399860 GN=CDD82_6270 PE=3 SV=1
64.983 16655 pos. 1 - 499 [ 65, -8] tr|A0A9Q9AQ53|A0A9Q9AQ53_9PEZI 3-phytase OS=Septoria linicola OX=215465 GN=Slin15195_G033560 PE=3 SV=1
65.048 16672 pos. 1 - 492 [ 65, -12] tr|A0A9P3CNT7|A0A9P3CNT7_9PEZI 3-phytase OS=Cercospora kikuchii OX=84275 GN=CKM354_000970700 PE=3 SV=1
65.071 16678 pos. 1 - 493 [ 65, -11] tr|L2G0D9|L2G0D9_COLFN 3-phytase OS=Colletotrichum fructicola (strain Nara gc5) OX=1213859 GN=CGGC5_8419 PE=3 SV=1
65.162 16702 pos. 1 - 504 [ 65, -11] tr|A0A2P7ZMH5|A0A2P7ZMH5_9PEZI 3-phytase OS=Elsinoe australis OX=40998 GN=B9Z65_8202 PE=3 SV=1
65.300 16738 pos. 1 - 511 [ 65, -11] tr|A0A439DDG1|A0A439DDG1_9PEZI 3-phytase OS=Xylaria grammica OX=363999 GN=EKO27_g2724 PE=3 SV=1
65.372 16757 pos. 1 - 524 [ 65, -1] tr|X0JVM8|X0JVM8_FUSC4 3-phytase OS=Fusarium odoratissimum NRRL 54006 OX=1089451 GN=FOIG_05244 PE=3 SV=1
65.391 16762 pos. 1 - 488 [ 65, -38] tr|A0A0D2AF07|A0A0D2AF07_9PEZI 3-phytase OS=Verruconis gallopava OX=253628 GN=PV09_04171 PE=3 SV=1
65.395 16763 pos. 1 - 525 [ 65, -1] tr|X0A1W1|X0A1W1_FUSOX 3-phytase OS=Fusarium oxysporum f. sp. melonis 26406 OX=1089452 GN=FOMG_08291 PE=3 SV=1
65.495 16789 pos. 1 - 586 [ 65, -1] tr|A0A5N5NRC9|A0A5N5NRC9_9PEZI 3-phytase OS=Coniochaeta sp. 2T2.1 OX=1571157 GN=GE09DRAFT_693105 PE=3 SV=1
65.540 16801 pos. 1 - 549 [ 65, -10] tr|A0A0G2GKE3|A0A0G2GKE3_9EURO Putative acid phosphatase OS=Phaeomoniella chlamydospora OX=158046 GN=UCRPC4_g02776 PE=3 SV=1
65.601 16817 pos. 1 - 499 [ 65, -5] tr|A0A2G5I1L1|A0A2G5I1L1_CERBT 3-phytase OS=Cercospora beticola OX=122368 GN=CB0940_02635 PE=3 SV=1
65.636 16826 pos. 1 - 511 [ 65, -9] tr|A0A0G2EBT9|A0A0G2EBT9_9PEZI Putative acid phosphatase OS=Diplodia seriata OX=420778 GN=BK809_0001153 PE=3 SV=1
65.685 16839 pos. 1 - 480 [ 65, -48] tr|A0A4Z1JEV5|A0A4Z1JEV5_9HELO 3-phytase OS=Botryotinia narcissicola OX=278944 GN=BOTNAR_0040g00020 PE=3 SV=1
65.724 16849 pos. 1 - 496 [ 65, -12] tr|A0A9Q8LC99|A0A9Q8LC99_PASFU 3-phytase OS=Passalora fulva OX=5499 GN=CLAFUR5_02842 PE=3 SV=1
65.727 16850 pos. 1 - 558 [ 65, -1] tr|A0A0N1P1M1|A0A0N1P1M1_9EURO 3-phytase OS=Phialophora attinorum OX=1664694 GN=AB675_6495 PE=3 SV=1
65.735 16852 pos. 1 - 501 [ 65, -8] tr|A0A1X7RKZ5|A0A1X7RKZ5_ZYMT9 3-phytase OS=Zymoseptoria tritici (strain ST99CH_3D7) OX=1276538 GN=ZT3D7_G3227 PE=3 SV=1
65.735 16852 pos. 1 - 501 [ 65, -8] tr|A0A2H1FZA4|A0A2H1FZA4_ZYMTR 3-phytase OS=Zymoseptoria tritici ST99CH_1E4 OX=1276532 GN=ZT1E4_G3240 PE=3 SV=1
65.792 16867 pos. 1 - 560 [ 65, -6] tr|A0A438NAT4|A0A438NAT4_EXOME 3-phytase OS=Exophiala mesophila OX=212818 GN=B0A52_04154 PE=3 SV=1
65.811 16872 pos. 1 - 503 [ 65, -11] tr|A0A6A6FZ31|A0A6A6FZ31_9PEZI 3-phytase OS=Elsinoe ampelina OX=302913 GN=BDZ85DRAFT_270086 PE=3 SV=1
65.834 16878 pos. 1 - 501 [ 65, -8] tr|A0A0F4GNH0|A0A0F4GNH0_9PEZI 3-phytase OS=Zymoseptoria brevis OX=1047168 GN=TI39_contig380g00003 PE=3 SV=1
65.846 16881 pos. 1 - 510 [ 65, -11] tr|S3D608|S3D608_OPHP1 3-phytase OS=Ophiostoma piceae (strain UAMH 11346) OX=1262450 GN=F503_04412 PE=3 SV=1
65.849 16882 pos. 1 - 521 [ 65, -11] tr|F0XGZ9|F0XGZ9_GROCL 3-phytase OS=Grosmannia clavigera (strain kw1407 / UAMH 11150) OX=655863 GN=CMQ_3141 PE=3 SV=1
65.857 16884 pos. 1 - 501 [ 65, -8] tr|A0A1Y6LGZ6|A0A1Y6LGZ6_ZYMTR 3-phytase OS=Zymoseptoria tritici ST99CH_1A5 OX=1276529 GN=ZT1A5_G3209 PE=3 SV=1
65.880 16890 pos. 1 - 524 [ 65, -10] tr|A0A8H5ZJX2|A0A8H5ZJX2_COCSA 3-phytase OS=Cochliobolus sativus OX=45130 GN=GGP41_006423 PE=3 SV=1
65.907 16897 pos. 1 - 560 [ 65, -6] tr|A0A0D1Y4W8|A0A0D1Y4W8_EXOME 3-phytase OS=Exophiala mesophila OX=212818 GN=PV10_03337 PE=3 SV=1
65.930 16903 pos. 1 - 519 [ 65, -12] tr|A0A9P7N8U7|A0A9P7N8U7_9HYPO 3-phytase OS=Claviceps pusilla OX=123648 GN=E4U43_000793 PE=3 SV=1
65.972 16914 pos. 1 - 499 [ 65, -12] tr|A0AAI9E721|A0AAI9E721_9PEZI 3-phytase OS=Lecanosticta acicola OX=111012 GN=LECACI_7A000876 PE=3 SV=1
65.979 16916 pos. 1 - 507 [ 65, -4] tr|A0A6A6C1R6|A0A6A6C1R6_ZASCE 3-phytase OS=Zasmidium cellare ATCC 36951 OX=1080233 GN=M409DRAFT_28556 PE=3 SV=1
65.987 16918 pos. 1 - 501 [ 65, -8] tr|F9X373|F9X373_ZYMTI 3-phytase OS=Zymoseptoria tritici (strain CBS 115943 / IPO323) OX=336722 GN=MYCGRDRAFT_68972 PE=3 SV=1
65.998 16921 pos. 1 - 575 [ 65, -6] tr|A0AA39CNY1|A0AA39CNY1_9EURO 3-phytase OS=Cladophialophora chaetospira OX=386627 GN=H2200_000152 PE=3 SV=1
66.010 16924 pos. 1 - 506 [ 65, -11] tr|A0A8J5Q5G4|A0A8J5Q5G4_FUSOX Putative acid phosphatase OS=Fusarium oxysporum f. sp. raphani OX=96318 GN=Forpi1262_v006440 PE=3 SV=1
66.029 16929 pos. 1 - 502 [ 65, -8] tr|A0A139IS08|A0A139IS08_9PEZI 3-phytase OS=Pseudocercospora musae OX=113226 GN=AC579_5699 PE=3 SV=1
66.120 16953 pos. 1 - 475 [ 65, -11] tr|A0AA40F085|A0AA40F085_9PEZI 3-phytase OS=Apiosordaria backusii OX=314023 GN=B0T21DRAFT_380500 PE=3 SV=1
66.182 16969 pos. 1 - 483 [ 65, -11] tr|A0A090CU53|A0A090CU53_PODAN 3-phytase OS=Podospora anserina (strain S / ATCC MYA-4624 / DSM 980 / FGSC 10383) OX=515849 PE=3 SV=1
66.212 16977 pos. 1 - 484 [ 65, -11] tr|A0A0A1TGC0|A0A0A1TGC0_9HYPO 3-phytase OS=[Torrubiella] hemipterigena OX=1531966 GN=VHEMI09425 PE=3 SV=1
66.346 17012 pos. 59 - 578 [ 65, -11] tr|A0A9Q0BAJ4|A0A9Q0BAJ4_9HYPO 3-phytase OS=Emericellopsis cladophorae OX=2686198 GN=J7T54_000776 PE=3 SV=1
66.350 17013 pos. 1 - 501 [ 65, -11] tr|A0AA40DAW2|A0AA40DAW2_9PEZI 3-phytase OS=Cercophora samala OX=330535 GN=QBC41DRAFT_391508 PE=3 SV=1
66.399 17026 pos. 1 - 528 [ 65, -12] tr|A0AAE0UEC4|A0AAE0UEC4_SORBR 3-phytase OS=Sordaria brevicollis OX=83679 GN=B0T20DRAFT_160387 PE=3 SV=1
66.422 17032 pos. 1 - 483 [ 65, -11] tr|A0A447CLU1|A0A447CLU1_PODCO 3-phytase OS=Podospora comata OX=48703 GN=PODCO_709920 PE=3 SV=1
66.441 17037 pos. 1 - 500 [ 65, -10] tr|A0A8H6RFA1|A0A8H6RFA1_9PEZI 3-phytase OS=Pseudocercospora fuligena OX=685502 GN=HII31_08384 PE=3 SV=1
66.453 17040 pos. 1 - 570 [ 65, -6] tr|W9YTL0|W9YTL0_9EURO 3-phytase OS=Capronia epimyces CBS 606.96 OX=1182542 GN=A1O3_01148 PE=3 SV=1
66.468 17044 pos. 1 - 534 [ 65, -11] tr|A0A194VN60|A0A194VN60_9PEZI 3-phytase OS=Valsa mali OX=105487 GN=VM1G_00563 PE=3 SV=1
66.601 17079 pos. 1 - 540 [ 65, -22] tr|A0A072PNE2|A0A072PNE2_9EURO 3-phytase OS=Exophiala aquamarina CBS 119918 OX=1182545 GN=A1O9_07245 PE=3 SV=1
66.605 17080 pos. 1 - 545 [ 65, -11] tr|A0A167Y2L3|A0A167Y2L3_9HYPO 3-phytase OS=Niveomyces insectorum RCEF 264 OX=1081102 GN=SPI_02541 PE=3 SV=1
66.617 17083 pos. 1 - 543 [ 65, -11] tr|A0A194URN8|A0A194URN8_9PEZI 3-phytase OS=Valsa mali var. pyri OX=694573 GN=VP1G_01731 PE=3 SV=1
66.632 17087 pos. 1 - 595 [ 65, -6] tr|W9VDH9|W9VDH9_9EURO 3-phytase OS=Cladophialophora psammophila CBS 110553 OX=1182543 GN=A1O5_13119 PE=3 SV=1
66.640 17089 pos. 1 - 490 [ 65, -12] tr|A0A074XGN9|A0A074XGN9_AURPU 3-phytase OS=Aureobasidium pullulans EXF-150 OX=1043002 GN=M438DRAFT_300264 PE=3 SV=1
66.647 17091 pos. 1 - 514 [ 65, -10] tr|A0A6A5QJF0|A0A6A5QJF0_AMPQU 3-phytase OS=Ampelomyces quisqualis OX=50730 GN=BDU57DRAFT_452871 PE=3 SV=1
66.659 17094 pos. 1 - 589 [ 65, -6] tr|A0A0D2CMB6|A0A0D2CMB6_9EURO 3-phytase OS=Cladophialophora immunda OX=569365 GN=PV07_02873 PE=3 SV=1
66.697 17104 pos. 1 - 490 [ 65, -12] tr|A0A4S9X6D0|A0A4S9X6D0_AURPU 3-phytase OS=Aureobasidium pullulans OX=5580 GN=D6C82_00231 PE=3 SV=1
66.712 17108 pos. 1 - 490 [ 65, -12] tr|A0A074WWE6|A0A074WWE6_9PEZI 3-phytase OS=Aureobasidium namibiae CBS 147.97 OX=1043004 GN=M436DRAFT_35956 PE=3 SV=1
66.712 17108 pos. 1 - 490 [ 65, -12] tr|A0A9P8KJ03|A0A9P8KJ03_9PEZI 3-phytase OS=Aureobasidium sp. EXF-3399 OX=2831173 GN=KCU62_g1079 PE=3 SV=1
66.716 17109 pos. 1 - 490 [ 65, -12] tr|A0A9P8EPR4|A0A9P8EPR4_9PEZI 3-phytase (Fragment) OS=Aureobasidium melanogenum OX=46634 GN=KCU76_g4149 PE=3 SV=1
66.735 17114 pos. 1 - 490 [ 65, -12] tr|A0A9P8GEP7|A0A9P8GEP7_9PEZI 3-phytase OS=Aureobasidium melanogenum OX=46634 GN=KCV03_g5814 PE=3 SV=1
66.743 17116 pos. 1 - 490 [ 65, -12] tr|A0A4T0C4W8|A0A4T0C4W8_AURPU 3-phytase OS=Aureobasidium pullulans OX=5580 GN=D6C76_03222 PE=3 SV=1
66.746 17117 pos. 1 - 519 [ 65, -11] tr|A0A9P7ZKS2|A0A9P7ZKS2_9HYPO 3-phytase OS=Emericellopsis atlantica OX=2614577 GN=F5Z01DRAFT_674819 PE=3 SV=1
66.762 17121 pos. 1 - 490 [ 65, -12] tr|A0A9P8JQX3|A0A9P8JQX3_9PEZI 3-phytase (Fragment) OS=Aureobasidium melanogenum OX=46634 GN=KCU98_g13353 PE=3 SV=1
66.769 17123 pos. 1 - 490 [ 65, -12] tr|A0A4S8YKN4|A0A4S8YKN4_AURPU 3-phytase OS=Aureobasidium pullulans OX=5580 GN=D6D22_00170 PE=3 SV=1
66.773 17124 pos. 1 - 490 [ 65, -12] tr|A0A9P8FI07|A0A9P8FI07_9PEZI 3-phytase (Fragment) OS=Aureobasidium melanogenum OX=46634 GN=KCU98_g13391 PE=3 SV=1
66.792 17129 pos. 21 - 520 [ 65, -11] tr|A0AAD9I3W7|A0AAD9I3W7_9PEZI 3-phytase OS=Phyllachora maydis OX=1825666 GN=P8C59_005165 PE=3 SV=1
66.796 17130 pos. 1 - 490 [ 65, -12] tr|A0A4S9C4L5|A0A4S9C4L5_AURPU 3-phytase OS=Aureobasidium pullulans OX=5580 GN=D6D13_08915 PE=3 SV=1
66.804 17132 pos. 1 - 502 [ 65, -8] tr|A0A139HXR0|A0A139HXR0_9PEZI 3-phytase OS=Pseudocercospora eumusae OX=321146 GN=AC578_2427 PE=3 SV=1
66.811 17134 pos. 1 - 490 [ 65, -12] tr|A0A074W2M7|A0A074W2M7_9PEZI 3-phytase OS=Aureobasidium melanogenum CBS 110374 OX=1043003 GN=M437DRAFT_37765 PE=3 SV=1
66.819 17136 pos. 1 - 602 [ 65, -6] tr|A0A0D2FUQ2|A0A0D2FUQ2_9EURO 3-phytase OS=Phialophora macrospora OX=1851006 GN=PV04_02542 PE=3 SV=1
66.830 17139 pos. 1 - 507 [ 65, -12] tr|A0AAE0KEE6|A0AAE0KEE6_9PEZI 3-phytase OS=Podospora didyma OX=330526 GN=B0H63DRAFT_453069 PE=3 SV=1
66.846 17143 pos. 1 - 585 [ 65, -6] tr|A0A178DBR9|A0A178DBR9_9EURO 3-phytase OS=Fonsecaea nubica OX=856822 GN=AYO20_01823 PE=3 SV=1
66.853 17145 pos. 1 - 490 [ 65, -12] tr|A0A4V4KH74|A0A4V4KH74_AURPU 3-phytase OS=Aureobasidium pullulans OX=5580 GN=D6C95_00809 PE=3 SV=1
66.880 17152 pos. 1 - 490 [ 65, -12] tr|A0A9P8ED20|A0A9P8ED20_9PEZI 3-phytase (Fragment) OS=Aureobasidium melanogenum OX=46634 GN=KCU76_g10856 PE=3 SV=1
66.888 17154 pos. 1 - 564 [ 65, -12] tr|W9YN88|W9YN88_9EURO 3-phytase OS=Capronia coronata CBS 617.96 OX=1182541 GN=A1O1_04259 PE=3 SV=1
66.926 17164 pos. 1 - 490 [ 65, -12] tr|A0A4S9S6N3|A0A4S9S6N3_AURPU 3-phytase OS=Aureobasidium pullulans OX=5580 GN=D6C93_01595 PE=3 SV=1
66.926 17164 pos. 1 - 520 [ 65, -22] tr|A0A3M7MYT3|A0A3M7MYT3_9EURO 3-phytase (Fragment) OS=Chaetothyriales sp. CBS 132003 OX=2249419 GN=DV737_g3597 PE=3 SV=1
66.949 17170 pos. 1 - 503 [ 65, -10] tr|A0A168EY87|A0A168EY87_9HYPO 3-phytase OS=Moelleriella libera RCEF 2490 OX=1081109 GN=AAL_01840 PE=3 SV=1
66.953 17171 pos. 1 - 586 [ 65, -6] tr|A0A178ZZJ8|A0A178ZZJ8_9EURO 3-phytase OS=Fonsecaea erecta OX=1367422 GN=AYL99_00427 PE=3 SV=1
66.964 17174 pos. 1 - 512 [ 65, -22] tr|A0A3M7NIK5|A0A3M7NIK5_9EURO 3-phytase (Fragment) OS=Chaetothyriales sp. CBS 134916 OX=2249418 GN=DV736_g6210 PE=3 SV=1
66.983 17179 pos. 1 - 600 [ 65, -6] tr|A0A0D2L0D7|A0A0D2L0D7_9EURO 3-phytase OS=Fonsecaea multimorphosa CBS 102226 OX=1442371 GN=Z520_02573 PE=3 SV=1
66.991 17181 pos. 1 - 490 [ 65, -12] tr|A0A4S9DE69|A0A4S9DE69_AURPU 3-phytase OS=Aureobasidium pullulans OX=5580 GN=D6D17_02184 PE=3 SV=1
67.014 17187 pos. 1 - 605 [ 65, -6] tr|V9CZ11|V9CZ11_9EURO 3-phytase OS=Cladophialophora carrionii CBS 160.54 OX=1279043 GN=G647_08869 PE=3 SV=1
67.025 17190 pos. 1 - 517 [ 65, -11] tr|A0AA40A4E2|A0AA40A4E2_9PEZI 3-phytase OS=Lasiosphaeria miniovina OX=1954250 GN=B0T26DRAFT_859542 PE=3 SV=1
67.029 17191 pos. 1 - 608 [ 65, -6] tr|W9WAB5|W9WAB5_9EURO 3-phytase OS=Cladophialophora yegresii CBS 114405 OX=1182544 GN=A1O7_02356 PE=3 SV=1
67.037 17193 pos. 1 - 564 [ 65, -7] tr|A0A0D1Z689|A0A0D1Z689_9EURO 3-phytase OS=Exophiala sideris OX=1016849 GN=PV11_04501 PE=3 SV=1
67.044 17195 pos. 1 - 582 [ 65, -6] tr|A0A177ETT3|A0A177ETT3_9EURO 3-phytase OS=Fonsecaea monophora OX=254056 GN=AYO21_10993 PE=3 SV=1
67.044 17195 pos. 1 - 585 [ 65, -6] tr|A0A0D2HKS9|A0A0D2HKS9_9EURO 3-phytase OS=Fonsecaea pedrosoi CBS 271.37 OX=1442368 GN=Z517_00477 PE=3 SV=1
67.044 17195 pos. 1 - 594 [ 65, -7] tr|A0A0D2HUB8|A0A0D2HUB8_CLAB1 3-phytase OS=Cladophialophora bantiana (strain ATCC 10958 / CDC1940 / 8579 / CBS 173.52) OX=1442370 GN=Z519_11245 PE=3 SV=1
67.056 17198 pos. 1 - 519 [ 65, -11] tr|A0AAE0NEY3|A0AAE0NEY3_9PEZI 3-phytase OS=Lasiosphaeria ovina OX=92902 GN=B0T24DRAFT_614669 PE=3 SV=1
67.086 17206 pos. 1 - 520 [ 65, -11] tr|A0A9P4SJ70|A0A9P4SJ70_9PEZI 3-phytase OS=Patellaria atrata CBS 101060 OX=1346257 GN=M501DRAFT_994675 PE=3 SV=1
67.094 17208 pos. 1 - 521 [ 65, -11] tr|A0A0F2M9V1|A0A0F2M9V1_SPOSC 3-phytase OS=Sporothrix schenckii 1099-18 OX=1397361 GN=SPSK_09048 PE=3 SV=1
67.094 17208 pos. 1 - 521 [ 65, -11] tr|U7PYD2|U7PYD2_SPOS1 3-phytase OS=Sporothrix schenckii (strain ATCC 58251 / de Perez 2211183) OX=1391915 GN=HMPREF1624_03113 PE=3 SV=1
67.094 17208 pos. 1 - 538 [ 65, -11] tr|A0A423W6A8|A0A423W6A8_9PEZI 3-phytase OS=Valsa sordida OX=252740 GN=VSDG_03822 PE=3 SV=1
67.132 17218 pos. 1 - 559 [ 65, -22] tr|A0A0D2EK91|A0A0D2EK91_9EURO 3-phytase OS=Exophiala xenobiotica OX=348802 GN=PV05_07346 PE=3 SV=1
67.216 17240 pos. 1 - 521 [ 65, -11] tr|A0A0C2J440|A0A0C2J440_9PEZI 3-phytase OS=Sporothrix brasiliensis 5110 OX=1398154 GN=SPBR_01599 PE=3 SV=1
67.231 17244 pos. 1 - 484 [ 65, -11] tr|A0A8H4Q9E0|A0A8H4Q9E0_9HYPO 3-phytase OS=Ophiocordyceps camponoti-floridani OX=2030778 GN=GQ602_001877 PE=3 SV=1
67.231 17244 pos. 1 - 512 [ 65, -12] tr|A0A6G1G0P8|A0A6G1G0P8_9PEZI 3-phytase OS=Eremomyces bilateralis CBS 781.70 OX=1392243 GN=P152DRAFT_418869 PE=3 SV=1
67.258 17251 pos. 1 - 547 [ 65, -21] tr|A0AA38Y7M3|A0AA38Y7M3_9EURO 3-phytase OS=Knufia peltigerae OX=1002370 GN=H2204_004461 PE=3 SV=1
67.262 17252 pos. 1 - 547 [ 65, -21] tr|A0A0D2E7K8|A0A0D2E7K8_9EURO 3-phytase OS=Exophiala oligosperma OX=215243 GN=PV06_04869 PE=3 SV=1
67.273 17255 pos. 1 - 539 [ 65, -22] tr|A0AAN6DP28|A0AAN6DP28_9EURO Acid phosphatase OS=Exophiala viscosa OX=2486360 GN=EDD36DRAFT_75215 PE=4 SV=1
67.315 17266 pos. 1 - 564 [ 65, -6] tr|H6C8L3|H6C8L3_EXODN 3-phytase OS=Exophiala dermatitidis (strain ATCC 34100 / CBS 525.76 / NIH/UT8656) OX=858893 GN=HMPREF1120_08402 PE=3 SV=1
67.350 17275 pos. 1 - 529 [ 65, -11] tr|A0A0C3C7Y9|A0A0C3C7Y9_OIDMZ 3-phytase OS=Oidiodendron maius (strain Zn) OX=913774 GN=OIDMADRAFT_206995 PE=3 SV=1
67.369 17280 pos. 1 - 500 [ 65, -12] tr|A0AA40A9B2|A0AA40A9B2_9PEZI 3-phytase OS=Lasiosphaeris hirsuta OX=260670 GN=B0H67DRAFT_491177 PE=3 SV=1
67.376 17282 pos. 1 - 564 [ 65, -6] tr|A0A0D2FY57|A0A0D2FY57_9EURO 3-phytase OS=Rhinocladiella mackenziei CBS 650.93 OX=1442369 GN=Z518_01885 PE=3 SV=1
67.384 17284 pos. 1 - 533 [ 65, -11] tr|A0A423X8A0|A0A423X8A0_9PEZI 3-phytase OS=Valsa malicola OX=356882 GN=VMCG_00696 PE=3 SV=1
67.472 17307 pos. 1 - 502 [ 65, -1] tr|A0A9Q8QKC6|A0A9Q8QKC6_9HYPO 3-phytase OS=Purpureocillium takamizusanense OX=2060973 GN=JDV02_007504 PE=3 SV=1
67.514 17318 pos. 1 - 572 [ 65, -10] tr|A0A7C8I0Z2|A0A7C8I0Z2_9PLEO 3-phytase OS=Massariosphaeria phaeospora OX=100035 GN=BDV95DRAFT_673042 PE=3 SV=1
67.518 17319 pos. 1 - 538 [ 65, -11] tr|A0A6A6PDK3|A0A6A6PDK3_9PEZI 3-phytase OS=Lineolata rhizophorae OX=578093 GN=BDY21DRAFT_330024 PE=3 SV=1
67.579 17335 pos. 1 - 545 [ 65, -22] tr|A0A0D2BIW8|A0A0D2BIW8_9EURO 3-phytase OS=Exophiala spinifera OX=91928 GN=PV08_03162 PE=3 SV=1
67.590 17338 pos. 1 - 500 [ 65, -12] tr|G0SHG8|G0SHG8_CHATD 3-phytase OS=Chaetomium thermophilum (strain DSM 1495 / CBS 144.50 / IMI 039719) OX=759272 GN=CTHT_0069970 PE=3 SV=1
67.659 17356 pos. 1 - 527 [ 65, -11] tr|A0A2T3A672|A0A2T3A672_9PEZI 3-phytase OS=Coniella lustricola OX=2025994 GN=BD289DRAFT_410539 PE=3 SV=1
67.670 17359 pos. 1 - 502 [ 65, -11] tr|A0A024S7T3|A0A024S7T3_HYPJR 3-phytase OS=Hypocrea jecorina (strain ATCC 56765 / BCRC 32924 / NRRL 11460 / Rut C-30) OX=1344414 GN=M419DRAFT_101519 PE=3 SV=1
67.670 17359 pos. 1 - 502 [ 65, -11] tr|G0RQA0|G0RQA0_HYPJQ 3-phytase OS=Hypocrea jecorina (strain QM6a) OX=431241 GN=TRIREDRAFT_22879 PE=3 SV=1
67.685 17363 pos. 1 - 535 [ 65, -11] tr|A0A8S9A3P7|A0A8S9A3P7_SORMA 3-phytase OS=Sordaria macrospora OX=5147 GN=SMACR_08881 PE=3 SV=1
67.685 17363 pos. 1 - 535 [ 65, -11] tr|A0A9P9ZGN3|A0A9P9ZGN3_9PEZI 3-phytase OS=Sordaria sp. MPI-SDFR-AT-0083 OX=2830617 GN=B0T09DRAFT_112993 PE=3 SV=1
67.685 17363 pos. 1 - 535 [ 65, -11] tr|F7WAZ9|F7WAZ9_SORMK 3-phytase OS=Sordaria macrospora (strain ATCC MYA-333 / DSM 997 / K(L3346) / K-hell) OX=771870 GN=SMAC_08881 PE=3 SV=1
67.762 17383 pos. 1 - 501 [ 65, -10] tr|A0A6A6A1L9|A0A6A6A1L9_9PLEO 3-phytase OS=Dothidotthia symphoricarpi CBS 119687 OX=1392245 GN=P153DRAFT_350171 PE=3 SV=1
67.796 17392 pos. 1 - 486 [ 65, -11] tr|A0A2C5YZC8|A0A2C5YZC8_9HYPO 3-phytase OS=Ophiocordyceps camponoti-rufipedis OX=2004952 GN=CDD80_4124 PE=3 SV=1
67.800 17393 pos. 1 - 532 [ 65, -21] tr|W2SCY9|W2SCY9_CYPE1 3-phytase OS=Cyphellophora europaea (strain CBS 101466) OX=1220924 GN=HMPREF1541_00757 PE=3 SV=1
67.834 17402 pos. 1 - 517 [ 65, -11] tr|A0A9P5D0Y3|A0A9P5D0Y3_9HYPO 3-phytase OS=Geosmithia morbida OX=1094350 GN=GMORB2_6793 PE=3 SV=1
67.857 17408 pos. 1 - 516 [ 65, -11] tr|A0A8K0LJ64|A0A8K0LJ64_9PEZI 3-phytase OS=Chaetomium sp. MPI-SDFR-AT-0129 OX=2823209 GN=B0J18DRAFT_456701 PE=3 SV=1
67.937 17429 pos. 1 - 537 [ 65, -11] tr|Q7RYV9|Q7RYV9_NEUCR 3-phytase OS=Neurospora crassa (strain ATCC 24698 / 74-OR23-1A / CBS 708.71 / DSM 1257 / FGSC 987) OX=367110 GN=NCU06460 PE=3 SV=2
67.998 17445 pos. 1 - 483 [ 65, -11] tr|A0AA40CPE3|A0AA40CPE3_9PEZI 3-phytase OS=Cercophora newfieldiana OX=92897 GN=B0T16DRAFT_413386 PE=3 SV=1
68.010 17448 pos. 1 - 537 [ 65, -11] tr|A0AAJ0MS74|A0AAJ0MS74_9PEZI 3-phytase OS=Neurospora hispaniola OX=588809 GN=B0T23DRAFT_376540 PE=3 SV=1
68.063 17462 pos. 1 - 485 [ 65, -11] tr|A0AA39WXZ6|A0AA39WXZ6_9PEZI 3-phytase OS=Immersiella caudata OX=314043 GN=B0T14DRAFT_553748 PE=3 SV=1
68.090 17469 pos. 1 - 536 [ 65, -11] tr|F8MKY2|F8MKY2_NEUT8 3-phytase OS=Neurospora tetrasperma (strain FGSC 2508 / ATCC MYA-4615 / P0657) OX=510951 GN=NEUTE1DRAFT_62466 PE=3 SV=1
68.113 17475 pos. 1 - 517 [ 65, -11] tr|A0A9W9CYC8|A0A9W9CYC8_9PEZI 3-phytase OS=Gnomoniopsis smithogilvyi OX=1191159 GN=N0V93_005805 PE=3 SV=1
68.132 17480 pos. 1 - 511 [ 65, -11] tr|A0AAJ0C2V5|A0AAJ0C2V5_9PEZI 3-phytase OS=Phialemonium atrogriseum OX=1093897 GN=QBC33DRAFT_532422 PE=3 SV=1
68.144 17483 pos. 1 - 524 [ 65, -10] tr|A0A9P4PF03|A0A9P4PF03_9PLEO 3-phytase OS=Karstenula rhodostoma CBS 690.94 OX=1392251 GN=P171DRAFT_390515 PE=3 SV=1
68.170 17490 pos. 1 - 536 [ 65, -11] tr|A0AAE0JA78|A0AAE0JA78_9PEZI 3-phytase OS=Neurospora tetraspora OX=94610 GN=B0H65DRAFT_251444 PE=3 SV=1
68.182 17493 pos. 1 - 498 [ 65, -12] tr|A0AAJ0MFN4|A0AAJ0MFN4_9PEZI 3-phytase OS=Lasiosphaeria hispida OX=260671 GN=B0T25DRAFT_450642 PE=3 SV=1
68.208 17500 pos. 1 - 487 [ 65, -11] tr|A0A2A9PB15|A0A2A9PB15_OPHUN 3-phytase OS=Ophiocordyceps unilateralis OX=268505 GN=XA68_14031 PE=3 SV=1
68.266 17515 pos. 1 - 542 [ 65, -8] tr|A0A136JB23|A0A136JB23_9PEZI 3-phytase OS=Microdochium bolleyi OX=196109 GN=Micbo1qcDRAFT_159313 PE=3 SV=1
68.273 17517 pos. 1 - 521 [ 65, -10] tr|A0A178B5Y1|A0A178B5Y1_9PLEO 3-phytase OS=Stagonospora sp. SRC1lsM3a OX=765868 GN=IQ06DRAFT_268578 PE=3 SV=1
68.334 17533 pos. 1 - 508 [ 65, -11] tr|A0AAJ0AVP5|A0AAJ0AVP5_9PEZI 3-phytase OS=Colletotrichum godetiae OX=1209918 GN=BDP55DRAFT_723839 PE=3 SV=1
68.346 17536 pos. 1 - 507 [ 65, -11] tr|A0A4P7NHW8|A0A4P7NHW8_PYROR 3-phytase OS=Pyricularia oryzae OX=318829 GN=PoMZ_08480 PE=3 SV=1
68.346 17536 pos. 1 - 507 [ 65, -11] tr|A0AA97NXD2|A0AA97NXD2_PYRO3 3-phytase OS=Pyricularia oryzae (strain Y34) OX=1143189 GN=OOU_Y34scaffold00559g26 PE=3 SV=1
68.346 17536 pos. 1 - 507 [ 65, -11] tr|G4N858|G4N858_PYRO7 3-phytase OS=Pyricularia oryzae (strain 70-15 / ATCC MYA-4617 / FGSC 8958) OX=242507 GN=MGG_06306 PE=3 SV=1
68.346 17536 pos. 1 - 507 [ 65, -11] tr|L7JGU7|L7JGU7_PYRO1 3-phytase OS=Pyricularia oryzae (strain P131) OX=1143193 GN=OOW_P131scaffold00322g4 PE=3 SV=1
68.369 17542 pos. 1 - 509 [ 65, -11] tr|A0A369H8J4|A0A369H8J4_9HYPO 3-phytase OS=Ophiocordyceps camponoti-saundersi OX=2039874 GN=CP533_4580 PE=3 SV=1
68.373 17543 pos. 1 - 551 [ 65, -1] tr|A0A8H7AGY9|A0A8H7AGY9_9EURO 3-phytase OS=Endocarpon pusillum OX=364733 GN=GJ744_011127 PE=3 SV=1
68.376 17544 pos. 2 - 508 [ 67, -11] tr|A0A0M9VTM7|A0A0M9VTM7_9HYPO 3-phytase OS=Escovopsis weberi OX=150374 GN=ESCO_001203 PE=3 SV=1
68.392 17548 pos. 1 - 518 [ 65, -11] tr|A0AAE0ICH3|A0AAE0ICH3_9PEZI 3-phytase OS=Apodospora peruviana OX=516989 GN=B0H66DRAFT_205522 PE=3 SV=1
68.395 17549 pos. 1 - 517 [ 65, -11] tr|A0AAN6QAX3|A0AAN6QAX3_9PEZI Acid phosphatase-like protein OS=Parathielavia hyrcaniae OX=113614 GN=N658DRAFT_491471 PE=4 SV=1
68.399 17550 pos. 1 - 520 [ 65, -10] tr|A0A9P4H7F8|A0A9P4H7F8_9PLEO 3-phytase OS=Setomelanomma holmii OX=210430 GN=EK21DRAFT_113466 PE=3 SV=1
68.464 17567 pos. 1 - 506 [ 65, -10] tr|A0A9W4UKU5|A0A9W4UKU5_9PLEO 3-phytase OS=Periconia digitata OX=1303443 GN=PDIGIT_LOCUS9615 PE=3 SV=1
68.468 17568 pos. 1 - 521 [ 65, -11] tr|A0A9W8UCV8|A0A9W8UCV8_9HYPO 3-phytase OS=Fusarium irregulare OX=2494466 GN=NW766_002629 PE=3 SV=1
68.495 17575 pos. 1 - 516 [ 65, -11] tr|G2R970|G2R970_THETT 3-phytase OS=Thermothielavioides terrestris (strain ATCC 38088 / NRRL 8126) OX=578455 GN=THITE_2119908 PE=3 SV=1
68.579 17597 pos. 1 - 521 [ 65, -11] tr|A0A366R7R2|A0A366R7R2_9HYPO 3-phytase OS=Fusarium coffeatum OX=231269 GN=FIESC28_08545 PE=3 SV=1
68.582 17598 pos. 1 - 524 [ 65, -11] tr|A0AAE0MHK2|A0AAE0MHK2_9PEZI 3-phytase OS=Cercophora scortea OX=314031 GN=B0T19DRAFT_353285 PE=3 SV=1
68.605 17604 pos. 1 - 519 [ 65, -10] tr|A0A6A7A574|A0A6A7A574_9PLEO 3-phytase OS=Ophiobolus disseminans OX=1469910 GN=CC86DRAFT_445003 PE=3 SV=1
68.632 17611 pos. 1 - 512 [ 65, -20] tr|R1EVB6|R1EVB6_BOTPV 3-phytase OS=Botryosphaeria parva (strain UCR-NP2) OX=1287680 GN=UCRNP2_1493 PE=3 SV=1
68.632 17611 pos. 1 - 524 [ 65, -11] tr|A0A9P5BWE2|A0A9P5BWE2_9PLEO 3-phytase OS=Didymella heteroderae OX=1769908 GN=E8E12_002109 PE=3 SV=1
68.644 17614 pos. 1 - 506 [ 65, -11] tr|A0A6P8AR72|A0A6P8AR72_PYRGI 3-phytase OS=Pyricularia grisea OX=148305 GN=PgNI_09940 PE=3 SV=1
68.644 17614 pos. 1 - 516 [ 65, -11] tr|A0A446BU13|A0A446BU13_9PEZI 3-phytase OS=Thermothielavioides terrestris OX=2587410 GN=TT172_LOCUS8400 PE=3 SV=1
68.659 17618 pos. 1 - 491 [ 65, -11] tr|A0AA40F8G7|A0AA40F8G7_9PEZI 3-phytase OS=Schizothecium vesticola OX=314040 GN=B0T18DRAFT_316795 PE=3 SV=1
68.674 17622 pos. 1 - 520 [ 65, -11] tr|A0A161TPB9|A0A161TPB9_XYLHT 3-phytase OS=Xylona heveae (strain CBS 132557 / TC161) OX=1328760 GN=L228DRAFT_244879 PE=3 SV=1
68.708 17631 pos. 1 - 525 [ 65, -10] tr|A0A6A5RJQ5|A0A6A5RJQ5_9PLEO 3-phytase OS=Didymella exigua CBS 183.55 OX=1150837 GN=M421DRAFT_422070 PE=3 SV=1
68.724 17635 pos. 1 - 532 [ 65, -10] tr|A0A1Y1ZTA0|A0A1Y1ZTA0_9PLEO 3-phytase OS=Clohesyomyces aquaticus OX=1231657 GN=BCR34DRAFT_562239 PE=3 SV=1
68.724 17635 pos. 1 - 535 [ 65, -9] tr|A0A9P8YGI6|A0A9P8YGI6_9PEZI 3-phytase OS=Microdochium trichocladiopsis OX=1682393 GN=B0I36DRAFT_314595 PE=3 SV=1
68.724 17635 pos. 1 - 537 [ 65, -11] tr|A0A367LI17|A0A367LI17_9HYPO 3-phytase OS=Ophiocordyceps polyrhachis-furcata BCC 54312 OX=1330021 GN=L249_7960 PE=3 SV=1
68.735 17638 pos. 1 - 529 [ 65, -11] tr|A0A369GMJ5|A0A369GMJ5_9HYPO 3-phytase OS=Ophiocordyceps camponoti-leonardi OX=2039875 GN=CP532_2044 PE=3 SV=1
68.735 17638 pos. 1 - 545 [ 65, -11] tr|A0A6A6JPF6|A0A6A6JPF6_WESOR 3-phytase OS=Westerdykella ornata OX=318751 GN=EI97DRAFT_397769 PE=3 SV=1
68.754 17643 pos. 1 - 519 [ 65, -11] tr|A0A9P4NRI2|A0A9P4NRI2_9PEZI 3-phytase OS=Tothia fuscella OX=1048955 GN=EJ08DRAFT_697006 PE=3 SV=1
68.758 17644 pos. 1 - 520 [ 65, -10] tr|A0A9P9QHF5|A0A9P9QHF5_9PLEO 3-phytase OS=Phaeosphaeria sp. MPI-PUGE-AT-0046c OX=2821754 GN=DE146DRAFT_409226 PE=3 SV=1
68.766 17646 pos. 1 - 531 [ 65, -11] tr|A0A2S7NLL6|A0A2S7NLL6_9HELO 3-phytase OS=Rutstroemia sp. NJR-2017a BVV2 OX=2070413 GN=CJF31_00002763 PE=3 SV=1
68.766 17646 pos. 1 - 536 [ 65, -11] tr|A0A420Y8F8|A0A420Y8F8_9PEZI 3-phytase OS=Coniochaeta pulveracea OX=177199 GN=DL546_006516 PE=3 SV=1
68.769 17647 pos. 1 - 524 [ 65, -11] tr|A0AAE1C8C0|A0AAE1C8C0_9PEZI 3-phytase OS=Podospora appendiculata OX=314037 GN=B0T22DRAFT_291044 PE=3 SV=1
68.777 17649 pos. 1 - 496 [ 65, -11] tr|A0A151GFI2|A0A151GFI2_DRECN Acid phosphatase OS=Drechmeria coniospora OX=98403 GN=DCS_07809 PE=3 SV=1
68.777 17649 pos. 1 - 501 [ 65, -11] tr|A0A8E5HV84|A0A8E5HV84_USTVR 3-phytase OS=Ustilaginoidea virens OX=1159556 GN=UV8b_06424 PE=3 SV=1
68.777 17649 pos. 1 - 526 [ 65, -11] tr|A0AA39XBE2|A0AA39XBE2_9PEZI 3-phytase OS=Bombardia bombarda OX=252184 GN=B0T17DRAFT_590069 PE=3 SV=1
68.811 17658 pos. 1 - 509 [ 65, -26] tr|A0A8H5X6J7|A0A8H5X6J7_9HYPO 3-phytase OS=Fusarium denticulatum OX=48507 GN=FDENT_4487 PE=3 SV=1
68.827 17662 pos. 1 - 510 [ 65, -26] tr|W7MQ26|W7MQ26_GIBM7 3-phytase OS=Gibberella moniliformis (strain M3125 / FGSC 7600) OX=334819 GN=FVEG_07084 PE=3 SV=1
68.850 17668 pos. 1 - 508 [ 65, -11] tr|A0A9Q8WD12|A0A9Q8WD12_9PEZI 3-phytase OS=Colletotrichum lupini OX=145971 GN=CLUP02_03629 PE=3 SV=1
68.895 17680 pos. 1 - 507 [ 65, -11] tr|A0A135UMX9|A0A135UMX9_9PEZI 3-phytase OS=Colletotrichum salicis OX=1209931 GN=CSAL01_05621 PE=3 SV=1
68.934 17690 pos. 1 - 516 [ 65, -12] tr|A0A7U2HUG5|A0A7U2HUG5_PHANO 3-phytase OS=Phaeosphaeria nodorum (strain SN15 / ATCC MYA-4574 / FGSC 10173) OX=321614 GN=JI435_024310 PE=3 SV=1
68.957 17696 pos. 1 - 525 [ 65, -10] tr|A0A9W9DBJ6|A0A9W9DBJ6_9PLEO 3-phytase OS=Didymella pomorum OX=749634 GN=N0V91_002185 PE=3 SV=1
68.964 17698 pos. 1 - 528 [ 65, -10] tr|A0A4Q4MKL1|A0A4Q4MKL1_9PLEO 3-phytase OS=Alternaria tenuissima OX=119927 GN=AA0114_g4512 PE=3 SV=1
68.979 17702 pos. 1 - 519 [ 65, -11] tr|A0A5N5MUR0|A0A5N5MUR0_9PEZI 3-phytase OS=Coniochaeta sp. 2T2.1 OX=1571157 GN=GE09DRAFT_123127 PE=3 SV=1
68.983 17703 pos. 1 - 505 [ 65, -11] tr|A0A0C4DMW1|A0A0C4DMW1_MAGP6 3-phytase OS=Magnaporthiopsis poae (strain ATCC 64411 / 73-15) OX=644358 GN=MAPG_01126 PE=3 SV=1
69.010 17710 pos. 1 - 534 [ 65, -11] tr|R7Z7P0|R7Z7P0_CONA1 3-phytase OS=Coniosporium apollinis (strain CBS 100218) OX=1168221 GN=W97_09226 PE=3 SV=1
69.018 17712 pos. 1 - 537 [ 65, -10] tr|A0A1Y2LYY1|A0A1Y2LYY1_EPING 3-phytase OS=Epicoccum nigrum OX=105696 GN=B5807_06872 PE=3 SV=1
69.075 17727 pos. 1 - 507 [ 65, -11] tr|A0AAI9ZY80|A0AAI9ZY80_9PEZI 3-phytase OS=Colletotrichum phormii OX=359342 GN=BDP81DRAFT_419929 PE=3 SV=1
69.075 17727 pos. 1 - 511 [ 65, -11] tr|A0AAJ0LY29|A0AAJ0LY29_9PEZI 3-phytase OS=Chaetomium strumarium OX=1170767 GN=B0T15DRAFT_287850 PE=3 SV=1
69.075 17727 pos. 1 - 516 [ 65, -11] tr|A0A6A6W4L8|A0A6A6W4L8_9PEZI 3-phytase OS=Pseudovirgaria hyperparasitica OX=470096 GN=EJ05DRAFT_466164 PE=3 SV=1
69.090 17731 pos. 1 - 542 [ 65, -11] tr|A0A6A6VI46|A0A6A6VI46_9PLEO 3-phytase OS=Sporormia fimetaria CBS 119925 OX=1340428 GN=M011DRAFT_484815 PE=3 SV=1
69.094 17732 pos. 1 - 522 [ 65, -10] tr|A0A6G1J0M1|A0A6G1J0M1_9PLEO 3-phytase OS=Lentithecium fluviatile CBS 122367 OX=1168545 GN=K458DRAFT_418723 PE=3 SV=1
69.105 17735 pos. 1 - 527 [ 65, -11] tr|A0A6A5WFF0|A0A6A5WFF0_9PLEO 3-phytase OS=Amniculicola lignicola CBS 123094 OX=1392246 GN=P154DRAFT_498699 PE=3 SV=1
69.109 17736 pos. 1 - 504 [ 65, -18] tr|A0AAD4EZN9|A0AAD4EZN9_9PEZI 3-phytase OS=Staphylotrichum longicolle OX=669026 GN=NEMBOFW57_000391 PE=3 SV=1
69.109 17736 pos. 1 - 542 [ 65, -11] tr|A0A2H2ZXX4|A0A2H2ZXX4_TRIPA 3-phytase OS=Trichoderma parareesei OX=858221 GN=A9Z42_0088120 PE=3 SV=1
69.124 17740 pos. 1 - 508 [ 65, -11] tr|A0A9P9XE58|A0A9P9XE58_9PEZI 3-phytase OS=Colletotrichum abscissum OX=1671311 GN=CABS02_07937 PE=3 SV=1
69.128 17741 pos. 1 - 508 [ 65, -11] tr|A0AAI9UTI1|A0AAI9UTI1_9PEZI 3-phytase OS=Colletotrichum melonis OX=1209925 GN=CMEL01_13921 PE=3 SV=1
69.136 17743 pos. 1 - 508 [ 65, -11] tr|A0A010S6T1|A0A010S6T1_9PEZI 3-phytase OS=Colletotrichum fioriniae PJ7 OX=1445577 GN=CFIO01_08535 PE=3 SV=1
69.178 17754 pos. 1 - 510 [ 65, -11] tr|A0AA35LX48|A0AA35LX48_9HYPO 3-phytase OS=Clonostachys chloroleuca OX=1926264 GN=CCHLO57077_00013687 PE=3 SV=1
69.208 17762 pos. 1 - 508 [ 65, -11] tr|A0AAI9Z7R7|A0AAI9Z7R7_9PEZI 3-phytase OS=Colletotrichum costaricense OX=1209916 GN=CCOS01_02610 PE=3 SV=1
69.243 17771 pos. 1 - 542 [ 65, -12] tr|A0A3N2Q0V5|A0A3N2Q0V5_9PEZI 3-phytase OS=Sodiomyces alkalinus F11 OX=1314773 GN=SODALDRAFT_272209 PE=3 SV=1
69.250 17773 pos. 1 - 523 [ 65, -11] tr|A0A2T4GM95|A0A2T4GM95_FUSCU 3-phytase OS=Fusarium culmorum OX=5516 GN=FCULG_00000820 PE=3 SV=1
69.258 17775 pos. 1 - 519 [ 65, -10] tr|A0A8K0R0H9|A0A8K0R0H9_9PLEO 3-phytase OS=Paraphoma chrysanthemicola OX=798071 GN=FB567DRAFT_532084 PE=3 SV=1
69.266 17777 pos. 1 - 516 [ 65, -11] tr|A0A8H2VRG1|A0A8H2VRG1_9HELO 3-phytase OS=Sclerotinia trifoliorum OX=28548 GN=SCLTRI_LOCUS2763 PE=3 SV=1
69.270 17778 pos. 1 - 505 [ 65, -11] tr|J3NR08|J3NR08_GAET3 3-phytase OS=Gaeumannomyces tritici (strain R3-111a-1) OX=644352 GN=20344171 PE=3 SV=1
69.277 17780 pos. 1 - 508 [ 65, -11] tr|A0AAI9XI51|A0AAI9XI51_9PEZI 3-phytase OS=Colletotrichum cuscutae OX=1209917 GN=CCUS01_11505 PE=3 SV=1
69.281 17781 pos. 1 - 507 [ 65, -11] tr|A0A9N9W533|A0A9N9W533_9HYPO 3-phytase OS=Clonostachys solani OX=160281 GN=CSOL1703_00009147 PE=3 SV=1
69.281 17781 pos. 1 - 511 [ 65, -11] tr|A0A9N9Y6F7|A0A9N9Y6F7_9HYPO 3-phytase OS=Clonostachys byssicola OX=160290 GN=CBYS24578_00012895 PE=3 SV=1
69.304 17787 pos. 1 - 515 [ 65, -11] tr|A0A9P7YSN3|A0A9P7YSN3_9HELO 3-phytase OS=Amylocarpus encephaloides OX=45428 GN=BJ875DRAFT_366036 PE=3 SV=1
69.308 17788 pos. 1 - 525 [ 65, -10] tr|A0A8H7J388|A0A8H7J388_9PLEO 3-phytase OS=Ascochyta lentis OX=205686 GN=EKO04_006523 PE=3 SV=1
69.315 17790 pos. 1 - 508 [ 65, -11] tr|A0A135S4C1|A0A135S4C1_9PEZI 3-phytase OS=Colletotrichum simmondsii OX=703756 GN=CSIM01_01367 PE=3 SV=1
69.327 17793 pos. 1 - 523 [ 65, -11] tr|A0A8T9CCD4|A0A8T9CCD4_9HELO 3-phytase OS=Lachnellula suecica OX=602035 GN=SPBC4.06 PE=3 SV=1
69.331 17794 pos. 1 - 505 [ 65, -11] tr|A0AAD8U721|A0AAD8U721_GLOAC 3-phytase OS=Glomerella acutata OX=27357 GN=BDZ83DRAFT_594514 PE=3 SV=1
69.331 17794 pos. 1 - 511 [ 65, -11] tr|A0AAE0LSR3|A0AAE0LSR3_9PEZI 3-phytase OS=Chaetomium fimeti OX=1854472 GN=B0H64DRAFT_397500 PE=3 SV=1
69.331 17794 pos. 1 - 511 [ 65, -11] tr|Q2H6L2|Q2H6L2_CHAGB 3-phytase OS=Chaetomium globosum (strain ATCC 6205 / CBS 148.51 / DSM 1962 / NBRC 6347 / NRRL 1970) OX=306901 GN=CHGG_05703 PE=3 SV=1
69.334 17795 pos. 1 - 503 [ 65, -11] tr|A0A9P8CEH7|A0A9P8CEH7_9HELO 3-phytase OS=Calycina marina OX=1763456 GN=BJ878DRAFT_176698 PE=3 SV=1
69.357 17801 pos. 1 - 508 [ 65, -11] tr|A0A135SHQ2|A0A135SHQ2_9PEZI 3-phytase OS=Colletotrichum nymphaeae SA-01 OX=1460502 GN=CNYM01_13161 PE=3 SV=1
69.357 17801 pos. 1 - 536 [ 65, -11] tr|M7SLQ1|M7SLQ1_EUTLA 3-phytase OS=Eutypa lata (strain UCR-EL1) OX=1287681 GN=UCREL1_5680 PE=3 SV=1
69.369 17804 pos. 1 - 532 [ 65, -11] tr|A0A3D8SAL7|A0A3D8SAL7_9HELO 3-phytase OS=Coleophoma crateriformis OX=565419 GN=BP5796_04827 PE=3 SV=1
69.373 17805 pos. 1 - 489 [ 65, -11] tr|A0AAJ0B5C1|A0AAJ0B5C1_9PEZI 3-phytase OS=Echria macrotheca OX=438768 GN=QBC47DRAFT_76607 PE=3 SV=1
69.380 17807 pos. 1 - 522 [ 65, -11] tr|A0A094GMS5|A0A094GMS5_9PEZI 3-phytase OS=Pseudogymnoascus sp. VKM F-4517 OX=1420911 GN=V498_02123 PE=3 SV=1
69.395 17811 pos. 1 - 521 [ 65, -11] tr|A0A9P4YCF4|A0A9P4YCF4_CRYPA 3-phytase OS=Cryphonectria parasitica EP155 OX=660469 GN=M406DRAFT_349255 PE=3 SV=1
69.403 17813 pos. 1 - 523 [ 65, -11] tr|A0A2H3HTB2|A0A2H3HTB2_GIBZA 3-phytase OS=Gibberella zeae OX=5518 GN=FUG_LOCUS465442 PE=3 SV=1
69.403 17813 pos. 1 - 523 [ 65, -11] tr|I1RN77|I1RN77_GIBZE 3-phytase OS=Gibberella zeae (strain ATCC MYA-4620 / CBS 123657 / FGSC 9075 / NRRL 31084 / PH-1) OX=229533 GN=FG05443.1 PE=3 SV=1
69.411 17815 pos. 1 - 521 [ 65, -11] tr|A0A395MP20|A0A395MP20_9HYPO 3-phytase OS=Fusarium flagelliforme OX=2675880 GN=FIE12Z_6053 PE=3 SV=1
69.415 17816 pos. 1 - 521 [ 65, -11] tr|A0A8J2IWX6|A0A8J2IWX6_FUSEQ 3-phytase OS=Fusarium equiseti OX=61235 GN=FEQUK3_LOCUS10388 PE=3 SV=1
69.418 17817 pos. 1 - 523 [ 65, -11] tr|A0A4Z1NPI2|A0A4Z1NPI2_9PEZI 3-phytase OS=Venturia nashicola OX=86259 GN=E6O75_ATG10561 PE=3 SV=1
69.426 17819 pos. 1 - 542 [ 65, -11] tr|A0A2T4BU62|A0A2T4BU62_TRILO 3-phytase OS=Trichoderma longibrachiatum ATCC 18648 OX=983965 GN=M440DRAFT_1084968 PE=3 SV=1
69.437 17822 pos. 1 - 520 [ 65, -11] tr|A0A218Z5P0|A0A218Z5P0_9HELO 3-phytase OS=Marssonina coronariae OX=503106 GN=B2J93_7385 PE=3 SV=1
69.445 17824 pos. 1 - 526 [ 65, -11] tr|A0A9P4HVC1|A0A9P4HVC1_9PEZI 3-phytase OS=Saccharata proteae CBS 121410 OX=1314787 GN=K490DRAFT_66014 PE=3 SV=1
69.464 17829 pos. 1 - 490 [ 65, -12] tr|A0A2C5XH89|A0A2C5XH89_9HYPO 3-phytase OS=Ophiocordyceps australis OX=1399860 GN=CDD81_6934 PE=3 SV=1
69.472 17831 pos. 1 - 523 [ 65, -11] tr|K3VND7|K3VND7_FUSPC 3-phytase OS=Fusarium pseudograminearum (strain CS3096) OX=1028729 GN=FPSE_03564 PE=3 SV=1
69.472 17831 pos. 1 - 538 [ 65, -10] tr|A0A9P4W6V2|A0A9P4W6V2_CURKU 3-phytase OS=Curvularia kusanoi OX=90978 GN=E8E13_000180 PE=3 SV=1
69.491 17836 pos. 1 - 508 [ 65, -11] tr|A0A9P7R8Y7|A0A9P7R8Y7_9PEZI 3-phytase OS=Colletotrichum scovillei OX=1209932 GN=JMJ77_002080 PE=3 SV=1
69.506 17840 pos. 1 - 529 [ 65, -11] tr|A0A370TY05|A0A370TY05_9HELO 3-phytase OS=Venustampulla echinocandica OX=2656787 GN=BP5553_00379 PE=3 SV=1
69.514 17842 pos. 1 - 530 [ 65, -11] tr|A0A5M8PCS5|A0A5M8PCS5_9LECA 3-phytase OS=Lasallia pustulata OX=136370 GN=FRX48_09627 PE=3 SV=1
69.529 17846 pos. 1 - 515 [ 65, -11] tr|A0A1E1KPA7|A0A1E1KPA7_9HELO 3-phytase OS=Rhynchosporium agropyri OX=914238 GN=RAG0_08144 PE=3 SV=1
69.533 17847 pos. 1 - 522 [ 65, -11] tr|A0A094C8T2|A0A094C8T2_9PEZI 3-phytase OS=Pseudogymnoascus sp. VKM F-4515 OX=1420909 GN=V496_09423 PE=3 SV=1
69.541 17849 pos. 12 - 540 [ 65, -11] tr|A0A1B8G303|A0A1B8G303_9PEZI 3-phytase OS=Pseudogymnoascus sp. 03VT05 OX=1622148 GN=VE02_01265 PE=3 SV=1
69.563 17855 pos. 1 - 515 [ 65, -11] tr|A0A1E1LF03|A0A1E1LF03_9HELO 3-phytase OS=Rhynchosporium commune OX=914237 GN=RCO7_09839 PE=3 SV=1
69.571 17857 pos. 1 - 499 [ 65, -11] tr|G2QDS8|G2QDS8_THET4 3-phytase OS=Thermothelomyces thermophilus (strain ATCC 42464 / BCRC 31852 / DSM 1799) OX=573729 GN=MYCTH_2303799 PE=3 SV=1
69.594 17863 pos. 1 - 532 [ 65, -11] tr|A0A3D8RBA3|A0A3D8RBA3_9HELO 3-phytase OS=Coleophoma cylindrospora OX=1849047 GN=BP6252_07724 PE=3 SV=1
69.598 17864 pos. 1 - 523 [ 65, -11] tr|A0A507BEQ3|A0A507BEQ3_9PEZI 3-phytase OS=Thyridium curvatum OX=1093900 GN=E0L32_011954 PE=3 SV=1
69.617 17869 pos. 1 - 523 [ 65, -11] tr|A0A1B8AKG7|A0A1B8AKG7_FUSPO 3-phytase OS=Fusarium poae OX=36050 GN=FPOA_07409 PE=3 SV=1
69.682 17886 pos. 1 - 474 [ 65, -11] tr|A0A0B2WX62|A0A0B2WX62_METAS 3-phytase OS=Metarhizium album (strain ARSEF 1941) OX=1081103 GN=MAM_01590 PE=3 SV=1
69.682 17886 pos. 1 - 521 [ 65, -10] tr|A0A9P9CZ90|A0A9P9CZ90_9PLEO 3-phytase OS=Dendryphion nanum OX=256645 GN=B0J11DRAFT_544926 PE=3 SV=1
69.701 17891 pos. 1 - 523 [ 65, -11] tr|A0A8H3U2F3|A0A8H3U2F3_VENIN 3-phytase OS=Venturia inaequalis OX=5025 GN=BLS_001020 PE=3 SV=1
69.705 17892 pos. 1 - 535 [ 65, -11] tr|A0A4V3HXF6|A0A4V3HXF6_COLTR 3-phytase OS=Colletotrichum trifolii OX=5466 GN=CTRI78_v000698 PE=3 SV=1
69.712 17894 pos. 1 - 508 [ 65, -11] tr|A0A3E2HR01|A0A3E2HR01_SCYLI 3-phytase (Fragment) OS=Scytalidium lignicola OX=5539 GN=B7463_g611 PE=3 SV=1
69.716 17895 pos. 1 - 523 [ 65, -11] tr|A0A8H3VL70|A0A8H3VL70_VENIN 3-phytase OS=Venturia inaequalis OX=5025 GN=EG327_002355 PE=3 SV=1
69.731 17899 pos. 1 - 523 [ 65, -11] tr|A0A8H3Z418|A0A8H3Z418_VENIN 3-phytase OS=Venturia inaequalis OX=5025 GN=EG328_000630 PE=3 SV=1
69.758 17906 pos. 1 - 523 [ 65, -11] tr|R8BSC3|R8BSC3_PHAM7 3-phytase OS=Phaeoacremonium minimum (strain UCR-PA7) OX=1286976 GN=UCRPA7_2215 PE=3 SV=1
69.762 17907 pos. 1 - 528 [ 65, -10] tr|A0A177CAV0|A0A177CAV0_9PLEO 3-phytase OS=Paraphaeosphaeria sporulosa OX=1460663 GN=CC84DRAFT_1165991 PE=3 SV=1
69.766 17908 pos. 1 - 514 [ 65, -10] tr|E3S5H7|E3S5H7_PYRTT 3-phytase OS=Pyrenophora teres f. teres (strain 0-1) OX=861557 GN=PTT_17881 PE=3 SV=1
69.770 17909 pos. 35 - 562 [ 55, -11] tr|A0A093YSD6|A0A093YSD6_9PEZI 3-phytase OS=Pseudogymnoascus sp. VKM F-4246 OX=1420902 GN=V492_06722 PE=3 SV=1
69.785 17913 pos. 1 - 530 [ 65, -11] tr|A0A9W8NFT6|A0A9W8NFT6_9PEZI 3-phytase OS=Xylaria arbuscula OX=114810 GN=NPX13_g4729 PE=3 SV=1
69.800 17917 pos. 1 - 520 [ 65, -11] tr|A0A0N0DH13|A0A0N0DH13_FUSLA 3-phytase OS=Fusarium langsethiae OX=179993 GN=FLAG1_02199 PE=3 SV=1
69.800 17917 pos. 1 - 526 [ 65, -11] tr|A0A6A5TR86|A0A6A5TR86_9PLEO 3-phytase OS=Byssothecium circinans OX=147558 GN=CC80DRAFT_493559 PE=3 SV=1
69.800 17917 pos. 1 - 528 [ 65, -11] tr|A0A2T4A3V5|A0A2T4A3V5_TRIHA 3-phytase OS=Trichoderma harzianum CBS 226.95 OX=983964 GN=M431DRAFT_510891 PE=3 SV=1
69.808 17919 pos. 1 - 533 [ 65, -10] tr|A0A9P4K490|A0A9P4K490_9PLEO 3-phytase OS=Didymosphaeria enalia OX=85948 GN=CC78DRAFT_341325 PE=3 SV=1
69.815 17921 pos. 1 - 514 [ 65, -11] tr|A0A093ZUH5|A0A093ZUH5_9PEZI 3-phytase OS=Pseudogymnoascus sp. VKM F-3557 OX=1437433 GN=V490_07079 PE=3 SV=1
69.827 17924 pos. 1 - 534 [ 65, -9] tr|A0A8H4N3N9|A0A8H4N3N9_9PEZI 3-phytase OS=Botryosphaeria dothidea OX=55169 GN=GTA08_BOTSDO07195 PE=3 SV=1
69.834 17926 pos. 1 - 514 [ 65, -11] tr|A0A093YKG7|A0A093YKG7_9PEZI 3-phytase OS=Pseudogymnoascus sp. VKM F-3808 OX=1391699 GN=O988_00040 PE=3 SV=1
69.838 17927 pos. 1 - 520 [ 65, -11] tr|A0A395SMQ5|A0A395SMQ5_FUSSP 3-phytase OS=Fusarium sporotrichioides OX=5514 GN=FSPOR_1971 PE=3 SV=1
69.842 17928 pos. 15 - 540 [ 68, -11] tr|A0A094EI29|A0A094EI29_9PEZI 3-phytase OS=Pseudogymnoascus sp. VKM F-103 OX=1420912 GN=V499_02562 PE=3 SV=1
69.846 17929 pos. 15 - 540 [ 68, -11] tr|A0A094GVB6|A0A094GVB6_9PEZI 3-phytase OS=Pseudogymnoascus sp. VKM F-4519 OX=1420914 GN=V501_06837 PE=3 SV=1
69.854 17931 pos. 35 - 562 [ 55, -11] tr|A0A094AYX5|A0A094AYX5_9PEZI 3-phytase OS=Pseudogymnoascus sp. VKM F-4513 OX=1420907 GN=V494_06627 PE=3 SV=1
69.857 17932 pos. 1 - 521 [ 65, -11] tr|A0A395T991|A0A395T991_9HYPO Acid phosphatase OS=Fusarium longipes OX=694270 GN=FLONG3_1064 PE=3 SV=1
69.865 17934 pos. 1 - 519 [ 65, -11] tr|A0A559M6S7|A0A559M6S7_9HELO 3-phytase OS=Lachnellula willkommii OX=215461 GN=SPBC4.06 PE=3 SV=1
69.869 17935 pos. 1 - 523 [ 65, -11] tr|A0A9P4MR22|A0A9P4MR22_9PLEO 3-phytase OS=Delitschia confertaspora ATCC 74209 OX=1513339 GN=GQ43DRAFT_470855 PE=3 SV=1
69.884 17939 pos. 1 - 514 [ 65, -11] tr|A0A094F3N7|A0A094F3N7_9PEZI 3-phytase OS=Pseudogymnoascus sp. VKM F-4516 OX=1420910 GN=V497_08044 PE=3 SV=1
69.896 17942 pos. 1 - 517 [ 65, -11] tr|A0A6A6QK42|A0A6A6QK42_9PEZI 3-phytase OS=Lophium mytilinum OX=390894 GN=BU16DRAFT_491352 PE=3 SV=1
69.899 17943 pos. 1 - 527 [ 65, -11] tr|A0A1T3CK60|A0A1T3CK60_9HYPO 3-phytase OS=Trichoderma guizhouense OX=1491466 GN=A0O28_0082130 PE=3 SV=1
69.899 17943 pos. 1 - 531 [ 65, -10] tr|A0A2T2P990|A0A2T2P990_CORCC 3-phytase OS=Corynespora cassiicola Philippines OX=1448308 GN=BS50DRAFT_511013 PE=3 SV=1
69.903 17944 pos. 1 - 520 [ 65, -11] tr|A0AAD9T6Q1|A0AAD9T6Q1_9HELO 3-phytase OS=Diplocarpon rosae OX=946125 GN=QTJ16_001190 PE=3 SV=1
69.907 17945 pos. 1 - 519 [ 65, -11] tr|A0A8T9BR74|A0A8T9BR74_9HELO 3-phytase OS=Lachnellula arida OX=1316785 GN=SPBC4.06 PE=3 SV=1
69.915 17947 pos. 1 - 505 [ 65, -11] tr|S0EG43|S0EG43_GIBF5 3-phytase OS=Gibberella fujikuroi (strain CBS 195.34 / IMI 58289 / NRRL A-6831) OX=1279085 GN=FFUJ_08574 PE=3 SV=1
69.915 17947 pos. 1 - 519 [ 65, -11] tr|A0A8H8R9J0|A0A8H8R9J0_9HELO 3-phytase OS=Lachnellula hyalina OX=1316788 GN=SPBC4.06_1 PE=3 SV=1
69.918 17948 pos. 1 - 525 [ 65, -10] tr|A0A178EMD1|A0A178EMD1_9PLEO 3-phytase OS=Pyrenochaeta sp. DS3sAY3a OX=765867 GN=IQ07DRAFT_581639 PE=3 SV=1
69.945 17955 pos. 27 - 555 [ 65, -10] tr|A0A6A5URF6|A0A6A5URF6_9PLEO 3-phytase OS=Bimuria novae-zelandiae CBS 107.79 OX=1447943 GN=BU23DRAFT_561039 PE=3 SV=1
69.949 17956 pos. 1 - 515 [ 65, -11] tr|A0A2V1CML8|A0A2V1CML8_9HELO 3-phytase OS=Cadophora sp. DSE1049 OX=1485229 GN=DL98DRAFT_510407 PE=3 SV=1
69.957 17958 pos. 1 - 519 [ 65, -11] tr|A0A0G4M155|A0A0G4M155_9PEZI 3-phytase OS=Verticillium longisporum OX=100787 GN=BN1708_004443 PE=3 SV=1
69.957 17958 pos. 15 - 533 [ 65, -11] tr|A0A0G4MXW0|A0A0G4MXW0_9PEZI 3-phytase (Fragment) OS=Verticillium longisporum OX=100787 GN=BN1723_000607 PE=3 SV=1
69.960 17959 pos. 1 - 515 [ 65, -11] tr|A0A1E1MRM1|A0A1E1MRM1_RHYSE 3-phytase OS=Rhynchosporium secalis OX=38038 GN=RSE6_12937 PE=3 SV=1
69.964 17960 pos. 96 - 611 [ 65, -10] tr|A0AA39L6G7|A0AA39L6G7_SARSR 3-phytase OS=Sarocladium strictum OX=5046 GN=NLU13_6922 PE=3 SV=1
69.979 17964 pos. 1 - 533 [ 65, -11] tr|A0A9P4XJ83|A0A9P4XJ83_9HYPO 3-phytase OS=Trichoderma lentiforme OX=1567552 GN=CFAM422_004752 PE=3 SV=1
69.987 17966 pos. 1 - 514 [ 65, -10] tr|A0A2W1F005|A0A2W1F005_9PLEO 3-phytase OS=Pyrenophora tritici-repentis OX=45151 GN=PtrM4_075560 PE=3 SV=1
69.991 17967 pos. 1 - 511 [ 65, -11] tr|A0A2S7PP81|A0A2S7PP81_9HELO 3-phytase OS=Rutstroemia sp. NJR-2017a WRK4 OX=2070412 GN=CJF32_00004986 PE=3 SV=1
69.995 17968 pos. 1 - 511 [ 65, -11] tr|A0A2S7PFS2|A0A2S7PFS2_9HELO 3-phytase OS=Rutstroemia sp. NJR-2017a BBW OX=2070414 GN=CJF30_00003041 PE=3 SV=1
70.002 17970 pos. 1 - 514 [ 65, -11] tr|A0A8H7WJQ8|A0A8H7WJQ8_9HELO 3-phytase OS=Cadophora malorum OX=108018 GN=IFR04_000642 PE=3 SV=1
70.014 17973 pos. 1 - 515 [ 65, -11] tr|A0A9N9LKK1|A0A9N9LKK1_9HELO 3-phytase OS=Hymenoscyphus albidus OX=595503 GN=HYALB_00010385 PE=3 SV=1
70.014 17973 pos. 1 - 523 [ 65, -11] tr|A0A2L2TF39|A0A2L2TF39_9HYPO 3-phytase OS=Fusarium venenatum OX=56646 PE=3 SV=1
70.014 17973 pos. 1 - 533 [ 65, -11] tr|A0A9W9E5P2|A0A9W9E5P2_9HYPO 3-phytase OS=Trichoderma breve OX=2034170 GN=T069G_06632 PE=3 SV=1
70.021 17975 pos. 1 - 519 [ 65, -11] tr|A0A8H8UEW8|A0A8H8UEW8_9HELO 3-phytase OS=Lachnellula subtilissima OX=602034 GN=SPBC4.06_1 PE=3 SV=1
70.021 17975 pos. 1 - 522 [ 65, -11] tr|A0A8G0PII0|A0A8G0PII0_9HYPO 3-phytase OS=Trichoderma simmonsii OX=1491479 GN=H0G86_007611 PE=3 SV=1
70.025 17976 pos. 1 - 511 [ 65, -11] tr|A0AA38SE57|A0AA38SE57_9PEZI 3-phytase OS=Coniochaeta hoffmannii OX=91930 GN=NKR19_g326 PE=3 SV=1
70.029 17977 pos. 1 - 497 [ 65, -11] tr|A0AAJ0CRG5|A0AAJ0CRG5_9HYPO 3-phytase OS=Conoideocrella luteorostrata OX=1105319 GN=QQS21_006708 PE=3 SV=1
70.041 17980 pos. 1 - 515 [ 65, -11] tr|A0A9N9KQE4|A0A9N9KQE4_9HELO 3-phytase OS=Hymenoscyphus fraxineus OX=746836 GN=HYFRA_00007495 PE=3 SV=1
70.041 17980 pos. 1 - 519 [ 65, -11] tr|A0A8I2Z8C5|A0A8I2Z8C5_9PEZI Acid phosphatase SPBC4.06 like protein OS=Verticillium longisporum OX=100787 GN=HYQ45_015994 PE=3 SV=1
70.048 17982 pos. 1 - 532 [ 65, -11] tr|A0A2J6TU10|A0A2J6TU10_9HELO 3-phytase OS=Hyaloscypha bicolor E OX=1095630 GN=K444DRAFT_606780 PE=3 SV=1
70.075 17989 pos. 1 - 533 [ 65, -11] tr|A0A4Z0YUS5|A0A4Z0YUS5_9PEZI 3-phytase OS=Xylaria hypoxylon OX=37992 GN=E0Z10_g1013 PE=3 SV=1
70.102 17996 pos. 1 - 522 [ 65, -11] tr|A0A094HL19|A0A094HL19_9PEZI 3-phytase OS=Pseudogymnoascus sp. VKM F-4520 OX=1420915 GN=V502_05517 PE=3 SV=1
70.113 17999 pos. 1 - 519 [ 65, -11] tr|A0A8H8UH31|A0A8H8UH31_9HELO 3-phytase OS=Lachnellula occidentalis OX=215460 GN=SPBC4.06 PE=3 SV=1
70.125 18002 pos. 1 - 515 [ 65, -11] tr|A0A9P9SEH0|A0A9P9SEH0_9HELO 3-phytase OS=Rhexocercosporidium sp. MPI-PUGE-AT-0058 OX=2042821 GN=BKA65DRAFT_192217 PE=3 SV=1
70.151 18009 pos. 1 - 522 [ 65, -11] tr|A0A094FAX1|A0A094FAX1_9PEZI 3-phytase OS=Pseudogymnoascus sp. VKM F-4518 OX=1420913 GN=V500_06729 PE=3 SV=1
70.151 18009 pos. 1 - 537 [ 65, -11] tr|A0AAE1J9R6|A0AAE1J9R6_9HYPO 3-phytase OS=Trichoderma aggressivum f. europaeum OX=173218 GN=Triagg1_5256 PE=3 SV=1
70.163 18012 pos. 1 - 532 [ 65, -11] tr|A0A2J6QD40|A0A2J6QD40_9HELO 3-phytase OS=Hyaloscypha hepaticicola OX=2082293 GN=NA56DRAFT_643443 PE=3 SV=1
70.186 18018 pos. 1 - 532 [ 65, -11] tr|A0A1Y2DIU0|A0A1Y2DIU0_9PEZI 3-phytase OS=Pseudomassariella vexata OX=1141098 GN=BCR38DRAFT_412856 PE=3 SV=1
70.189 18019 pos. 1 - 516 [ 65, -11] tr|A0A9X0DLZ6|A0A9X0DLZ6_9HELO 3-phytase OS=Sclerotinia nivalis OX=352851 GN=OCU04_006247 PE=3 SV=1
70.201 18022 pos. 1 - 526 [ 65, -10] tr|A0A6A6S748|A0A6A6S748_9PLEO 3-phytase OS=Massarina eburnea CBS 473.64 OX=1395130 GN=P280DRAFT_468483 PE=3 SV=1
70.212 18025 pos. 1 - 522 [ 65, -11] tr|A0A1J7J0C9|A0A1J7J0C9_9PEZI 3-phytase OS=Coniochaeta ligniaria NRRL 30616 OX=1408157 GN=CONLIGDRAFT_181084 PE=3 SV=1
70.216 18026 pos. 1 - 532 [ 65, -10] tr|A0A6A6I9U8|A0A6A6I9U8_9PLEO 3-phytase OS=Trematosphaeria pertusa OX=390896 GN=BU26DRAFT_459311 PE=3 SV=1
70.228 18029 pos. 1 - 519 [ 65, -11] tr|A0A3M9Y5X8|A0A3M9Y5X8_9PEZI 3-phytase OS=Verticillium nonalfalfae OX=1051616 GN=ACP6 PE=3 SV=1
70.239 18032 pos. 1 - 516 [ 65, -11] tr|A0A2T3YVD4|A0A2T3YVD4_9HYPO 3-phytase OS=Trichoderma asperellum CBS 433.97 OX=1042311 GN=M441DRAFT_151262 PE=3 SV=1
70.258 18037 pos. 1 - 530 [ 65, -11] tr|A0A9P8HBX7|A0A9P8HBX7_9HYPO 3-phytase OS=Trichoderma semiorbis OX=1491008 GN=TsFJ059_007023 PE=3 SV=1
70.270 18040 pos. 1 - 522 [ 65, -11] tr|A0A094AIR8|A0A094AIR8_9PEZI 3-phytase OS=Pseudogymnoascus sp. VKM F-4281 OX=1420906 GN=V493_06108 PE=3 SV=1
70.270 18040 pos. 1 - 525 [ 65, -11] tr|A0A8H5IJI9|A0A8H5IJI9_9HYPO 3-phytase OS=Fusarium phyllophilum OX=47803 GN=FPHYL_12640 PE=3 SV=1
70.304 18049 pos. 1 - 526 [ 65, -11] tr|A0A9P4RC48|A0A9P4RC48_9PLEO 3-phytase OS=Polyplosphaeria fusca OX=682080 GN=EJ04DRAFT_540015 PE=3 SV=1
70.319 18053 pos. 1 - 531 [ 65, -11] tr|A0A9P6VR69|A0A9P6VR69_9HELO 3-phytase OS=Hyphodiscus hymeniophilus OX=353542 GN=D0Z07_1303 PE=3 SV=1
70.331 18056 pos. 1 - 520 [ 65, -11] tr|A0A9P9FBT9|A0A9P9FBT9_9HYPO 3-phytase OS=Dactylonectria estremocensis OX=1079267 GN=B0J13DRAFT_119831 PE=3 SV=1
70.334 18057 pos. 1 - 532 [ 65, -10] tr|A0A6A5ZJQ1|A0A6A5ZJQ1_9PLEO 3-phytase OS=Lophiotrema nucula OX=690887 GN=BDV96DRAFT_641753 PE=3 SV=1
70.334 18057 pos. 1 - 532 [ 65, -11] tr|A0A8S9BW57|A0A8S9BW57_9HELO 3-phytase OS=Helotiales sp. DMI_Dod_QoI OX=2728926 GN=EG329_004361 PE=3 SV=1
70.354 18062 pos. 1 - 518 [ 65, -12] tr|A0A8I2ZN39|A0A8I2ZN39_9PEZI Acid phosphatase SPBC4.06 like protein OS=Verticillium longisporum OX=100787 GN=HYQ45_008209 PE=3 SV=1
70.357 18063 pos. 1 - 526 [ 65, -11] tr|A0A0F9ZXX3|A0A0F9ZXX3_TRIHA 3-phytase OS=Trichoderma harzianum OX=5544 GN=THAR02_09890 PE=3 SV=1
70.380 18069 pos. 1 - 523 [ 65, -10] tr|A0A9P4L6T2|A0A9P4L6T2_9PLEO 3-phytase OS=Cucurbitaria berberidis CBS 394.84 OX=1168544 GN=K460DRAFT_343483 PE=3 SV=1
70.388 18071 pos. 1 - 519 [ 65, -11] tr|A0A7D8YNN5|A0A7D8YNN5_9HELO 3-phytase OS=Lachnellula cervina OX=1316786 GN=SPBC4.06 PE=3 SV=1
70.388 18071 pos. 1 - 522 [ 65, -11] tr|A0A1B8F4A0|A0A1B8F4A0_9PEZI 3-phytase OS=Pseudogymnoascus sp. 05NY08 OX=1622149 GN=VF21_02118 PE=3 SV=1
70.396 18073 pos. 1 - 515 [ 65, -11] tr|A0A1B8DYS5|A0A1B8DYS5_9PEZI 3-phytase OS=Pseudogymnoascus sp. 23342-1-I1 OX=1524831 GN=VE03_06688 PE=3 SV=1
70.430 18082 pos. 1 - 526 [ 65, -11] tr|A0A2J6RDP4|A0A2J6RDP4_HYAVF 3-phytase OS=Hyaloscypha variabilis (strain UAMH 11265 / GT02V1 / F) OX=1149755 GN=L207DRAFT_586341 PE=3 SV=1
70.430 18082 pos. 1 - 529 [ 65, -9] tr|A0A1J9RSJ9|A0A1J9RSJ9_9PEZI 3-phytase OS=Diplodia corticola OX=236234 GN=BKCO1_5500038 PE=3 SV=1
70.449 18087 pos. 1 - 522 [ 65, -11] tr|A0A1B8CD68|A0A1B8CD68_9PEZI 3-phytase OS=Pseudogymnoascus sp. WSF 3629 OX=1622147 GN=VE00_05281 PE=3 SV=1
70.457 18089 pos. 1 - 524 [ 65, -11] tr|A0A9W8TBH8|A0A9W8TBH8_9HYPO 3-phytase OS=Fusarium piperis OX=1435070 GN=N0V84_012422 PE=3 SV=1
70.464 18091 pos. 1 - 525 [ 65, -11] tr|A0A8H5W0T2|A0A8H5W0T2_9HYPO 3-phytase OS=Fusarium sp. NRRL 52700 OX=1101274 GN=F52700_3392 PE=3 SV=1
70.464 18091 pos. 1 - 525 [ 65, -11] tr|A0A9P5E2X0|A0A9P5E2X0_9HYPO 3-phytase OS=Fusarium agapanthi OX=1803897 GN=FAGAP_12658 PE=3 SV=1
70.476 18094 pos. 1 - 495 [ 65, -11] tr|A0A167F5V4|A0A167F5V4_METRR 3-phytase OS=Metarhizium rileyi (strain RCEF 4871) OX=1081105 GN=NOR_03595 PE=3 SV=1
70.495 18099 pos. 1 - 515 [ 65, -11] tr|A0A0P7BQE6|A0A0P7BQE6_9HYPO 3-phytase OS=Neonectria ditissima OX=78410 GN=AK830_g3469 PE=3 SV=1
70.499 18100 pos. 1 - 520 [ 65, -11] tr|K1X7P3|K1X7P3_MARBU 3-phytase OS=Marssonina brunnea f. sp. multigermtubi (strain MB_m1) OX=1072389 GN=MBM_00199 PE=3 SV=1
70.510 18103 pos. 1 - 528 [ 65, -11] tr|W3WSF3|W3WSF3_PESFW 3-phytase OS=Pestalotiopsis fici (strain W106-1 / CGMCC3.15140) OX=1229662 GN=PFICI_12116 PE=3 SV=1
70.518 18105 pos. 1 - 495 [ 65, -11] tr|A0A5C6GA91|A0A5C6GA91_9HYPO 3-phytase OS=Metarhizium rileyi OX=1649241 GN=ED733_006523 PE=3 SV=1
70.537 18110 pos. 1 - 522 [ 65, -11] tr|A0A1B8GXH1|A0A1B8GXH1_9PEZI 3-phytase OS=Pseudogymnoascus verrucosus OX=342668 GN=VE01_01065 PE=3 SV=1
70.541 18111 pos. 1 - 519 [ 65, -11] tr|A0A0G4NMT3|A0A0G4NMT3_9PEZI 3-phytase OS=Verticillium longisporum OX=100787 GN=BN1708_005210 PE=3 SV=1
70.541 18111 pos. 1 - 528 [ 65, -9] tr|A0AA39YTD7|A0AA39YTD7_9PEZI 3-phytase OS=Lasiodiplodia hormozganensis OX=869390 GN=SPBC4.06 PE=3 SV=1
70.548 18113 pos. 1 - 535 [ 65, -11] tr|A0A1Y2UWY9|A0A1Y2UWY9_9PEZI 3-phytase OS=Hypoxylon sp. CO27-5 OX=1001938 GN=M434DRAFT_398477 PE=3 SV=1
70.552 18114 pos. 1 - 530 [ 65, -11] tr|A0A1Y2XGK7|A0A1Y2XGK7_9PEZI 3-phytase OS=Daldinia sp. EC12 OX=1001832 GN=K445DRAFT_312815 PE=3 SV=1
70.556 18115 pos. 1 - 519 [ 65, -11] tr|A0A444S081|A0A444S081_VERDA 3-phytase OS=Verticillium dahliae OX=27337 GN=BJF96_g4561 PE=3 SV=1
70.556 18115 pos. 1 - 519 [ 65, -11] tr|G2X7A7|G2X7A7_VERDV 3-phytase OS=Verticillium dahliae (strain VdLs.17 / ATCC MYA-4575 / FGSC 10137) OX=498257 GN=VDAG_06365 PE=3 SV=1
70.556 18115 pos. 1 - 525 [ 65, -11] tr|A0A2T3B081|A0A2T3B081_AMORE 3-phytase OS=Amorphotheca resinae ATCC 22711 OX=857342 GN=M430DRAFT_67144 PE=3 SV=1
70.563 18117 pos. 1 - 525 [ 65, -11] tr|A0A8H5PDS6|A0A8H5PDS6_GIBSU 3-phytase OS=Gibberella subglutinans OX=42677 GN=FSUBG_9334 PE=3 SV=1
70.567 18118 pos. 1 - 525 [ 65, -11] tr|A0A8J5NTB4|A0A8J5NTB4_FUSOX Putative acid phosphatase OS=Fusarium oxysporum f. sp. rapae OX=485398 GN=Forpe1208_v010249 PE=3 SV=1
70.583 18122 pos. 1 - 522 [ 65, -11] tr|A0A1B8D9B2|A0A1B8D9B2_9PEZI 3-phytase OS=Pseudogymnoascus sp. 24MN13 OX=1622150 GN=VE04_03911 PE=3 SV=1
70.583 18122 pos. 1 - 525 [ 65, -11] tr|A0A1L7U2A9|A0A1L7U2A9_FUSMA 3-phytase OS=Fusarium mangiferae OX=192010 GN=FMAN_10392 PE=3 SV=1
70.586 18123 pos. 1 - 514 [ 65, -11] tr|A0A4R8PX49|A0A4R8PX49_9PEZI 3-phytase OS=Colletotrichum spinosum OX=1347390 GN=C8035_v011942 PE=3 SV=1
70.590 18124 pos. 1 - 539 [ 65, -11] tr|A0A6V8RA41|A0A6V8RA41_9HYPO 3-phytase OS=Trichoderma asperellum OX=101201 GN=TASIC1_0013015900 PE=3 SV=1
70.598 18126 pos. 1 - 516 [ 65, -11] tr|W9CLA9|W9CLA9_SCLBF 3-phytase OS=Sclerotinia borealis (strain F-4128) OX=1432307 GN=SBOR_1993 PE=3 SV=1
70.598 18126 pos. 1 - 525 [ 65, -10] tr|A0A6A6XAX2|A0A6A6XAX2_9PLEO 3-phytase OS=Melanomma pulvis-pyrius CBS 109.77 OX=1314802 GN=K505DRAFT_305306 PE=3 SV=1
70.613 18130 pos. 1 - 524 [ 65, -11] tr|G9NNA1|G9NNA1_HYPAI 3-phytase OS=Hypocrea atroviridis (strain ATCC 20476 / IMI 206040) OX=452589 GN=TRIATDRAFT_52111 PE=3 SV=1
70.617 18131 pos. 1 - 516 [ 65, -11] tr|A0A5N6K4E0|A0A5N6K4E0_MONLA 3-phytase OS=Monilinia laxa OX=61186 GN=EYC80_002577 PE=3 SV=1
70.628 18134 pos. 1 - 524 [ 65, -11] tr|A0A8H4WNA2|A0A8H4WNA2_9HYPO 3-phytase OS=Fusarium gaditjirri OX=282569 GN=FGADI_13141 PE=3 SV=1
70.636 18136 pos. 1 - 523 [ 65, -10] tr|A0A6A5STM3|A0A6A5STM3_9PLEO 3-phytase OS=Clathrospora elynae OX=706981 GN=EJ02DRAFT_433628 PE=3 SV=1
70.640 18137 pos. 1 - 525 [ 65, -11] tr|W7M553|W7M553_GIBM7 3-phytase OS=Gibberella moniliformis (strain M3125 / FGSC 7600) OX=334819 GN=FVEG_07084 PE=3 SV=1
70.655 18141 pos. 1 - 525 [ 65, -11] tr|A0A8H5NT06|A0A8H5NT06_9HYPO 3-phytase OS=Fusarium pseudoanthophilum OX=48495 GN=FPANT_10152 PE=3 SV=1
70.659 18142 pos. 1 - 533 [ 65, -11] tr|A0A2K0THL6|A0A2K0THL6_9HYPO 3-phytase OS=Trichoderma gamsii OX=398673 GN=TGAMA5MH_03431 PE=3 SV=1
70.670 18145 pos. 1 - 514 [ 65, -11] tr|A0A4R8TLX8|A0A4R8TLX8_9PEZI 3-phytase OS=Colletotrichum sidae OX=1347389 GN=C8034_v000727 PE=3 SV=1
70.670 18145 pos. 1 - 519 [ 65, -11] tr|A0A9P9J0Z2|A0A9P9J0Z2_9HYPO 3-phytase OS=Dactylonectria macrodidyma OX=307937 GN=EDB81DRAFT_843156 PE=3 SV=1
70.670 18145 pos. 1 - 525 [ 65, -11] tr|A0A9P5ALJ7|A0A9P5ALJ7_9HYPO 3-phytase OS=Fusarium beomiforme OX=44412 GN=FBEOM_5151 PE=3 SV=1
70.674 18146 pos. 1 - 510 [ 65, -11] tr|A0A9P8TUK7|A0A9P8TUK7_9HYPO 3-phytase OS=Trichoderma cornu-damae OX=654480 GN=Trco_007715 PE=3 SV=1
70.678 18147 pos. 1 - 525 [ 65, -11] tr|A0A8H5IBY9|A0A8H5IBY9_9HYPO 3-phytase OS=Fusarium napiforme OX=42672 GN=FNAPI_12657 PE=3 SV=1
70.682 18148 pos. 1 - 525 [ 65, -11] tr|A0A9P7LBX3|A0A9P7LBX3_9HYPO 3-phytase OS=Fusarium xylarioides OX=221167 GN=H9Q72_001166 PE=3 SV=1
70.686 18149 pos. 1 - 525 [ 65, -11] tr|A0A8H5KW32|A0A8H5KW32_9HYPO 3-phytase OS=Fusarium pseudocircinatum OX=56676 GN=FPCIR_11075 PE=3 SV=1
70.689 18150 pos. 1 - 525 [ 65, -11] tr|A0A2K0WI31|A0A2K0WI31_GIBNY 3-phytase OS=Gibberella nygamai OX=42673 GN=FNYG_04962 PE=3 SV=1
70.693 18151 pos. 1 - 525 [ 65, -11] tr|A0A2H3SC82|A0A2H3SC82_GIBFU 3-phytase OS=Gibberella fujikuroi OX=5127 GN=C2S_10064 PE=3 SV=1
70.697 18152 pos. 1 - 525 [ 65, -11] tr|A0A9P8DBH6|A0A9P8DBH6_9HYPO 3-phytase OS=Fusarium musae OX=1042133 GN=J7337_009705 PE=3 SV=1
70.705 18154 pos. 1 - 522 [ 65, -10] tr|A0A9Q8ZDJ2|A0A9Q8ZDJ2_CURCL 3-phytase OS=Curvularia clavata OX=95742 GN=yc1106_07524 PE=3 SV=1
70.705 18154 pos. 1 - 525 [ 65, -11] tr|A0A8H5QZV1|A0A8H5QZV1_9HYPO 3-phytase OS=Fusarium sp. NRRL 25303 OX=122381 GN=F25303_11648 PE=3 SV=1
70.709 18155 pos. 1 - 523 [ 65, -9] tr|A0A6A6BJ58|A0A6A6BJ58_9PEZI 3-phytase OS=Aplosporella prunicola CBS 121167 OX=1176127 GN=K452DRAFT_286145 PE=3 SV=1
70.709 18155 pos. 1 - 536 [ 65, -11] tr|A0AAI8VS76|A0AAI8VS76_9PEZI 3-phytase OS=Anthostomella pinea OX=933095 GN=KHLLAP_LOCUS10578 PE=3 SV=1
70.716 18157 pos. 1 - 517 [ 65, -11] tr|A0A0D2B138|A0A0D2B138_9PEZI 3-phytase OS=Verruconis gallopava OX=253628 GN=PV09_04171 PE=3 SV=1
70.716 18157 pos. 1 - 525 [ 65, -11] tr|A0A8H5UMZ3|A0A8H5UMZ3_FUSCI 3-phytase OS=Fusarium circinatum OX=48490 GN=FCIRC_905 PE=3 SV=1
70.716 18157 pos. 1 - 525 [ 65, -11] tr|W9I2I4|W9I2I4_FUSOX 3-phytase OS=Fusarium oxysporum NRRL 32931 OX=660029 GN=FOYG_11128 PE=3 SV=1
70.720 18158 pos. 1 - 525 [ 65, -11] tr|A0A559KSV9|A0A559KSV9_FUSOX 3-phytase OS=Fusarium oxysporum f. sp. cubense OX=61366 GN=Focb16_v014837 PE=3 SV=1
70.724 18159 pos. 1 - 514 [ 65, -11] tr|N4URB5|N4URB5_COLOR 3-phytase OS=Colletotrichum orbiculare (strain 104-T / ATCC 96160 / CBS 514.97 / LARS 414 / MAFF 240422) OX=1213857 GN=Cob_v002833 PE=3 SV=1
70.724 18159 pos. 1 - 515 [ 65, -11] tr|A0A9W4WCX7|A0A9W4WCX7_9PEZI 3-phytase OS=Colletotrichum noveboracense OX=2664923 GN=CGXH109_LOCUS68198 PE=3 SV=1
70.724 18159 pos. 1 - 521 [ 65, -12] tr|A0A8H7EEC0|A0A8H7EEC0_9PLEO 3-phytase OS=Alternaria burnsii OX=1187904 GN=GT037_006184 PE=3 SV=1
70.724 18159 pos. 1 - 533 [ 65, -11] tr|A0A2P4ZKG5|A0A2P4ZKG5_9HYPO 3-phytase OS=Trichoderma gamsii OX=398673 GN=TGAM01_v206287 PE=3 SV=1
70.731 18161 pos. 1 - 512 [ 65, -11] tr|S3CVT8|S3CVT8_GLAL2 3-phytase OS=Glarea lozoyensis (strain ATCC 20868 / MF5171) OX=1116229 GN=GLAREA_00905 PE=3 SV=1
70.731 18161 pos. 1 - 526 [ 65, -11] tr|A0A086SUV4|A0A086SUV4_HAPC1 3-phytase OS=Hapsidospora chrysogenum (strain ATCC 11550 / CBS 779.69 / DSM 880 / IAM 14645 / JCM 23072 / IMI 49137) OX=857340 GN=ACRE_084100 PE=3 SV=1
70.735 18162 pos. 1 - 520 [ 65, -11] tr|A0A6A5XDQ1|A0A6A5XDQ1_9PLEO 3-phytase OS=Aaosphaeria arxii CBS 175.79 OX=1450172 GN=BU24DRAFT_427361 PE=3 SV=1
70.747 18165 pos. 1 - 525 [ 65, -11] tr|A0A8H5QVP4|A0A8H5QVP4_9HYPO 3-phytase OS=Fusarium tjaetaba OX=1567544 GN=FTJAE_11250 PE=3 SV=1
70.747 18165 pos. 1 - 539 [ 65, -11] tr|A0A4Q4SX55|A0A4Q4SX55_9PEZI 3-phytase OS=Monosporascus ibericus OX=155417 GN=DL764_009788 PE=3 SV=1
70.754 18167 pos. 1 - 526 [ 65, -10] tr|A0A6G1KPQ0|A0A6G1KPQ0_9PLEO 3-phytase OS=Pleomassaria siparia CBS 279.74 OX=1314801 GN=K504DRAFT_421081 PE=3 SV=1
70.754 18167 pos. 1 - 535 [ 65, -11] tr|A0A1Y2U0E6|A0A1Y2U0E6_9PEZI 3-phytase OS=Hypoxylon sp. EC38 OX=1001937 GN=K449DRAFT_390924 PE=3 SV=1
70.758 18168 pos. 1 - 525 [ 65, -11] tr|A0A3L6NEL2|A0A3L6NEL2_FUSOX 3-phytase OS=Fusarium oxysporum f. sp. cepae OX=396571 GN=BFJ65_g11789 PE=3 SV=1
70.758 18168 pos. 1 - 525 [ 65, -11] tr|A0A420S3T1|A0A420S3T1_FUSOX 3-phytase OS=Fusarium oxysporum OX=5507 GN=BFJ68_g1123 PE=3 SV=1
70.762 18169 pos. 1 - 523 [ 65, -10] tr|A0A177DFE6|A0A177DFE6_ALTAL 3-phytase OS=Alternaria alternata OX=5599 GN=AA0117_g4455 PE=3 SV=1
70.762 18169 pos. 1 - 523 [ 65, -10] tr|A0A4Q4PQH0|A0A4Q4PQH0_9PLEO 3-phytase OS=Alternaria tenuissima OX=119927 GN=AA0119_g2811 PE=3 SV=1
70.766 18170 pos. 1 - 523 [ 65, -10] tr|A0AAD4IBE7|A0AAD4IBE7_9PLEO 3-phytase OS=Alternaria panax OX=48097 GN=G6011_10210 PE=3 SV=1
70.781 18174 pos. 1 - 515 [ 65, -11] tr|A0A9P9QW79|A0A9P9QW79_9PEZI 3-phytase OS=Leotiomycetes sp. MPI-SDFR-AT-0126 OX=2138324 GN=BKA64DRAFT_738819 PE=3 SV=1
70.781 18174 pos. 1 - 530 [ 65, -11] tr|A0A2K0TNT1|A0A2K0TNT1_TRIHA 3-phytase OS=Trichoderma harzianum OX=5544 GN=THARTR1_10674 PE=3 SV=1
70.781 18174 pos. 1 - 533 [ 65, -11] tr|A0A2K3QB20|A0A2K3QB20_9HYPO 3-phytase OS=Tolypocladium capitatum OX=45235 GN=TCAP_05348 PE=3 SV=1
70.785 18175 pos. 1 - 525 [ 65, -11] tr|A0A8H4XW61|A0A8H4XW61_9HYPO 3-phytase OS=Fusarium sp. NRRL 66182 OX=2692428 GN=F66182_10090 PE=3 SV=1
70.789 18176 pos. 1 - 517 [ 65, -11] tr|A0A9P9A7N2|A0A9P9A7N2_9PEZI 3-phytase OS=Plectosphaerella plurivora OX=936078 GN=F5X68DRAFT_43195 PE=3 SV=1
70.796 18178 pos. 1 - 520 [ 65, -11] tr|A0A094AUA5|A0A094AUA5_9PEZI 3-phytase OS=Pseudogymnoascus sp. VKM F-3775 OX=1420901 GN=V491_01197 PE=3 SV=1
70.800 18179 pos. 1 - 523 [ 65, -10] tr|A0A4V1X7A4|A0A4V1X7A4_9PLEO 3-phytase OS=Alternaria arborescens OX=156630 GN=AA0113_g4313 PE=3 SV=1
70.800 18179 pos. 1 - 525 [ 65, -11] tr|X0NEB0|X0NEB0_FUSOX 3-phytase OS=Fusarium oxysporum f. sp. vasinfectum 25433 OX=1089449 GN=FOTG_03864 PE=3 SV=1
70.804 18180 pos. 1 - 524 [ 65, -11] tr|A0AAD5EV33|A0AAD5EV33_9HYPO 3-phytase OS=Fusarium sp. LHS14.1 OX=2898545 GN=NCS52_01063400 PE=3 SV=1
70.804 18180 pos. 1 - 525 [ 65, -11] tr|A0A8H5T1P4|A0A8H5T1P4_FUSHE 3-phytase OS=Fusarium heterosporum OX=42747 GN=FHETE_8382 PE=3 SV=1
70.819 18184 pos. 1 - 522 [ 65, -11] tr|L8G0A9|L8G0A9_PSED2 3-phytase OS=Pseudogymnoascus destructans (strain ATCC MYA-4855 / 20631-21) OX=658429 GN=GMDG_00307 PE=3 SV=1
70.819 18184 pos. 1 - 528 [ 65, -11] tr|A0A1L7XM37|A0A1L7XM37_9HELO 3-phytase OS=Phialocephala subalpina OX=576137 GN=PAC_16022 PE=3 SV=1
70.819 18184 pos. 1 - 529 [ 65, -11] tr|A0A9P8UM98|A0A9P8UM98_9PEZI 3-phytase OS=Truncatella angustata OX=152316 GN=BKA67DRAFT_566199 PE=3 SV=1
70.819 18184 pos. 13 - 534 [ 65, -11] tr|A0A177A7K6|A0A177A7K6_9PEZI 3-phytase OS=Pseudogymnoascus destructans OX=655981 GN=VC83_05250 PE=3 SV=1
70.823 18185 pos. 1 - 525 [ 65, -11] tr|A0A8H5XQZ6|A0A8H5XQZ6_9HYPO 3-phytase OS=Fusarium globosum OX=78864 GN=FGLOB1_12235 PE=3 SV=1
70.831 18187 pos. 1 - 523 [ 65, -10] tr|A0A4Q4S9F2|A0A4Q4S9F2_9PLEO 3-phytase OS=Alternaria tenuissima OX=119927 GN=AA0116_g1978 PE=3 SV=1
70.838 18189 pos. 1 - 517 [ 65, -11] tr|A0A8H6EIX6|A0A8H6EIX6_9HELO 3-phytase OS=Botrytis fragariae OX=1964551 GN=Bfra_005385 PE=3 SV=1
70.838 18189 pos. 1 - 525 [ 65, -11] tr|A0A8H5IW15|A0A8H5IW15_9HYPO 3-phytase OS=Fusarium mexicanum OX=751941 GN=FMEXI_6664 PE=3 SV=1
70.838 18189 pos. 1 - 530 [ 65, -11] tr|A0A8E2E922|A0A8E2E922_9PEZI 3-phytase OS=Lepidopterella palustris CBS 459.81 OX=1314670 GN=K432DRAFT_60031 PE=3 SV=1
70.846 18191 pos. 1 - 531 [ 65, -10] tr|A0A6A6EUL3|A0A6A6EUL3_9PEZI 3-phytase OS=Zopfia rhizophila CBS 207.26 OX=1314779 GN=K469DRAFT_744652 PE=3 SV=1
70.850 18192 pos. 1 - 523 [ 65, -10] tr|M2RHB9|M2RHB9_COCSN 3-phytase OS=Cochliobolus sativus (strain ND90Pr / ATCC 201652) OX=665912 GN=COCSADRAFT_85665 PE=3 SV=1
70.854 18193 pos. 1 - 524 [ 65, -11] tr|C7YZ00|C7YZ00_FUSV7 3-phytase OS=Fusarium vanettenii (strain ATCC MYA-4622 / CBS 123669 / FGSC 9596 / NRRL 45880 / 77-13-4) OX=660122 GN=NECHADRAFT_62903 PE=3 SV=1
70.854 18193 pos. 1 - 525 [ 65, -11] tr|A0A8H4JLC0|A0A8H4JLC0_9HYPO 3-phytase OS=Fusarium acutatum OX=78861 GN=FACUT_9487 PE=3 SV=1
70.857 18194 pos. 1 - 525 [ 65, -11] tr|X0A0J5|X0A0J5_FUSOX 3-phytase OS=Fusarium oxysporum f. sp. melonis 26406 OX=1089452 GN=FOMG_08291 PE=3 SV=1
70.865 18196 pos. 1 - 534 [ 65, -11] tr|A0A1Y2VPM7|A0A1Y2VPM7_9PEZI 3-phytase OS=Hypoxylon sp. CI-4A OX=1001833 GN=M426DRAFT_27991 PE=3 SV=1
70.869 18197 pos. 1 - 539 [ 65, -11] tr|A0A4Q4VE80|A0A4Q4VE80_9PEZI 3-phytase OS=Monosporascus sp. MG133 OX=2211645 GN=DL767_005428 PE=3 SV=1
70.873 18198 pos. 1 - 524 [ 65, -11] tr|A0A5C6SJG2|A0A5C6SJG2_FUSOX 3-phytase OS=Fusarium oxysporum f. sp. cubense OX=61366 GN=FocTR4_00012962 PE=3 SV=1
70.873 18198 pos. 1 - 524 [ 65, -11] tr|N1S1C3|N1S1C3_FUSC4 3-phytase OS=Fusarium oxysporum f. sp. cubense (strain race 4) OX=2502994 GN=FOC4_g10008733 PE=3 SV=1
70.873 18198 pos. 1 - 524 [ 65, -11] tr|X0JVE0|X0JVE0_FUSC4 3-phytase OS=Fusarium odoratissimum NRRL 54006 OX=1089451 GN=FOIG_05244 PE=3 SV=1
70.873 18198 pos. 1 - 525 [ 65, -11] tr|A0A2H3GJX8|A0A2H3GJX8_FUSOX 3-phytase OS=Fusarium oxysporum f. sp. radicis-cucumerinum OX=327505 GN=AU210_010603 PE=3 SV=1
70.873 18198 pos. 1 - 525 [ 65, -11] tr|A0A420SLU4|A0A420SLU4_FUSOX 3-phytase OS=Fusarium oxysporum OX=5507 GN=FOXYS1_11449 PE=3 SV=1
70.873 18198 pos. 1 - 525 [ 65, -11] tr|A0A4Q2W1Y3|A0A4Q2W1Y3_FUSOX 3-phytase OS=Fusarium oxysporum f. sp. narcissi OX=451672 GN=BFJ63_vAg4069 PE=3 SV=1
70.873 18198 pos. 1 - 525 [ 65, -11] tr|W9JWU5|W9JWU5_FUSOX 3-phytase OS=Fusarium oxysporum Fo47 OX=660027 GN=FOZG_12758 PE=3 SV=1
70.873 18198 pos. 1 - 528 [ 65, -9] tr|A0A5N5DKX7|A0A5N5DKX7_9PEZI 3-phytase OS=Lasiodiplodia theobromae OX=45133 GN=SPBC4.06 PE=3 SV=1
70.876 18199 pos. 1 - 532 [ 65, -11] tr|A0A194XLQ5|A0A194XLQ5_MOLSC 3-phytase OS=Mollisia scopiformis OX=149040 GN=LY89DRAFT_638871 PE=3 SV=1
70.880 18200 pos. 1 - 525 [ 65, -11] tr|A0A420SFR7|A0A420SFR7_GIBIN 3-phytase OS=Gibberella intermedia OX=948311 GN=BFJ72_g12695 PE=3 SV=1
70.892 18203 pos. 1 - 532 [ 65, -10] tr|A0A8E2JSM6|A0A8E2JSM6_9PEZI 3-phytase OS=Glonium stellatum OX=574774 GN=AOQ84DRAFT_389157 PE=3 SV=1
70.896 18204 pos. 1 - 517 [ 65, -11] tr|A0A4Z1FYR6|A0A4Z1FYR6_9HELO 3-phytase OS=Botrytis paeoniae OX=278948 GN=BPAE_0033g00310 PE=3 SV=1
70.896 18204 pos. 1 - 525 [ 65, -11] tr|A0A0D2XZM5|A0A0D2XZM5_FUSOF 3-phytase OS=Fusarium oxysporum (strain Fo5176) OX=660025 GN=28951018 PE=3 SV=1
70.896 18204 pos. 1 - 525 [ 65, -11] tr|A0A0J9VC74|A0A0J9VC74_FUSO4 3-phytase OS=Fusarium oxysporum f. sp. lycopersici (strain 4287 / CBS 123668 / FGSC 9935 / NRRL 34936) OX=426428 GN=FOXG_09456 PE=3 SV=1
70.896 18204 pos. 1 - 525 [ 65, -11] tr|A0A1L7VNL7|A0A1L7VNL7_FUSPR 3-phytase OS=Fusarium proliferatum (strain ET1) OX=1227346 GN=FPRO_10814 PE=3 SV=1
70.896 18204 pos. 1 - 525 [ 65, -11] tr|A0A2H3TI43|A0A2H3TI43_FUSOX 3-phytase OS=Fusarium oxysporum OX=5507 GN=BFJ69_g10631 PE=3 SV=1
70.896 18204 pos. 1 - 525 [ 65, -11] tr|N4UP90|N4UP90_FUSC1 3-phytase OS=Fusarium oxysporum f. sp. cubense (strain race 1) OX=1229664 GN=FOC1_g10008613 PE=3 SV=1
70.899 18205 pos. 1 - 516 [ 65, -11] tr|A0A5M9JKZ7|A0A5M9JKZ7_MONFR 3-phytase OS=Monilinia fructicola OX=38448 GN=EYC84_007440 PE=3 SV=1
70.903 18206 pos. 1 - 525 [ 65, -11] tr|A0A8H4ZET2|A0A8H4ZET2_9HYPO 3-phytase OS=Fusarium anthophilum OX=48485 GN=FANTH_7334 PE=3 SV=1
70.907 18207 pos. 1 - 539 [ 65, -11] tr|A0A4V1XSN1|A0A4V1XSN1_9PEZI 3-phytase OS=Monosporascus sp. CRB-8-3 OX=2211644 GN=DL769_007157 PE=3 SV=1
70.922 18211 pos. 1 - 515 [ 65, -11] tr|A0A8H7XI39|A0A8H7XI39_9HELO 3-phytase OS=Cadophora sp. M221 OX=2774352 GN=IFR05_000423 PE=3 SV=1
70.922 18211 pos. 1 - 525 [ 65, -11] tr|W9P9S1|W9P9S1_FUSOX 3-phytase OS=Fusarium oxysporum f. sp. pisi HDV247 OX=1080344 GN=FOVG_10685 PE=3 SV=1
70.926 18212 pos. 1 - 517 [ 65, -11] tr|A0A384JUX4|A0A384JUX4_BOTFB 3-phytase OS=Botryotinia fuckeliana (strain B05.10) OX=332648 GN=BCIN_10g03310 PE=3 SV=1
70.938 18215 pos. 1 - 525 [ 65, -11] tr|A0A8H6LFX8|A0A8H6LFX8_FUSOX 3-phytase OS=Fusarium oxysporum f. sp. conglutinans OX=100902 GN=HZS61_017481 PE=3 SV=1
70.938 18215 pos. 1 - 525 [ 65, -11] tr|F9G267|F9G267_FUSOF 3-phytase OS=Fusarium oxysporum (strain Fo5176) OX=660025 GN=FOXB_12749 PE=3 SV=1
70.938 18215 pos. 1 - 525 [ 65, -11] tr|X0JNB9|X0JNB9_FUSOX 3-phytase OS=Fusarium oxysporum f. sp. conglutinans race 2 54008 OX=1089457 GN=FOPG_02019 PE=3 SV=1
70.941 18216 pos. 1 - 539 [ 65, -11] tr|A0A4Q4XWD3|A0A4Q4XWD3_9PEZI 3-phytase OS=Monosporascus sp. CRB-9-2 OX=2211643 GN=DL770_008945 PE=3 SV=1
70.957 18220 pos. 1 - 517 [ 65, -11] tr|A0A4Z1H0J2|A0A4Z1H0J2_9HELO 3-phytase OS=Botrytis hyacinthi OX=278943 GN=BHYA_0031g00020 PE=3 SV=1
70.968 18223 pos. 1 - 525 [ 65, -11] tr|A0A9P9GQ76|A0A9P9GQ76_FUSRE 3-phytase OS=Fusarium redolens OX=48865 GN=BKA55DRAFT_595746 PE=3 SV=1
70.968 18223 pos. 1 - 529 [ 65, -11] tr|A0A9P4IPS5|A0A9P4IPS5_9PEZI 3-phytase OS=Rhizodiscina lignyota OX=1504668 GN=NA57DRAFT_70056 PE=3 SV=1
70.968 18223 pos. 1 - 531 [ 65, -10] tr|A0A2V1DNV5|A0A2V1DNV5_9PLEO 3-phytase OS=Periconia macrospinosa OX=97972 GN=DM02DRAFT_593966 PE=3 SV=1
70.983 18227 pos. 1 - 540 [ 65, -11] tr|A0A4Q4Y0H1|A0A4Q4Y0H1_9PEZI 3-phytase OS=Monosporascus sp. 5C6A OX=2211642 GN=DL771_007318 PE=3 SV=1
70.987 18228 pos. 1 - 517 [ 65, -11] tr|A0A4Y8D5A9|A0A4Y8D5A9_9HELO 3-phytase OS=Botryotinia calthae OX=38488 GN=BOTCAL_0110g00160 PE=3 SV=1
70.991 18229 pos. 1 - 516 [ 65, -11] tr|A0A8A3PI28|A0A8A3PI28_9HELO 3-phytase OS=Monilinia vaccinii-corymbosi OX=61207 GN=DSL72_007784 PE=3 SV=1
70.991 18229 pos. 1 - 533 [ 65, -11] tr|A0A553I2R3|A0A553I2R3_9PEZI 3-phytase OS=Xylaria flabelliformis OX=2512241 GN=FHL15_004642 PE=3 SV=1
71.002 18232 pos. 1 - 525 [ 65, -11] tr|A0A8H5YYA5|A0A8H5YYA5_9HYPO 3-phytase OS=Fusarium mundagurra OX=1567541 GN=FMUND_4690 PE=3 SV=1
71.006 18233 pos. 1 - 517 [ 65, -11] tr|A0A4Z1EWN2|A0A4Z1EWN2_9HELO 3-phytase OS=Botrytis tulipae OX=87230 GN=BTUL_0027g00670 PE=3 SV=1
71.010 18234 pos. 1 - 515 [ 65, -11] tr|A0AAD9LZC2|A0AAD9LZC2_9PEZI 3-phytase OS=Colletotrichum zoysiae OX=1216348 GN=LX32DRAFT_695539 PE=3 SV=1
71.010 18234 pos. 1 - 523 [ 65, -10] tr|W6ZPR6|W6ZPR6_COCMI 3-phytase OS=Bipolaris oryzae ATCC 44560 OX=930090 GN=COCMIDRAFT_84572 PE=3 SV=1
71.018 18236 pos. 1 - 539 [ 65, -11] tr|A0A4Q4WID2|A0A4Q4WID2_9PEZI 3-phytase OS=Monosporascus sp. mg162 OX=1081914 GN=DL768_006530 PE=3 SV=1
71.022 18237 pos. 1 - 516 [ 65, -11] tr|A0A9P5H592|A0A9P5H592_9HYPO 3-phytase OS=Cylindrodendrum hubeiense OX=595255 GN=G7Z17_g8403 PE=3 SV=1
71.037 18241 pos. 1 - 517 [ 65, -11] tr|A0A4Z1K1W6|A0A4Z1K1W6_9HELO 3-phytase OS=Botrytis elliptica OX=278938 GN=BELL_0023g00320 PE=3 SV=1
71.041 18242 pos. 1 - 524 [ 65, -11] tr|A0A428P4X6|A0A428P4X6_9HYPO 3-phytase OS=Fusarium floridanum OX=1325733 GN=CEP51_015690 PE=3 SV=1
71.044 18243 pos. 1 - 517 [ 65, -11] tr|A0A8K0WP20|A0A8K0WP20_9HYPO 3-phytase OS=Stachybotrys elegans OX=80388 GN=B0I35DRAFT_270642 PE=3 SV=1
71.075 18251 pos. 1 - 515 [ 65, -11] tr|A0A1G4BFI6|A0A1G4BFI6_9PEZI 3-phytase OS=Colletotrichum orchidophilum OX=1209926 GN=CORC01_04557 PE=3 SV=1
71.079 18252 pos. 1 - 524 [ 65, -11] tr|A0A428NCF1|A0A428NCF1_9HYPO 3-phytase OS=Fusarium sp. AF-6 OX=1325737 GN=CEP53_014852 PE=3 SV=1
71.079 18252 pos. 1 - 541 [ 65, -11] tr|A0A4Q4VZ03|A0A4Q4VZ03_9PEZI 3-phytase OS=Monosporascus sp. MC13-8B OX=2211646 GN=DL766_000256 PE=3 SV=1
71.086 18254 pos. 1 - 517 [ 65, -11] tr|A0A8K0T8N8|A0A8K0T8N8_9PEZI 3-phytase OS=Plectosphaerella cucumerina OX=40658 GN=B0T11DRAFT_307848 PE=3 SV=1
71.086 18254 pos. 1 - 524 [ 65, -11] tr|A0A8H4JTY2|A0A8H4JTY2_9HYPO 3-phytase OS=Fusarium austroafricanum OX=2364996 GN=F53441_12832 PE=3 SV=1
71.098 18257 pos. 1 - 514 [ 65, -11] tr|A0A8H6J6C8|A0A8H6J6C8_9PEZI 3-phytase OS=Colletotrichum sojae OX=2175907 GN=CSOJ01_08559 PE=3 SV=1
71.102 18258 pos. 1 - 517 [ 65, -11] tr|A0A4S8RBT2|A0A4S8RBT2_9HELO 3-phytase OS=Botrytis galanthina OX=278940 GN=BGAL_0005g00020 PE=3 SV=1
71.109 18260 pos. 1 - 515 [ 65, -11] tr|T0JR99|T0JR99_COLGC 3-phytase OS=Colletotrichum gloeosporioides (strain Cg-14) OX=1237896 GN=CGLO_15302 PE=3 SV=1
71.113 18261 pos. 1 - 522 [ 65, -10] tr|A0A9P9NGW6|A0A9P9NGW6_9PLEO 3-phytase OS=Pyrenochaeta sp. MPI-SDFR-AT-0127 OX=2829485 GN=BKA66DRAFT_470772 PE=3 SV=1
71.117 18262 pos. 1 - 515 [ 65, -11] tr|A0AAD9ENI5|A0AAD9ENI5_9PEZI 3-phytase OS=Colletotrichum chrysophilum OX=1836956 GN=CCHR01_02260 PE=3 SV=1
71.117 18262 pos. 47 - 561 [ 65, -11] tr|A0AAD9XVE0|A0AAD9XVE0_COLKA 3-phytase OS=Colletotrichum kahawae OX=34407 GN=CKAH01_02816 PE=3 SV=1
71.125 18264 pos. 1 - 515 [ 65, -11] tr|A0A8H4FQG8|A0A8H4FQG8_COLGL 3-phytase OS=Colletotrichum gloeosporioides OX=474922 GN=GCG54_00006618 PE=3 SV=1
71.125 18264 pos. 1 - 524 [ 65, -11] tr|A0A428UEG2|A0A428UEG2_9HYPO 3-phytase OS=Fusarium ambrosium OX=131363 GN=CDV31_006264 PE=3 SV=1
71.128 18265 pos. 1 - 494 [ 65, -11] tr|E9E5A0|E9E5A0_METAQ 3-phytase OS=Metarhizium acridum (strain CQMa 102) OX=655827 GN=MAC_05069 PE=3 SV=1
71.136 18267 pos. 1 - 514 [ 65, -11] tr|A0A8H6U8W3|A0A8H6U8W3_9PEZI 3-phytase OS=Colletotrichum musicola OX=2175873 GN=CMUS01_00614 PE=3 SV=1
71.136 18267 pos. 1 - 517 [ 65, -11] tr|A0A4Z1I2B1|A0A4Z1I2B1_9HELO 3-phytase OS=Botryotinia convoluta OX=54673 GN=BCON_0175g00130 PE=3 SV=1
71.136 18267 pos. 1 - 517 [ 65, -11] tr|A0A4Z1L6L3|A0A4Z1L6L3_9HELO 3-phytase OS=Botrytis porri OX=87229 GN=BPOR_0004g00030 PE=3 SV=1
71.147 18270 pos. 1 - 524 [ 65, -11] tr|A0A428PUI6|A0A428PUI6_9HYPO 3-phytase OS=Fusarium duplospermum OX=1325734 GN=CEP54_008691 PE=3 SV=1
71.151 18271 pos. 1 - 523 [ 65, -10] tr|W6YNH1|W6YNH1_COCC2 3-phytase OS=Cochliobolus carbonum (strain 26-R-13) OX=930089 GN=COCCADRAFT_81333 PE=3 SV=1
71.159 18273 pos. 1 - 515 [ 65, -11] tr|A0A4U6XMN2|A0A4U6XMN2_9PEZI 3-phytase OS=Colletotrichum tanaceti OX=1306861 GN=SPBC4.06 PE=3 SV=1
71.159 18273 pos. 1 - 515 [ 65, -11] tr|A0A7J6J2I6|A0A7J6J2I6_COLFN 3-phytase OS=Colletotrichum fructicola (strain Nara gc5) OX=1213859 GN=CGGC5_v007737 PE=3 SV=1
71.159 18273 pos. 1 - 515 [ 65, -11] tr|A0A8S9CBP7|A0A8S9CBP7_9PEZI 3-phytase OS=Colletotrichum fructicola OX=690256 GN=CGMCC3_g16461 PE=3 SV=1
71.182 18279 pos. 1 - 515 [ 65, -11] tr|A0A8H3WIL6|A0A8H3WIL6_9PEZI 3-phytase OS=Colletotrichum asianum OX=702518 GN=GQ607_005178 PE=3 SV=1
71.186 18280 pos. 1 - 524 [ 65, -11] tr|A0A9P9HIP6|A0A9P9HIP6_FUSSL 3-phytase OS=Fusarium solani OX=169388 GN=B0J15DRAFT_292343 PE=3 SV=1
71.189 18281 pos. 1 - 494 [ 65, -11] tr|A0A0D9NSF9|A0A0D9NSF9_METAN 3-phytase OS=Metarhizium anisopliae BRIP 53293 OX=1291518 GN=H634G_07729 PE=3 SV=1
71.205 18285 pos. 1 - 511 [ 65, -11] tr|G9N7Z1|G9N7Z1_HYPVG 3-phytase OS=Hypocrea virens (strain Gv29-8 / FGSC 10586) OX=413071 GN=TRIVIDRAFT_42126 PE=3 SV=1
71.205 18285 pos. 1 - 514 [ 65, -11] tr|A0A8H6KVK6|A0A8H6KVK6_9PEZI 3-phytase OS=Colletotrichum plurivorum OX=2175906 GN=CPLU01_02718 PE=3 SV=1
71.209 18286 pos. 1 - 515 [ 65, -11] tr|A0A9P5BXD1|A0A9P5BXD1_9PEZI 3-phytase OS=Colletotrichum siamense OX=690259 GN=CGCSCA2_v011817 PE=3 SV=1
71.216 18288 pos. 1 - 525 [ 65, -10] tr|A0A6A6HK42|A0A6A6HK42_9PEZI 3-phytase OS=Viridothelium virens OX=1048519 GN=EV356DRAFT_440482 PE=3 SV=1
71.224 18290 pos. 1 - 494 [ 65, -11] tr|A0A9P8S875|A0A9P8S875_9HYPO 3-phytase OS=Metarhizium humberi OX=2596975 GN=MHUMG1_05418 PE=3 SV=1
71.224 18290 pos. 1 - 523 [ 65, -10] tr|W7EFL2|W7EFL2_BIPV3 3-phytase OS=Bipolaris victoriae (strain FI3) OX=930091 GN=COCVIDRAFT_93100 PE=3 SV=1
71.224 18290 pos. 1 - 525 [ 65, -11] tr|A0A9W8S2U2|A0A9W8S2U2_9HYPO 3-phytase OS=Fusarium torreyae OX=1237075 GN=NW762_005037 PE=3 SV=1
71.231 18292 pos. 1 - 517 [ 65, -11] tr|A0A9P5IHF9|A0A9P5IHF9_9HELO 3-phytase OS=Botrytis byssoidea OX=139641 GN=EAE97_008648 PE=3 SV=1
71.235 18293 pos. 1 - 517 [ 65, -11] tr|G2XX11|G2XX11_BOTF4 3-phytase OS=Botryotinia fuckeliana (strain T4) OX=999810 GN=BofuT4_P051070.1 PE=3 SV=1
71.235 18293 pos. 1 - 517 [ 65, -11] tr|M7U7M6|M7U7M6_BOTF1 3-phytase OS=Botryotinia fuckeliana (strain BcDW1) OX=1290391 GN=BcDW1_1704 PE=3 SV=1
71.251 18297 pos. 1 - 531 [ 65, -11] tr|A0A9Q0AM15|A0A9Q0AM15_9PEZI 3-phytase OS=Neoarthrinium moseri OX=1658444 GN=JX265_010126 PE=3 SV=1
71.251 18297 pos. 1 - 539 [ 65, -11] tr|A0A4Q4UPH8|A0A4Q4UPH8_9PEZI 3-phytase OS=Monosporascus sp. GIB2 OX=2211647 GN=DL765_001758 PE=3 SV=1
71.266 18301 pos. 1 - 517 [ 65, -11] tr|A0AA38VM21|A0AA38VM21_9PEZI 3-phytase OS=Pleurostoma richardsiae OX=41990 GN=NKR23_g10161 PE=3 SV=1
71.273 18303 pos. 1 - 525 [ 65, -11] tr|A0AAE8M409|A0AAE8M409_9HYPO 3-phytase OS=Fusarium torulosum OX=33205 GN=FTOL_03362 PE=3 SV=1
71.281 18305 pos. 1 - 519 [ 65, -11] tr|A0A8K0VJC4|A0A8K0VJC4_9HYPO 3-phytase OS=Ilyonectria sp. MPI-CAGE-AT-0026 OX=2824670 GN=BKA56DRAFT_671461 PE=3 SV=1
71.281 18305 pos. 1 - 524 [ 65, -11] tr|A0A3M2R814|A0A3M2R814_9HYPO 3-phytase OS=Fusarium kuroshium OX=2010991 GN=CDV36_015823 PE=3 SV=1
71.281 18305 pos. 1 - 524 [ 65, -11] tr|A0A428TS50|A0A428TS50_9HYPO 3-phytase OS=Fusarium oligoseptatum OX=2604345 GN=CEP52_006645 PE=3 SV=1
71.285 18306 pos. 1 - 524 [ 65, -11] tr|A0A430L9F7|A0A430L9F7_9HYPO 3-phytase OS=Fusarium euwallaceae OX=1147111 GN=BHE90_013211 PE=3 SV=1
71.293 18308 pos. 1 - 523 [ 65, -10] tr|M2U8I6|M2U8I6_COCH5 3-phytase OS=Cochliobolus heterostrophus (strain C5 / ATCC 48332 / race O) OX=701091 GN=COCHEDRAFT_1168126 PE=3 SV=1
71.293 18308 pos. 1 - 523 [ 65, -10] tr|N4WN57|N4WN57_COCH4 3-phytase OS=Cochliobolus heterostrophus (strain C4 / ATCC 48331 / race T) OX=665024 GN=COCC4DRAFT_176451 PE=3 SV=1
71.296 18309 pos. 1 - 533 [ 65, -11] tr|A0A1W2TEJ1|A0A1W2TEJ1_ROSNE 3-phytase OS=Rosellinia necatrix OX=77044 GN=SAMD00023353_1901290 PE=3 SV=1
71.308 18312 pos. 1 - 521 [ 65, -10] tr|A0A6S6VZH7|A0A6S6VZH7_9PLEO 3-phytase OS=Pyrenophora teres f. teres OX=97479 GN=PTTW11_04516 PE=3 SV=1
71.308 18312 pos. 1 - 525 [ 65, -11] tr|A0A8H4U867|A0A8H4U867_9HYPO 3-phytase OS=Fusarium sarcochroum OX=1208366 GN=FSARC_1569 PE=3 SV=1
71.312 18313 pos. 1 - 525 [ 65, -11] tr|A0A8K0SEE1|A0A8K0SEE1_9HYPO 3-phytase OS=Fusarium tricinctum OX=61284 GN=BKA59DRAFT_489819 PE=3 SV=1
71.315 18314 pos. 1 - 506 [ 65, -11] tr|A0A084AVU5|A0A084AVU5_STACB 3-phytase OS=Stachybotrys chartarum (strain CBS 109288 / IBT 7711) OX=1280523 GN=S7711_05738 PE=3 SV=1
71.331 18318 pos. 1 - 515 [ 65, -11] tr|A0AAD8VBR1|A0AAD8VBR1_9PEZI 3-phytase OS=Colletotrichum navitas OX=681940 GN=LY79DRAFT_505877 PE=3 SV=1
71.357 18325 pos. 1 - 494 [ 65, -11] tr|A0A7D5V2D3|A0A7D5V2D3_9HYPO 3-phytase OS=Metarhizium brunneum OX=500148 GN=G6M90_00g087780 PE=3 SV=1
71.365 18327 pos. 1 - 511 [ 65, -11] tr|A0A9P8W677|A0A9P8W677_9HYPO 3-phytase OS=Thelonectria olida OX=1576542 GN=B0T10DRAFT_485683 PE=3 SV=1
71.365 18327 pos. 1 - 515 [ 65, -11] tr|A0A066XQV0|A0A066XQV0_COLSU 3-phytase OS=Colletotrichum sublineola OX=1173701 GN=CSUB01_07375 PE=3 SV=1
71.369 18328 pos. 1 - 494 [ 65, -11] tr|A0A0B4II93|A0A0B4II93_METMF 3-phytase (Fragment) OS=Metarhizium majus (strain ARSEF 297) OX=1276143 GN=MAJ_03573 PE=3 SV=1
71.377 18330 pos. 1 - 524 [ 65, -11] tr|A0A9W8RDH4|A0A9W8RDH4_9HYPO 3-phytase OS=Fusarium falciforme OX=195108 GN=NW755_004386 PE=3 SV=1
71.388 18333 pos. 1 - 515 [ 65, -11] tr|A0A5Q4C673|A0A5Q4C673_9PEZI 3-phytase OS=Colletotrichum shisoi OX=2078593 GN=SPBC4.06 PE=3 SV=1
71.392 18334 pos. 1 - 506 [ 65, -11] tr|A0A084QHT7|A0A084QHT7_STAC4 3-phytase OS=Stachybotrys chlorohalonata (strain IBT 40285) OX=1283841 GN=S40285_00356 PE=3 SV=1
71.434 18345 pos. 1 - 515 [ 65, -11] tr|E3QCL0|E3QCL0_COLGM 3-phytase OS=Colletotrichum graminicola (strain M1.001 / M2 / FGSC 10212) OX=645133 GN=GLRG_03742 PE=3 SV=1
71.441 18347 pos. 1 - 515 [ 65, -11] tr|A0A4V4NCV3|A0A4V4NCV3_9PEZI 3-phytase OS=Colletotrichum higginsianum OX=80884 GN=CH35J_004135 PE=3 SV=1
71.441 18347 pos. 1 - 515 [ 65, -11] tr|H1V280|H1V280_COLHI 3-phytase OS=Colletotrichum higginsianum (strain IMI 349063) OX=759273 GN=CH063_06350 PE=3 SV=1
71.453 18350 pos. 1 - 525 [ 65, -11] tr|A0A8H4LHZ1|A0A8H4LHZ1_9HYPO 3-phytase OS=Fusarium albosuccineum OX=1237068 GN=FALBO_4002 PE=3 SV=1
71.464 18353 pos. 1 - 494 [ 65, -11] tr|A0A179FRE0|A0A179FRE0_METCM 3-phytase OS=Pochonia chlamydosporia 170 OX=1380566 GN=VFPPC_04443 PE=3 SV=1
71.464 18353 pos. 1 - 515 [ 65, -11] tr|A0A9P6I0B7|A0A9P6I0B7_9PEZI 3-phytase OS=Colletotrichum karsti OX=1095194 GN=CkaCkLH20_10854 PE=3 SV=1
71.487 18359 pos. 1 - 515 [ 65, -11] tr|A0A161W2Z2|A0A161W2Z2_9PEZI 3-phytase OS=Colletotrichum tofieldiae OX=708197 GN=CT0861_00482 PE=3 SV=1
71.495 18361 pos. 1 - 494 [ 65, -11] tr|A0A0B4H229|A0A0B4H229_METGA 3-phytase OS=Metarhizium guizhouense (strain ARSEF 977) OX=1276136 GN=MGU_03873 PE=3 SV=1
71.510 18365 pos. 1 - 523 [ 65, -10] tr|R0KAH8|R0KAH8_EXST2 3-phytase OS=Exserohilum turcicum (strain 28A) OX=671987 GN=SETTUDRAFT_137720 PE=3 SV=1
71.522 18368 pos. 1 - 515 [ 65, -11] tr|A0A161Y346|A0A161Y346_9PEZI 3-phytase OS=Colletotrichum incanum OX=1573173 GN=CI238_09879 PE=3 SV=1
71.525 18369 pos. 1 - 525 [ 65, -11] tr|A0A8H4UU73|A0A8H4UU73_9HYPO 3-phytase OS=Fusarium zealandicum OX=1053134 GN=FZEAL_821 PE=3 SV=1
71.529 18370 pos. 1 - 503 [ 65, -11] tr|A0A8H4V738|A0A8H4V738_9HYPO 3-phytase OS=Ophiocordyceps sinensis OX=72228 GN=G6O67_002311 PE=3 SV=1
71.533 18371 pos. 1 - 494 [ 65, -11] tr|A0A0A1V1U0|A0A0A1V1U0_9HYPO 3-phytase OS=Metarhizium robertsii OX=568076 GN=X797_003308 PE=3 SV=1
71.533 18371 pos. 1 - 494 [ 65, -11] tr|A0A0B4FVK2|A0A0B4FVK2_METAF 3-phytase (Fragment) OS=Metarhizium anisopliae (strain ARSEF 549) OX=1276135 GN=MAN_02235 PE=3 SV=1
71.533 18371 pos. 1 - 494 [ 65, -11] tr|E9EU68|E9EU68_METRA 3-phytase OS=Metarhizium robertsii (strain ARSEF 23 / ATCC MYA-3075) OX=655844 GN=MAA_03567 PE=3 SV=1
71.552 18376 pos. 1 - 515 [ 65, -11] tr|A0A1Q8RQC0|A0A1Q8RQC0_9PEZI 3-phytase OS=Colletotrichum chlorophyti OX=708187 GN=CCHL11_10285 PE=3 SV=1
71.571 18381 pos. 44 - 574 [ 49, -11] tr|A0A1B7YPK4|A0A1B7YPK4_COLHI 3-phytase OS=Colletotrichum higginsianum (strain IMI 349063) OX=759273 GN=CH63R_02685 PE=3 SV=1
71.606 18390 pos. 1 - 525 [ 65, -11] tr|A0A9P7GX62|A0A9P7GX62_9HYPO 3-phytase OS=Fusarium avenaceum OX=40199 GN=KAF25_002918 PE=3 SV=1
71.857 18456 pos. 1 - 500 [ 65, -11] tr|A0A9P8MUC0|A0A9P8MUC0_9HYPO 3-phytase OS=Hirsutella rhossiliensis OX=111463 GN=HRG_08739 PE=3 SV=1
71.865 18458 pos. 1 - 521 [ 65, -10] tr|A0A922N4A3|A0A922N4A3_9PLEO 3-phytase OS=Pyrenophora tritici-repentis OX=45151 GN=Ptr86124_011618 PE=3 SV=1
71.968 18485 pos. 1 - 515 [ 65, -11] tr|A0AA37L8M7|A0AA37L8M7_9PEZI 3-phytase OS=Colletotrichum spaethianum OX=700344 GN=ColSpa_04039 PE=3 SV=1
72.052 18507 pos. 1 - 525 [ 65, -11] tr|A0A0L0NF34|A0A0L0NF34_TOLOC 3-phytase OS=Tolypocladium ophioglossoides (strain CBS 100239) OX=1163406 GN=TOPH_02492 PE=3 SV=1
72.594 18649 pos. 1 - 515 [ 65, -11] tr|A0A179HBU0|A0A179HBU0_PURLI 3-phytase OS=Purpureocillium lilacinum OX=33203 GN=VFPBJ_01148 PE=3 SV=1
72.636 18660 pos. 1 - 515 [ 65, -11] tr|A0A179I0J7|A0A179I0J7_PURLI 3-phytase OS=Purpureocillium lilacinum OX=33203 GN=PCL_04280 PE=3 SV=1
72.865 18720 pos. 1 - 518 [ 65, -11] tr|A0A9Q8QLP8|A0A9Q8QLP8_9HYPO 3-phytase OS=Purpureocillium takamizusanense OX=2060973 GN=JDV02_007504 PE=3 SV=1
72.995 18754 pos. 1 - 511 [ 65, -11] tr|A0A2S4L3Y7|A0A2S4L3Y7_9HYPO 3-phytase OS=Tolypocladium paradoxum OX=94208 GN=TPAR_02672 PE=3 SV=1
73.136 18791 pos. 1 - 509 [ 65, -11] tr|A0A0F7ZL72|A0A0F7ZL72_9HYPO 3-phytase OS=Hirsutella minnesotensis 3608 OX=1043627 GN=HIM_04527 PE=3 SV=1
73.564 18903 pos. 1 - 580 [ 1, -11] tr|A0A1D9Q6T7|A0A1D9Q6T7_SCLS1 3-phytase OS=Sclerotinia sclerotiorum (strain ATCC 18683 / 1980 / Ss-1) OX=665079 GN=sscle_06g052820 PE=3 SV=1

## Sheet: Total fungal proteins UniprotKB
8.503 1858 pos. 72 - 493 [ 70, -19] tr|A0A4Q4WT91|A0A4Q4WT91_9PEZI Histidine acid phosphatase OS=Monosporascus sp. mg162 OX=1081914 GN=DL768_003498 PE=4 SV=1
8.507 1859 pos. 46 - 447 [ 103, -19] tr|A0A8J5EII2|A0A8J5EII2_9ASCO counting factor 60 OS=Yarrowia sp. B02 OX=2768839 GN=CJU89_0722 PE=3 SV=1
8.507 1859 pos. 72 - 445 [ 70, -69] tr|A0A8H4X6X5|A0A8H4X6X5_9HYPO counting factor 60 OS=Fusarium sarcochroum OX=1208366 GN=FSARC_8739 PE=3 SV=1
8.511 1860 pos. 3 - 310 [ 202, -18] tr|A0A9W8E4K2|A0A9W8E4K2_9FUNG Acid phosphatase OS=Dispira parvispora OX=1520584 GN=IWQ62_005374 PE=3 SV=1
8.511 1860 pos. 63 - 464 [ 117, -26] tr|A0A0F4YYH3|A0A0F4YYH3_TALEM Histidine acid phosphatase OS=Rasamsonia emersonii CBS 393.64 OX=1408163 GN=T310_3062 PE=3 SV=1
8.518 1862 pos. 1 - 459 [ 65, -29] tr|A0A1S9RFK9|A0A1S9RFK9_PENBI Histidine acid phosphatase OS=Penicillium brasilianum OX=104259 GN=PEBR_31513 PE=3 SV=1
8.518 1862 pos. 17 - 434 [ 65, -1] tr|A0AAD4LPP6|A0AAD4LPP6_9AGAM Phosphoglycerate mutase-like protein OS=Lactarius akahatsu OX=416441 GN=EDB92DRAFT_291575 PE=3 SV=1
8.518 1862 pos. 18 - 457 [ 67, -29] tr|A0A9W9NN43|A0A9W9NN43_PENCI Uncharacterized protein OS=Penicillium citrinum OX=5077 GN=N7469_009185 PE=3 SV=1
8.518 1862 pos. 44 - 472 [ 64, -1] tr|A0A409XBU8|A0A409XBU8_PSICY Acid phosphatase OS=Psilocybe cyanescens OX=93625 GN=CVT25_005169 PE=3 SV=1
8.518 1862 pos. 54 - 466 [ 101, -26] tr|A0A1F7ZQU0|A0A1F7ZQU0_9EURO Histidine acid phosphatase OS=Aspergillus bombycis OX=109264 GN=ABOM_009646 PE=3 SV=1
8.526 1864 pos. 1 - 117 [ 68, -388] tr|A0A1X0RJ34|A0A1X0RJ34_RHIZD Phosphoglycerate mutase-like protein OS=Rhizopus microsporus var. microsporus OX=86635 GN=BCV72DRAFT_1081 PE=4 SV=1
8.526 1864 pos. 55 - 482 [ 66, -13] tr|A0AAN5Z0I8|A0AAN5Z0I8_FUSAU Uncharacterized protein OS=Fusarium austroamericanum OX=282268 GN=FAUST_10604 PE=4 SV=1
8.533 1866 pos. 18 - 457 [ 67, -29] tr|A0AAD6GQJ6|A0AAD6GQJ6_9EURO Uncharacterized protein OS=Penicillium hetheringtonii OX=911720 GN=N7450_007410 PE=3 SV=1
8.541 1868 pos. 7 - 408 [ 66, -29] tr|A0A0C9YTZ8|A0A0C9YTZ8_9AGAM Acid phosphatase OS=Pisolithus microcarpus 441 OX=765257 GN=PISMIDRAFT_111286 PE=3 SV=1
8.541 1868 pos. 13 - 459 [ 107, -26] tr|A0A9P3LKM5|A0A9P3LKM5_9APHY Histidine phosphatase family protein OS=Phanerochaete sordida OX=48140 GN=PsYK624_149160 PE=3 SV=1
8.541 1868 pos. 61 - 464 [ 117, -29] tr|A0A0A2KG33|A0A0A2KG33_PENIT Histidine phosphatase superfamily, clade-2 OS=Penicillium italicum OX=40296 GN=PITC_056170 PE=3 SV=1
8.541 1868 pos. 63 - 462 [ 117, -29] tr|A0A9W9IT86|A0A9W9IT86_9EURO Histidine acid phosphatase OS=Penicillium capsulatum OX=69766 GN=N7492_001429 PE=3 SV=1
8.545 1869 pos. 106 - 514 [ 70, -1] tr|G4N6P3|G4N6P3_PYRO7 Histidine acid phosphatase OS=Pyricularia oryzae (strain 70-15 / ATCC MYA-4617 / FGSC 8958) OX=242507 GN=MGG_12813 PE=4 SV=1
8.549 1870 pos. 72 - 478 [ 117, -26] tr|A0A401KLB8|A0A401KLB8_ASPAW counting factor 60 OS=Aspergillus awamori OX=105351 GN=AAWM_02827 PE=3 SV=1
8.553 1871 pos. 55 - 506 [ 66, -1] tr|A0A2B7XZP1|A0A2B7XZP1_9EURO Acid phosphatase OS=Helicocarpus griseus UAMH5409 OX=1447875 GN=AJ79_03048 PE=4 SV=1
8.553 1871 pos. 66 - 467 [ 117, -27] tr|A0A507QU53|A0A507QU53_MONPU Acid phosphatase pho5 OS=Monascus purpureus OX=5098 GN=MPDQ_000347 PE=3 SV=1
8.556 1872 pos. 84 - 467 [ 70, -69] tr|A0AA40CDS5|A0AA40CDS5_9PEZI Histidine acid phosphatase OS=Bombardia bombarda OX=252184 GN=B0T17DRAFT_485688 PE=4 SV=1
8.572 1876 pos. 54 - 437 [ 70, -26] tr|A0A1B8C8W4|A0A1B8C8W4_9PEZI Acid phosphatase OS=Pseudogymnoascus sp. WSF 3629 OX=1622147 GN=VE00_06957 PE=3 SV=1
8.572 1876 pos. 71 - 467 [ 70, -69] tr|A0A1V1TMT8|A0A1V1TMT8_9PEZI 3-phytase OS=Xylariales sp. No.14919 OX=1813822 GN=ANO14919_117300 PE=4 SV=1
8.575 1877 pos. 30 - 443 [ 95, -29] tr|A0A9W9W6N8|A0A9W9W6N8_9EURO 3-phytase OS=Penicillium cosmopolitanum OX=1131564 GN=N7509_004257 PE=3 SV=1
8.575 1877 pos. 50 - 472 [ 98, -27] tr|A0A8K0UIL5|A0A8K0UIL5_9AGAR Phosphoglycerate mutase-like protein OS=Cristinia sonorae OX=1940300 GN=BXZ70DRAFT_951779 PE=3 SV=1
8.575 1877 pos. 71 - 473 [ 70, -20] tr|A0A0D0C866|A0A0D0C866_9AGAR Acid phosphatase OS=Collybiopsis luxurians FD-317 M1 OX=944289 GN=GYMLUDRAFT_177836 PE=3 SV=1
8.579 1878 pos. 45 - 456 [ 102, -26] tr|A0A5N6EYM3|A0A5N6EYM3_9EURO Histidine phosphatase superfamily OS=Aspergillus novoparasiticus OX=986946 GN=BDV33DRAFT_190370 PE=3 SV=1
8.583 1879 pos. 45 - 456 [ 102, -26] tr|A0A5N6W918|A0A5N6W918_9EURO Histidine phosphatase superfamily OS=Aspergillus transmontanensis OX=1034304 GN=BDV41DRAFT_561574 PE=3 SV=1
8.587 1880 pos. 1642 - 2062 [ 70, -19] tr|E9ERT7|E9ERT7_METRA AT hook domain-containing protein OS=Metarhizium robertsii (strain ARSEF 23 / ATCC MYA-3075) OX=655844 GN=MAA_02683 PE=4 SV=2
8.598 1883 pos. 4 - 467 [ 64, -29] tr|A0A0F8UMB3|A0A0F8UMB3_9EURO Putative histidine acid phosphatase OS=Aspergillus ochraceoroseus OX=138278 GN=AOCH_005465 PE=3 SV=1
8.598 1883 pos. 4 - 467 [ 64, -29] tr|A0A2T5MAX1|A0A2T5MAX1_9EURO Histidine acid phosphatase OS=Aspergillus ochraceoroseus IBT 24754 OX=1392256 GN=P175DRAFT_0521418 PE=3 SV=1
8.602 1884 pos. 65 - 464 [ 66, -11] tr|A0A6A6GZY3|A0A6A6GZY3_9PEZI Histidine acid phosphatase-like protein OS=Viridothelium virens OX=1048519 GN=EV356DRAFT_452347 PE=4 SV=1
8.606 1885 pos. 68 - 474 [ 117, -21] tr|A0A319CD82|A0A319CD82_9EURO Histidine acid phosphatase OS=Aspergillus uvarum CBS 121591 OX=1448315 GN=BO82DRAFT_354761 PE=3 SV=1
8.614 1887 pos. 63 - 432 [ 70, -36] tr|A0AAD7NR55|A0AAD7NR55_9AGAR Phosphoglycerate mutase-like protein OS=Mycena metata OX=1033252 GN=B0H16DRAFT_191002 PE=3 SV=1
8.617 1888 pos. 86 - 469 [ 70, -26] tr|A0A1B8DNI4|A0A1B8DNI4_9PEZI Acid phosphatase OS=Pseudogymnoascus sp. 23342-1-I1 OX=1524831 GN=VE03_09843 PE=4 SV=1
8.621 1889 pos. 1 - 470 [ 65, -27] tr|A0A9P5V3P7|A0A9P5V3P7_9FUNG Acid phosphatase OS=Mortierella sp. 14UC OX=1896178 GN=BGW39_010307 PE=3 SV=1
8.621 1889 pos. 42 - 238 [ 68, -311] tr|A0A137P7W5|A0A137P7W5_CONC2 Phosphoglycerate mutase-like protein (Fragment) OS=Conidiobolus coronatus (strain ATCC 28846 / CBS 209.66 / NRRL 28638) OX=796925 GN=CONCODRAFT_6245 PE=3 SV=1
8.621 1889 pos. 62 - 464 [ 70, -1] tr|A0A9P6CWJ1|A0A9P6CWJ1_9AGAR Phosphoglycerate mutase-like protein OS=Pholiota conissans OX=109636 GN=BDN70DRAFT_915246 PE=3 SV=1
8.621 1889 pos. 78 - 449 [ 70, -35] tr|A0A9P4IMH5|A0A9P4IMH5_9PEZI Histidine acid phosphatase-like protein OS=Rhizodiscina lignyota OX=1504668 GN=NA57DRAFT_30961 PE=3 SV=1
8.625 1890 pos. 11 - 468 [ 60, -26] tr|A0A0C3GM31|A0A0C3GM31_OIDMZ Histidine acid phosphatase OS=Oidiodendron maius (strain Zn) OX=913774 GN=OIDMADRAFT_203884 PE=3 SV=1
8.625 1890 pos. 104 - 526 [ 70, -1] tr|A0A8H4KYR4|A0A8H4KYR4_9HYPO counting factor 60 OS=Fusarium albosuccineum OX=1237068 GN=FALBO_14062 PE=4 SV=1
8.629 1891 pos. 62 - 460 [ 117, -26] tr|G9NIK6|G9NIK6_HYPAI Histidine acid phosphatase OS=Hypocrea atroviridis (strain ATCC 20476 / IMI 206040) OX=452589 GN=TRIATDRAFT_144250 PE=3 SV=1
8.633 1892 pos. 72 - 438 [ 70, -69] tr|A0A395S247|A0A395S247_FUSSP counting factor 60 OS=Fusarium sporotrichioides OX=5514 GN=FSPOR_6693 PE=3 SV=1
8.633 1892 pos. 72 - 457 [ 70, -27] tr|A0A8H6ZPU8|A0A8H6ZPU8_PLEOS Phosphoglycerate mutase-like protein OS=Pleurotus ostreatus OX=5322 GN=PC9H_009686 PE=3 SV=1
8.633 1892 pos. 74 - 480 [ 70, -37] tr|A0A9P4JJ41|A0A9P4JJ41_9PLEO Histidine acid phosphatase-like protein OS=Delitschia confertaspora ATCC 74209 OX=1513339 GN=GQ43DRAFT_377236 PE=4 SV=1
8.640 1894 pos. 432 - 825 [ 66, -40] tr|A0A232LXP7|A0A232LXP7_9EURO AAA+ ATPase domain-containing protein OS=Elaphomyces granulatus OX=519963 GN=Egran_03361 PE=3 SV=1
8.644 1895 pos. 57 - 460 [ 117, -29] tr|A0A0G4P9P4|A0A0G4P9P4_PENC3 Histidine phosphatase superfamily, clade-2 OS=Penicillium camemberti (strain FM 013) OX=1429867 GN=PCAMFM013_S008g000461 PE=3 SV=1
8.644 1895 pos. 104 - 470 [ 70, -69] tr|A0A0N0DB74|A0A0N0DB74_FUSLA counting factor 60 OS=Fusarium langsethiae OX=179993 GN=FLAG1_10871 PE=3 SV=1
8.648 1896 pos. 18 - 465 [ 67, -29] tr|A0A9W9EG92|A0A9W9EG92_9EURO Histidine phosphatase superfamily, clade-2 OS=Penicillium angulare OX=116970 GN=N7456_013469 PE=3 SV=1
8.648 1896 pos. 72 - 445 [ 70, -69] tr|A0A9W8VFI2|A0A9W8VFI2_9HYPO counting factor 60 OS=Fusarium torreyae OX=1237075 GN=NW762_006375 PE=3 SV=1
8.652 1897 pos. 68 - 474 [ 117, -21] tr|A0A2V5J0G6|A0A2V5J0G6_9EURO Histidine acid phosphatase OS=Aspergillus indologenus CBS 114.80 OX=1450541 GN=BP00DRAFT_9619 PE=3 SV=1
8.656 1898 pos. 118 - 537 [ 70, -1] tr|A0A9P9FTI7|A0A9P9FTI7_9HYPO Histidine phosphatase superfamily OS=Dactylonectria macrodidyma OX=307937 GN=EDB81DRAFT_707537 PE=3 SV=1
8.659 1899 pos. 68 - 474 [ 117, -21] tr|A0A8T8WRF6|A0A8T8WRF6_ASPJA Histidine acid phosphatase OS=Aspergillus japonicus CBS 114.51 OX=1448312 GN=BO86DRAFT_392284 PE=3 SV=1
8.659 1899 pos. 72 - 456 [ 70, -11] tr|A0A0G2I6D8|A0A0G2I6D8_9EURO Acid phosphatase OS=Emmonsia crescens UAMH 3008 OX=1247875 GN=EMCG_08204 PE=3 SV=1
8.659 1899 pos. 91 - 492 [ 67, -11] tr|A0A3M0W7B9|A0A3M0W7B9_9EURO Acid phosphatase (Fragment) OS=Chaetothyriales sp. CBS 134920 OX=2249417 GN=DV735_g1820 PE=4 SV=1
8.663 1900 pos. 17 - 486 [ 64, -27] tr|A0A9P7ZYP8|A0A9P7ZYP8_MORAP Acid phosphatase OS=Mortierella alpina OX=64518 GN=KVV02_006989 PE=3 SV=1
8.663 1900 pos. 94 - 500 [ 119, -26] tr|A0A2S7PV14|A0A2S7PV14_9HELO Histidine acid phosphatase protein OS=Rutstroemia sp. NJR-2017a BBW OX=2070414 GN=CJF30_00009304 PE=3 SV=1
8.667 1901 pos. 35 - 494 [ 66, -11] tr|A0AA38RPZ6|A0AA38RPZ6_9PEZI Histidine acid phosphatase OS=Coniochaeta hoffmannii OX=91930 GN=NKR19_g4545 PE=4 SV=1
8.675 1903 pos. 60 - 531 [ 66, -29] tr|W6Q858|W6Q858_PENRF Histidine phosphatase superfamily, clade-2 OS=Penicillium roqueforti (strain FM164) OX=1365484 GN=PROQFM164_S02g000573 PE=3 SV=1
8.675 1903 pos. 71 - 477 [ 117, -26] tr|A0A1M3T8T7|A0A1M3T8T7_ASPLC Histidine acid phosphatase OS=Aspergillus luchuensis (strain CBS 106.47) OX=1137211 GN=ASPFODRAFT_49807 PE=3 SV=1
8.675 1903 pos. 90 - 485 [ 65, -11] tr|A0A166VHW2|A0A166VHW2_9HYPO Histidine acid phosphatase family protein OS=Moelleriella libera RCEF 2490 OX=1081109 GN=AAL_01145 PE=4 SV=1
8.678 1904 pos. 803 - 1221 [ 66, -37] tr|A0A6V8HFT7|A0A6V8HFT7_TALPI Transcription factor domain-containing protein OS=Talaromyces pinophilus OX=128442 GN=TCE0_041r13428 PE=3 SV=1
8.686 1906 pos. 80 - 482 [ 117, -26] tr|A0A2I1BTL8|A0A2I1BTL8_ASPN1 Putative histidine acid phosphatase OS=Aspergillus novofumigatus (strain IBT 16806) OX=1392255 GN=P174DRAFT_414936 PE=3 SV=1
8.690 1907 pos. 105 - 475 [ 70, -69] tr|A0A6P8BKQ7|A0A6P8BKQ7_PYRGI Uncharacterized protein OS=Pyricularia grisea OX=148305 GN=PgNI_00948 PE=4 SV=1
8.698 1909 pos. 4 - 362 [ 85, -36] tr|A0A8H7XU81|A0A8H7XU81_PSICU Acid phosphatase OS=Psilocybe cubensis OX=181762 GN=JR316_007445 PE=3 SV=1
8.698 1909 pos. 19 - 466 [ 67, -29] tr|A0AAD6HQX8|A0AAD6HQX8_9EURO Histidine acid phosphatase OS=Penicillium malachiteum OX=1324776 GN=N7493_003762 PE=3 SV=1
8.698 1909 pos. 83 - 457 [ 70, -11] tr|W2S5M3|W2S5M3_CYPE1 Histidine acid phosphatase OS=Cyphellophora europaea (strain CBS 101466) OX=1220924 GN=HMPREF1541_10847 PE=4 SV=1
8.713 1913 pos. 62 - 441 [ 70, -69] tr|A0A4Q4UHM8|A0A4Q4UHM8_9PEZI Histidine acid phosphatase OS=Monosporascus sp. MG133 OX=2211645 GN=DL767_009606 PE=4 SV=1
8.713 1913 pos. 69 - 452 [ 70, -9] tr|A0A138ZYT3|A0A138ZYT3_GONPJ Phosphoglycerate mutase-like protein OS=Gonapodya prolifera (strain JEL478) OX=1344416 GN=M427DRAFT_105053 PE=3 SV=1
8.713 1913 pos. 71 - 481 [ 70, -1] tr|A0A0L6WKI7|A0A0L6WKI7_9AGAR counting factor 60 OS=Termitomyces sp. J132 OX=1306850 GN=J132_00861 PE=3 SV=1
8.717 1914 pos. 75 - 446 [ 88, -24] tr|M2R9A0|M2R9A0_CERS8 Phosphoglycerate mutase-like protein OS=Ceriporiopsis subvermispora (strain B) OX=914234 GN=CERSUDRAFT_157771 PE=3 SV=1
8.720 1915 pos. 75 - 465 [ 70, -25] tr|A0A0B4HT14|A0A0B4HT14_METMF Histidine acid phosphatase family protein (Fragment) OS=Metarhizium majus (strain ARSEF 297) OX=1276143 GN=MAJ_01550 PE=4 SV=1
8.720 1915 pos. 111 - 493 [ 65, -24] tr|A0A9P4QA07|A0A9P4QA07_9PEZI Phosphoglycerate mutase-like protein OS=Polychaeton citri CBS 116435 OX=1314669 GN=K431DRAFT_283971 PE=3 SV=1
8.724 1916 pos. 73 - 483 [ 70, -53] tr|A0A1J9P5Y6|A0A1J9P5Y6_9EURO Acid phosphatase OS=Emergomyces pasteurianus Ep9510 OX=1447872 GN=AJ78_07904 PE=3 SV=1
8.728 1917 pos. 3 - 271 [ 326, -22] tr|A0A1R1PTL8|A0A1R1PTL8_ZANCU Acid phosphatase OS=Zancudomyces culisetae OX=1213189 GN=AX774_g2214 PE=3 SV=1
8.728 1917 pos. 39 - 446 [ 63, -9] tr|A0A0N1HQS0|A0A0N1HQS0_9EURO counting factor 60 OS=Phialophora attinorum OX=1664694 GN=AB675_3082 PE=3 SV=1
8.732 1918 pos. 10 - 159 [ 70, -391] tr|A0A9W8LZQ4|A0A9W8LZQ4_9FUNG Acid phosphatase (Fragment) OS=Coemansia brasiliensis OX=2650707 GN=IWW36_003761 PE=4 SV=1
8.740 1920 pos. 781 - 1170 [ 70, -68] tr|A0AAD9W389|A0AAD9W389_PHOAM tRNA(Ile)-lysidine synthetase OS=Phomopsis amygdali OX=1214568 GN=N8I77_005723 PE=3 SV=1
8.743 1921 pos. 5 - 467 [ 91, -27] tr|A0A319EFM1|A0A319EFM1_ASPSB Histidine acid phosphatase OS=Aspergillus sclerotiicarbonarius (strain CBS 121057 / IBT 28362) OX=1448318 GN=BO78DRAFT_363211 PE=3 SV=1
8.743 1921 pos. 12 - 459 [ 58, -27] tr|A0A0M8MSE9|A0A0M8MSE9_9BASI Histidine acid OS=Malassezia pachydermatis OX=77020 GN=Malapachy_0028 PE=3 SV=1
8.743 1921 pos. 50 - 442 [ 58, -24] tr|A0AAD4LXJ5|A0AAD4LXJ5_9AGAM Phosphoglycerate mutase-like protein OS=Multifurca ochricompacta OX=376703 GN=B0F90DRAFT_1897224 PE=3 SV=1
8.743 1921 pos. 1332 - 1926 [ 70, -12] tr|A0A0D9P7I4|A0A0D9P7I4_METAN chitinase OS=Metarhizium anisopliae BRIP 53293 OX=1291518 GN=H634G_02301 PE=3 SV=1
8.747 1922 pos. 18 - 455 [ 67, -29] tr|A0A1V6TJS2|A0A1V6TJS2_9EURO 3-phytase OS=Penicillium steckii OX=303698 GN=PENSTE_c005G03615 PE=3 SV=1
8.747 1922 pos. 62 - 454 [ 66, -11] tr|H6BK28|H6BK28_EXODN Acid phosphatase OS=Exophiala dermatitidis (strain ATCC 34100 / CBS 525.76 / NIH/UT8656) OX=858893 GN=HMPREF1120_00694 PE=3 SV=1
8.751 1923 pos. 8 - 428 [ 64, -20] tr|A0AA38HE03|A0AA38HE03_9TREE Phosphoglycerate mutase-like protein OS=Dioszegia hungarica OX=4972 GN=MKK02DRAFT_22457 PE=3 SV=1
8.751 1923 pos. 61 - 464 [ 117, -29] tr|A0A8H4SEP9|A0A8H4SEP9_9EURO Histidine acid phosphatase OS=Penicillium sp. str. #12 OX=2720512 GN=HAV15_009492 PE=3 SV=1
8.751 1923 pos. 87 - 781 [ 66, -1] tr|K3VFY8|K3VFY8_FUSPC C2H2-type domain-containing protein OS=Fusarium pseudograminearum (strain CS3096) OX=1028729 GN=FPSE_06990 PE=4 SV=1
8.755 1924 pos. 74 - 488 [ 70, -29] tr|A0A0F8UHP4|A0A0F8UHP4_9EURO Histidine acid phosphatase OS=Aspergillus rambellii OX=308745 GN=ARAM_006085 PE=3 SV=1
8.759 1925 pos. 66 - 471 [ 70, -1] tr|A0A4S8M9X5|A0A4S8M9X5_DENBC Phosphoglycerate mutase-like protein OS=Dendrothele bispora (strain CBS 962.96) OX=1314807 GN=K435DRAFT_777161 PE=3 SV=1
8.759 1925 pos. 100 - 522 [ 70, -1] tr|A0AAE8N4T4|A0AAE8N4T4_9PEZI counting factor 60 OS=Cephalotrichum gorgonifer OX=2041049 GN=DNG_08786 PE=4 SV=1
8.762 1926 pos. 85 - 433 [ 70, -141] tr|A0A0F4YPC4|A0A0F4YPC4_TALEM Histidine acid phosphatase family protein OS=Rasamsonia emersonii CBS 393.64 OX=1408163 GN=T310_6064 PE=3 SV=1
8.770 1928 pos. 76 - 485 [ 70, -37] tr|A0A3M7N0I3|A0A3M7N0I3_9EURO Acid phosphatase (Fragment) OS=Chaetothyriales sp. CBS 135597 OX=2249420 GN=DV738_g3141 PE=3 SV=1
8.774 1929 pos. 2 - 423 [ 70, -48] tr|A0A447BVV2|A0A447BVV2_PODCO Acid phosphatase OS=Podospora comata OX=48703 GN=PODCO_115074 PE=3 SV=1
8.782 1931 pos. 6 - 474 [ 74, -21] tr|A0A2V5H610|A0A2V5H610_ASPV1 Histidine acid phosphatase OS=Aspergillus violaceofuscus (strain CBS 115571) OX=1450538 GN=BO99DRAFT_150720 PE=3 SV=1
8.782 1931 pos. 46 - 433 [ 66, -36] tr|A0AAD7BVZ6|A0AAD7BVZ6_9AGAR Phosphoglycerate mutase-like protein OS=Roridomyces roridus OX=1738132 GN=FB45DRAFT_494411 PE=3 SV=1
8.785 1932 pos. 5 - 468 [ 64, -21] tr|A0A2J6PMR7|A0A2J6PMR7_9HELO Putative histidine acid phosphatase OS=Hyaloscypha hepaticicola OX=2082293 GN=NA56DRAFT_673833 PE=3 SV=1
8.824 1942 pos. 60 - 481 [ 66, -11] tr|A0A2K1QGT5|A0A2K1QGT5_9PEZI Uncharacterized protein OS=Sphaceloma murrayae OX=2082308 GN=CAC42_6615 PE=4 SV=1
8.827 1943 pos. 58 - 492 [ 70, -69] tr|A0A2T3AGK7|A0A2T3AGK7_9PEZI Histidine acid phosphatase OS=Coniella lustricola OX=2025994 GN=BD289DRAFT_459033 PE=4 SV=1
8.827 1943 pos. 111 - 488 [ 65, -12] tr|A0AAQ3M5W6|A0AAQ3M5W6_9PEZI Uncharacterized protein OS=Acrodontium crateriforme OX=150365 GN=R9X50_00475400 PE=4 SV=1
8.831 1944 pos. 74 - 468 [ 66, -12] tr|A0A6H0XQA0|A0A6H0XQA0_9PEZI Histidine acid phosphatase OS=Peltaster fructicola OX=286661 GN=AMS68_002383 PE=4 SV=1
8.839 1946 pos. 2 - 444 [ 70, -11] tr|A0A179G6D4|A0A179G6D4_METCM Histidine acid phosphatase family protein OS=Pochonia chlamydosporia 170 OX=1380566 GN=VFPPC_01097 PE=4 SV=1
8.843 1947 pos. 381 - 804 [ 66, -37] tr|B8MSQ4|B8MSQ4_TALSN DNA replication factor C subunit Rfc4, putative OS=Talaromyces stipitatus (strain ATCC 10500 / CBS 375.48 / QM 6759 / NRRL 1006) OX=441959 GN=TSTA_005490 PE=3 SV=1
8.850 1949 pos. 32 - 208 [ 70, -336] tr|A0A4P9XQ20|A0A4P9XQ20_9FUNG Histidine phosphatase superfamily (Fragment) OS=Thamnocephalis sphaerospora OX=78915 GN=THASP1DRAFT_30078 PE=3 SV=1
8.850 1949 pos. 71 - 474 [ 70, -25] tr|A0AAJ8MVK8|A0AAJ8MVK8_9TREE Acid phosphatase OS=Kwoniella shandongensis OX=1734106 GN=CI109_102106 PE=3 SV=1
8.862 1952 pos. 21 - 478 [ 65, -26] tr|A0A370PHF5|A0A370PHF5_ASPPH Histidine acid phosphatase OS=Aspergillus phoenicis ATCC 13157 OX=1353007 GN=M752DRAFT_235828 PE=3 SV=1
8.862 1952 pos. 74 - 439 [ 70, -69] tr|V5G4E1|V5G4E1_BYSSN Histidine acid phosphatase family protein OS=Byssochlamys spectabilis (strain No. 5 / NBRC 109023) OX=1356009 GN=PVAR5_8015 PE=3 SV=1
8.866 1953 pos. 1 - 113 [ 65, -429] tr|A0A9W9CFD8|A0A9W9CFD8_9PLEO Uncharacterized protein OS=Didymosphaeria variabile OX=1932322 GN=N0V89_000910 PE=4 SV=1
8.866 1953 pos. 89 - 485 [ 70, -21] tr|A0AAD3YB46|A0AAD3YB46_9TREE Phosphoglycerate mutase-like protein OS=Cutaneotrichosporon spelunceum OX=1672016 GN=CspeluHIS016_0207740 PE=3 SV=1
8.877 1956 pos. 42 - 462 [ 66, -36] tr|A0A4Y7STB5|A0A4Y7STB5_COPMI Phosphoglycerate mutase-like protein OS=Coprinellus micaceus OX=71717 GN=FA13DRAFT_1738739 PE=3 SV=1
8.877 1956 pos. 84 - 473 [ 70, -9] tr|A0AAN8I300|A0AAN8I300_9EURO Uncharacterized protein OS=Knufia fluminis OX=191047 GN=OHC33_009251 PE=4 SV=1
8.877 1956 pos. 741 - 1136 [ 70, -47] tr|A0A0G2HXA7|A0A0G2HXA7_9PEZI tRNA(Ile)-lysidine synthetase OS=Diaporthe ampelina OX=1214573 GN=UCDDA912_g07413 PE=3 SV=1
8.881 1957 pos. 48 - 444 [ 70, -28] tr|A0A067P752|A0A067P752_9AGAM Acid phosphatase OS=Jaapia argillacea MUCL 33604 OX=933084 GN=JAAARDRAFT_41911 PE=3 SV=1
8.881 1957 pos. 75 - 465 [ 70, -25] tr|A0A0B4HFW2|A0A0B4HFW2_METGA Histidine acid phosphatase family protein OS=Metarhizium guizhouense (strain ARSEF 977) OX=1276136 GN=MGU_04114 PE=4 SV=1
8.885 1958 pos. 43 - 457 [ 100, -24] tr|A0A8J5CNU4|A0A8J5CNU4_9ASCO counting factor 60 OS=Yarrowia sp. E02 OX=2768841 GN=CKK34_0830 PE=3 SV=1
8.885 1958 pos. 87 - 585 [ 66, -13] tr|A0A9N8WTN7|A0A9N8WTN7_GIBZA C2H2-type domain-containing protein OS=Gibberella zeae OX=5518 GN=MDCFG202_LOCUS278148 PE=3 SV=1
8.888 1959 pos. 20 - 479 [ 108, -29] tr|A0A1L9T671|A0A1L9T671_9EURO Histidine acid phosphatase OS=Aspergillus sydowii CBS 593.65 OX=1036612 GN=ASPSYDRAFT_93683 PE=3 SV=1
8.888 1959 pos. 72 - 446 [ 70, -69] tr|A0AAE8LY36|A0AAE8LY36_9HYPO counting factor 60 OS=Fusarium torulosum OX=33205 GN=FTOL_00385 PE=3 SV=1
8.907 1964 pos. 68 - 474 [ 117, -20] tr|A0A8G1RYN4|A0A8G1RYN4_9EURO Histidine acid phosphatase OS=Aspergillus fijiensis CBS 313.89 OX=1448319 GN=BO72DRAFT_13730 PE=3 SV=1
8.911 1965 pos. 68 - 439 [ 70, -69] tr|A0A8H4KAZ3|A0A8H4KAZ3_9HYPO Histidine acid phosphatase OS=Fusarium austroafricanum OX=2364996 GN=F53441_8642 PE=3 SV=1
8.915 1966 pos. 43 - 460 [ 96, -21] tr|M5E891|M5E891_MALS4 Uncharacterized protein OS=Malassezia sympodialis (strain ATCC 42132) OX=1230383 GN=MSYG_3901 PE=3 SV=1
8.915 1966 pos. 109 - 494 [ 70, -11] tr|A0A8K0PMC7|A0A8K0PMC7_9PEZI Uncharacterized protein OS=Elsinoe batatas OX=2601811 GN=KVT40_000039 PE=4 SV=1
8.923 1968 pos. 79 - 509 [ 70, -12] tr|A0A166YQG4|A0A166YQG4_9HYPO Histidine acid phosphatase family protein OS=Beauveria brongniartii RCEF 3172 OX=1081107 GN=BBO_07859 PE=4 SV=1
8.927 1969 pos. 125 - 514 [ 70, -69] tr|A0A0C2IH31|A0A0C2IH31_9PEZI Acid phosphatase OS=Sporothrix brasiliensis 5110 OX=1398154 GN=SPBR_08360 PE=3 SV=1
8.930 1970 pos. 84 - 477 [ 66, -26] tr|A0AAN6YG91|A0AAN6YG91_9PEZI Histidine phosphatase superfamily OS=Rhypophila decipiens OX=261697 GN=QBC37DRAFT_411479 PE=4 SV=1
8.946 1974 pos. 125 - 550 [ 70, -17] tr|A0A0F2M7G4|A0A0F2M7G4_SPOSC Acid phosphatase OS=Sporothrix schenckii 1099-18 OX=1397361 GN=SPSK_09022 PE=3 SV=1
8.946 1974 pos. 125 - 550 [ 70, -17] tr|U7Q6F0|U7Q6F0_SPOS1 Acid phosphatase OS=Sporothrix schenckii (strain ATCC 58251 / de Perez 2211183) OX=1391915 GN=HMPREF1624_01749 PE=3 SV=1
8.946 1974 pos. 383 - 779 [ 70, -38] tr|A0A9P7H2S4|A0A9P7H2S4_9HYPO counting factor 60 OS=Fusarium avenaceum OX=40199 GN=KAF25_006021 PE=3 SV=1
8.953 1976 pos. 20 - 476 [ 108, -29] tr|A0A7R8ARC8|A0A7R8ARC8_9EURO Histidine phosphatase superfamily OS=Aspergillus puulaauensis OX=1220207 GN=APUU_61379S PE=3 SV=1
8.953 1976 pos. 87 - 778 [ 66, -1] tr|A0A4E9EF23|A0A4E9EF23_GIBZA C2H2-type domain-containing protein OS=Gibberella zeae OX=5518 GN=FUG_LOCUS431592 PE=3 SV=1
8.961 1978 pos. 68 - 473 [ 117, -21] tr|A0A319ASY2|A0A319ASY2_9EURO Histidine acid phosphatase OS=Aspergillus saccharolyticus JOP 1030-1 OX=1450539 GN=BP01DRAFT_378920 PE=3 SV=1
8.965 1979 pos. 73 - 454 [ 70, -11] tr|A0A0S6XGX7|A0A0S6XGX7_BLOB1 Uncharacterized protein OS=Fungal sp. (strain No.11243) OX=1603295 GN=ANO11243_029100 PE=3 SV=1
8.972 1981 pos. 27 - 183 [ 285, -53] tr|A0A9P7GXC5|A0A9P7GXC5_9AGAR Uncharacterized protein OS=Sphagnurus paluster OX=117069 GN=H0H81_000107 PE=4 SV=1
8.984 1984 pos. 19 - 466 [ 68, -26] tr|A0A0D6ZZC8|A0A0D6ZZC8_9AGAR Histidine acid phosphatase OS=Fistulina hepatica ATCC 64428 OX=1128425 GN=FISHEDRAFT_54497 PE=3 SV=1
8.988 1985 pos. 68 - 469 [ 70, -1] tr|A0A8H6Y859|A0A8H6Y859_9AGAR Histidine phosphatase OS=Mycena venus OX=2733690 GN=MVEN_01049300 PE=3 SV=1
8.988 1985 pos. 68 - 469 [ 70, -1] tr|A0AAD7A454|A0AAD7A454_9AGAR Phosphoglycerate mutase-like protein OS=Mycena albidolilacea OX=1033008 GN=DFH08DRAFT_136689 PE=4 SV=1
8.999 1988 pos. 47 - 441 [ 70, -8] tr|N1R7U9|N1R7U9_FUSC4 counting factor 60 OS=Fusarium oxysporum f. sp. cubense (strain race 4) OX=2502994 GN=FOC4_g10014190 PE=3 SV=1
8.999 1988 pos. 103 - 497 [ 70, -8] tr|A0A5C6SZ77|A0A5C6SZ77_FUSOX counting factor 60 OS=Fusarium oxysporum f. sp. cubense OX=61366 GN=FocTR4_00000349 PE=3 SV=1
8.999 1988 pos. 103 - 497 [ 70, -8] tr|X0KI65|X0KI65_FUSC4 counting factor 60 OS=Fusarium odoratissimum NRRL 54006 OX=1089451 GN=FOIG_10970 PE=3 SV=1
9.003 1989 pos. 2 - 408 [ 70, -28] tr|A0A225XGB3|A0A225XGB3_CRYNV Acid phosphatase OS=Cryptococcus neoformans var. grubii c45 OX=1230068 GN=C356_06297 PE=3 SV=1
9.011 1991 pos. 15 - 466 [ 64, -26] tr|A0A9P6VP49|A0A9P6VP49_9HELO Histidine acid phosphatase OS=Hyphodiscus hymeniophilus OX=353542 GN=D0Z07_0791 PE=4 SV=1
9.011 1991 pos. 66 - 468 [ 70, -1] tr|A0A0C2Y1K6|A0A0C2Y1K6_HEBCY Acid phosphatase OS=Hebeloma cylindrosporum h7 OX=686832 GN=M413DRAFT_387519 PE=3 SV=1
9.018 1993 pos. 85 - 452 [ 70, -43] tr|A0AAE1C9N1|A0AAE1C9N1_9PEZI Histidine acid phosphatase OS=Podospora appendiculata OX=314037 GN=B0T22DRAFT_385070 PE=4 SV=1
9.022 1994 pos. 66 - 467 [ 70, -1] tr|A0A8H5CW36|A0A8H5CW36_9AGAR Acid phosphatase OS=Tetrapyrgos nigripes OX=182062 GN=D9758_012690 PE=3 SV=1
9.022 1994 pos. 114 - 567 [ 70, -11] tr|A0A9P9ABR8|A0A9P9ABR8_9PEZI Histidine phosphatase superfamily OS=Plectosphaerella plurivora OX=936078 GN=F5X68DRAFT_79723 PE=4 SV=1
9.045 2000 pos. 94 - 483 [ 66, -26] tr|A0AAN7T562|A0AAN7T562_9EURO Uncharacterized protein OS=Lithohypha guttulata OX=1690604 GN=LTR05_002587 PE=4 SV=1
9.049 2001 pos. 83 - 542 [ 70, -11] tr|A0A2K3QBY0|A0A2K3QBY0_9HYPO counting factor 60 OS=Tolypocladium capitatum OX=45235 GN=TCAP_05029 PE=4 SV=1
9.060 2004 pos. 68 - 471 [ 117, -29] tr|A0A1L9WS01|A0A1L9WS01_ASPA1 Histidine acid phosphatase OS=Aspergillus aculeatus (strain ATCC 16872 / CBS 172.66 / WB 5094) OX=690307 GN=ASPACDRAFT_1871515 PE=3 SV=1
9.064 2005 pos. 66 - 439 [ 70, -36] tr|A0A0W0EXY4|A0A0W0EXY4_MONRR Putative phosphoglycerate mutase-like protein OS=Moniliophthora roreri OX=221103 GN=WG66_18386 PE=3 SV=1
9.064 2005 pos. 70 - 457 [ 70, -36] tr|A0A9P7KE92|A0A9P7KE92_9AGAR Histidine acid phosphatase OS=Asterophora parasitica OX=117018 GN=DXG03_005497 PE=4 SV=1
9.068 2006 pos. 2 - 408 [ 70, -28] tr|A0A854Q2F5|A0A854Q2F5_CRYNV Acid phosphatase OS=Cryptococcus neoformans var. grubii Tu259-1 OX=1230072 GN=C361_06516 PE=3 SV=1
9.075 2008 pos. 2 - 408 [ 70, -28] tr|J9W053|J9W053_CRYNH Acid phosphatase OS=Cryptococcus neoformans var. grubii serotype A (strain H99 / ATCC 208821 / CBS 10515 / FGSC 9487) OX=235443 GN=CNAG_06115 PE=3 SV=2
9.095 2013 pos. 75 - 460 [ 70, -36] tr|A0A2A9NH52|A0A2A9NH52_9AGAR Acid phosphatase OS=Amanita thiersii Skay4041 OX=703135 GN=AMATHDRAFT_87663 PE=3 SV=1
9.098 2014 pos. 69 - 472 [ 117, -26] tr|A0A2I2GKY0|A0A2I2GKY0_9EURO Histidine acid phosphatase OS=Aspergillus steynii IBT 23096 OX=1392250 GN=P170DRAFT_131411 PE=3 SV=1
9.102 2015 pos. 30 - 418 [ 66, -68] tr|M2LRJ1|M2LRJ1_BAUPA Histidine acid phosphatase OS=Baudoinia panamericana (strain UAMH 10762) OX=717646 GN=BAUCODRAFT_69223 PE=4 SV=1
9.114 2018 pos. 68 - 474 [ 117, -26] tr|A0A395HPW4|A0A395HPW4_ASPHC Histidine acid phosphatase OS=Aspergillus homomorphus (strain CBS 101889) OX=1450537 GN=BO97DRAFT_472818 PE=3 SV=1
9.129 2022 pos. 73 - 440 [ 70, -68] tr|A0A1B7NMZ7|A0A1B7NMZ7_9EURO Acid phosphatase OS=Emergomyces africanus OX=1955775 GN=ACJ72_07725 PE=3 SV=1
9.137 2024 pos. 26 - 459 [ 88, -27] tr|A0AAJ5Z481|A0AAJ5Z481_9BASI counting factor 60 OS=Malassezia arunalokei OX=1514897 GN=MARU1_003544 PE=3 SV=1
9.137 2024 pos. 36 - 394 [ 66, -19] tr|A0A0L0HJ08|A0A0L0HJ08_SPIPD Histidine acid phosphatase OS=Spizellomyces punctatus (strain DAOM BR117) OX=645134 GN=SPPG_04158 PE=3 SV=1
9.140 2025 pos. 1 - 139 [ 346, -38] tr|A0AAD9HA76|A0AAD9HA76_9PEZI Uncharacterized protein OS=Colletotrichum zoysiae OX=1216348 GN=LX32DRAFT_656364 PE=4 SV=1
9.144 2026 pos. 18 - 465 [ 67, -29] tr|A0A9W9EP18|A0A9W9EP18_9EURO Histidine phosphatase superfamily clade-2 OS=Penicillium argentinense OX=1131581 GN=N7532_009982 PE=3 SV=1
9.144 2026 pos. 75 - 480 [ 70, -1] tr|E9EFV7|E9EFV7_METAQ Histidine acid phosphatase family protein OS=Metarhizium acridum (strain CQMa 102) OX=655827 GN=MAC_08755 PE=4 SV=1
9.156 2029 pos. 66 - 470 [ 70, -26] tr|V2XLW9|V2XLW9_MONRO Histidine acid phosphatase family protein OS=Moniliophthora roreri (strain MCA 2997) OX=1381753 GN=Moror_14227 PE=3 SV=1
9.159 2030 pos. 104 - 500 [ 70, -38] tr|A0A8K0S7D5|A0A8K0S7D5_9HYPO Histidine phosphatase superfamily OS=Fusarium tricinctum OX=61284 GN=BKA59DRAFT_431848 PE=3 SV=1
9.163 2031 pos. 54 - 434 [ 70, -74] tr|A0A2P5HNK4|A0A2P5HNK4_9PEZI Histidine acid phosphatase OS=Diaporthe helianthi OX=158607 GN=DHEL01_v209797 PE=4 SV=1
9.171 2033 pos. 78 - 449 [ 70, -43] tr|A0AAE0IAT0|A0AAE0IAT0_9PEZI Histidine acid phosphatase OS=Cercophora scortea OX=314031 GN=B0T19DRAFT_451146 PE=4 SV=1
9.178 2035 pos. 17 - 473 [ 99, -29] tr|A0A1L9Q0U9|A0A1L9Q0U9_ASPVE Histidine acid phosphatase OS=Aspergillus versicolor CBS 583.65 OX=1036611 GN=ASPVEDRAFT_142763 PE=3 SV=1
9.182 2036 pos. 79 - 516 [ 70, -11] tr|A0A179I569|A0A179I569_CORDF 3-phytase OS=Cordyceps confragosa OX=2714763 GN=LLEC1_00008 PE=4 SV=1
9.186 2037 pos. 388 - 808 [ 66, -1] tr|A0A443HM03|A0A443HM03_BYSSP Putative DNA replication factor C subunit Rfc4 OS=Byssochlamys spectabilis OX=264951 GN=C8Q69DRAFT_488040 PE=3 SV=1
9.209 2043 pos. 1 - 151 [ 257, -80] tr|I1C4P4|I1C4P4_RHIO9 Acid phosphatase OS=Rhizopus delemar (strain RA 99-880 / ATCC MYA-4621 / FGSC 9543 / NRRL 43880) OX=246409 GN=RO3G_08129 PE=3 SV=1
9.213 2044 pos. 56 - 438 [ 66, -36] tr|A0A1E3QDP7|A0A1E3QDP7_LIPST Acid phosphatase OS=Lipomyces starkeyi NRRL Y-11557 OX=675824 GN=LIPSTDRAFT_48116 PE=3 SV=1
9.220 2046 pos. 69 - 471 [ 70, -26] tr|Q5K7U9|Q5K7U9_CRYNJ Acid phosphatase OS=Cryptococcus neoformans var. neoformans serotype D (strain JEC21 / ATCC MYA-565) OX=214684 GN=CNM01200 PE=3 SV=2
9.220 2046 pos. 70 - 471 [ 70, -1] tr|A0A9P3UPS8|A0A9P3UPS8_LYOSH Phosphoglycerate mutase-like protein OS=Lyophyllum shimeji OX=47721 GN=LshimejAT787_0901880 PE=4 SV=1
9.228 2048 pos. 118 - 504 [ 70, -68] tr|A0AAE0NT75|A0AAE0NT75_9PEZI Histidine phosphatase superfamily OS=Podospora didyma OX=330526 GN=B0H63DRAFT_469714 PE=3 SV=1
9.240 2051 pos. 54 - 457 [ 70, -21] tr|A0AA38H3H6|A0AA38H3H6_9TREE Phosphoglycerate mutase-like protein OS=Dioszegia hungarica OX=4972 GN=MKK02DRAFT_40257 PE=3 SV=1
9.255 2055 pos. 13 - 459 [ 107, -26] tr|K5WPI0|K5WPI0_PHACS Phosphoglycerate mutase-like protein OS=Phanerochaete carnosa (strain HHB-10118-sp) OX=650164 GN=PHACADRAFT_176271 PE=3 SV=1
9.255 2055 pos. 72 - 447 [ 70, -69] tr|A0A8H5DAK8|A0A8H5DAK8_9HYPO counting factor 60 OS=Fusarium sp. NRRL 66182 OX=2692428 GN=F66182_10213 PE=4 SV=1
9.259 2056 pos. 35 - 457 [ 66, -12] tr|A0A5N5KDQ3|A0A5N5KDQ3_9PEZI Histidine phosphatase superfamily OS=Coniochaeta sp. 2T2.1 OX=1571157 GN=GE09DRAFT_1229006 PE=4 SV=1
9.278 2061 pos. 35 - 453 [ 66, -43] tr|A0A1J7IDP3|A0A1J7IDP3_9PEZI Histidine acid phosphatase OS=Coniochaeta ligniaria NRRL 30616 OX=1408157 GN=CONLIGDRAFT_582733 PE=4 SV=1
9.282 2062 pos. 2 - 396 [ 70, -8] tr|A0A8H5KDU9|A0A8H5KDU9_9HYPO counting factor 60 OS=Fusarium phyllophilum OX=47803 GN=FPHYL_274 PE=3 SV=1
9.282 2062 pos. 30 - 431 [ 127, -65] tr|A0A1R1X9T2|A0A1R1X9T2_9FUNG counting factor 60 (Fragment) OS=Smittium culicis OX=133412 GN=AYI69_g9849 PE=3 SV=1
9.301 2067 pos. 103 - 497 [ 70, -8] tr|X0NDP6|X0NDP6_FUSOX counting factor 60 OS=Fusarium oxysporum f. sp. vasinfectum 25433 OX=1089449 GN=FOTG_04647 PE=3 SV=1
9.308 2069 pos. 58 - 468 [ 63, -69] tr|A0A8H6I7V7|A0A8H6I7V7_9AGAR Histidine phosphatase superfamily OS=Tulosesus angulatus OX=980116 GN=DFP72DRAFT_1062850 PE=4 SV=1
9.308 2069 pos. 84 - 515 [ 70, -1] tr|A0AAJ0M969|A0AAJ0M969_9PEZI Histidine acid phosphatase OS=Lasiosphaeria hispida OX=260671 GN=B0T25DRAFT_464117 PE=4 SV=1
9.312 2070 pos. 1 - 158 [ 257, -48] tr|A0A1X0RVF8|A0A1X0RVF8_RHIZD Phosphoglycerate mutase-like protein OS=Rhizopus microsporus OX=58291 GN=BCV71DRAFT_184299 PE=3 SV=1
9.331 2075 pos. 26 - 459 [ 88, -27] tr|A0A3G2S9Y8|A0A3G2S9Y8_MALR7 counting factor 60 OS=Malassezia restricta (strain ATCC 96810 / NBRC 103918 / CBS 7877) OX=425264 GN=cf60 PE=3 SV=1
9.331 2075 pos. 71 - 451 [ 70, -19] tr|A0A9P5DV82|A0A9P5DV82_9HYPO counting factor 60 OS=Fusarium beomiforme OX=44412 GN=FBEOM_7388 PE=3 SV=1
9.331 2075 pos. 111 - 467 [ 57, -1] tr|A0A9P7XIZ5|A0A9P7XIZ5_9FUNG Acid phosphatase-like protein 2 OS=Linnemannia hyalina OX=64524 GN=ACPL2_1 PE=3 SV=1
9.354 2081 pos. 71 - 465 [ 70, -8] tr|A0A8J5P560|A0A8J5P560_FUSOX 2-phosphoxylose phosphatase 1 OS=Fusarium oxysporum f. sp. rapae OX=485398 GN=PXYLP1 PE=4 SV=1
9.358 2082 pos. 71 - 465 [ 70, -8] tr|A0A2H3T2K9|A0A2H3T2K9_FUSOX counting factor 60 OS=Fusarium oxysporum OX=5507 GN=FRV6_03107 PE=3 SV=1
9.381 2088 pos. 2 - 324 [ 179, -26] tr|A0A2T9YFU1|A0A2T9YFU1_9FUNG Acid phosphatase OS=Smittium simulii OX=133385 GN=BB561_004532 PE=3 SV=1
9.381 2088 pos. 39 - 455 [ 70, -40] tr|A8NMI3|A8NMI3_COPC7 Acid phosphatase OS=Coprinopsis cinerea (strain Okayama-7 / 130 / ATCC MYA-4618 / FGSC 9003) OX=240176 GN=CC1G_10796 PE=3 SV=2
9.385 2089 pos. 2 - 396 [ 70, -8] tr|A0A8H4TDX5|A0A8H4TDX5_9HYPO counting factor 60 OS=Fusarium gaditjirri OX=282569 GN=FGADI_4194 PE=3 SV=1
9.385 2089 pos. 7 - 386 [ 73, -69] tr|A0A5C3KHI3|A0A5C3KHI3_COPMA Phosphoglycerate mutase-like protein OS=Coprinopsis marcescibilis OX=230819 GN=FA15DRAFT_601224 PE=4 SV=1
9.385 2089 pos. 103 - 497 [ 70, -8] tr|W9ICY4|W9ICY4_FUSOX counting factor 60 OS=Fusarium oxysporum NRRL 32931 OX=660029 GN=FOYG_06041 PE=3 SV=1
9.388 2090 pos. 103 - 497 [ 70, -8] tr|A0A9P9KVJ9|A0A9P9KVJ9_FUSRE Histidine phosphatase superfamily OS=Fusarium redolens OX=48865 GN=BKA55DRAFT_629972 PE=3 SV=1
9.396 2092 pos. 103 - 497 [ 70, -8] tr|W9LD41|W9LD41_FUSOX counting factor 60 OS=Fusarium oxysporum Fo47 OX=660027 GN=FOZG_02022 PE=3 SV=1
9.400 2093 pos. 47 - 441 [ 70, -8] tr|A0A8H6H6R8|A0A8H6H6R8_FUSOX counting factor 60 OS=Fusarium oxysporum f. sp. conglutinans OX=100902 GN=HZS61_001558 PE=3 SV=1
9.400 2093 pos. 71 - 465 [ 70, -8] tr|A0A420MH53|A0A420MH53_FUSOX counting factor 60 OS=Fusarium oxysporum OX=5507 GN=BFJ69_g14583 PE=3 SV=1
9.400 2093 pos. 103 - 497 [ 70, -8] tr|F9FFJ0|F9FFJ0_FUSOF counting factor 60 OS=Fusarium oxysporum (strain Fo5176) OX=660025 GN=FOXB_05169 PE=3 SV=1
9.400 2093 pos. 103 - 497 [ 70, -8] tr|X0JBS6|X0JBS6_FUSOX counting factor 60 OS=Fusarium oxysporum f. sp. conglutinans race 2 54008 OX=1089457 GN=FOPG_04740 PE=3 SV=1
9.404 2094 pos. 70 - 457 [ 70, -15] tr|J4I0S7|J4I0S7_9APHY Phosphoglycerate mutase-like protein OS=Fibroporia radiculosa OX=599839 GN=FIBRA_07499 PE=3 SV=1
9.404 2094 pos. 104 - 507 [ 70, -1] tr|A0AAD6XN46|A0AAD6XN46_9AGAR Phosphoglycerate mutase-like protein OS=Mycena belliae OX=1033014 GN=B0H15DRAFT_838087 PE=3 SV=1
9.408 2095 pos. 3 - 133 [ 358, -28] tr|A0A075ANQ4|A0A075ANQ4_ROZAC Uncharacterized protein OS=Rozella allomycis (strain CSF55) OX=988480 GN=O9G_000021 PE=3 SV=1
9.415 2097 pos. 64 - 465 [ 70, -1] tr|A0AAD6TCF4|A0AAD6TCF4_9AGAR Phosphoglycerate mutase-like protein OS=Mycena alexandri OX=1745969 GN=C8F04DRAFT_1073802 PE=3 SV=1
9.415 2097 pos. 67 - 298 [ 317, -9] tr|A0A9W7YKZ6|A0A9W7YKZ6_9FUNG Phosphoglycerate mutase-like protein OS=Coemansia sp. RSA 1591 OX=2849845 GN=LPJ58_006706 PE=3 SV=1
9.434 2102 pos. 43 - 469 [ 66, -1] tr|A0A369JZ79|A0A369JZ79_HYPMA counting factor 60 OS=Hypsizygus marmoreus OX=39966 GN=cf60 PE=3 SV=1
9.438 2103 pos. 103 - 497 [ 70, -8] tr|W9Q266|W9Q266_FUSOX counting factor 60 OS=Fusarium oxysporum f. sp. pisi HDV247 OX=1080344 GN=FOVG_00157 PE=3 SV=1
9.442 2104 pos. 75 - 536 [ 70, -11] tr|A0A507AIA6|A0A507AIA6_9PEZI Uncharacterized protein OS=Thyridium curvatum OX=1093900 GN=E0L32_008877 PE=4 SV=1
9.450 2106 pos. 40 - 448 [ 66, -24] tr|A0A8E2ALA3|A0A8E2ALA3_9APHY Phosphoglycerate mutase-like protein OS=Obba rivulosa OX=1052685 GN=OBBRIDRAFT_806673 PE=3 SV=1
9.453 2107 pos. 47 - 441 [ 70, -8] tr|A0A8H5SYN5|A0A8H5SYN5_FUSCI counting factor 60 OS=Fusarium circinatum OX=48490 GN=FCIRC_11533 PE=3 SV=1
9.461 2109 pos. 2 - 401 [ 70, -28] tr|A0AAJ8ME01|A0AAJ8ME01_9TREE Acid phosphatase OS=Kwoniella dejecticola CBS 10117 OX=1296121 GN=I303_101365 PE=3 SV=1
9.461 2109 pos. 67 - 466 [ 70, -28] tr|A0A1A6AHK8|A0A1A6AHK8_9TREE Acid phosphatase OS=Kwoniella dejecticola CBS 10117 OX=1296121 GN=I303_01374 PE=3 SV=1
9.469 2111 pos. 71 - 465 [ 70, -8] tr|A0A559LAT1|A0A559LAT1_FUSOX Lysophosphatidic acid phosphatase type 6 OS=Fusarium oxysporum f. sp. cubense OX=61366 GN=ACP6 PE=3 SV=1
9.472 2112 pos. 47 - 485 [ 70, -19] tr|A0A8H5W4H3|A0A8H5W4H3_9HYPO counting factor 60 OS=Fusarium sp. NRRL 25303 OX=122381 GN=F25303_5402 PE=3 SV=1
9.484 2115 pos. 47 - 375 [ 66, -38] tr|A0A1R0GTI6|A0A1R0GTI6_9FUNG counting factor 60 OS=Smittium mucronatum OX=133383 GN=AYI68_g5716 PE=3 SV=1
9.484 2115 pos. 71 - 465 [ 70, -8] tr|A0A8J5UCC6|A0A8J5UCC6_FUSOX Lysophosphatidic acid phosphatase type 6 OS=Fusarium oxysporum f. sp. raphani OX=96318 GN=ACP6 PE=4 SV=1
9.484 2115 pos. 103 - 497 [ 70, -8] tr|X0CQ48|X0CQ48_FUSOX counting factor 60 OS=Fusarium oxysporum f. sp. raphani 54005 OX=1089458 GN=FOQG_03575 PE=3 SV=1
9.488 2116 pos. 1 - 106 [ 299, -12] tr|A0A6G1G0G2|A0A6G1G0G2_9PEZI Uncharacterized protein OS=Eremomyces bilateralis CBS 781.70 OX=1392243 GN=P152DRAFT_53926 PE=4 SV=1
9.488 2116 pos. 1 - 168 [ 413, -27] tr|A0A4Y9Y9W0|A0A4Y9Y9W0_9AGAM Uncharacterized protein (Fragment) OS=Dentipellis fragilis OX=205917 GN=EVG20_g7818 PE=4 SV=1
9.488 2116 pos. 37 - 394 [ 68, -19] tr|A0A507F822|A0A507F822_9FUNG Acid phosphatase OS=Spizellomyces sp. 'palustris' OX=117820 GN=SpCBS45565_g00696 PE=3 SV=1
9.495 2118 pos. 89 - 492 [ 70, -16] tr|A0AA48L740|A0AA48L740_9TREE Acid phosphatase OS=Cutaneotrichosporon cavernicola OX=279322 GN=CcaverHIS019_0507310 PE=3 SV=1
9.495 2118 pos. 116 - 570 [ 70, -11] tr|A0A8K0TI89|A0A8K0TI89_9PEZI Histidine phosphatase superfamily OS=Plectosphaerella cucumerina OX=40658 GN=B0T11DRAFT_274370 PE=4 SV=1
9.511 2122 pos. 47 - 441 [ 70, -8] tr|A0A2H3HX40|A0A2H3HX40_FUSOX counting factor 60 OS=Fusarium oxysporum f. sp. radicis-cucumerinum OX=327505 GN=AU210_001753 PE=3 SV=1
9.511 2122 pos. 71 - 465 [ 70, -8] tr|A0A420QG39|A0A420QG39_FUSOX Uncharacterized protein OS=Fusarium oxysporum OX=5507 GN=BFJ68_g11451 PE=3 SV=1
9.522 2125 pos. 2 - 396 [ 70, -8] tr|A0A8H5Z033|A0A8H5Z033_9HYPO counting factor 60 OS=Fusarium mundagurra OX=1567541 GN=FMUND_4304 PE=3 SV=1
9.537 2129 pos. 47 - 441 [ 70, -8] tr|A0A8H5ANC4|A0A8H5ANC4_FUSOX counting factor 60 OS=Fusarium oxysporum OX=5507 GN=FOXYS1_940 PE=3 SV=1
9.537 2129 pos. 71 - 465 [ 70, -8] tr|A0A4Q2VPF0|A0A4Q2VPF0_FUSOX counting factor 60 OS=Fusarium oxysporum f. sp. narcissi OX=451672 GN=BFJ63_vAg8674 PE=3 SV=1
9.545 2131 pos. 47 - 441 [ 70, -8] tr|A0A0D2XBF5|A0A0D2XBF5_FUSOF counting factor 60 OS=Fusarium oxysporum (strain Fo5176) OX=660025 PE=3 SV=1
9.545 2131 pos. 103 - 497 [ 70, -8] tr|A0A0J9WGX8|A0A0J9WGX8_FUSO4 counting factor 60 OS=Fusarium oxysporum f. sp. lycopersici (strain 4287 / CBS 123668 / FGSC 9935 / NRRL 34936) OX=426428 GN=FOXG_01225 PE=3 SV=1
9.549 2132 pos. 47 - 441 [ 70, -8] tr|A0A9P7HEQ5|A0A9P7HEQ5_9HYPO Histidine acid phosphatase OS=Fusarium xylarioides OX=221167 GN=H9Q72_012441 PE=3 SV=1
9.556 2134 pos. 52 - 477 [ 66, -21] tr|A0A0D0SZL3|A0A0D0SZL3_9TREE Unplaced genomic scaffold supercont1.14, whole genome shotgun sequence OS=Cryptococcus deuterogattii Ram5 OX=1296110 GN=I313_05340 PE=3 SV=1
9.564 2136 pos. 47 - 441 [ 70, -8] tr|N4TVR2|N4TVR2_FUSC1 counting factor 60 OS=Fusarium oxysporum f. sp. cubense (strain race 1) OX=1229664 GN=FOC1_g10016542 PE=3 SV=1
9.568 2137 pos. 71 - 465 [ 70, -8] tr|A0A8H5NF32|A0A8H5NF32_9HYPO counting factor 60 OS=Fusarium napiforme OX=42672 GN=FNAPI_2437 PE=3 SV=1
9.572 2138 pos. 1 - 63 [ 427, -11] tr|A0A0B7JTX7|A0A0B7JTX7_BIOOC Uncharacterized protein (Fragment) OS=Bionectria ochroleuca OX=29856 GN=BN869_000004486_1 PE=4 SV=1
9.575 2139 pos. 47 - 441 [ 70, -8] tr|A0A3L6P6X0|A0A3L6P6X0_FUSOX counting factor 60 OS=Fusarium oxysporum f. sp. cepae OX=396571 GN=BFJ65_g1513 PE=3 SV=1
9.583 2141 pos. 47 - 451 [ 117, -23] tr|A0A1L9SBB0|A0A1L9SBB0_9EURO Histidine acid phosphatase OS=Penicilliopsis zonata CBS 506.65 OX=1073090 GN=ASPZODRAFT_71773 PE=4 SV=1
9.591 2143 pos. 103 - 497 [ 70, -8] tr|X0B8R4|X0B8R4_FUSOX counting factor 60 OS=Fusarium oxysporum f. sp. melonis 26406 OX=1089452 GN=FOMG_02036 PE=3 SV=1
9.602 2146 pos. 71 - 465 [ 70, -8] tr|A0A8H4ZR18|A0A8H4ZR18_9HYPO counting factor 60 OS=Fusarium anthophilum OX=48485 GN=FANTH_3666 PE=3 SV=1
9.602 2146 pos. 104 - 498 [ 70, -8] tr|W7LKN8|W7LKN8_GIBM7 counting factor 60 OS=Gibberella moniliformis (strain M3125 / FGSC 7600) OX=334819 GN=FVEG_00271 PE=3 SV=1
9.637 2155 pos. 2 - 381 [ 70, -19] tr|A0A8H5S6Y0|A0A8H5S6Y0_9HYPO counting factor 60 OS=Fusarium tjaetaba OX=1567544 GN=FTJAE_1692 PE=3 SV=1
9.637 2155 pos. 2 - 396 [ 70, -8] tr|A0A9P8DTT4|A0A9P8DTT4_9HYPO Histidine acid phosphatase OS=Fusarium musae OX=1042133 GN=J7337_001681 PE=3 SV=1
9.648 2158 pos. 103 - 483 [ 70, -19] tr|A0A1L7SNQ2|A0A1L7SNQ2_FUSMA counting factor 60 OS=Fusarium mangiferae OX=192010 GN=FMAN_01753 PE=3 SV=1
9.667 2163 pos. 71 - 453 [ 70, -17] tr|A0A2K0WCG1|A0A2K0WCG1_GIBNY Histidine acid phosphatase OS=Gibberella nygamai OX=42673 GN=FNYG_06666 PE=3 SV=1
9.675 2165 pos. 2 - 464 [ 68, -26] tr|A0A1L9SD76|A0A1L9SD76_9EURO Histidine acid phosphatase OS=Penicilliopsis zonata CBS 506.65 OX=1073090 GN=ASPZODRAFT_168230 PE=3 SV=1
9.679 2166 pos. 205 - 530 [ 62, -51] tr|A0A8H5BB43|A0A8H5BB43_9AGAR Activator of Hsp90 ATPase homologue 1/2-like C-terminal domain-containing protein OS=Tetrapyrgos nigripes OX=182062 GN=D9758_019028 PE=3 SV=1
9.686 2168 pos. 2 - 395 [ 70, -8] tr|A0A8H5UGS8|A0A8H5UGS8_9HYPO counting factor 60 OS=Fusarium denticulatum OX=48507 GN=FDENT_4094 PE=3 SV=1
9.686 2168 pos. 2 - 396 [ 70, -8] tr|A0A8H5PYA7|A0A8H5PYA7_9HYPO counting factor 60 OS=Fusarium pseudocircinatum OX=56676 GN=FPCIR_727 PE=3 SV=1
9.698 2171 pos. 47 - 441 [ 70, -8] tr|A0A8H5Q6U3|A0A8H5Q6U3_GIBSU counting factor 60 OS=Gibberella subglutinans OX=42677 GN=FSUBG_4237 PE=3 SV=1
9.701 2172 pos. 71 - 465 [ 70, -8] tr|S0DKG4|S0DKG4_GIBF5 counting factor 60 OS=Gibberella fujikuroi (strain CBS 195.34 / IMI 58289 / NRRL A-6831) OX=1279085 GN=FFUJ_00326 PE=3 SV=1
9.705 2173 pos. 2 - 396 [ 70, -8] tr|A0A8H5PKF1|A0A8H5PKF1_9HYPO counting factor 60 OS=Fusarium pseudoanthophilum OX=48495 GN=FPANT_3887 PE=3 SV=1
9.736 2181 pos. 71 - 465 [ 70, -8] tr|A0A365MVL5|A0A365MVL5_GIBIN counting factor 60 OS=Gibberella intermedia OX=948311 GN=FPRO05_03932 PE=3 SV=1
9.759 2187 pos. 103 - 497 [ 70, -8] tr|A0A8H5MST2|A0A8H5MST2_9HYPO counting factor 60 OS=Fusarium mexicanum OX=751941 GN=FMEXI_8092 PE=3 SV=1
9.778 2192 pos. 71 - 465 [ 70, -8] tr|A0A420SN71|A0A420SN71_GIBIN counting factor 60 OS=Gibberella intermedia OX=948311 GN=BFJ72_g11275 PE=3 SV=1
9.789 2195 pos. 71 - 465 [ 70, -8] tr|A0A1L7V1X8|A0A1L7V1X8_FUSPR counting factor 60 OS=Fusarium proliferatum (strain ET1) OX=1227346 GN=FPRO_01827 PE=3 SV=1
9.804 2199 pos. 71 - 509 [ 70, -19] tr|A0A8H5Y0J1|A0A8H5Y0J1_9HYPO counting factor 60 OS=Fusarium globosum OX=78864 GN=FGLOB1_9042 PE=3 SV=1
9.812 2201 pos. 76 - 489 [ 66, -26] tr|A0A1Y1UIR0|A0A1Y1UIR0_9TREE Histidine phosphatase superfamily OS=Kockovaella imperatae OX=4999 GN=BD324DRAFT_625940 PE=3 SV=1
9.816 2202 pos. 79 - 516 [ 70, -11] tr|A0A162KKL2|A0A162KKL2_CORDF Histidine acid phosphatase family protein OS=Akanthomyces lecanii RCEF 1005 OX=1081108 GN=LEL_06032 PE=4 SV=1
9.824 2204 pos. 2 - 380 [ 70, -32] tr|A0AAJ8M7H3|A0AAJ8M7H3_9TREE Acid phosphatase OS=Kwoniella bestiolae CBS 10118 OX=1296100 GN=I302_104549 PE=3 SV=1
9.831 2206 pos. 68 - 449 [ 70, -32] tr|A0A1B9GBK1|A0A1B9GBK1_9TREE Acid phosphatase OS=Kwoniella bestiolae CBS 10118 OX=1296100 GN=I302_03254 PE=3 SV=1
9.866 2215 pos. 62 - 444 [ 70, -12] tr|A0A2P7YEG9|A0A2P7YEG9_9PEZI Phosphoglycerate mutase-like protein OS=Elsinoe australis OX=40998 GN=B9Z65_8687 PE=3 SV=1
9.873 2217 pos. 64 - 454 [ 70, -37] tr|A0A8H6S8A3|A0A8H6S8A3_9AGAR Histidine phosphatase OS=Mycena indigotica OX=2126181 GN=MIND_01013000 PE=3 SV=1
9.896 2223 pos. 68 - 468 [ 70, -26] tr|A0A1B9IFS7|A0A1B9IFS7_9TREE Acid phosphatase OS=Kwoniella mangroviensis CBS 10435 OX=1331196 GN=L486_08205 PE=3 SV=1
9.911 2227 pos. 71 - 465 [ 70, -8] tr|A0A8H4JYQ7|A0A8H4JYQ7_9HYPO counting factor 60 OS=Fusarium acutatum OX=78861 GN=FACUT_4188 PE=3 SV=1
9.927 2231 pos. 2 - 459 [ 82, -21] tr|A0AAF0FA45|A0AAF0FA45_9BASI Histidine acid phosphatase OS=Malassezia japonica OX=223818 GN=MJAP1_004101 PE=3 SV=1
9.927 2231 pos. 4 - 353 [ 151, -20] tr|A0A1R1X1Q2|A0A1R1X1Q2_9FUNG counting factor 60 OS=Smittium culicis OX=133412 GN=AYI69_g11021 PE=3 SV=1
9.930 2232 pos. 63 - 481 [ 67, -36] tr|A0A4Q2DHJ5|A0A4Q2DHJ5_9AGAR Acid phosphatase OS=Candolleomyces aberdarensis OX=2316362 GN=EST38_g7358 PE=4 SV=1
9.942 2235 pos. 7 - 178 [ 189, -78] tr|A0A8H5CYK3|A0A8H5CYK3_9AGAR Uncharacterized protein OS=Tetrapyrgos nigripes OX=182062 GN=D9758_014229 PE=4 SV=1
9.950 2237 pos. 1 - 149 [ 364, -11] tr|A0A2G7FGD8|A0A2G7FGD8_9EURO 3-phytase OS=Aspergillus arachidicola OX=656916 GN=AARAC_000337 PE=3 SV=1
9.965 2241 pos. 71 - 465 [ 70, -8] tr|A0A9P5E7D6|A0A9P5E7D6_9HYPO counting factor 60 OS=Fusarium agapanthi OX=1803897 GN=FAGAP_4918 PE=3 SV=1
9.969 2242 pos. 62 - 444 [ 70, -12] tr|A0A4V6DSY5|A0A4V6DSY5_9PEZI Phosphoglycerate mutase-like protein OS=Elsinoe australis OX=40998 GN=C1H76_9331 PE=4 SV=1
9.972 2243 pos. 29 - 246 [ 291, -14] tr|A0A177WEC1|A0A177WEC1_BATDL Acid phosphatase OS=Batrachochytrium dendrobatidis (strain JEL423) OX=403673 GN=BDEG_21862 PE=3 SV=1
9.980 2245 pos. 79 - 494 [ 70, -1] tr|A0A8H6W467|A0A8H6W467_9AGAR Histidine phosphatase OS=Mycena kentingensis OX=1325293 GN=MKEN_01221900 PE=4 SV=1
9.992 2248 pos. 71 - 467 [ 88, -29] tr|A0A1R1XT87|A0A1R1XT87_9FUNG 2-phosphoxylose phosphatase 1 OS=Smittium culicis OX=133412 GN=AYI70_g5690 PE=3 SV=1
10.064 2267 pos. 79 - 516 [ 70, -11] tr|A0A9W8QDQ1|A0A9W8QDQ1_AKAMU Acid phosphatase OS=Akanthomyces muscarius OX=2231603 GN=LMH87_009813 PE=4 SV=1
10.106 2278 pos. 1 - 357 [ 147, -25] tr|A0A1R1XUR1|A0A1R1XUR1_9FUNG Lysosomal acid phosphatase OS=Smittium culicis OX=133412 GN=AYI69_g7052 PE=3 SV=1
10.152 2290 pos. 1 - 413 [ 65, -25] tr|A0A9P5TBS9|A0A9P5TBS9_9AGAM Phosphoglycerate mutase-like protein OS=Russula ochroleuca OX=152965 GN=DFH94DRAFT_725590 PE=3 SV=1
10.179 2297 pos. 63 - 481 [ 67, -36] tr|A0A9W8MBC0|A0A9W8MBC0_9AGAR Acid phosphatase (Fragment) OS=Candolleomyces eurysporus OX=2828524 GN=H1R20_g12922 PE=3 SV=1
10.221 2308 pos. 72 - 472 [ 70, -26] tr|A0A2X0LCL4|A0A2X0LCL4_9BASI BZ3500_MvSof-1268-A1-R1_Chr3-1g05420 protein OS=Microbotryum saponariae OX=289078 GN=BZ3500_MVSOF-1268-A1-R1_CHR3-1G05420 PE=4 SV=1
10.251 2316 pos. 65 - 469 [ 70, -37] tr|A0A9P4SB08|A0A9P4SB08_9PEZI Histidine acid phosphatase-like protein OS=Patellaria atrata CBS 101060 OX=1346257 GN=M501DRAFT_1024157 PE=3 SV=1
10.259 2318 pos. 48 - 468 [ 66, -24] tr|A0A1E3JYL5|A0A1E3JYL5_9TREE Acid phosphatase OS=Cryptococcus amylolentus CBS 6273 OX=1296118 GN=I350_04956 PE=3 SV=1
10.278 2323 pos. 140 - 533 [ 70, -68] tr|S3CRP3|S3CRP3_OPHP1 Histidine acid phosphatase OS=Ophiostoma piceae (strain UAMH 11346) OX=1262450 GN=F503_07069 PE=4 SV=1
10.324 2335 pos. 39 - 473 [ 67, -26] tr|A0A1Y1VH78|A0A1Y1VH78_9FUNG Phosphoglycerate mutase-like protein OS=Piromyces finnis OX=1754191 GN=BCR36DRAFT_320972 PE=3 SV=1
10.354 2343 pos. 71 - 779 [ 70, -12] tr|A0A9Q9RN93|A0A9Q9RN93_GIBFU C2H2-type domain-containing protein OS=Gibberella fujikuroi OX=5127 GN=C2S_7206 PE=3 SV=1
10.396 2354 pos. 51 - 466 [ 66, -24] tr|A0A1E3HNM8|A0A1E3HNM8_9TREE Acid phosphatase OS=Cryptococcus amylolentus CBS 6039 OX=1295533 GN=L202_05033 PE=3 SV=1
10.408 2357 pos. 77 - 402 [ 89, -14] tr|A0A197JU86|A0A197JU86_9FUNG Phosphoglycerate mutase-like protein OS=Linnemannia elongata AG-77 OX=1314771 GN=K457DRAFT_32710 PE=3 SV=1
10.427 2362 pos. 71 - 467 [ 88, -20] tr|A0A1R1YIW8|A0A1R1YIW8_9FUNG counting factor 60 OS=Smittium culicis OX=133412 GN=AYI69_g3727 PE=3 SV=1
10.430 2363 pos. 51 - 391 [ 70, -147] tr|A0A1R1XEB9|A0A1R1XEB9_9FUNG Putative acid phosphatase (Fragment) OS=Smittium culicis OX=133412 GN=AYI70_g8789 PE=3 SV=1
10.476 2375 pos. 64 - 510 [ 70, -40] tr|A0A1Y2BRX1|A0A1Y2BRX1_9FUNG 2-phosphoxylose phosphatase 1 OS=Neocallimastix californiae OX=1754190 GN=LY90DRAFT_672772 PE=3 SV=1
10.484 2377 pos. 30 - 366 [ 70, -22] tr|A0A2H9TK90|A0A2H9TK90_9FUNG Acid phosphatase OS=Paramicrosporidium saccamoebae OX=1246581 GN=PSACC_01997 PE=3 SV=1
10.522 2387 pos. 64 - 468 [ 116, -20] tr|A0A1R1XUD9|A0A1R1XUD9_9FUNG 2-phosphoxylose phosphatase 1 OS=Smittium culicis OX=133412 GN=AYI70_g5457 PE=3 SV=1
10.534 2390 pos. 64 - 521 [ 70, -18] tr|A0A1Y1WWI7|A0A1Y1WWI7_9FUNG Phosphoglycerate mutase-like protein OS=Anaeromyces robustus OX=1754192 GN=BCR32DRAFT_270438 PE=3 SV=1
10.549 2394 pos. 26 - 467 [ 101, -20] tr|A0A1R1XBG7|A0A1R1XBG7_9FUNG counting factor 60 OS=Smittium culicis OX=133412 GN=AYI70_g9395 PE=3 SV=1
10.549 2394 pos. 26 - 467 [ 101, -20] tr|A0A1R1XHG6|A0A1R1XHG6_9FUNG counting factor 60 OS=Smittium culicis OX=133412 GN=AYI70_g8123 PE=3 SV=1
10.556 2396 pos. 2 - 401 [ 70, -26] tr|A0A1B9H330|A0A1B9H330_9TREE Acid phosphatase OS=Kwoniella heveanensis BCC8398 OX=1296120 GN=I316_00799 PE=3 SV=1
10.629 2415 pos. 1 - 321 [ 208, -58] tr|A0AAN6E8W8|A0AAN6E8W8_9FUNG Uncharacterized protein (Fragment) OS=Coemansia sp. RSA 2522 OX=2789356 GN=IWW41_006497 PE=4 SV=1
10.755 2448 pos. 64 - 455 [ 70, -58] tr|A0A1Y3NFG2|A0A1Y3NFG2_PIRSE Acid phosphatase OS=Piromyces sp. (strain E2) OX=73868 GN=PIROE2DRAFT_8406 PE=3 SV=1
10.782 2455 pos. 36 - 247 [ 297, -28] tr|A0A1Y2D3Q7|A0A1Y2D3Q7_9FUNG Phosphoglycerate mutase-like protein OS=Rhizoclosmatium globosum OX=329046 GN=BCR33DRAFT_7246 PE=3 SV=1
10.938 2496 pos. 14 - 266 [ 356, -1] tr|A0A286ULF5|A0A286ULF5_9AGAM Phosphoglycerate mutase OS=Pyrrhoderma noxium OX=2282107 GN=PNOK_0306800 PE=3 SV=1
11.152 2552 pos. 71 - 466 [ 88, -29] tr|A0A1R1Y9X6|A0A1R1Y9X6_9FUNG 2-phosphoxylose phosphatase 1 OS=Smittium culicis OX=133412 GN=AYI70_g2055 PE=3 SV=1
11.202 2565 pos. 7 - 363 [ 147, -25] tr|A0A197KA36|A0A197KA36_9FUNG Phosphoglycerate mutase-like protein OS=Linnemannia elongata AG-77 OX=1314771 GN=K457DRAFT_15235 PE=3 SV=1
11.305 2592 pos. 1 - 283 [ 186, -29] tr|A0A3M0W9W8|A0A3M0W9W8_9EURO 3-phytase (Fragment) OS=Chaetothyriales sp. CBS 134920 OX=2249417 GN=DV735_g1120 PE=3 SV=1
11.305 2592 pos. 252 - 696 [ 95, -28] tr|A0A0L0SVD1|A0A0L0SVD1_ALLM3 Histidine acid phosphatase OS=Allomyces macrogynus (strain ATCC 38327) OX=578462 GN=AMAG_11659 PE=3 SV=1
11.381 2612 pos. 71 - 467 [ 88, -19] tr|A0A1R1YM82|A0A1R1YM82_9FUNG 2-phosphoxylose phosphatase 1 OS=Smittium culicis OX=133412 GN=AYI69_g2699 PE=3 SV=1
11.427 2624 pos. 1 - 137 [ 369, -19] tr|A0A1J8PM40|A0A1J8PM40_9AGAM Uncharacterized protein OS=Rhizopogon vesiculosus OX=180088 GN=AZE42_06673 PE=3 SV=1
11.488 2640 pos. 65 - 384 [ 70, -35] tr|A0A1Y1WIN0|A0A1Y1WIN0_9FUNG Phosphoglycerate mutase-like protein OS=Linderina pennispora OX=61395 GN=DL89DRAFT_265127 PE=3 SV=1
11.503 2644 pos. 7 - 322 [ 142, -20] tr|A0A4Y9ZY36|A0A4Y9ZY36_9AGAM Acid phosphatase OS=Hericium alpestre OX=135208 GN=EWM64_g5028 PE=4 SV=1
11.576 2663 pos. 1 - 136 [ 317, -11] tr|A0AA39W9J4|A0AA39W9J4_9PEZI Uncharacterized protein OS=Bombardia bombarda OX=252184 GN=B0T17DRAFT_137393 PE=4 SV=1
11.778 2716 pos. 1 - 167 [ 369, -1] tr|A0A2G8S1R2|A0A2G8S1R2_9APHY Acid phosphatase OS=Ganoderma sinense ZZ0214-1 OX=1077348 GN=GSI_10844 PE=3 SV=1
11.839 2732 pos. 109 - 592 [ 70, -23] tr|A0A1Y2I3T9|A0A1Y2I3T9_9FUNG Histidine phosphatase superfamily OS=Catenaria anguillulae PL171 OX=765915 GN=BCR44DRAFT_1422976 PE=3 SV=1
11.896 2747 pos. 1 - 162 [ 68, -343] tr|A0A367INX7|A0A367INX7_RHIAZ Uncharacterized protein (Fragment) OS=Rhizopus azygosporus OX=86630 GN=CU097_001275 PE=3 SV=1
11.976 2768 pos. 75 - 485 [ 70, -40] tr|A0A137P053|A0A137P053_CONC2 Phosphoglycerate mutase-like protein OS=Conidiobolus coronatus (strain ATCC 28846 / CBS 209.66 / NRRL 28638) OX=796925 GN=CONCODRAFT_79840 PE=3 SV=1
12.053 2788 pos. 58 - 447 [ 88, -20] tr|A0A1R0H264|A0A1R0H264_9FUNG counting factor 60 OS=Smittium mucronatum OX=133383 GN=AYI68_g2623 PE=3 SV=1
12.160 2816 pos. 53 - 434 [ 89, -20] tr|A0A197KAE6|A0A197KAE6_9FUNG Phosphoglycerate mutase-like protein OS=Linnemannia elongata AG-77 OX=1314771 GN=K457DRAFT_15410 PE=3 SV=1
12.171 2819 pos. 56 - 489 [ 71, -29] tr|A0A2U1J3K6|A0A2U1J3K6_SMIAN Acid phosphatase OS=Smittium angustum OX=133377 GN=BB558_004316 PE=3 SV=1
12.171 2819 pos. 71 - 468 [ 88, -25] tr|A0A1R1Y9Z6|A0A1R1Y9Z6_9FUNG Putative acid phosphatase OS=Smittium culicis OX=133412 GN=AYI70_g2060 PE=3 SV=1
12.205 2828 pos. 37 - 441 [ 68, -20] tr|A0A9P3LWR3|A0A9P3LWR3_9FUNG Phosphoglycerate mutase-like protein OS=Entomortierella parvispora OX=205924 GN=EMPS_05700 PE=3 SV=1
12.213 2830 pos. 23 - 300 [ 234, -38] tr|A0A0L0RXW4|A0A0L0RXW4_ALLM3 Acid phosphatase OS=Allomyces macrogynus (strain ATCC 38327) OX=578462 GN=AMAG_00841 PE=3 SV=1
12.228 2834 pos. 51 - 479 [ 60, -25] tr|A0A1R1XBA6|A0A1R1XBA6_9FUNG 2-phosphoxylose phosphatase 1 OS=Smittium culicis OX=133412 GN=AYI70_g9430 PE=3 SV=1
12.236 2836 pos. 1 - 204 [ 79, -345] tr|A0A1Y1WNJ7|A0A1Y1WNJ7_9FUNG Phosphoglycerate mutase-like protein OS=Linderina pennispora OX=61395 GN=DL89DRAFT_26360 PE=3 SV=1
12.255 2841 pos. 63 - 450 [ 88, -29] tr|A0A1R0H0B4|A0A1R0H0B4_9FUNG counting factor 60 OS=Smittium mucronatum OX=133383 GN=AYI68_g3320 PE=3 SV=1
12.266 2844 pos. 59 - 494 [ 70, -29] tr|A0A2T9YA45|A0A2T9YA45_9FUNG Acid phosphatase OS=Furculomyces boomerangus OX=61424 GN=BB559_005193 PE=3 SV=1
12.266 2844 pos. 59 - 494 [ 70, -29] tr|A0A2U1J5Q2|A0A2U1J5Q2_SMIAN Acid phosphatase OS=Smittium angustum OX=133377 GN=BB558_003587 PE=3 SV=1
12.270 2845 pos. 38 - 434 [ 68, -20] tr|A0A9P5R7V7|A0A9P5R7V7_9FUNG Acid phosphatase-like protein 2 OS=Mortierella sp. 14UC OX=1896178 GN=ACPL2_3 PE=3 SV=1
12.289 2850 pos. 55 - 457 [ 89, -25] tr|A0A1R1PUM8|A0A1R1PUM8_ZANCU counting factor 60 OS=Zancudomyces culisetae OX=1213189 GN=AX774_g1805 PE=3 SV=1
12.301 2853 pos. 5 - 364 [ 152, -25] tr|A0A9P6IZD6|A0A9P6IZD6_MORAP Lysophosphatidic acid phosphatase type 6 OS=Mortierella alpina OX=64518 GN=ACP6 PE=3 SV=1
12.324 2859 pos. 21 - 183 [ 70, -309] tr|A0A2G8S1Q2|A0A2G8S1Q2_9APHY Uncharacterized protein OS=Ganoderma sinense ZZ0214-1 OX=1077348 GN=GSI_10845 PE=4 SV=1
12.362 2869 pos. 51 - 456 [ 70, -28] tr|A0A1R1YGW3|A0A1R1YGW3_9FUNG 2-phosphoxylose phosphatase 1 OS=Smittium culicis OX=133412 GN=AYI70_g412 PE=3 SV=1
12.404 2880 pos. 65 - 473 [ 70, -28] tr|A0A0L0SSU7|A0A0L0SSU7_ALLM3 Histidine acid phosphatase OS=Allomyces macrogynus (strain ATCC 38327) OX=578462 GN=AMAG_11047 PE=3 SV=1
12.408 2881 pos. 38 - 434 [ 68, -20] tr|A0A9P5VFR0|A0A9P5VFR0_9FUNG Acid phosphatase-like protein 2 OS=Linnemannia schmuckeri OX=64567 GN=ACPL2 PE=3 SV=1
12.453 2893 pos. 34 - 452 [ 70, -15] tr|A0A1Y1VKG6|A0A1Y1VKG6_9FUNG Phosphoglycerate mutase-like protein OS=Piromyces finnis OX=1754191 GN=BCR36DRAFT_408894 PE=3 SV=1
12.476 2899 pos. 57 - 421 [ 72, -45] tr|A0AAD5TYE3|A0AAD5TYE3_9FUNG Uncharacterized protein OS=Clydaea vesicula OX=447962 GN=HK099_005982 PE=3 SV=1
12.553 2919 pos. 54 - 587 [ 70, -26] tr|A0A4P9ZS27|A0A4P9ZS27_9FUNG Histidine phosphatase superfamily OS=Dimargaris cristalligena OX=215637 GN=BJ085DRAFT_40616 PE=3 SV=1
12.572 2924 pos. 63 - 474 [ 70, -27] tr|A0A1R0GT44|A0A1R0GT44_9FUNG counting factor 60 OS=Smittium mucronatum OX=133383 GN=AYI68_g5865 PE=3 SV=1
12.637 2941 pos. 71 - 469 [ 88, -21] tr|A0A1R1Y1G0|A0A1R1Y1G0_9FUNG Putative acid phosphatase OS=Smittium culicis OX=133412 GN=AYI69_g6075 PE=3 SV=1
12.732 2966 pos. 53 - 435 [ 89, -20] tr|A0A9P8BVR1|A0A9P8BVR1_9FUNG Acid phosphatase-like protein 2 OS=Linnemannia hyalina OX=64524 GN=ACPL2_2 PE=3 SV=1
12.770 2976 pos. 8 - 398 [ 89, -15] tr|A0A9P5SIB8|A0A9P5SIB8_9FUNG Uncharacterized protein OS=Podila minutissima OX=64525 GN=BG006_008746 PE=3 SV=1
12.808 2986 pos. 38 - 434 [ 68, -25] tr|A0A9P6SA21|A0A9P6SA21_9FUNG Acid phosphatase-like protein 2 OS=Mortierella sp. AD032 OX=1896183 GN=ACPL2_3 PE=3 SV=1
12.847 2996 pos. 2 - 348 [ 157, -19] tr|A0A9P6KIX8|A0A9P6KIX8_9FUNG Uncharacterized protein OS=Lunasporangiospora selenospora OX=979761 GN=BGW38_000379 PE=3 SV=1
12.900 3010 pos. 58 - 446 [ 66, -43] tr|A0A4P9XNP0|A0A4P9XNP0_9FUNG Histidine phosphatase superfamily OS=Thamnocephalis sphaerospora OX=78915 GN=THASP1DRAFT_30613 PE=3 SV=1
12.904 3011 pos. 51 - 456 [ 70, -28] tr|A0A1R1YS47|A0A1R1YS47_9FUNG counting factor 60 OS=Smittium culicis OX=133412 GN=AYI69_g883 PE=3 SV=1
12.923 3016 pos. 3 - 320 [ 163, -23] tr|A0A9P6FMB6|A0A9P6FMB6_9FUNG Uncharacterized protein OS=Lunasporangiospora selenospora OX=979761 GN=BGW38_007499 PE=3 SV=1
12.934 3019 pos. 24 - 355 [ 161, -19] tr|A0AAD5Y3Y5|A0AAD5Y3Y5_9FUNG Acid phosphatase OS=Boothiomyces macroporosus OX=261099 GN=HK103_004598 PE=3 SV=1
12.954 3024 pos. 72 - 470 [ 89, -27] tr|A0A1R0GVC6|A0A1R0GVC6_9FUNG counting factor 60 OS=Smittium mucronatum OX=133383 GN=AYI68_g5032 PE=3 SV=1
12.976 3030 pos. 1 - 408 [ 94, -1] tr|A0A9P6F6M1|A0A9P6F6M1_9FUNG Acid phosphatase-like protein 2 OS=Mortierella hygrophila OX=979708 GN=ACPL2_1 PE=3 SV=1
[truncated: 1,547 more rows]
