# Supplementary material for: Development of advanced bioinformatic profiles to improve the detection and functional understanding of fungal acid phosphatases
Source: Appl Environ Microbiol. 2026 Jun 12;92(7):e02106-25. doi: 10.1128/aem.02106-25 (PMC13390437; doi:10.1128/aem.02106-25)
Supplement: Table S5 — List of hits found by Pfr-C-Fungal_phos profile on the different datasets downloaded from UniprotKB and sorted by their Z-score value. [file aem.02106-25-s0006.xlsx]

## Sheet: README
This file contains five sheets:
README	Descriptive information of the metadata contained in each sheet ("Final database","Non-curated database","Fungal Phos & Phy UniprotKB","Total of fungal proteins UniprotKB"). In all sheets, the list of protein entries retrieved by the profile in the corresponding protein database is sorted from lowest to highest z-score value
Final database	List of hits found by Pfr-C-Fungal_phos profile in the final database. The protein sequence with the highest z-score value selected to empirically validate this profile is highlighted
Non-curated database	List of hits found by Pfr-C-Fungal_phos profile in the non-curated database
Fungal Phos & Phy UniprotKB	List of hits found by Pfr-C-Fungal_phos profile in UniprotKB database including fungal protein sequences annotated as “acid phosphatase” or “phytase”
Total of fungal proteins UniprotKB	List of hits found by Pfr-C-Fungal_phos profile in UniprotKB database including the entire collection of fungal protein sequences

## Sheet: Final database
10.426 3650 pos. 1 - 461 [ 98, -49] tr|A0A420PG78|A0A420PG78_FUSOX 3-phytase OS=Fusarium oxysporum OX=5507 GN=BFJ68_g16178 PE=3 SV=1
10.441 3655 pos. 155 - 417 [ 120, -223] tr|M5BXZ4|M5BXZ4_THACB 3-phytase A OS=Thanatephorus cucumeris (strain AG1-IB / isolate 7/3/14) OX=1108050 GN=BN14_06573 PE=3 SV=1
10.441 3655 pos. 155 - 417 [ 120, -223] tr|M5C9L4|M5C9L4_THACB 3-phytase A OS=Thanatephorus cucumeris (strain AG1-IB / isolate 7/3/14) OX=1108050 GN=BN14_10841 PE=3 SV=1
10.754 3758 pos. 87 - 397 [ 119, -65] tr|A7EHJ8|A7EHJ8_SCLS1 3-phytase OS=Sclerotinia sclerotiorum (strain ATCC 18683 / 1980 / Ss-1) OX=665079 GN=SS1G_04790 PE=3 SV=1
11.290 3934 pos. 1 - 438 [ 98, -51] tr|A0A0F8B070|A0A0F8B070_CERFI 3-phytase OS=Ceratocystis fimbriata f. sp. platani OX=88771 GN=phyA PE=3 SV=1
11.513 4007 pos. 135 - 445 [ 120, -161] tr|A0A4S9V143|A0A4S9V143_AURPU 3-phytase OS=Aureobasidium pullulans OX=5580 GN=D6C90_04821 PE=3 SV=1
11.586 4031 pos. 19 - 410 [ 106, -72] tr|A0A6A5UPI9|A0A6A5UPI9_9PLEO Histidine acid phosphatase-like protein OS=Bimuria novae-zelandiae CBS 107.79 OX=1447943 GN=BU23DRAFT_593228 PE=4 SV=1
11.732 4079 pos. 3 - 393 [ 237, -53] tr|A0A1C1D278|A0A1C1D278_9EURO 3-phytase B OS=Cladophialophora carrionii OX=86049 GN=phyB PE=4 SV=1
11.921 4141 pos. 7 - 419 [ 116, -51] tr|A0A1Q2YCW4|A0A1Q2YCW4_9ASCO Acid phosphatase OS=Pichia membranifaciens OX=4926 GN=PMKS-000845 PE=3 SV=1
11.957 4153 pos. 4 - 431 [ 95, -51] tr|R1EZX9|R1EZX9_BOTPV 3-phytase OS=Botryosphaeria parva (strain UCR-NP2) OX=1287680 GN=UCRNP2_13 PE=3 SV=1
12.000 4167 pos. 26 - 445 [ 119, -64] tr|A0A4V6TTR1|A0A4V6TTR1_9ASCO Acid phosphatase OS=[Candida] inconspicua OX=52247 GN=CANINC_002890 PE=3 SV=1
12.049 4183 pos. 23 - 444 [ 116, -65] tr|A0A1E3NSW3|A0A1E3NSW3_9ASCO Acid phosphatase OS=Pichia membranifaciens NRRL Y-2026 OX=763406 GN=PICMEDRAFT_70750 PE=3 SV=1
12.140 4213 pos. 41 - 424 [ 116, -51] tr|A0A5N6KF99|A0A5N6KF99_9HELO 3-phytase OS=Monilinia laxa OX=61186 GN=EYC80_005868 PE=3 SV=1
12.323 4273 pos. 16 - 407 [ 117, -53] tr|A0A1C7MNX9|A0A1C7MNX9_GRIFR Acid phosphatase PHO1 OS=Grifola frondosa OX=5627 GN=PHO1_0 PE=4 SV=1
12.426 4307 pos. 29 - 414 [ 115, -67] tr|A0A6G1NFF3|A0A6G1NFF3_VERDA 3-phytase OS=Verticillium dahliae VDG1 OX=1027910 GN=VdG1_09448 PE=3 SV=1
12.493 4329 pos. 29 - 436 [ 107, -64] tr|A0A1L7WNF8|A0A1L7WNF8_9HELO Related to acid phosphatase OS=Phialocephala subalpina OX=576137 GN=PAC_04183 PE=4 SV=1
12.505 4333 pos. 27 - 507 [ 99, -1] tr|A0A2T0FHU4|A0A2T0FHU4_9ASCO Acid phosphatase OS=Wickerhamiella sorbophila OX=45607 GN=B9G98_02184 PE=4 SV=1
12.527 4340 pos. 5 - 459 [ 223, -98] tr|A0A1S9DYB3|A0A1S9DYB3_ASPOZ Histidine acid phosphatase OS=Aspergillus oryzae OX=5062 GN=OAory_01026350 PE=4 SV=1
12.557 4350 pos. 38 - 443 [ 116, -66] tr|A0A1C1CQR0|A0A1C1CQR0_9EURO Histidine acid phosphatase OS=Cladophialophora carrionii OX=86049 GN=CLCR_08445 PE=4 SV=1
12.557 4350 pos. 77 - 493 [ 120, -52] tr|A0A4V1XB50|A0A4V1XB50_9PEZI 3-phytase OS=Monosporascus ibericus OX=155417 GN=DL764_004094 PE=3 SV=1
12.569 4354 pos. 27 - 537 [ 117, -65] tr|A0A1L7WTN3|A0A1L7WTN3_9HELO Related to phytase OS=Phialocephala subalpina OX=576137 GN=PAC_06004 PE=4 SV=1
12.661 4384 pos. 29 - 609 [ 116, -62] tr|A0A127ZIS2|A0A127ZIS2_9BASI Related to 3-phytase A OS=Sporisorium scitamineum OX=49012 GN=SPSC_06170 PE=3 SV=1
12.737 4409 pos. 29 - 599 [ 116, -62] tr|E6ZZP9|E6ZZP9_SPORE Related to 3-phytase A OS=Sporisorium reilianum (strain SRZ2) OX=999809 GN=sr10739 PE=3 SV=1
12.776 4422 pos. 30 - 518 [ 116, -51] tr|A0A2T0FHQ6|A0A2T0FHQ6_9ASCO 3-phytase B OS=Wickerhamiella sorbophila OX=45607 GN=B9G98_02152 PE=3 SV=1
12.816 4435 pos. 8 - 562 [ 94, -65] tr|A0A2T0FHT6|A0A2T0FHT6_9ASCO 3-phytase B OS=Wickerhamiella sorbophila OX=45607 GN=B9G98_02183 PE=4 SV=1
12.816 4435 pos. 41 - 442 [ 116, -51] tr|A0A1Q5SXU8|A0A1Q5SXU8_9EURO 3-phytase OS=Penicillium subrubescens OX=1316194 GN=PENSUB_12757 PE=3 SV=1
12.825 4438 pos. 30 - 451 [ 99, -64] tr|A0A4Q4W7T4|A0A4Q4W7T4_9PEZI 3-phytase OS=Monosporascus sp. mg162 OX=1081914 GN=DL768_010006 PE=3 SV=1
12.828 4439 pos. 8 - 615 [ 98, -62] tr|R9P012|R9P012_PSEHS 3-phytase OS=Pseudozyma hubeiensis (strain SY62) OX=1305764 GN=PHSY_002090 PE=3 SV=1
12.868 4452 pos. 29 - 599 [ 116, -62] tr|A0A2N8UCM7|A0A2N8UCM7_9BASI Related to 3-phytase A OS=Sporisorium reilianum f. sp. reilianum OX=72559 GN=SRS1_10739 PE=3 SV=1
12.895 4461 pos. 34 - 453 [ 116, -64] tr|R4XJU4|R4XJU4_TAPDE Putative Histidine acid phosphatase OS=Taphrina deformans (strain PYCC 5710 / ATCC 11124 / CBS 356.35 / IMI 108563 / JCM 9778 / NBRC 8474) OX=1097556 GN=TAPDE_003936 PE=4 SV=1
12.919 4469 pos. 77 - 492 [ 120, -53] tr|A0A4Q4UR70|A0A4Q4UR70_9PEZI 3-phytase OS=Monosporascus sp. MC13-8B OX=2211646 GN=DL766_007533 PE=3 SV=1
12.947 4478 pos. 24 - 451 [ 119, -66] tr|A0A4Q4Y669|A0A4Q4Y669_9PEZI 3-phytase OS=Monosporascus sp. CRB-8-3 OX=2211644 GN=DL769_005408 PE=3 SV=1
12.959 4482 pos. 32 - 406 [ 116, -65] tr|A0A4Q7JQF7|A0A4Q7JQF7_METCM 3-phytase OS=Pochonia chlamydosporia 123 OX=1052797 GN=I1G_00006464 PE=3 SV=1
12.977 4488 pos. 1 - 447 [ 214, -65] tr|M7T7J5|M7T7J5_EUTLA Putative acid phosphatase pho1 protein OS=Eutypa lata (strain UCR-EL1) OX=1287681 GN=UCREL1_330 PE=4 SV=1
13.005 4497 pos. 26 - 454 [ 119, -64] tr|A0A1B7TIL4|A0A1B7TIL4_9ASCO Acid phosphatase OS=Hanseniaspora valbyensis NRRL Y-1626 OX=766949 GN=HANVADRAFT_47236 PE=4 SV=1
13.005 4497 pos. 29 - 605 [ 116, -62] tr|A0A081CF51|A0A081CF51_PSEA2 3-phytase A OS=Pseudozyma antarctica OX=84753 GN=PAN0_008d3514 PE=3 SV=1
13.020 4502 pos. 31 - 465 [ 119, -64] tr|A0A1E4T2E1|A0A1E4T2E1_9ASCO Acid phosphatase OS=[Candida] arabinofermentans NRRL YB-2248 OX=983967 GN=CANARDRAFT_145776 PE=3 SV=1
13.026 4504 pos. 30 - 451 [ 99, -66] tr|A0A4V1XHU3|A0A4V1XHU3_9PEZI 3-phytase OS=Monosporascus sp. MG133 OX=2211645 GN=DL767_007210 PE=3 SV=1
13.029 4505 pos. 23 - 437 [ 119, -51] tr|A0A7D9GZE3|A0A7D9GZE3_DEKBR Acid phosphatase OS=Dekkera bruxellensis OX=5007 GN=PHO5 PE=3 SV=1
13.087 4524 pos. 191 - 575 [ 119, -51] tr|G2WYS0|G2WYS0_VERDV 3-phytase OS=Verticillium dahliae (strain VdLs.17 / ATCC MYA-4575 / FGSC 10137) OX=498257 GN=VDAG_03162 PE=3 SV=1
13.093 4526 pos. 1 - 570 [ 98, -91] tr|A0A3L6MN43|A0A3L6MN43_FUSOX 3-phytase OS=Fusarium oxysporum f. sp. cepae OX=396571 GN=BFJ65_g18814 PE=3 SV=1
13.102 4529 pos. 77 - 494 [ 120, -66] tr|A0A4Q4X8I7|A0A4Q4X8I7_9PEZI 3-phytase OS=Monosporascus sp. CRB-9-2 OX=2211643 GN=DL770_010821 PE=3 SV=1
13.123 4536 pos. 11 - 429 [ 95, -55] tr|A0A4S9Q7K0|A0A4S9Q7K0_AURPU 3-phytase OS=Aureobasidium pullulans OX=5580 GN=D6C86_01559 PE=3 SV=1
13.139 4541 pos. 61 - 479 [ 116, -23] tr|A0A6G1H5N1|A0A6G1H5N1_9PEZI Histidine acid phosphatase-like protein OS=Aulographum hederae CBS 113979 OX=1176131 GN=K402DRAFT_328957 PE=4 SV=1
13.157 4547 pos. 43 - 472 [ 116, -67] tr|G3XM02|G3XM02_ASPNA 3-phytase OS=Aspergillus niger (strain ATCC 1015 / CBS 113.46 / FGSC A1144 / LSHB Ac4 / NCTC 3858a / NRRL 328 / USDA 3528.7) OX=380704 GN=ASPNIDRAFT_43568 PE=3 SV=1
13.190 4558 pos. 2 - 471 [ 85, -49] tr|S8BEX8|S8BEX8_PENO1 3-phytase OS=Penicillium oxalicum (strain 114-2 / CGMCC 5302) OX=933388 GN=PDE_08599 PE=3 SV=1
13.196 4560 pos. 29 - 625 [ 116, -1] tr|A0A5C3E8M6|A0A5C3E8M6_9BASI Related to 3-phytase A OS=Ustilago trichophora OX=86804 GN=UTRI_10504_B PE=3 SV=1
13.206 4563 pos. 10 - 454 [ 117, -51] tr|S9R8T6|S9R8T6_SCHOY Thiamine-repressible acid phosphatase Pho4 OS=Schizosaccharomyces octosporus (strain yFS286) OX=483514 GN=SOCG_04697 PE=3 SV=1
13.209 4564 pos. 33 - 451 [ 118, -66] tr|A0A4Q4Y7E6|A0A4Q4Y7E6_9PEZI 3-phytase OS=Monosporascus sp. 5C6A OX=2211642 GN=DL771_005719 PE=3 SV=1
13.242 4575 pos. 29 - 599 [ 116, -62] tr|A0A5C3ECM4|A0A5C3ECM4_9BASI Related to 3-phytase A OS=Ustilago trichophora OX=86804 GN=UTRI_10504 PE=3 SV=1
13.254 4579 pos. 11 - 429 [ 95, -55] tr|A0A4S9LW55|A0A4S9LW55_AURPU 3-phytase OS=Aureobasidium pullulans OX=5580 GN=D6D00_00664 PE=3 SV=1
13.276 4586 pos. 15 - 449 [ 91, -64] tr|A0A1L0AUA2|A0A1L0AUA2_9ASCO Acid phosphatase OS=Hanseniaspora guilliermondii OX=56406 GN=HGUI_00338 PE=3 SV=1
13.285 4589 pos. 33 - 469 [ 120, -59] tr|A0A642VBW5|A0A642VBW5_9ASCO Acid phosphatase OS=Trichomonascus ciferrii OX=44093 GN=TRICI_002609 PE=3 SV=1
13.288 4590 pos. 10 - 449 [ 92, -65] tr|A2QI82|A2QI82_ASPNC 3-phytase OS=Aspergillus niger (strain CBS 513.88 / FGSC A1513) OX=425011 GN=An04g02600 PE=3 SV=1
13.300 4594 pos. 36 - 471 [ 119, -51] tr|G2YRI5|G2YRI5_BOTF4 Similar to histidine acid phosphatase OS=Botryotinia fuckeliana (strain T4) OX=999810 GN=BofuT4_P129330.1 PE=4 SV=1
13.306 4596 pos. 24 - 592 [ 116, -62] tr|I2FZE2|I2FZE2_USTH4 Related to 3-phytase A OS=Ustilago hordei (strain Uh4875-4) OX=1128400 GN=UHOR_03583 PE=3 SV=1
13.340 4607 pos. 11 - 429 [ 95, -55] tr|A0A4S8UN32|A0A4S8UN32_AURPU 3-phytase OS=Aureobasidium pullulans OX=5580 GN=D6D27_01268 PE=3 SV=1
13.343 4608 pos. 24 - 592 [ 116, -62] tr|A0A1K0G6C3|A0A1K0G6C3_9BASI Related to 3-phytase A OS=Ustilago bromivora OX=307758 GN=UBRO_03583 PE=3 SV=1
13.358 4613 pos. 21 - 513 [ 94, -65] tr|A0A6A6BUH7|A0A6A6BUH7_9PEZI 3-phytase OS=Aplosporella prunicola CBS 121167 OX=1176127 GN=K452DRAFT_242135 PE=3 SV=1
13.373 4618 pos. 28 - 455 [ 119, -65] tr|A0A448YHG5|A0A448YHG5_BRENA Acid phosphatase OS=Brettanomyces naardenensis OX=13370 GN=BRENAR_LOCUS1071 PE=3 SV=1
13.401 4627 pos. 11 - 429 [ 95, -55] tr|A0A074XQ10|A0A074XQ10_AURPU 3-phytase OS=Aureobasidium pullulans EXF-150 OX=1043002 GN=M438DRAFT_397590 PE=3 SV=1
13.404 4628 pos. 30 - 537 [ 116, -1] tr|A0A2T0FHQ5|A0A2T0FHQ5_9ASCO 3-phytase B OS=Wickerhamiella sorbophila OX=45607 GN=B9G98_02153 PE=4 SV=1
13.410 4630 pos. 11 - 429 [ 95, -55] tr|A0A4S9BUU8|A0A4S9BUU8_AURPU 3-phytase OS=Aureobasidium pullulans OX=5580 GN=D6D15_00825 PE=3 SV=1
13.422 4634 pos. 23 - 422 [ 98, -64] tr|A0A367XZQ6|A0A367XZQ6_9ASCO Acid phosphatase OS=Candida viswanathii OX=5486 GN=PHO11_1 PE=4 SV=1
13.425 4635 pos. 10 - 454 [ 192, -51] tr|S9RFP1|S9RFP1_SCHOY Thiamine-repressible acid phosphatase Pho4 OS=Schizosaccharomyces octosporus (strain yFS286) OX=483514 GN=SOCG_00661 PE=3 SV=1
13.425 4635 pos. 11 - 429 [ 95, -55] tr|A0A4S9T379|A0A4S9T379_AURPU 3-phytase OS=Aureobasidium pullulans OX=5580 GN=D6C91_05532 PE=3 SV=1
13.425 4635 pos. 44 - 476 [ 116, -84] tr|Q2GSJ2|Q2GSJ2_CHAGB 3-phytase OS=Chaetomium globosum (strain ATCC 6205 / CBS 148.51 / DSM 1962 / NBRC 6347 / NRRL 1970) OX=306901 GN=CHGG_09062 PE=3 SV=1
13.431 4637 pos. 117 - 577 [ 119, -67] tr|A0A1V6TM64|A0A1V6TM64_9EURO 3-phytase OS=Penicillium flavigenum OX=254877 GN=PENFLA_c006G08396 PE=3 SV=1
13.455 4645 pos. 19 - 443 [ 119, -54] sp|P08091|PPA1_SCHPO Acid phosphatase OS=Schizosaccharomyces pombe (strain 972 / ATCC 24843) OX=284812 GN=pho1 PE=2 SV=1
13.461 4647 pos. 33 - 462 [ 116, -66] tr|A0A1Y2FFB5|A0A1Y2FFB5_PROLT Histidine acid phosphatase-like protein OS=Protomyces lactucae-debilis OX=2754530 GN=BCR37DRAFT_346912 PE=4 SV=1
13.468 4649 pos. 11 - 429 [ 95, -55] tr|A0A4S9R9M4|A0A4S9R9M4_AURPU 3-phytase OS=Aureobasidium pullulans OX=5580 GN=D6C92_05363 PE=3 SV=1
13.468 4649 pos. 23 - 472 [ 99, -25] tr|A0A2J6TTR6|A0A2J6TTR6_9HELO Histidine acid phosphatase-like protein OS=Hyaloscypha bicolor E OX=1095630 GN=K444DRAFT_579579 PE=4 SV=1
13.471 4650 pos. 29 - 449 [ 119, -64] tr|A0A1E5R7Y9|A0A1E5R7Y9_HANUV Acid phosphatase OS=Hanseniaspora uvarum OX=29833 GN=AWRI3580_g3709 PE=3 SV=1
13.474 4651 pos. 11 - 429 [ 95, -55] tr|A0A4S9NU38|A0A4S9NU38_AURPU 3-phytase OS=Aureobasidium pullulans OX=5580 GN=D6C99_01811 PE=3 SV=1
13.489 4656 pos. 50 - 458 [ 120, -82] tr|A0A0N0NJP9|A0A0N0NJP9_9EURO 3-phytase OS=Phialophora attinorum OX=1664694 GN=AB675_5982 PE=3 SV=1
13.492 4657 pos. 11 - 429 [ 95, -55] tr|A0A4S9D8B8|A0A4S9D8B8_AURPU 3-phytase OS=Aureobasidium pullulans OX=5580 GN=D6D13_02164 PE=3 SV=1
13.495 4658 pos. 11 - 429 [ 95, -55] tr|A0A4S9S319|A0A4S9S319_AURPU 3-phytase OS=Aureobasidium pullulans OX=5580 GN=D6C95_03026 PE=3 SV=1
13.495 4658 pos. 11 - 429 [ 95, -55] tr|A0A4S9TD99|A0A4S9TD99_AURPU 3-phytase OS=Aureobasidium pullulans OX=5580 GN=D6C89_06334 PE=3 SV=1
13.498 4659 pos. 11 - 428 [ 95, -68] tr|A0A4S9P2Q2|A0A4S9P2Q2_AURPU 3-phytase OS=Aureobasidium pullulans OX=5580 GN=D6C85_08230 PE=3 SV=1
13.510 4663 pos. 27 - 466 [ 121, -65] tr|B6K5U1|B6K5U1_SCHJY Thiamine-repressible acid phosphatase pho4 OS=Schizosaccharomyces japonicus (strain yFS275 / FY16936) OX=402676 GN=SJAG_04067 PE=3 SV=1
13.513 4664 pos. 4 - 467 [ 86, -66] tr|A0A1E1MRR8|A0A1E1MRR8_RHYSE Related to acid phosphatase OS=Rhynchosporium secalis OX=38038 GN=RSE6_12992 PE=4 SV=1
13.513 4664 pos. 11 - 429 [ 95, -55] tr|A0A4S9UF78|A0A4S9UF78_AURPU 3-phytase OS=Aureobasidium pullulans OX=5580 GN=D6C90_07105 PE=3 SV=1
13.516 4665 pos. 11 - 429 [ 95, -55] tr|A0A4S8YIA0|A0A4S8YIA0_AURPU 3-phytase OS=Aureobasidium pullulans OX=5580 GN=D6D21_00409 PE=3 SV=1
13.522 4667 pos. 11 - 429 [ 95, -55] tr|A0A4V4K4B1|A0A4V4K4B1_AURPU 3-phytase OS=Aureobasidium pullulans OX=5580 GN=D6C97_04020 PE=3 SV=1
13.525 4668 pos. 11 - 429 [ 95, -55] tr|A0A4T0BGP1|A0A4T0BGP1_AURPU 3-phytase OS=Aureobasidium pullulans OX=5580 GN=D6C78_09602 PE=3 SV=1
13.528 4669 pos. 11 - 429 [ 95, -55] tr|A0A4V4HZX1|A0A4V4HZX1_AURPU 3-phytase OS=Aureobasidium pullulans OX=5580 GN=D6D28_05132 PE=3 SV=1
13.531 4670 pos. 11 - 429 [ 95, -55] tr|A0A4S9HLS0|A0A4S9HLS0_AURPU 3-phytase OS=Aureobasidium pullulans OX=5580 GN=D6D05_06119 PE=3 SV=1
13.531 4670 pos. 11 - 429 [ 95, -55] tr|A0A4S9I883|A0A4S9I883_AURPU 3-phytase OS=Aureobasidium pullulans OX=5580 GN=D6D08_04564 PE=3 SV=1
13.534 4671 pos. 11 - 429 [ 95, -55] tr|A0A4S8YRK3|A0A4S8YRK3_AURPU 3-phytase OS=Aureobasidium pullulans OX=5580 GN=D6C82_01609 PE=3 SV=1
13.538 4672 pos. 18 - 458 [ 97, -64] tr|A0A194XLC9|A0A194XLC9_9HELO Histidine acid phosphatase-like protein OS=Mollisia scopiformis OX=149040 GN=LY89DRAFT_577329 PE=4 SV=1
13.541 4673 pos. 11 - 429 [ 95, -55] tr|A0A4S9I4H9|A0A4S9I4H9_AURPU 3-phytase OS=Aureobasidium pullulans OX=5580 GN=D6D04_03151 PE=3 SV=1
13.541 4673 pos. 24 - 475 [ 119, -52] tr|A0A3D8R229|A0A3D8R229_9HELO Histidine acid phosphatase-like protein OS=Coleophoma cylindrospora OX=1849047 GN=BP6252_09501 PE=4 SV=1
13.541 4673 pos. 29 - 449 [ 119, -64] tr|A0A1E5RBZ4|A0A1E5RBZ4_9ASCO Acid phosphatase OS=Hanseniaspora opuntiae OX=211096 GN=AWRI3578_g2646 PE=3 SV=1
13.544 4674 pos. 11 - 429 [ 95, -55] tr|A0A4S9FPT9|A0A4S9FPT9_AURPU 3-phytase OS=Aureobasidium pullulans OX=5580 GN=D6D06_08081 PE=3 SV=1
13.547 4675 pos. 11 - 429 [ 95, -55] tr|A0A4T0AAQ8|A0A4T0AAQ8_AURPU 3-phytase OS=Aureobasidium pullulans OX=5580 GN=D6C80_04066 PE=3 SV=1
13.550 4676 pos. 31 - 476 [ 115, -1] tr|A0A167YFM8|A0A167YFM8_9EURO 3-phytase OS=Ascosphaera apis ARSEF 7405 OX=392613 GN=AAP_03449 PE=3 SV=1
13.559 4679 pos. 11 - 429 [ 95, -55] tr|A0A4S9Y6C8|A0A4S9Y6C8_AURPU 3-phytase OS=Aureobasidium pullulans OX=5580 GN=D6C84_01724 PE=3 SV=1
13.565 4681 pos. 26 - 453 [ 116, -65] tr|A0A1Q2YCX6|A0A1Q2YCX6_9ASCO Acid phosphatase OS=Pichia membranifaciens OX=4926 GN=PMKS-000894 PE=4 SV=1
13.568 4682 pos. 34 - 446 [ 118, -64] tr|A0A6G1IR36|A0A6G1IR36_9PLEO Histidine acid phosphatase-like protein OS=Lentithecium fluviatile CBS 122367 OX=1168545 GN=K458DRAFT_421386 PE=4 SV=1
13.574 4684 pos. 11 - 429 [ 95, -55] tr|A0A4S9L077|A0A4S9L077_AURPU 3-phytase OS=Aureobasidium pullulans OX=5580 GN=D6D01_06400 PE=3 SV=1
13.574 4684 pos. 32 - 490 [ 96, -51] tr|B6QN09|B6QN09_TALMQ 3-phytase OS=Talaromyces marneffei (strain ATCC 18224 / CBS 334.59 / QM 7333) OX=441960 GN=PMAA_051600 PE=3 SV=1
13.577 4685 pos. 24 - 465 [ 120, -67] tr|S9W0U4|S9W0U4_SCHCR Thiamine-repressible acid phosphatase Pho4 OS=Schizosaccharomyces cryophilus (strain OY26 / ATCC MYA-4695 / CBS 11777 / NBRC 106824 / NRRL Y48691) OX=653667 GN=SPOG_00090 PE=3 SV=1
13.580 4686 pos. 11 - 429 [ 95, -55] tr|A0A4S8TJV8|A0A4S8TJV8_AURPU 3-phytase OS=Aureobasidium pullulans OX=5580 GN=D6D29_02859 PE=3 SV=1
13.580 4686 pos. 11 - 429 [ 95, -55] tr|A0A4S8V125|A0A4S8V125_AURPU 3-phytase OS=Aureobasidium pullulans OX=5580 GN=D6D25_08288 PE=3 SV=1
13.580 4686 pos. 11 - 429 [ 95, -55] tr|A0A4S9KWF1|A0A4S9KWF1_AURPU 3-phytase OS=Aureobasidium pullulans OX=5580 GN=D6D02_01539 PE=3 SV=1
13.583 4687 pos. 11 - 429 [ 95, -55] tr|A0A1A7MRZ1|A0A1A7MRZ1_AURPU 3-phytase OS=Aureobasidium pullulans OX=5580 GN=D6D12_06857 PE=3 SV=1
13.586 4688 pos. 11 - 429 [ 95, -55] tr|A0A4T0C9X9|A0A4T0C9X9_AURPU 3-phytase OS=Aureobasidium pullulans OX=5580 GN=D6C79_06354 PE=3 SV=1
13.592 4690 pos. 11 - 429 [ 95, -55] tr|A0A4T0F6D4|A0A4T0F6D4_AURPU 3-phytase OS=Aureobasidium pullulans OX=5580 GN=D6C76_02244 PE=3 SV=1
13.598 4692 pos. 16 - 476 [ 96, -1] tr|A0A1E1LH47|A0A1E1LH47_9HELO Related to acid phosphatase OS=Rhynchosporium commune OX=914237 GN=RCO7_09876 PE=4 SV=1
13.605 4694 pos. 25 - 454 [ 99, -65] tr|A0A0C3CEX6|A0A0C3CEX6_9PEZI 3-phytase OS=Oidiodendron maius Zn OX=913774 GN=OIDMADRAFT_130734 PE=3 SV=1
13.611 4696 pos. 9 - 463 [ 93, -64] tr|A0A1E5RD51|A0A1E5RD51_9ASCO Acid phosphatase OS=Hanseniaspora opuntiae OX=211096 GN=AWRI3578_g2725 PE=3 SV=1
13.611 4696 pos. 10 - 497 [ 92, -25] tr|A0A117DYW2|A0A117DYW2_ASPNG 3-phytase OS=Aspergillus niger OX=5061 GN=ABL_02205 PE=3 SV=1
13.614 4697 pos. 11 - 429 [ 95, -55] tr|A0A4S8W661|A0A4S8W661_AURPU 3-phytase OS=Aureobasidium pullulans OX=5580 GN=D6D24_02484 PE=3 SV=1
13.617 4698 pos. 11 - 429 [ 95, -55] tr|A0A4S9D0K7|A0A4S9D0K7_AURPU 3-phytase OS=Aureobasidium pullulans OX=5580 GN=D6D17_03401 PE=3 SV=1
13.617 4698 pos. 11 - 429 [ 95, -55] tr|A0A4S9FB64|A0A4S9FB64_AURPU 3-phytase OS=Aureobasidium pullulans OX=5580 GN=D6D10_00049 PE=3 SV=1
13.626 4701 pos. 14 - 429 [ 97, -68] tr|A0A074VSB4|A0A074VSB4_9PEZI 3-phytase OS=Aureobasidium melanogenum CBS 110374 OX=1043003 GN=M437DRAFT_46933 PE=3 SV=1
13.644 4707 pos. 33 - 443 [ 117, -51] tr|I2JS64|I2JS64_DEKBR Acid phosphatase OS=Brettanomyces bruxellensis AWRI1499 OX=1124627 GN=AWRI1499_4321 PE=3 SV=1
13.644 4707 pos. 169 - 568 [ 120, -64] tr|L8WXX6|L8WXX6_THACA Phytase OS=Thanatephorus cucumeris (strain AG1-IA) OX=983506 GN=AG1IA_03141 PE=3 SV=1
13.653 4710 pos. 11 - 429 [ 95, -55] tr|A0A4T0DE81|A0A4T0DE81_AURPU 3-phytase OS=Aureobasidium pullulans OX=5580 GN=D6C77_04706 PE=3 SV=1
13.684 4720 pos. 38 - 461 [ 120, -53] tr|E6ZWK7|E6ZWK7_SPORE Related to Thiamine-repressible acid phosphatase OS=Sporisorium reilianum (strain SRZ2) OX=999809 GN=sr16871 PE=3 SV=1
13.708 4728 pos. 11 - 429 [ 95, -55] tr|A0A074Y1W9|A0A074Y1W9_AURSE 3-phytase OS=Aureobasidium subglaciale (strain EXF-2481) OX=1043005 GN=AUEXF2481DRAFT_69509 PE=3 SV=1
13.711 4729 pos. 51 - 430 [ 118, -65] tr|A0A6A5W0Q1|A0A6A5W0Q1_9PLEO 3-phytase OS=Amniculicola lignicola CBS 123094 OX=1392246 GN=P154DRAFT_549919 PE=3 SV=1
13.714 4730 pos. 31 - 422 [ 120, -51] tr|A0A1B7SI45|A0A1B7SI45_9ASCO Acid phosphatase OS=Ogataea polymorpha OX=460523 GN=OGAPODRAFT_75774 PE=4 SV=1
13.723 4733 pos. 4 - 444 [ 116, -66] tr|A0A0A8LE06|A0A0A8LE06_9SACH Acid phosphatase OS=Kluyveromyces dobzhanskii CBS 2104 OX=1427455 GN=KLDO_g4812 PE=4 SV=1
13.723 4733 pos. 37 - 461 [ 119, -53] tr|A0A2N8UPB9|A0A2N8UPB9_9BASI Related to Thiamine-repressible acid phosphatase OS=Sporisorium reilianum f. sp. reilianum OX=72559 GN=SRS1_16871 PE=3 SV=1
13.726 4734 pos. 14 - 430 [ 97, -67] tr|A0A074WGN3|A0A074WGN3_9PEZI 3-phytase OS=Aureobasidium namibiae CBS 147.97 OX=1043004 GN=M436DRAFT_84356 PE=3 SV=1
13.739 4738 pos. 20 - 475 [ 97, -1] tr|A0A2V1BF92|A0A2V1BF92_9HELO Histidine acid phosphatase-like protein OS=Cadophora sp. DSE1049 OX=1485229 GN=DL98DRAFT_660231 PE=4 SV=1
13.739 4738 pos. 38 - 501 [ 116, -67] tr|A0A1L9NF57|A0A1L9NF57_ASPTC 3-phytase OS=Aspergillus tubingensis (strain CBS 134.48) OX=767770 GN=ASPTUDRAFT_36312 PE=3 SV=1
13.739 4738 pos. 74 - 495 [ 99, -68] tr|A0A1Y2DKD1|A0A1Y2DKD1_9PEZI 3-phytase OS=Pseudomassariella vexata OX=1141098 GN=BCR38DRAFT_399079 PE=3 SV=1
13.742 4739 pos. 16 - 400 [ 99, -48] tr|Q2UHE3|Q2UHE3_ASPOR 3-phytase OS=Aspergillus oryzae (strain ATCC 42149 / RIB 40) OX=510516 GN=AO090023000481 PE=3 SV=1
13.754 4743 pos. 32 - 478 [ 99, -51] tr|A0A1L9SJK7|A0A1L9SJK7_9EURO 3-phytase OS=Penicilliopsis zonata CBS 506.65 OX=1073090 GN=ASPZODRAFT_16025 PE=3 SV=1
13.754 4743 pos. 36 - 463 [ 119, -53] tr|A0A0F7S0S9|A0A0F7S0S9_9BASI Related to Thiamine-repressible acid phosphatase OS=Sporisorium scitamineum OX=49012 GN=SSCI62940.1 PE=3 SV=1
13.772 4749 pos. 21 - 479 [ 111, -52] tr|A0A146FIK4|A0A146FIK4_ASPKA 3-phytase OS=Aspergillus kawachii OX=1069201 GN=RIB2604_02002630 PE=3 SV=1
13.778 4751 pos. 81 - 541 [ 119, -62] tr|A0A225ZK17|A0A225ZK17_CRYNV Phytase OS=Cryptococcus neoformans var. grubii c45 OX=1230068 GN=C356_01869 PE=3 SV=1
13.784 4753 pos. 7 - 446 [ 96, -52] tr|A0A3D8RHY8|A0A3D8RHY8_9HELO Histidine acid phosphatase-like protein OS=Coleophoma crateriformis OX=565419 GN=BP5796_07107 PE=4 SV=1
13.806 4760 pos. 81 - 541 [ 119, -62] tr|A0A854QIH9|A0A854QIH9_CRYNV Phytase OS=Cryptococcus neoformans var. grubii Tu259-1 OX=1230072 GN=C361_02130 PE=3 SV=1
13.818 4764 pos. 34 - 476 [ 99, -67] tr|A0A0M8P0R5|A0A0M8P0R5_9EURO 3-phytase OS=Penicillium nordicum OX=229535 GN=ACN38_g11108 PE=3 SV=1
13.821 4765 pos. 35 - 450 [ 118, -24] tr|A0A2T4H307|A0A2T4H307_FUSCU Acid phosphatase PHO1 OS=Fusarium culmorum OX=5516 GN=FCULG_00007481 PE=4 SV=1
13.821 4765 pos. 90 - 459 [ 120, -66] tr|A0A0M9VQ74|A0A0M9VQ74_9BASI 3-phytase a OS=Malassezia pachydermatis OX=77020 GN=Malapachy_2243 PE=3 SV=1
13.860 4778 pos. 23 - 461 [ 92, -53] tr|A0A5C3ERL9|A0A5C3ERL9_9BASI Related to Thiamine-repressible acid phosphatase OS=Ustilago trichophora OX=86804 GN=UTRI_06715_B PE=3 SV=1
13.863 4779 pos. 33 - 443 [ 119, -51] tr|W9YIX3|W9YIX3_9EURO 3-phytase OS=Capronia epimyces CBS 606.96 OX=1182542 GN=A1O3_06057 PE=3 SV=1
13.872 4782 pos. 31 - 440 [ 119, -87] tr|E5A0N3|E5A0N3_LEPMJ Similar to acid phosphatase OS=Leptosphaeria maculans (strain JN3 / isolate v23.1.3 / race Av1-4-5-6-7-8) OX=985895 GN=LEMA_P103100.1 PE=4 SV=1
13.876 4783 pos. 10 - 466 [ 96, -67] tr|A0A1V6RE08|A0A1V6RE08_9EURO 3-phytase OS=Penicillium vulpinum OX=29845 GN=PENVUL_c060G05119 PE=3 SV=1
13.876 4783 pos. 24 - 454 [ 120, -51] tr|S9W2A9|S9W2A9_SCHCR Thiamine-repressible acid phosphatase Pho4 OS=Schizosaccharomyces cryophilus (strain OY26 / ATCC MYA-4695 / CBS 11777 / NBRC 106824 / NRRL Y48691) OX=653667 GN=SPOG_01836 PE=3 SV=1
13.888 4787 pos. 5 - 475 [ 95, -66] tr|A0A163CHU2|A0A163CHU2_DIDRA Acid phosphatase OS=Didymella rabiei OX=5454 GN=EKO05_000852 PE=4 SV=1
13.888 4787 pos. 17 - 445 [ 93, -64] tr|A0A1Y2DFJ9|A0A1Y2DFJ9_9PEZI Histidine acid phosphatase OS=Pseudomassariella vexata OX=1141098 GN=BCR38DRAFT_489870 PE=4 SV=1
13.897 4790 pos. 11 - 454 [ 95, -64] tr|A0A1E3NSV1|A0A1E3NSV1_9ASCO Acid phosphatase OS=Pichia membranifaciens NRRL Y-2026 OX=763406 GN=PICMEDRAFT_70694 PE=4 SV=1
13.918 4797 pos. 12 - 478 [ 95, -51] tr|A0A0F7VGQ5|A0A0F7VGQ5_PENBI 3-phytase OS=Penicillium brasilianum OX=104259 GN=PMG11_04724 PE=3 SV=1
13.930 4801 pos. 28 - 496 [ 96, -51] tr|A0A101M9S6|A0A101M9S6_9EURO 3-phytase OS=Penicillium freii OX=48697 GN=ACN42_g10559 PE=3 SV=1
13.933 4802 pos. 37 - 471 [ 116, -51] tr|A0A395I2P3|A0A395I2P3_ASPHC 3-phytase OS=Aspergillus homomorphus (strain CBS 101889) OX=1450537 GN=BO97DRAFT_449403 PE=3 SV=1
13.943 4805 pos. 38 - 484 [ 116, -67] tr|A0A1M3T8G6|A0A1M3T8G6_ASPLC 3-phytase OS=Aspergillus luchuensis (strain CBS 106.47) OX=1137211 GN=ASPFODRAFT_194351 PE=3 SV=1
13.949 4807 pos. 1 - 443 [ 97, -51] tr|A0A1V6NCU7|A0A1V6NCU7_PENPO 3-phytase OS=Penicillium polonicum OX=60169 GN=PENPOL_c012G03062 PE=3 SV=1
13.955 4809 pos. 69 - 456 [ 111, -105] tr|A0A167VFC3|A0A167VFC3_PENCH 3-phytase OS=Penicillium chrysogenum OX=5076 GN=EN45_005000 PE=3 SV=1
13.961 4811 pos. 43 - 484 [ 116, -67] tr|A0A7R7W9H1|A0A7R7W9H1_ASPKA 3-phytase OS=Aspergillus kawachii OX=1069201 GN=AKAW2_40031S PE=3 SV=1
13.976 4816 pos. 8 - 459 [ 95, -65] tr|A0A0A1T4E1|A0A0A1T4E1_9HYPO 3-phytase OS=Torrubiella hemipterigena OX=1531966 GN=VHEMI07744 PE=3 SV=1
13.976 4816 pos. 38 - 484 [ 116, -67] tr|A0A319B123|A0A319B123_ASPVC 3-phytase OS=Aspergillus vadensis (strain CBS 113365 / IMI 142717 / IBT 24658) OX=1448311 GN=BO88DRAFT_490231 PE=3 SV=1
13.979 4817 pos. 24 - 463 [ 107, -64] tr|A0A1L0B6A0|A0A1L0B6A0_9ASCO Acid phosphatase OS=Hanseniaspora guilliermondii OX=56406 GN=HGUI_03549 PE=3 SV=1
13.979 4817 pos. 36 - 456 [ 120, -64] tr|Q6CYI2|Q6CYI2_KLULA Acid phosphatase OS=Kluyveromyces lactis (strain ATCC 8585 / CBS 2359 / DSM 70799 / NBRC 1267 / NRRL Y-1140 / WM37) OX=284590 GN=KLLA0_A00176g PE=3 SV=1
13.988 4820 pos. 43 - 484 [ 116, -67] tr|A0A1R3RHT6|A0A1R3RHT6_ASPC5 3-phytase OS=Aspergillus carbonarius (strain ITEM 5010) OX=602072 GN=ASPCADRAFT_131596 PE=3 SV=1
13.994 4822 pos. 25 - 438 [ 120, -64] tr|A0A060SXP8|A0A060SXP8_BLAAD Acid phosphatase OS=Blastobotrys adeninivorans OX=409370 GN=GNLVRS02_ARAD1A14476g PE=3 SV=1
14.010 4827 pos. 5 - 446 [ 95, -64] tr|A0A6A6AA20|A0A6A6AA20_9PLEO Histidine acid phosphatase-like protein OS=Dothidotthia symphoricarpi CBS 119687 OX=1392245 GN=P153DRAFT_368280 PE=4 SV=1
14.010 4827 pos. 32 - 473 [ 107, -1] tr|A0A7D8UR94|A0A7D8UR94_9HELO Acid phosphatase PHO1 OS=Lachnellula cervina OX=1316786 GN=PHO1_1 PE=4 SV=1
14.013 4828 pos. 23 - 459 [ 92, -52] tr|A0A5C3EMX8|A0A5C3EMX8_9BASI Related to Thiamine-repressible acid phosphatase OS=Ustilago trichophora OX=86804 GN=UTRI_06715 PE=3 SV=1
14.013 4828 pos. 45 - 484 [ 117, -67] tr|A0A317UUD1|A0A317UUD1_9EURO 3-phytase OS=Aspergillus sclerotioniger CBS 115572 OX=1450535 GN=BO94DRAFT_629327 PE=3 SV=1
14.019 4830 pos. 8 - 451 [ 98, -66] tr|A0A6A5SK53|A0A6A5SK53_9PLEO Histidine acid phosphatase-like protein OS=Clathrospora elynae OX=706981 GN=EJ02DRAFT_456378 PE=4 SV=1
14.022 4831 pos. 35 - 489 [ 99, -51] tr|B8MHA0|B8MHA0_TALSN 3-phytase OS=Talaromyces stipitatus (strain ATCC 10500 / CBS 375.48 / QM 6759 / NRRL 1006) OX=441959 GN=TSTA_021360 PE=3 SV=1
14.025 4832 pos. 24 - 421 [ 117, -54] tr|A0A1U7LRK8|A0A1U7LRK8_NEOID Acid phosphatase OS=Neolecta irregularis (strain DAH-3) OX=1198029 GN=NEOLI_000834 PE=3 SV=1
14.025 4832 pos. 80 - 528 [ 121, -62] tr|A0A1E3JMF6|A0A1E3JMF6_9TREE Phytase OS=Cryptococcus wingfieldii CBS 7118 OX=1295528 GN=L198_02765 PE=4 SV=1
14.031 4834 pos. 12 - 446 [ 92, -65] tr|A0A1L9SBD6|A0A1L9SBD6_9EURO 3-phytase OS=Penicilliopsis zonata CBS 506.65 OX=1073090 GN=ASPZODRAFT_135307 PE=3 SV=1
14.031 4834 pos. 34 - 465 [ 99, -66] tr|A0A3M7M6I7|A0A3M7M6I7_9PLEO Histidine acid phosphatase OS=Pyrenophora seminiperda CCB06 OX=1302712 GN=GMOD_00000171 PE=4 SV=1
14.034 4835 pos. 4 - 444 [ 92, -64] tr|A0A6A6SJV4|A0A6A6SJV4_9PLEO Histidine acid phosphatase-like protein OS=Lophiostoma macrostomum CBS 122681 OX=1314788 GN=K491DRAFT_614193 PE=4 SV=1
14.034 4835 pos. 10 - 459 [ 92, -25] tr|A0A317V2N7|A0A317V2N7_ASPEC 3-phytase OS=Aspergillus eucalypticola (strain CBS 122712 / IBT 29274) OX=1448314 GN=BO83DRAFT_419481 PE=3 SV=1
14.034 4835 pos. 38 - 479 [ 116, -67] tr|A0A1F5LAU7|A0A1F5LAU7_9EURO 3-phytase OS=Penicillium arizonense OX=1835702 GN=PENARI_c018G12519 PE=3 SV=1
14.043 4838 pos. 9 - 439 [ 220, -25] tr|A0A0N1H414|A0A0N1H414_9EURO Putative acid phosphatase DIA3 OS=Phialophora attinorum OX=1664694 GN=AB675_9944 PE=4 SV=1
14.064 4845 pos. 11 - 465 [ 91, -23] tr|A0A1L7SPC0|A0A1L7SPC0_FUSMA Related to acid phosphatase OS=Fusarium mangiferae OX=192010 GN=FMAN_06399 PE=4 SV=1
14.064 4845 pos. 32 - 477 [ 117, -1] tr|A0A7D9CYY2|A0A7D9CYY2_DEKBR Acid phosphatase OS=Dekkera bruxellensis OX=5007 GN=PHO5 PE=3 SV=1
14.070 4847 pos. 21 - 429 [ 116, -50] tr|A0A642V7V8|A0A642V7V8_9ASCO Acid phosphatase OS=Trichomonascus ciferrii OX=44093 GN=TRICI_001671 PE=4 SV=1
14.077 4849 pos. 45 - 479 [ 117, -51] tr|A0A395GX08|A0A395GX08_9EURO 3-phytase OS=Aspergillus ibericus CBS 121593 OX=1448316 GN=BO80DRAFT_426273 PE=3 SV=1
14.092 4854 pos. 35 - 486 [ 99, -51] tr|A0A364L0P8|A0A364L0P8_9EURO 3-phytase OS=Talaromyces amestolkiae OX=1196081 GN=BHQ10_005380 PE=3 SV=1
14.092 4854 pos. 163 - 575 [ 119, -65] tr|A0A364L3J9|A0A364L3J9_9EURO 3-phytase OS=Talaromyces amestolkiae OX=1196081 GN=BHQ10_006401 PE=3 SV=1
14.095 4855 pos. 11 - 465 [ 91, -23] tr|N1RLL3|N1RLL3_FUSC4 Repressible acid phosphatase OS=Fusarium oxysporum f. sp. cubense (strain race 4) OX=2502994 GN=FOC4_g10007047 PE=4 SV=1
14.101 4857 pos. 112 - 558 [ 116, -67] tr|A0A117E2K6|A0A117E2K6_ASPNG 3-phytase OS=Aspergillus niger OX=5061 GN=ABL_08434 PE=3 SV=1
14.104 4858 pos. 24 - 478 [ 107, -65] tr|A0A1E5R818|A0A1E5R818_HANUV Acid phosphatase OS=Hanseniaspora uvarum OX=29833 GN=AWRI3580_g3632 PE=3 SV=1
14.107 4859 pos. 24 - 448 [ 98, -64] tr|A0A642USY7|A0A642USY7_DIURU Acid phosphatase OS=Diutina rugosa OX=5481 GN=DIURU_001826 PE=3 SV=1
14.107 4859 pos. 38 - 484 [ 116, -67] tr|A0A318Y6E6|A0A318Y6E6_ASPNB 3-phytase OS=Aspergillus neoniger (strain CBS 115656) OX=1448310 GN=BO87DRAFT_390588 PE=3 SV=1
14.110 4860 pos. 43 - 484 [ 116, -67] tr|A0A3F3R3W9|A0A3F3R3W9_ASPNG 3-phytase OS=Aspergillus niger OX=5061 GN=ATCC64974_6100 PE=3 SV=1
14.116 4862 pos. 10 - 452 [ 92, -65] tr|A0A319DVY5|A0A319DVY5_9EURO 3-phytase OS=Aspergillus ellipticus CBS 707.79 OX=1448320 GN=BO71DRAFT_400601 PE=3 SV=1
14.116 4862 pos. 11 - 465 [ 91, -23] tr|A0A1L7VBL3|A0A1L7VBL3_FUSPR Related to acid phosphatase OS=Fusarium proliferatum (strain ET1) OX=1227346 GN=FPRO_06701 PE=4 SV=1
14.122 4864 pos. 27 - 458 [ 99, -66] tr|A0A6S6V9T6|A0A6S6V9T6_9PLEO Histidine acid phosphatase protein OS=Pyrenophora teres f. maculata OX=97480 GN=PTMSG1_03963 PE=4 SV=1
14.125 4865 pos. 35 - 473 [ 120, -64] tr|A0A060TA80|A0A060TA80_BLAAD Acid phosphatase OS=Blastobotrys adeninivorans OX=409370 GN=GNLVRS02_ARAD1B05324g PE=3 SV=1
14.128 4866 pos. 34 - 440 [ 119, -51] tr|A0A642UJX6|A0A642UJX6_DIURU Acid phosphatase OS=Diutina rugosa OX=5481 GN=DIURU_003816 PE=3 SV=1
14.131 4867 pos. 17 - 485 [ 95, -67] tr|A0A1L9U424|A0A1L9U424_ASPBC 3-phytase OS=Aspergillus brasiliensis (strain CBS 101740 / IMI 381727 / IBT 21946) OX=767769 GN=ASPBRDRAFT_79294 PE=3 SV=1
14.131 4867 pos. 53 - 491 [ 113, -53] tr|A0A1M2VWN7|A0A1M2VWN7_TRAPU Acid phosphatase PHO1 OS=Trametes pubescens OX=154538 GN=TRAPUB_11466 PE=4 SV=1
14.134 4868 pos. 2 - 445 [ 117, -65] tr|A1CHC8|A1CHC8_ASPCL 3-phytase OS=Aspergillus clavatus (strain ATCC 1007 / CBS 513.65 / DSM 816 / NCTC 3887 / NRRL 1 / QM 1276 / 107) OX=344612 GN=ACLA_047520 PE=3 SV=1
14.134 4868 pos. 39 - 479 [ 116, -67] tr|B6HHN7|B6HHN7_PENRW 3-phytase OS=Penicillium rubens (strain ATCC 28089 / DSM 1075 / NRRL 1951 / Wisconsin 54-1255) OX=500485 GN=Pc21g14140 PE=3 SV=1
14.137 4869 pos. 81 - 535 [ 119, -62] tr|J9VKR0|J9VKR0_CRYNH Phytase OS=Cryptococcus neoformans var. grubii serotype A (strain H99 / ATCC 208821 / CBS 10515 / FGSC 9487) OX=235443 GN=CNAG_02681 PE=3 SV=2
14.140 4870 pos. 1 - 456 [ 93, -67] tr|A0A074W677|A0A074W677_9PEZI Histidine acid phosphatase-like protein OS=Aureobasidium namibiae CBS 147.97 OX=1043004 GN=M436DRAFT_76912 PE=4 SV=1
14.143 4871 pos. 38 - 471 [ 116, -51] tr|A0A1V6Q3W9|A0A1V6Q3W9_9EURO 3-phytase OS=Penicillium solitum OX=60172 GN=PENSOL_c149G04606 PE=3 SV=1
14.147 4872 pos. 11 - 453 [ 91, -52] tr|B6JZD6|B6JZD6_SCHJY Thiamine-repressible acid phosphatase pho4 OS=Schizosaccharomyces japonicus (strain yFS275 / FY16936) OX=402676 GN=SJAG_01970 PE=3 SV=1
14.150 4873 pos. 11 - 465 [ 91, -23] tr|N4TL94|N4TL94_FUSC1 Acid phosphatase PHO1 OS=Fusarium oxysporum f. sp. cubense (strain race 1) OX=1229664 GN=FOC1_g10000344 PE=4 SV=1
14.159 4876 pos. 29 - 470 [ 107, -1] tr|A0A559MBR4|A0A559MBR4_9HELO Acid phosphatase OS=Lachnellula willkommii OX=215461 GN=PHO1 PE=4 SV=1
14.162 4877 pos. 16 - 465 [ 97, -23] tr|A0A2H3RRV1|A0A2H3RRV1_GIBFU Related to acid phosphatase OS=Gibberella fujikuroi OX=5127 GN=FFC1_05603 PE=4 SV=1
14.162 4877 pos. 16 - 465 [ 97, -23] tr|S0E261|S0E261_GIBF5 Related to acid phosphatase OS=Gibberella fujikuroi (strain CBS 195.34 / IMI 58289 / NRRL A-6831) OX=1279085 GN=FFUJ_14760 PE=4 SV=1
14.180 4883 pos. 11 - 465 [ 91, -23] tr|A0A559LNQ9|A0A559LNQ9_FUSOX Repressible acid phosphatase OS=Fusarium oxysporum f. sp. cubense OX=61366 GN=PHO5 PE=4 SV=1
14.183 4884 pos. 8 - 420 [ 95, -53] tr|A0A642VAL8|A0A642VAL8_9ASCO Acid phosphatase OS=Trichomonascus ciferrii OX=44093 GN=TRICI_000990 PE=4 SV=1
14.183 4884 pos. 37 - 471 [ 116, -51] tr|A0A2V5J6I4|A0A2V5J6I4_9EURO 3-phytase OS=Aspergillus indologenus CBS 114.80 OX=1450541 GN=BP00DRAFT_458206 PE=3 SV=1
14.186 4885 pos. 10 - 472 [ 92, -1] tr|A0A0D1YNC5|A0A0D1YNC5_9EURO 3-phytase OS=Exophiala spinifera OX=91928 GN=PV08_03754 PE=3 SV=1
14.192 4887 pos. 38 - 461 [ 119, -64] tr|A0A5P2UBA3|A0A5P2UBA3_KLULC Acid phosphatase OS=Kluyveromyces lactis OX=28985 GN=KDRO_E00280 PE=3 SV=1
14.192 4887 pos. 51 - 471 [ 120, -64] tr|B5FV69|B5FV69_KLULA Acid phosphatase OS=Kluyveromyces lactis (strain ATCC 8585 / CBS 2359 / DSM 70799 / NBRC 1267 / NRRL Y-1140 / WM37) OX=284590 GN=KLLA0_D00258g PE=3 SV=1
14.195 4888 pos. 23 - 439 [ 114, -1] tr|A0A194WZW8|A0A194WZW8_9HELO 3-phytase OS=Mollisia scopiformis OX=149040 GN=LY89DRAFT_753827 PE=3 SV=1
14.195 4888 pos. 34 - 478 [ 116, -64] tr|A0A507AT13|A0A507AT13_9PEZI 3-phytase OS=Phialemoniopsis curvata OX=1093900 GN=E0L32_001953 PE=3 SV=1
14.198 4889 pos. 9 - 443 [ 92, -48] tr|A0A2I1CWS8|A0A2I1CWS8_9EURO 3-phytase OS=Aspergillus campestris IBT 28561 OX=1392248 GN=P168DRAFT_272975 PE=3 SV=1
14.201 4890 pos. 10 - 469 [ 92, -52] tr|A0A1M3TKJ7|A0A1M3TKJ7_ASPLC 3-phytase OS=Aspergillus luchuensis (strain CBS 106.47) OX=1137211 GN=ASPFODRAFT_44916 PE=3 SV=1
14.204 4891 pos. 36 - 502 [ 119, -1] tr|A0A161HIU1|A0A161HIU1_9ASCO Acid phosphatase OS=Sugiyamaella lignohabitans OX=796027 GN=PHO3 PE=3 SV=1
14.204 4891 pos. 99 - 507 [ 120, -65] tr|A0A2K0T9N0|A0A2K0T9N0_9HYPO 3-phytase OS=Trichoderma gamsii OX=398673 GN=TGAMA5MH_05915 PE=3 SV=1
14.210 4893 pos. 37 - 471 [ 116, -51] tr|A0A319D8B6|A0A319D8B6_9EURO 3-phytase OS=Aspergillus ellipticus CBS 707.79 OX=1448320 GN=BO71DRAFT_387106 PE=3 SV=1
14.210 4893 pos. 38 - 484 [ 116, -67] tr|A0A317V7B0|A0A317V7B0_ASPEC 3-phytase OS=Aspergillus eucalypticola (strain CBS 122712 / IBT 29274) OX=1448314 GN=BO83DRAFT_364520 PE=3 SV=1
14.214 4894 pos. 16 - 465 [ 97, -23] tr|A0A0I9XFG3|A0A0I9XFG3_GIBFU Acid phosphatase OS=Gibberella fujikuroi OX=5127 GN=LW93_9718 PE=4 SV=1
14.214 4894 pos. 24 - 456 [ 119, -51] sp|O60172|PPA3_SCHPO Thiamine-repressible acid phosphatase SPBC21H7.03c OS=Schizosaccharomyces pombe (strain 972 / ATCC 24843) OX=284812 GN=SPBC21H7.03c PE=2 SV=1
14.223 4897 pos. 29 - 460 [ 119, -65] tr|A0A0J9X8Z1|A0A0J9X8Z1_GEOCN Acid phosphatase OS=Geotrichum candidum OX=1173061 GN=BN980_GECA05s04971g PE=4 SV=1
14.223 4897 pos. 38 - 479 [ 116, -67] tr|A0A1V6Q0T2|A0A1V6Q0T2_9EURO 3-phytase OS=Penicillium antarcticum OX=416450 GN=PENANT_c019G05024 PE=3 SV=1
14.241 4903 pos. 39 - 481 [ 119, -1] tr|A0A168C9N4|A0A168C9N4_9EURO 3-phytase OS=Ascosphaera apis ARSEF 7405 OX=392613 GN=AAP_01098 PE=3 SV=1
14.241 4903 pos. 43 - 484 [ 116, -67] tr|A0A401KLC1|A0A401KLC1_ASPAW 3-phytase OS=Aspergillus awamori OX=105351 GN=AAWM_02926 PE=3 SV=1
14.250 4906 pos. 42 - 481 [ 116, -51] tr|A0A1V6TCY5|A0A1V6TCY5_9EURO 3-phytase OS=Penicillium steckii OX=303698 GN=PENSTE_c007G00731 PE=3 SV=1
14.265 4911 pos. 35 - 486 [ 99, -51] tr|A0A6V8H9W5|A0A6V8H9W5_9EURO 3-phytase OS=Talaromyces cellulolyticus OX=1472165 GN=TCE0_033f08109 PE=3 SV=1
14.265 4911 pos. 43 - 484 [ 116, -67] tr|A0A370PHM2|A0A370PHM2_ASPPH 3-phytase OS=Aspergillus phoenicis ATCC 13157 OX=1353007 GN=M752DRAFT_235951 PE=3 SV=1
14.268 4912 pos. 44 - 458 [ 116, -66] tr|A0A2W1H175|A0A2W1H175_9PLEO Heterokaryon incompatibility protein OS=Pyrenophora tritici-repentis OX=45151 GN=A1F97_04853 PE=4 SV=1
14.274 4914 pos. 7 - 454 [ 118, -52] tr|A0A6A6XN80|A0A6A6XN80_9PLEO Histidine acid phosphatase-like protein OS=Melanomma pulvis-pyrius CBS 109.77 OX=1314802 GN=K505DRAFT_322315 PE=4 SV=1
14.274 4914 pos. 38 - 439 [ 117, -51] tr|K0KM53|K0KM53_WICCF Acid phosphatase OS=Wickerhamomyces ciferrii (strain ATCC 14091 / BCRC 22168 / CBS 111 / JCM 3599 / NBRC 0793 / NRRL Y-1031 F-60-10) OX=1206466 GN=BN7_1747 PE=3 SV=1
14.277 4915 pos. 33 - 489 [ 92, -67] tr|A0A177CRY3|A0A177CRY3_9PLEO Histidine acid phosphatase-like protein OS=Paraphaeosphaeria sporulosa OX=1460663 GN=CC84DRAFT_1193315 PE=4 SV=1
14.290 4919 pos. 60 - 472 [ 120, -66] tr|A0A1Y2U908|A0A1Y2U908_9PEZI 3-phytase OS=Hypoxylon sp. CO27-5 OX=1001938 GN=M434DRAFT_402527 PE=3 SV=1
14.293 4920 pos. 18 - 474 [ 98, -65] tr|W9X895|W9X895_9EURO 3-phytase OS=Cladophialophora psammophila CBS 110553 OX=1182543 GN=A1O5_01210 PE=3 SV=1
14.302 4923 pos. 5 - 446 [ 96, -64] tr|A0A1Y1Z2M3|A0A1Y1Z2M3_9PLEO Histidine acid phosphatase-like protein OS=Clohesyomyces aquaticus OX=1231657 GN=BCR34DRAFT_604795 PE=4 SV=1
14.302 4923 pos. 36 - 456 [ 120, -64] sp|P52289|PPA5_KLULA Repressible acid phosphatase OS=Kluyveromyces lactis (strain ATCC 8585 / CBS 2359 / DSM 70799 / NBRC 1267 / NRRL Y-1140 / WM37) OX=284590 GN=PHO5 PE=3 SV=2
14.308 4925 pos. 18 - 462 [ 96, -66] tr|K1Y7S9|K1Y7S9_MARBU Putative histidine acid phosphatase OS=Marssonina brunnea f. sp. multigermtubi (strain MB_m1) OX=1072389 GN=MBM_00247 PE=4 SV=1
14.308 4925 pos. 63 - 505 [ 85, -1] tr|C5M245|C5M245_CANTT Acid phosphatase OS=Candida tropicalis (strain ATCC MYA-3404 / T1) OX=294747 GN=CTRG_00134 PE=3 SV=1
14.314 4927 pos. 32 - 451 [ 119, -65] tr|A0A1L9SST2|A0A1L9SST2_9EURO 3-phytase OS=Penicilliopsis zonata CBS 506.65 OX=1073090 GN=ASPZODRAFT_128896 PE=3 SV=1
14.314 4927 pos. 36 - 456 [ 120, -64] tr|A0A5P2U546|A0A5P2U546_KLULC Acid phosphatase OS=Kluyveromyces lactis OX=28985 GN=KDRO_B00130 PE=3 SV=1
14.317 4928 pos. 30 - 471 [ 99, -51] tr|A0A1L9WKI5|A0A1L9WKI5_ASPA1 3-phytase OS=Aspergillus aculeatus (strain ATCC 16872 / CBS 172.66 / WB 5094) OX=690307 GN=ASPACDRAFT_1874836 PE=3 SV=1
14.326 4931 pos. 9 - 457 [ 91, -64] tr|A0A1L9UI10|A0A1L9UI10_ASPBC 3-phytase OS=Aspergillus brasiliensis (strain CBS 101740 / IMI 381727 / IBT 21946) OX=767769 GN=ASPBRDRAFT_55870 PE=3 SV=1
14.326 4931 pos. 38 - 484 [ 111, -67] tr|A0A3F3PZN8|A0A3F3PZN8_9EURO 3-phytase OS=Aspergillus welwitschiae OX=1341132 GN=BDQ94DRAFT_171071 PE=3 SV=1
14.332 4933 pos. 36 - 456 [ 120, -64] tr|Q9Y846|Q9Y846_KLULC Acid phosphatase OS=Kluyveromyces lactis OX=28985 GN=pho3 PE=3 SV=1
14.335 4934 pos. 1 - 434 [ 93, -64] tr|A0A6A7ATP8|A0A6A7ATP8_9PLEO Histidine acid phosphatase-like protein OS=Plenodomus tracheiphilus IPT5 OX=1408161 GN=T440DRAFT_492551 PE=4 SV=1
14.335 4934 pos. 9 - 475 [ 92, -1] tr|A0A2I2FDL0|A0A2I2FDL0_9EURO 3-phytase OS=Aspergillus candidus OX=41067 GN=BDW47DRAFT_131284 PE=3 SV=1
14.335 4934 pos. 16 - 464 [ 98, -66] tr|A0A364L574|A0A364L574_9EURO 3-phytase OS=Talaromyces amestolkiae OX=1196081 GN=BHQ10_006873 PE=3 SV=1
14.351 4939 pos. 10 - 453 [ 92, -65] tr|A0A3F3QK48|A0A3F3QK48_9EURO 3-phytase OS=Aspergillus welwitschiae OX=1341132 GN=BDQ94DRAFT_156200 PE=3 SV=1
14.357 4941 pos. 31 - 443 [ 113, -51] tr|K0L0D7|K0L0D7_WICCF Acid phosphatase OS=Wickerhamomyces ciferrii (strain ATCC 14091 / BCRC 22168 / CBS 111 / JCM 3599 / NBRC 0793 / NRRL Y-1031 F-60-10) OX=1206466 GN=BN7_6663 PE=3 SV=1
14.366 4944 pos. 34 - 475 [ 110, -67] tr|A0A0C3D8J2|A0A0C3D8J2_9PEZI 3-phytase OS=Oidiodendron maius Zn OX=913774 GN=OIDMADRAFT_128149 PE=3 SV=1
14.369 4945 pos. 38 - 484 [ 119, -1] tr|Q6CLW3|Q6CLW3_KLULA Acid phosphatase OS=Kluyveromyces lactis (strain ATCC 8585 / CBS 2359 / DSM 70799 / NBRC 1267 / NRRL Y-1140 / WM37) OX=284590 GN=KLLA0_E24949g PE=3 SV=1
14.372 4946 pos. 1 - 480 [ 1, -49] tr|A0A6G1ICE7|A0A6G1ICE7_9PLEO 3-phytase OS=Lentithecium fluviatile CBS 122367 OX=1168545 GN=K458DRAFT_397611 PE=3 SV=1
14.375 4947 pos. 11 - 581 [ 91, -66] tr|A0A3D8R5E2|A0A3D8R5E2_9HELO 3-phytase OS=Coleophoma cylindrospora OX=1849047 GN=BP6252_08236 PE=3 SV=1
14.387 4951 pos. 66 - 540 [ 118, -53] tr|A0A1E3IQM9|A0A1E3IQM9_9TREE Phytase OS=Cryptococcus depauperatus CBS 7855 OX=1295532 GN=L204_05743 PE=3 SV=1
14.393 4953 pos. 37 - 471 [ 116, -51] tr|A0A317X3T8|A0A317X3T8_9EURO 3-phytase OS=Aspergillus heteromorphus CBS 117.55 OX=1448321 GN=BO70DRAFT_402171 PE=3 SV=1
14.402 4956 pos. 40 - 450 [ 116, -51] tr|K0KPP8|K0KPP8_WICCF Acid phosphatase OS=Wickerhamomyces ciferrii (strain ATCC 14091 / BCRC 22168 / CBS 111 / JCM 3599 / NBRC 0793 / NRRL Y-1031 F-60-10) OX=1206466 GN=BN7_3695 PE=3 SV=1
14.415 4960 pos. 23 - 436 [ 120, -64] tr|A0A642USE5|A0A642USE5_9ASCO Acid phosphatase OS=Trichomonascus ciferrii OX=44093 GN=TRICI_005408 PE=3 SV=1
14.415 4960 pos. 36 - 456 [ 120, -64] tr|A0A5P2U9L7|A0A5P2U9L7_KLULC Acid phosphatase OS=Kluyveromyces lactis OX=28985 GN=KDRO_B07560 PE=3 SV=1
14.424 4963 pos. 19 - 470 [ 99, -65] tr|A0A2V5J920|A0A2V5J920_9EURO 3-phytase OS=Aspergillus indologenus CBS 114.80 OX=1450541 GN=BP00DRAFT_389424 PE=3 SV=1
14.424 4963 pos. 62 - 501 [ 119, -62] tr|R9AN75|R9AN75_WALI9 3-phytase A OS=Wallemia ichthyophaga (strain EXF-994 / CBS 113033) OX=1299270 GN=J056_003134 PE=3 SV=1
14.430 4965 pos. 10 - 460 [ 98, -64] tr|A0A1E5RC80|A0A1E5RC80_9ASCO Acid phosphatase OS=Hanseniaspora opuntiae OX=211096 GN=AWRI3578_g2726 PE=3 SV=1
14.436 4967 pos. 40 - 474 [ 116, -51] tr|A0A318YYN3|A0A318YYN3_9EURO 3-phytase OS=Aspergillus saccharolyticus JOP 1030-1 OX=1450539 GN=BP01DRAFT_309033 PE=3 SV=1
14.442 4969 pos. 76 - 502 [ 117, -51] tr|H6BXV9|H6BXV9_EXODN 3-phytase phyB OS=Exophiala dermatitidis (strain ATCC 34100 / CBS 525.76 / NIH/UT8656) OX=858893 GN=HMPREF1120_05483 PE=4 SV=1
14.445 4970 pos. 25 - 463 [ 119, -1] tr|A0A397HQQ4|A0A397HQQ4_9EURO 3-phytase OS=Aspergillus thermomutatus OX=41047 GN=CDV56_108747 PE=3 SV=1
14.451 4972 pos. 1 - 471 [ 249, -1] tr|A0A1S8B4G9|A0A1S8B4G9_9PEZI 3-phytase A OS=Diplodia seriata OX=420778 GN=BK809_0006624 PE=4 SV=1
14.454 4973 pos. 9 - 475 [ 92, -1] tr|A0A2J5HZQ1|A0A2J5HZQ1_9EURO 3-phytase OS=Aspergillus taichungensis OX=482145 GN=BDW42DRAFT_200226 PE=3 SV=1
14.463 4976 pos. 10 - 453 [ 92, -65] tr|G3Y8S3|G3Y8S3_ASPNA 3-phytase OS=Aspergillus niger (strain ATCC 1015 / CBS 113.46 / FGSC A1144 / LSHB Ac4 / NCTC 3858a / NRRL 328 / USDA 3528.7) OX=380704 GN=ASPNIDRAFT_190797 PE=3 SV=1
14.466 4977 pos. 11 - 462 [ 92, -51] tr|A0A167YFL7|A0A167YFL7_9EURO 3-phytase OS=Ascosphaera apis ARSEF 7405 OX=392613 GN=AAP_03448 PE=3 SV=1
14.469 4978 pos. 17 - 464 [ 115, -64] tr|A5H2T5|A5H2T5_LODEL Acid phosphatase OS=Lodderomyces elongisporus (strain ATCC 11503 / CBS 2605 / JCM 1781 / NBRC 1676 / NRRL YB-4239) OX=379508 GN=LELG_05800 PE=3 SV=1
14.478 4981 pos. 12 - 431 [ 94, -64] tr|A0A642V0S7|A0A642V0S7_9ASCO Acid phosphatase OS=Trichomonascus ciferrii OX=44093 GN=TRICI_005303 PE=4 SV=1
14.481 4982 pos. 10 - 453 [ 92, -65] tr|A0A401KXJ3|A0A401KXJ3_ASPAW 3-phytase OS=Aspergillus awamori OX=105351 GN=AAWM_06722 PE=3 SV=1
14.485 4983 pos. 1 - 434 [ 93, -64] tr|E5A6T8|E5A6T8_LEPMJ Similar to histidine acid phosphatase OS=Leptosphaeria maculans (strain JN3 / isolate v23.1.3 / race Av1-4-5-6-7-8) OX=985895 GN=LEMA_P085720.1 PE=4 SV=1
14.488 4984 pos. 32 - 463 [ 118, -65] tr|A0A395I7M3|A0A395I7M3_ASPHC 3-phytase OS=Aspergillus homomorphus (strain CBS 101889) OX=1450537 GN=BO97DRAFT_383783 PE=3 SV=1
14.503 4989 pos. 21 - 461 [ 91, -1] tr|A0A0V1Q0U1|A0A0V1Q0U1_9ASCO Acid phosphatase OS=Debaryomyces fabryi OX=58627 GN=AC631_02060 PE=3 SV=1
14.506 4990 pos. 10 - 469 [ 92, -52] tr|A0A318YPQ3|A0A318YPQ3_ASPNB 3-phytase OS=Aspergillus neoniger (strain CBS 115656) OX=1448310 GN=BO87DRAFT_304254 PE=3 SV=1
14.506 4990 pos. 18 - 452 [ 98, -65] tr|A0A0D1ZNI9|A0A0D1ZNI9_9EURO 3-phytase OS=Cladophialophora immunda OX=569365 GN=PV07_05304 PE=3 SV=1
14.506 4990 pos. 72 - 473 [ 117, -62] tr|A0A0J8RH39|A0A0J8RH39_COCIT 3-phytase OS=Coccidioides immitis H538.4 OX=396776 GN=CIHG_01983 PE=3 SV=1
14.509 4991 pos. 13 - 476 [ 98, -1] tr|A0A167DEV5|A0A167DEV5_9ASCO Acid phosphatase OS=Sugiyamaella lignohabitans OX=796027 GN=PHO11 PE=3 SV=1
14.509 4991 pos. 23 - 457 [ 98, -65] tr|Q8X1W7|Q8X1W7_MONPU 3-phytase OS=Monascus purpureus OX=5098 GN=aph PE=3 SV=1
14.509 4991 pos. 44 - 471 [ 116, -67] tr|A0A3N2PKS3|A0A3N2PKS3_9PEZI 3-phytase OS=Sodiomyces alkalinus F11 OX=1314773 GN=SODALDRAFT_284343 PE=3 SV=1
14.515 4993 pos. 18 - 462 [ 98, -64] tr|A0A177FG98|A0A177FG98_9EURO 3-phytase OS=Fonsecaea monophora OX=254056 GN=AYO21_03019 PE=3 SV=1
14.518 4994 pos. 10 - 453 [ 92, -65] tr|A0A370C4S9|A0A370C4S9_ASPNG 3-phytase OS=Aspergillus niger ATCC 13496 OX=1353008 GN=M747DRAFT_258562 PE=3 SV=1
14.518 4994 pos. 10 - 453 [ 92, -65] tr|A0A370PYH9|A0A370PYH9_ASPPH 3-phytase OS=Aspergillus phoenicis ATCC 13157 OX=1353007 GN=M752DRAFT_332484 PE=3 SV=1
14.521 4995 pos. 36 - 477 [ 113, -64] tr|A0A167D5G6|A0A167D5G6_9ASCO Acid phosphatase OS=Sugiyamaella lignohabitans OX=796027 GN=PHO12 PE=3 SV=1
14.524 4996 pos. 81 - 508 [ 120, -1] tr|A0A395N790|A0A395N790_TRIAR 3-phytase b OS=Trichoderma arundinaceum OX=490622 GN=TARUN_10276 PE=4 SV=1
14.536 5000 pos. 3 - 414 [ 93, -52] tr|Q4WBD5|Q4WBD5_ASPFU Histidine acid phosphatase, putative OS=Neosartorya fumigata (strain ATCC MYA-4609 / Af293 / CBS 101355 / FGSC A1100) OX=330879 GN=AFUA_8G01910 PE=4 SV=2
14.536 5000 pos. 10 - 460 [ 98, -64] tr|A0A1E5R6S2|A0A1E5R6S2_HANUV Acid phosphatase OS=Hanseniaspora uvarum OX=29833 GN=AWRI3580_g3631 PE=3 SV=1
14.539 5001 pos. 10 - 449 [ 92, -25] tr|A0A1L9MWG2|A0A1L9MWG2_ASPTC 3-phytase OS=Aspergillus tubingensis (strain CBS 134.48) OX=767770 GN=ASPTUDRAFT_193248 PE=3 SV=1
14.542 5002 pos. 41 - 452 [ 116, -66] tr|A0A178AZY2|A0A178AZY2_9PLEO Histidine acid phosphatase-like protein OS=Stagonospora sp. SRC1lsM3a OX=765868 GN=IQ06DRAFT_292176 PE=4 SV=1
14.545 5003 pos. 18 - 464 [ 99, -65] tr|A0A319C017|A0A319C017_9EURO 3-phytase OS=Aspergillus uvarum CBS 121591 OX=1448315 GN=BO82DRAFT_377228 PE=3 SV=1
14.555 5006 pos. 34 - 458 [ 119, -64] tr|W0T6Q2|W0T6Q2_KLUMD Acid phosphatase OS=Kluyveromyces marxianus (strain DMKU3-1042 / BCC 29191 / NBRC 104275) OX=1003335 GN=PHO3 PE=3 SV=1
14.558 5007 pos. 10 - 460 [ 98, -64] tr|A0A1L0B8A6|A0A1L0B8A6_9ASCO Acid phosphatase OS=Hanseniaspora guilliermondii OX=56406 GN=HGUI_03548 PE=3 SV=1
14.567 5010 pos. 19 - 476 [ 99, -65] tr|A0A2V5IQS2|A0A2V5IQS2_ASPV1 3-phytase OS=Aspergillus violaceofuscus (strain CBS 115571) OX=1450538 GN=BO99DRAFT_378271 PE=3 SV=1
14.567 5010 pos. 35 - 487 [ 119, -1] tr|A0A318ZKT3|A0A318ZKT3_9EURO 3-phytase OS=Aspergillus saccharolyticus JOP 1030-1 OX=1450539 GN=BP01DRAFT_354573 PE=3 SV=1
14.570 5011 pos. 31 - 526 [ 117, -1] tr|A0A1R3RTW2|A0A1R3RTW2_ASPC5 3-phytase OS=Aspergillus carbonarius (strain ITEM 5010) OX=602072 GN=ASPCADRAFT_128103 PE=3 SV=1
14.573 5012 pos. 35 - 452 [ 119, -65] tr|A0A178ZNY7|A0A178ZNY7_9EURO 3-phytase OS=Fonsecaea erecta OX=1367422 GN=AYL99_03731 PE=3 SV=1
14.579 5014 pos. 16 - 452 [ 94, -65] tr|A0A317WHX0|A0A317WHX0_9EURO 3-phytase OS=Aspergillus heteromorphus CBS 117.55 OX=1448321 GN=BO70DRAFT_386378 PE=3 SV=1
14.582 5015 pos. 37 - 474 [ 116, -64] tr|A0A1Y2D8N3|A0A1Y2D8N3_9PEZI 3-phytase OS=Pseudomassariella vexata OX=1141098 GN=BCR38DRAFT_461901 PE=3 SV=1
14.585 5016 pos. 11 - 481 [ 98, -62] tr|E7A2T3|E7A2T3_SPORE Related to 3-phytase A OS=Sporisorium reilianum (strain SRZ2) OX=999809 GN=sr14381 PE=4 SV=1
14.594 5019 pos. 18 - 469 [ 119, -67] tr|A0A6S6W6Q2|A0A6S6W6Q2_9PLEO Acid phosphatase PHO12 OS=Pyrenophora teres f. teres OX=97479 GN=PTTW11_07160 PE=4 SV=1
14.597 5020 pos. 10 - 458 [ 97, -67] sp|Q01682|PPA2_SCHPO Thiamine-repressible acid phosphatase pho4 OS=Schizosaccharomyces pombe (strain 972 / ATCC 24843) OX=284812 GN=pho4 PE=1 SV=1
14.603 5022 pos. 4 - 491 [ 91, -1] tr|S3CJJ7|S3CJJ7_OPHP1 3-phytase OS=Ophiostoma piceae (strain UAMH 11346) OX=1262450 GN=F503_02741 PE=3 SV=1
14.606 5023 pos. 8 - 456 [ 97, -64] tr|A0A1G4KKZ3|A0A1G4KKZ3_9SACH Acid phosphatase OS=Lachancea nothofagi CBS 11611 OX=1266666 GN=LANO_0G18338G PE=3 SV=1
14.606 5023 pos. 13 - 450 [ 92, -65] tr|A0A319EAU4|A0A319EAU4_ASPSB 3-phytase OS=Aspergillus sclerotiicarbonarius (strain CBS 121057 / IBT 28362) OX=1448318 GN=BO78DRAFT_429531 PE=3 SV=1
14.612 5025 pos. 27 - 430 [ 113, -51] tr|A0A1E4S416|A0A1E4S416_CYBJN Acid phosphatase OS=Cyberlindnera jadinii (strain ATCC 18201 / CBS 1600 / BCRC 20928 / JCM 3617 / NBRC 0987 / NRRL Y-1542) OX=983966 GN=CYBJADRAFT_172228 PE=3 SV=1
14.628 5030 pos. 23 - 466 [ 111, -1] tr|W6MI81|W6MI81_9ASCO Acid phosphatase OS=Kuraishia capsulata CBS 1993 OX=1382522 GN=KUCA_T00001563001 PE=3 SV=1
14.640 5034 pos. 31 - 450 [ 117, -65] tr|A0A317X4T1|A0A317X4T1_9EURO 3-phytase OS=Aspergillus sclerotioniger CBS 115572 OX=1450535 GN=BO94DRAFT_459757 PE=3 SV=1
14.640 5034 pos. 32 - 475 [ 120, -64] tr|Q2HPM1|Q2HPM1_BLAAD Acid phosphatase OS=Blastobotrys adeninivorans OX=409370 GN=Apho1p PE=3 SV=1
14.646 5036 pos. 15 - 463 [ 99, -65] tr|A0A1L9X6F2|A0A1L9X6F2_ASPA1 3-phytase OS=Aspergillus aculeatus (strain ATCC 16872 / CBS 172.66 / WB 5094) OX=690307 GN=ASPACDRAFT_49914 PE=3 SV=1
14.646 5036 pos. 17 - 450 [ 117, -65] tr|A0A5J5EHZ5|A0A5J5EHZ5_9PEZI 3-phytase OS=Sphaerosporella brunnea OX=1250544 GN=FN846DRAFT_362897 PE=3 SV=1
14.652 5038 pos. 5 - 458 [ 95, -53] tr|A0A364N0S2|A0A364N0S2_9PLEO Acid phosphatase pho12 OS=Stemphylium lycopersici OX=183478 GN=DDE83_005862 PE=4 SV=1
14.658 5040 pos. 35 - 434 [ 120, -51] tr|A0A0H5C1P2|A0A0H5C1P2_CYBJN Acid phosphatase OS=Cyberlindnera jadinii (strain ATCC 18201 / CBS 1600 / BCRC 20928 / JCM 3617 / NBRC 0987 / NRRL Y-1542) OX=983966 GN=PHO5 PE=3 SV=1
14.658 5040 pos. 39 - 459 [ 119, -64] tr|A0A1G4JE62|A0A1G4JE62_9SACH Acid phosphatase OS=Lachancea meyersii CBS 8951 OX=1266667 GN=LAME_0E00166G PE=3 SV=1
14.661 5041 pos. 18 - 452 [ 98, -65] tr|A0A0D2I1B4|A0A0D2I1B4_XYLBA 3-phytase OS=Cladophialophora bantiana CBS 173.52 OX=1442370 GN=Z519_08477 PE=3 SV=1
14.664 5042 pos. 35 - 464 [ 99, -67] tr|A0A395MBY1|A0A395MBY1_9HYPO 3-phytase OS=Fusarium flagelliforme OX=2675880 GN=FIE12Z_11153 PE=3 SV=1
14.664 5042 pos. 36 - 586 [ 107, -66] tr|A0A3D8S236|A0A3D8S236_9HELO 3-phytase OS=Coleophoma crateriformis OX=565419 GN=BP5796_05037 PE=3 SV=1
14.670 5044 pos. 34 - 455 [ 119, -64] tr|A0A1S7HAP4|A0A1S7HAP4_9SACH Acid phosphatase OS=Zygosaccharomyces parabailii OX=1365886 GN=BZL39_B00130 PE=3 SV=1
14.670 5044 pos. 35 - 464 [ 99, -67] tr|A0A366QWS1|A0A366QWS1_9HYPO 3-phytase OS=Fusarium coffeatum OX=231269 GN=FIESC28_10230 PE=3 SV=1
14.670 5044 pos. 38 - 464 [ 119, -64] tr|A0A1X7R7K1|A0A1X7R7K1_9SACH Acid phosphatase OS=Kazachstania saulgeensis OX=1789683 GN=KASA_0K02926G PE=3 SV=1
14.679 5047 pos. 22 - 477 [ 95, -64] tr|A0A0J9XGF3|A0A0J9XGF3_GEOCN Acid phosphatase OS=Geotrichum candidum OX=1173061 GN=BN980_GECA13s01231g PE=4 SV=1
14.682 5048 pos. 14 - 455 [ 98, -53] tr|A0A6G1KLA5|A0A6G1KLA5_9PLEO Histidine acid phosphatase-like protein OS=Pleomassaria siparia CBS 279.74 OX=1314801 GN=K504DRAFT_462136 PE=4 SV=1
14.682 5048 pos. 145 - 583 [ 119, -1] tr|A0A0S7E051|A0A0S7E051_9EURO 3-phytase OS=Aspergillus lentulus OX=293939 GN=ALT_5297 PE=3 SV=1
14.689 5050 pos. 18 - 452 [ 98, -65] tr|A0A0D2JLK3|A0A0D2JLK3_9EURO 3-phytase OS=Fonsecaea multimorphosa CBS 102226 OX=1442371 GN=Z520_10224 PE=3 SV=1
14.695 5052 pos. 23 - 435 [ 113, -65] tr|O74677|O74677_PICAN Acid phosphatase OS=Pichia angusta OX=870730 GN=PHO1 PE=3 SV=1
14.698 5053 pos. 31 - 451 [ 117, -65] tr|A0A395HDV7|A0A395HDV7_9EURO 3-phytase OS=Aspergillus ibericus CBS 121593 OX=1448316 GN=BO80DRAFT_344219 PE=3 SV=1
14.701 5054 pos. 82 - 533 [ 119, -62] tr|A0A0D0Y7C2|A0A0D0Y7C2_9TREE Phytase OS=Cryptococcus gattii EJB2 OX=1296103 GN=I306_03807 PE=3 SV=1
14.713 5058 pos. 37 - 457 [ 119, -64] tr|A0A1G4KD47|A0A1G4KD47_9SACH Acid phosphatase OS=Lachancea nothofagi CBS 11611 OX=1266666 GN=LANO_0F17568G PE=4 SV=1
14.716 5059 pos. 15 - 478 [ 99, -66] tr|A0A284R412|A0A284R412_ARMOS Related to histidine acid phosphatase OS=Armillaria ostoyae OX=47428 GN=ARMOST_06828 PE=3 SV=1
14.719 5060 pos. 124 - 568 [ 98, -64] tr|A0A178CC94|A0A178CC94_9EURO 3-phytase OS=Fonsecaea nubica OX=856822 GN=AYO20_09889 PE=3 SV=1
14.728 5063 pos. 27 - 482 [ 99, -1] tr|A0A395HX41|A0A395HX41_ASPHC 3-phytase OS=Aspergillus homomorphus (strain CBS 101889) OX=1450537 GN=BO97DRAFT_451548 PE=3 SV=1
14.731 5064 pos. 35 - 434 [ 120, -51] tr|A0A1E4S5I5|A0A1E4S5I5_CYBJN Acid phosphatase OS=Cyberlindnera jadinii (strain ATCC 18201 / CBS 1600 / BCRC 20928 / JCM 3617 / NBRC 0987 / NRRL Y-1542) OX=983966 GN=CYBJADRAFT_60678 PE=3 SV=1
14.740 5067 pos. 13 - 463 [ 98, -65] tr|A0A6A6G4T7|A0A6A6G4T7_9PEZI 3-phytase OS=Elsinoe ampelina OX=302913 GN=BDZ85DRAFT_302720 PE=3 SV=1
14.740 5067 pos. 32 - 475 [ 120, -64] tr|A0A060TDE7|A0A060TDE7_BLAAD Acid phosphatase OS=Blastobotrys adeninivorans OX=409370 GN=GNLVRS02_ARAD1D05896g PE=3 SV=1
14.740 5067 pos. 38 - 464 [ 119, -64] tr|A0A8H2VHE2|A0A8H2VHE2_9SACH Acid phosphatase OS=Kazachstania barnettii OX=61262 GN=KABA2_06S05544 PE=3 SV=1
14.743 5068 pos. 17 - 452 [ 117, -66] tr|A0A6A6E892|A0A6A6E892_9PEZI Acid phosphatase PHO12 OS=Zopfia rhizophila CBS 207.26 OX=1314779 GN=K469DRAFT_662268 PE=4 SV=1
14.752 5071 pos. 38 - 468 [ 111, -67] tr|W9ZDD8|W9ZDD8_FUSOX 3-phytase OS=Fusarium oxysporum f. sp. melonis 26406 OX=1089452 GN=FOMG_17136 PE=3 SV=1
14.756 5072 pos. 18 - 469 [ 119, -67] tr|A0A6S6V3J7|A0A6S6V3J7_9PLEO Acid phosphatase PHO12 OS=Pyrenophora teres f. maculata OX=97480 GN=PTMSG1_06582 PE=4 SV=1
14.759 5073 pos. 17 - 418 [ 118, -100] tr|A0A7C8KF99|A0A7C8KF99_ORBOL 3-phytase OS=Orbilia oligospora OX=2813651 GN=TWF788_003211 PE=3 SV=1
14.759 5073 pos. 21 - 448 [ 99, -64] tr|G3B8H6|G3B8H6_CANTC Acid phosphatase OS=Candida tenuis (strain ATCC 10573 / BCRC 21748 / CBS 615 / JCM 9827 / NBRC 10315 / NRRL Y-1498 / VKM Y-70) OX=590646 GN=CANTEDRAFT_126276 PE=4 SV=1
14.759 5073 pos. 22 - 469 [ 116, -53] tr|A0A0L6WDQ5|A0A0L6WDQ5_9AGAR Acid phosphatase PHO1 OS=Termitomyces sp. J132 OX=1306850 GN=J132_10383 PE=3 SV=1
14.759 5073 pos. 23 - 435 [ 113, -65] tr|W1QFZ9|W1QFZ9_OGAPD Acid phosphatase OS=Ogataea parapolymorpha (strain ATCC 26012 / BCRC 20466 / JCM 22074 / NRRL Y-7560 / DL-1) OX=871575 GN=HPODL_00894 PE=3 SV=1
14.771 5077 pos. 32 - 475 [ 120, -64] tr|A0A060SXK2|A0A060SXK2_BLAAD Acid phosphatase OS=Blastobotrys adeninivorans OX=409370 GN=GNLVRS02_ARAD1A10054g PE=3 SV=1
14.783 5081 pos. 18 - 462 [ 98, -64] tr|A0A0D2GMN7|A0A0D2GMN7_9EURO 3-phytase OS=Fonsecaea pedrosoi CBS 271.37 OX=1442368 GN=Z517_06415 PE=3 SV=1
14.786 5082 pos. 4 - 459 [ 93, -51] tr|A0A6A7AQF6|A0A6A7AQF6_9PLEO Acid phosphatase-like protein OS=Plenodomus tracheiphilus IPT5 OX=1408161 GN=T440DRAFT_407785 PE=4 SV=1
14.786 5082 pos. 11 - 481 [ 98, -62] tr|A0A2N8UFV0|A0A2N8UFV0_9BASI Related to 3-phytase A OS=Sporisorium reilianum f. sp. reilianum OX=72559 GN=SRS1_14381 PE=4 SV=1
14.789 5083 pos. 11 - 481 [ 98, -62] tr|A0A0F7SAE8|A0A0F7SAE8_9BASI Related to 3-phytase A OS=Sporisorium scitamineum OX=49012 GN=SSCI55120.1 PE=4 SV=1
14.789 5083 pos. 34 - 455 [ 119, -64] tr|A0A1G4KHU9|A0A1G4KHU9_9SACH Acid phosphatase OS=Lachancea mirantina OX=1230905 GN=LAMI_0H13234G PE=4 SV=1
14.792 5084 pos. 39 - 472 [ 119, -51] tr|A0A376B9E0|A0A376B9E0_9ASCO Acid phosphatase OS=Saccharomycodes ludwigii OX=36035 GN=SCODWIG_03069 PE=3 SV=1
14.798 5086 pos. 6 - 457 [ 86, -65] tr|A0A1L9WFN9|A0A1L9WFN9_ASPA1 3-phytase OS=Aspergillus aculeatus (strain ATCC 16872 / CBS 172.66 / WB 5094) OX=690307 GN=ASPACDRAFT_1883826 PE=3 SV=1
14.801 5087 pos. 38 - 468 [ 99, -67] tr|I1RHV1|I1RHV1_GIBZE 3-phytase OS=Gibberella zeae (strain ATCC MYA-4620 / CBS 123657 / FGSC 9075 / NRRL 31084 / PH-1) OX=229533 GN=FG03366.1 PE=3 SV=1
14.804 5088 pos. 4 - 442 [ 225, -64] tr|A0A420HGI2|A0A420HGI2_9PEZI Acid phosphatase PHO1 OS=Oidium neolycopersici OX=212602 GN=OnM2_080048 PE=4 SV=1
14.807 5089 pos. 34 - 455 [ 119, -64] tr|A0A1S7HNK5|A0A1S7HNK5_9SACH Acid phosphatase OS=Zygosaccharomyces parabailii OX=1365886 GN=BZL39_G06490 PE=3 SV=1
14.807 5089 pos. 38 - 468 [ 99, -67] tr|K3VKT9|K3VKT9_FUSPC 3-phytase OS=Fusarium pseudograminearum (strain CS3096) OX=1028729 GN=FPSE_04697 PE=3 SV=1
14.810 5090 pos. 38 - 468 [ 99, -67] tr|A0A7S8D010|A0A7S8D010_FUSCU 3-phytase OS=Fusarium culmorum OX=5516 GN=HYE67_001662 PE=3 SV=1
14.810 5090 pos. 66 - 455 [ 119, -107] tr|A0A364NFK4|A0A364NFK4_9PLEO 3-phytase OS=Stemphylium lycopersici OX=183478 GN=DDE83_000436 PE=3 SV=1
14.816 5092 pos. 36 - 440 [ 117, -51] tr|A0A1E3P363|A0A1E3P363_WICAA Acid phosphatase OS=Wickerhamomyces anomalus (strain ATCC 58044 / CBS 1984 / NCYC 433 / NRRL Y-366-8) OX=683960 GN=WICANDRAFT_32492 PE=3 SV=1
14.816 5092 pos. 90 - 534 [ 215, -65] tr|A0A0N0RTP4|A0A0N0RTP4_9HYPO 3-phytase A OS=Escovopsis weberi OX=150374 GN=ESCO_005273 PE=4 SV=1
14.819 5093 pos. 27 - 457 [ 99, -65] tr|A0A319C1E3|A0A319C1E3_9EURO 3-phytase OS=Aspergillus uvarum CBS 121591 OX=1448315 GN=BO82DRAFT_319341 PE=3 SV=1
14.823 5094 pos. 36 - 456 [ 119, -64] tr|A0A1G4J6I8|A0A1G4J6I8_9SACH Acid phosphatase OS=Lachancea mirantina OX=1230905 GN=LAMI_0C11276G PE=3 SV=1
14.826 5095 pos. 36 - 471 [ 98, -51] tr|W2RYH2|W2RYH2_9EURO 3-phytase OS=Cyphellophora europaea CBS 101466 OX=1220924 GN=HMPREF1541_05014 PE=3 SV=1
14.832 5097 pos. 33 - 453 [ 119, -64] tr|A0A1G4JL14|A0A1G4JL14_9SACH Acid phosphatase OS=Lachancea nothofagi CBS 11611 OX=1266666 GN=LANO_0D11078G PE=4 SV=1
14.838 5099 pos. 1 - 501 [ 85, -67] tr|A0A084R9V6|A0A084R9V6_STACH 3-phytase OS=Stachybotrys chartarum IBT 40288 OX=1283842 GN=S40288_03285 PE=3 SV=1
14.838 5099 pos. 38 - 468 [ 99, -67] tr|A0A4U9FAM7|A0A4U9FAM7_GIBZA 3-phytase OS=Gibberella zeae OX=5518 GN=FUG_LOCUS211606 PE=3 SV=1
14.841 5100 pos. 42 - 506 [ 116, -66] tr|A0A0G4M0S6|A0A0G4M0S6_9PEZI 3-phytase OS=Verticillium longisporum OX=100787 GN=BN1708_004359 PE=3 SV=1
14.841 5100 pos. 82 - 533 [ 119, -62] tr|A0A0D0XQT2|A0A0D0XQT2_9TREE Phytase OS=Cryptococcus gattii VGIV IND107 OX=1296105 GN=I308_02022 PE=3 SV=1
14.847 5102 pos. 28 - 446 [ 116, -1] tr|T0L1V1|T0L1V1_COLGC Histidine acid phosphatase OS=Colletotrichum gloeosporioides (strain Cg-14) OX=1237896 GN=CGLO_00795 PE=4 SV=1
14.856 5105 pos. 11 - 481 [ 98, -62] tr|A0A077RAH8|A0A077RAH8_9BASI Related to 3-phytase A OS=Melanopsichium pennsylvanicum 4 OX=1398559 PE=4 SV=1
14.856 5105 pos. 38 - 468 [ 99, -67] tr|A0A395SW55|A0A395SW55_9HYPO 3-phytase OS=Fusarium longipes OX=694270 GN=FLONG3_5174 PE=3 SV=1
14.859 5106 pos. 1 - 476 [ 82, -66] tr|A0A319E3U9|A0A319E3U9_ASPSB 3-phytase OS=Aspergillus sclerotiicarbonarius (strain CBS 121057 / IBT 28362) OX=1448318 GN=BO78DRAFT_431162 PE=3 SV=1
14.859 5106 pos. 26 - 456 [ 99, -65] tr|A0A318Z4A9|A0A318Z4A9_9EURO 3-phytase OS=Aspergillus saccharolyticus JOP 1030-1 OX=1450539 GN=BP01DRAFT_347603 PE=3 SV=1
14.859 5106 pos. 28 - 426 [ 98, -51] tr|A0A1E4SB72|A0A1E4SB72_9ASCO Acid phosphatase OS=Suhomyces tanzawaensis NRRL Y-17324 OX=984487 GN=CANTADRAFT_24298 PE=3 SV=1
14.859 5106 pos. 37 - 564 [ 112, -64] tr|A0A1E1MAU8|A0A1E1MAU8_RHYSE Related to 3-phytase B OS=Rhynchosporium secalis OX=38038 GN=RSE6_06634 PE=4 SV=1
14.862 5107 pos. 10 - 460 [ 94, -65] tr|A0A167YMX2|A0A167YMX2_9PEZI 3-phytase OS=Sporothrix insectorum RCEF 264 OX=1081102 GN=SPI_01067 PE=3 SV=1
14.865 5108 pos. 1 - 501 [ 85, -67] tr|A0A084BBT8|A0A084BBT8_STACB 3-phytase OS=Stachybotrys chartarum (strain CBS 109288 / IBT 7711) OX=1280523 GN=S7711_01358 PE=3 SV=1
14.868 5109 pos. 38 - 468 [ 99, -67] tr|A0A2T4GTV7|A0A2T4GTV7_FUSCU 3-phytase OS=Fusarium culmorum OX=5516 GN=FCULG_00005817 PE=3 SV=1
14.874 5111 pos. 15 - 434 [ 97, -50] tr|U4L767|U4L767_PYROM Similar to 3-phytase B acc. no. P34755 OS=Pyronema omphalodes (strain CBS 100304) OX=1076935 GN=PCON_12862 PE=4 SV=1
14.880 5113 pos. 4 - 451 [ 95, -64] tr|A0A061B289|A0A061B289_CYBFA Acid phosphatase OS=Cyberlindnera fabianii OX=36022 GN=BON22_3117 PE=4 SV=1
14.880 5113 pos. 24 - 462 [ 119, -1] tr|A1CXF7|A1CXF7_NEOFI 3-phytase OS=Neosartorya fischeri (strain ATCC 1020 / DSM 3700 / CBS 544.65 / FGSC A1164 / JCM 1740 / NRRL 181 / WB 181) OX=331117 GN=NFIA_108020 PE=3 SV=1
14.880 5113 pos. 25 - 474 [ 99, -65] tr|A0A0J9XFA1|A0A0J9XFA1_GEOCN Acid phosphatase OS=Geotrichum candidum OX=1173061 GN=BN980_GECA13s01242g PE=4 SV=1
14.883 5114 pos. 8 - 448 [ 92, -65] tr|A0A6A7C008|A0A6A7C008_9PEZI Putative histidine acid phosphatase OS=Piedraia hortae CBS 480.64 OX=1314780 GN=K470DRAFT_216520 PE=4 SV=1
14.883 5114 pos. 8 - 469 [ 97, -1] tr|A0A0A8L1G5|A0A0A8L1G5_9SACH Acid phosphatase OS=Kluyveromyces dobzhanskii CBS 2104 OX=1427455 GN=KLDO_g1186 PE=3 SV=1
14.886 5115 pos. 1 - 481 [ 82, -1] tr|A0A319CSD6|A0A319CSD6_9EURO 3-phytase OS=Aspergillus ellipticus CBS 707.79 OX=1448320 GN=BO71DRAFT_391946 PE=3 SV=1
14.890 5116 pos. 38 - 464 [ 99, -49] tr|A0A8H5TCZ2|A0A8H5TCZ2_FUSHE 3-phytase OS=Fusarium heterosporum OX=42747 GN=FHETE_4622 PE=3 SV=1
14.902 5120 pos. 4 - 451 [ 95, -64] tr|C4B6T1|C4B6T1_CYBFA Acid phosphatase OS=Cyberlindnera fabianii OX=36022 GN=HFphytase PE=2 SV=1
14.902 5120 pos. 10 - 451 [ 95, -54] tr|A0A420H7K1|A0A420H7K1_9PEZI Acid phosphatase PHO1 OS=Golovinomyces cichoracearum OX=62708 GN=GcM3_219040 PE=4 SV=1
14.911 5123 pos. 32 - 456 [ 119, -64] tr|A0A0A8L431|A0A0A8L431_9SACH Acid phosphatase OS=Kluyveromyces dobzhanskii CBS 2104 OX=1427455 GN=KLDO_g1188 PE=3 SV=1
14.911 5123 pos. 38 - 468 [ 99, -67] tr|A0A2L2TFT8|A0A2L2TFT8_9HYPO 3-phytase OS=Fusarium venenatum OX=56646 PE=3 SV=1
14.911 5123 pos. 38 - 468 [ 99, -67] tr|A0A7S8DM74|A0A7S8DM74_FUSPS 3-phytase OS=Fusarium pseudograminearum OX=101028 GN=HYE68_001855 PE=3 SV=1
14.920 5126 pos. 24 - 462 [ 99, -59] tr|A0A0F4YFW5|A0A0F4YFW5_TALEM 3-phytase OS=Rasamsonia emersonii CBS 393.64 OX=1408163 GN=T310_9864 PE=3 SV=1
14.920 5126 pos. 32 - 453 [ 116, -65] tr|A0A179FE41|A0A179FE41_METCM 3-phytase OS=Pochonia chlamydosporia 170 OX=1380566 GN=VFPPC_09688 PE=3 SV=2
14.926 5128 pos. 1 - 453 [ 93, -52] tr|A0A6A5RLN9|A0A6A5RLN9_9PLEO Acid phosphatase PHO12 OS=Didymella exigua CBS 183.55 OX=1150837 GN=M421DRAFT_6071 PE=4 SV=1
14.926 5128 pos. 9 - 456 [ 93, -64] tr|A0A1G4IW68|A0A1G4IW68_9SACH Acid phosphatase OS=Lachancea dasiensis OX=1072105 GN=LADA_0B11430G PE=3 SV=1
14.926 5128 pos. 27 - 457 [ 99, -65] tr|A0A2V5IAL1|A0A2V5IAL1_9EURO 3-phytase OS=Aspergillus indologenus CBS 114.80 OX=1450541 GN=BP00DRAFT_486232 PE=3 SV=1
14.929 5129 pos. 1 - 454 [ 82, -65] tr|A0A317VNQ8|A0A317VNQ8_9EURO 3-phytase OS=Aspergillus sclerotioniger CBS 115572 OX=1450535 GN=BO94DRAFT_524065 PE=3 SV=1
14.932 5130 pos. 27 - 457 [ 99, -65] tr|A0A2V5H9W6|A0A2V5H9W6_ASPV1 3-phytase OS=Aspergillus violaceofuscus (strain CBS 115571) OX=1450538 GN=BO99DRAFT_443407 PE=3 SV=1
14.935 5131 pos. 19 - 445 [ 111, -54] tr|A0A0B1NXK6|A0A0B1NXK6_UNCNE Putative repressible acid phosphatase OS=Uncinula necator OX=52586 GN=EV44_g0604 PE=4 SV=1
14.935 5131 pos. 38 - 468 [ 99, -67] tr|A0A1B8AWC9|A0A1B8AWC9_FUSPO 3-phytase OS=Fusarium poae OX=36050 GN=FPOA_05211 PE=3 SV=1
14.935 5131 pos. 82 - 533 [ 119, -62] tr|A0A0D0VR70|A0A0D0VR70_CRYGA Phytase OS=Cryptococcus gattii CA1280 OX=1296109 GN=I312_02958 PE=3 SV=1
14.938 5132 pos. 17 - 439 [ 118, -67] tr|A0A2K1QN29|A0A2K1QN29_9PEZI 3-phytase OS=Sphaceloma murrayae OX=2082308 GN=CAC42_136 PE=3 SV=1
14.941 5133 pos. 1 - 501 [ 85, -67] tr|A0A084Q8G4|A0A084Q8G4_STAC4 3-phytase OS=Stachybotrys chlorohalonata (strain IBT 40285) OX=1283841 GN=S40285_08077 PE=3 SV=1
14.944 5134 pos. 24 - 462 [ 119, -1] tr|A0A2I1C5N3|A0A2I1C5N3_ASPN1 3-phytase OS=Aspergillus novofumigatus (strain IBT 16806) OX=1392255 GN=P174DRAFT_372067 PE=3 SV=1
14.944 5134 pos. 45 - 509 [ 118, -64] tr|A0A6A5TM48|A0A6A5TM48_9PLEO 3-phytase OS=Byssothecium circinans OX=147558 GN=CC80DRAFT_552044 PE=4 SV=1
14.944 5134 pos. 86 - 504 [ 119, -53] tr|A0A6A5KFZ2|A0A6A5KFZ2_9PLEO 3-phytase B OS=Decorospora gaudefroyi OX=184978 GN=BDW02DRAFT_568904 PE=4 SV=1
14.953 5137 pos. 8 - 453 [ 97, -64] tr|A0A1G4M750|A0A1G4M750_LACFM Acid phosphatase OS=Lachancea fermentati OX=4955 GN=LAFE_0A08218G PE=3 SV=1
14.953 5137 pos. 10 - 456 [ 96, -66] tr|A0A5N5PGK2|A0A5N5PGK2_9PEZI Histidine acid phosphatase OS=Coniochaeta sp. 2T2.1 OX=1571157 GN=GE09DRAFT_543317 PE=4 SV=1
14.960 5139 pos. 10 - 451 [ 95, -54] tr|A0A420J3K5|A0A420J3K5_9PEZI Acid phosphatase PHO1 OS=Golovinomyces cichoracearum OX=62708 GN=GcM1_183010 PE=4 SV=1
14.963 5140 pos. 9 - 469 [ 116, -65] tr|A0A167YS41|A0A167YS41_9HYPO Histidine acid phosphatase, eukaryotic OS=Moelleriella libera RCEF 2490 OX=1081109 GN=AAL_06449 PE=4 SV=1
14.963 5140 pos. 24 - 454 [ 99, -65] tr|A0A395GSM0|A0A395GSM0_9EURO 3-phytase OS=Aspergillus ibericus CBS 121593 OX=1448316 GN=BO80DRAFT_427333 PE=3 SV=1
14.963 5140 pos. 82 - 533 [ 119, -62] tr|A0A095D863|A0A095D863_CRYGR Phytase OS=Cryptococcus gattii serotype B (strain R265) OX=294750 GN=CNBG_3109 PE=3 SV=1
14.963 5140 pos. 82 - 533 [ 119, -62] tr|A0A0D0VG09|A0A0D0VG09_9TREE Phytase OS=Cryptococcus gattii VGII Ram5 OX=1296110 GN=I313_00640 PE=3 SV=1
14.972 5143 pos. 1 - 454 [ 82, -65] tr|A0A254TPT4|A0A254TPT4_ASPNG 3-phytase OS=Aspergillus niger OX=5061 GN=ATCC64974_96640 PE=3 SV=1
14.972 5143 pos. 17 - 449 [ 115, -64] tr|A0A1E4SH77|A0A1E4SH77_9ASCO Acid phosphatase OS=Suhomyces tanzawaensis NRRL Y-17324 OX=984487 GN=CANTADRAFT_26000 PE=3 SV=1
14.975 5144 pos. 38 - 475 [ 99, -67] tr|A0A8H4NYZ7|A0A8H4NYZ7_9HYPO 3-phytase OS=Fusarium albosuccineum OX=1237068 GN=FALBO_16587 PE=3 SV=1
14.981 5146 pos. 7 - 458 [ 93, -66] tr|A0A6G1LPZ6|A0A6G1LPZ6_9PEZI Putative histidine acid phosphatase OS=Teratosphaeria nubilosa OX=161662 GN=EJ03DRAFT_323074 PE=4 SV=1
14.981 5146 pos. 8 - 459 [ 97, -64] tr|A0A1G4JUJ9|A0A1G4JUJ9_9SACH Acid phosphatase OS=Lachancea sp. CBS 6924 OX=433476 GN=LAFA_0F22408G PE=3 SV=1
14.981 5146 pos. 38 - 468 [ 111, -67] tr|A0A2K0WNA0|A0A2K0WNA0_GIBNY 3-phytase OS=Gibberella nygamai OX=42673 GN=FNYG_02436 PE=3 SV=1
14.987 5148 pos. 28 - 447 [ 116, -54] tr|A0A1L7WPC6|A0A1L7WPC6_9HELO Related to PHO11-secreted acid phosphatase OS=Phialocephala subalpina OX=576137 GN=PAC_04511 PE=4 SV=1
14.987 5148 pos. 38 - 467 [ 99, -67] tr|A0A395SF18|A0A395SF18_FUSSP 3-phytase OS=Fusarium sporotrichioides OX=5514 GN=FSPOR_3694 PE=3 SV=1
14.990 5149 pos. 18 - 487 [ 119, -64] tr|A0A2W1FJ27|A0A2W1FJ27_9PLEO Acid phosphatase PHO12 OS=Pyrenophora tritici-repentis OX=45151 GN=A1F97_01308 PE=4 SV=1
14.990 5149 pos. 24 - 466 [ 113, -25] tr|A0A1J9R3G2|A0A1J9R3G2_9PEZI 3-phytase OS=Diplodia corticola OX=236234 GN=BKCO1_1900013 PE=3 SV=1
14.990 5149 pos. 38 - 468 [ 111, -67] tr|A0A366PWE4|A0A366PWE4_GIBMO 3-phytase OS=Gibberella moniliformis OX=117187 GN=FVER53263_10962 PE=3 SV=1
14.990 5149 pos. 38 - 468 [ 111, -67] tr|A0A420NJZ9|A0A420NJZ9_FUSOX 3-phytase OS=Fusarium oxysporum OX=5507 GN=BFJ71_g15866 PE=3 SV=1
14.996 5151 pos. 1 - 454 [ 82, -65] tr|A0A317UV47|A0A317UV47_ASPEC 3-phytase OS=Aspergillus eucalypticola (strain CBS 122712 / IBT 29274) OX=1448314 GN=BO83DRAFT_440788 PE=3 SV=1
14.996 5151 pos. 38 - 468 [ 111, -67] tr|A0A2H3SPV4|A0A2H3SPV4_GIBFU 3-phytase OS=Gibberella fujikuroi OX=5127 GN=FFC1_12644 PE=3 SV=1
14.996 5151 pos. 38 - 468 [ 111, -67] tr|A0A366QGS9|A0A366QGS9_GIBMO 3-phytase OS=Gibberella moniliformis OX=117187 GN=FVER53590_10962 PE=3 SV=1
15.005 5154 pos. 11 - 458 [ 94, -62] tr|A0A0P1KY74|A0A0P1KY74_9SACH Acid phosphatase OS=Lachancea quebecensis OX=1654605 GN=LAQU0_S35e00188g PE=3 SV=1
15.005 5154 pos. 27 - 462 [ 116, -59] tr|A0A5N5DA35|A0A5N5DA35_9PEZI 3-phytase OS=Lasiodiplodia theobromae OX=45133 GN=pho4_1 PE=3 SV=1
15.005 5154 pos. 38 - 468 [ 111, -67] tr|A0A0J0E9G0|A0A0J0E9G0_GIBFU 3-phytase OS=Gibberella fujikuroi OX=5127 GN=CEK26_003108 PE=3 SV=1
15.011 5156 pos. 38 - 468 [ 111, -67] tr|A0A420MFG4|A0A420MFG4_FUSOX 3-phytase OS=Fusarium oxysporum OX=5507 GN=BFJ69_g15127 PE=3 SV=1
15.011 5156 pos. 43 - 447 [ 119, -51] tr|A0A4R0RMS5|A0A4R0RMS5_9APHY Acid phosphatase pho5 OS=Steccherinum ochraceum OX=92696 GN=PHO5 PE=3 SV=1
15.014 5157 pos. 24 - 453 [ 99, -65] tr|V5FFX0|V5FFX0_BYSSN 3-phytase OS=Byssochlamys spectabilis (strain No. 5 / NBRC 109023) OX=1356009 GN=PVAR5_5165 PE=3 SV=1
15.017 5158 pos. 37 - 457 [ 119, -64] tr|A0A7G3ZM88|A0A7G3ZM88_9SACH Acid phosphatase OS=Torulaspora globosa OX=48254 GN=HG536_0G04860 PE=4 SV=1
15.017 5158 pos. 51 - 491 [ 117, -51] tr|A0A163AKP6|A0A163AKP6_DIDRA Acid phosphatase OS=Didymella rabiei OX=5454 GN=EKO05_011085 PE=4 SV=1
15.020 5159 pos. 11 - 483 [ 98, -62] tr|I2FYU2|I2FYU2_USTH4 Related to 3-phytase A OS=Ustilago hordei (strain Uh4875-4) OX=1128400 GN=UHOR_05245 PE=4 SV=1
15.027 5161 pos. 1 - 454 [ 82, -65] tr|A0A3F3PVA6|A0A3F3PVA6_9EURO 3-phytase OS=Aspergillus welwitschiae OX=1341132 GN=BDQ94DRAFT_172626 PE=3 SV=1
15.027 5161 pos. 25 - 532 [ 120, -64] tr|A0A420I1D4|A0A420I1D4_9PEZI 3-phytase A OS=Oidium neolycopersici OX=212602 GN=OnM2_025008 PE=4 SV=1
15.030 5162 pos. 1 - 409 [ 246, -65] tr|A0A146F698|A0A146F698_ASPKA 3-phytase OS=Aspergillus kawachii OX=1069201 GN=AKAW2_31425A PE=3 SV=1
15.033 5163 pos. 23 - 436 [ 119, -66] tr|A0A317SSC4|A0A317SSC4_9PEZI 3-phytase OS=Tuber magnatum OX=42249 GN=C7212DRAFT_276591 PE=3 SV=1
15.033 5163 pos. 38 - 468 [ 111, -67] tr|A0A1L7U560|A0A1L7U560_FUSMA 3-phytase OS=Fusarium mangiferae OX=192010 GN=FMAN_14666 PE=3 SV=1
15.039 5165 pos. 1 - 454 [ 82, -65] tr|A2QSK3|A2QSK3_ASPNC 3-phytase OS=Aspergillus niger (strain CBS 513.88 / FGSC A1513) OX=425011 GN=phyB PE=3 SV=1
15.039 5165 pos. 10 - 481 [ 91, -1] tr|A0A317WR35|A0A317WR35_9EURO 3-phytase OS=Aspergillus heteromorphus CBS 117.55 OX=1448321 GN=BO70DRAFT_309687 PE=3 SV=1
15.042 5166 pos. 24 - 444 [ 115, -48] tr|A0A072PC66|A0A072PC66_9EURO 3-phytase OS=Exophiala aquamarina CBS 119918 OX=1182545 GN=A1O9_05607 PE=3 SV=1
15.042 5166 pos. 42 - 502 [ 116, -66] tr|A0A0G4KVA1|A0A0G4KVA1_9PEZI 3-phytase OS=Verticillium longisporum OX=100787 GN=BN1708_010916 PE=3 SV=1
15.048 5168 pos. 9 - 444 [ 97, -64] tr|A0A6C1E663|A0A6C1E663_SACPS Acid phosphatase OS=Saccharomyces pastorianus OX=27292 GN=PHO11_2 PE=3 SV=1
15.048 5168 pos. 44 - 487 [ 116, -67] tr|A0A086SXB2|A0A086SXB2_ACRC1 3-phytase OS=Acremonium chrysogenum (strain ATCC 11550 / CBS 779.69 / DSM 880 / IAM 14645 / JCM 23072 / IMI 49137) OX=857340 GN=ACRE_075320 PE=3 SV=1
15.051 5169 pos. 38 - 470 [ 111, -67] tr|A0A8H5XRA2|A0A8H5XRA2_9HYPO 3-phytase OS=Fusarium globosum OX=78864 GN=FGLOB1_12355 PE=3 SV=1
15.054 5170 pos. 37 - 457 [ 119, -64] tr|A0A7H9B5W6|A0A7H9B5W6_ZYGMR Acid phosphatase OS=Zygotorulaspora mrakii OX=42260 GN=HG535_0F06200 PE=3 SV=1
15.057 5171 pos. 5 - 468 [ 86, -59] tr|A0A1S8BJ13|A0A1S8BJ13_9PEZI 3-phytase OS=Diplodia seriata OX=420778 GN=BK809_0007607 PE=3 SV=1
15.057 5171 pos. 38 - 468 [ 111, -67] tr|X0LBU2|X0LBU2_FUSOX 3-phytase OS=Fusarium oxysporum f. sp. vasinfectum 25433 OX=1089449 GN=FOTG_13270 PE=3 SV=1
15.060 5172 pos. 38 - 468 [ 111, -67] tr|A0A8H5U5V0|A0A8H5U5V0_9HYPO 3-phytase OS=Fusarium denticulatum OX=48507 GN=FDENT_7985 PE=3 SV=1
15.060 5172 pos. 40 - 474 [ 98, -49] tr|G2QKX8|G2QKX8_MYCTT 3-phytase OS=Myceliophthora thermophila (strain ATCC 42464 / BCRC 31852 / DSM 1799) OX=573729 GN=MYCTH_72932 PE=3 SV=1
15.066 5174 pos. 29 - 454 [ 116, -64] tr|A0A559M0A7|A0A559M0A7_9HELO Thiamine-repressible acid phosphatase OS=Lachnellula willkommii OX=215461 GN=LAWI1_G008501 PE=4 SV=1
15.066 5174 pos. 38 - 470 [ 111, -67] tr|A0A8H5VI55|A0A8H5VI55_9HYPO 3-phytase OS=Fusarium sp. NRRL 25303 OX=122381 GN=F25303_11540 PE=3 SV=1
15.069 5175 pos. 38 - 468 [ 111, -67] tr|A0A420TDF4|A0A420TDF4_FUSOX 3-phytase OS=Fusarium oxysporum OX=5507 GN=BFJ70_g5789 PE=3 SV=1
15.072 5176 pos. 33 - 516 [ 220, -65] tr|J4KPE4|J4KPE4_BEAB2 Phytase, putative OS=Beauveria bassiana (strain ARSEF 2860) OX=655819 GN=BBA_03883 PE=4 SV=1
15.075 5177 pos. 42 - 535 [ 119, -64] tr|A0A6A6RMJ4|A0A6A6RMJ4_9PLEO 3-phytase OS=Massarina eburnea CBS 473.64 OX=1395130 GN=P280DRAFT_483533 PE=4 SV=1
15.081 5179 pos. 38 - 468 [ 111, -67] tr|W9JS07|W9JS07_FUSOX 3-phytase OS=Fusarium oxysporum Fo47 OX=660027 GN=FOBC_16830 PE=3 SV=1
15.081 5179 pos. 42 - 494 [ 116, -67] tr|A0A2J8DFC1|A0A2J8DFC1_VERDA 3-phytase OS=Verticillium dahliae OX=27337 GN=VD0003_g1800 PE=3 SV=1
15.084 5180 pos. 43 - 504 [ 116, -51] tr|J3NZB8|J3NZB8_GAET3 3-phytase OS=Gaeumannomyces tritici (strain R3-111a-1) OX=644352 GN=20347075 PE=3 SV=1
15.084 5180 pos. 86 - 515 [ 120, -66] tr|A0A6A6T7S6|A0A6A6T7S6_9PLEO 3-phytase B OS=Lophiostoma macrostomum CBS 122681 OX=1314788 GN=K491DRAFT_693023 PE=4 SV=1
15.087 5181 pos. 18 - 459 [ 98, -66] tr|L7IFT3|L7IFT3_MAGOY Repressible acid phosphatase OS=Magnaporthe oryzae (strain Y34) OX=1143189 GN=OOU_Y34scaffold00283g91 PE=4 SV=1
15.090 5182 pos. 1 - 476 [ 82, -66] sp|P34755|PHYB_ASPAW 3-phytase B OS=Aspergillus awamori OX=105351 GN=phyB PE=1 SV=1
15.094 5183 pos. 38 - 470 [ 111, -67] tr|N1RTJ3|N1RTJ3_FUSC4 3-phytase OS=Fusarium oxysporum f. sp. cubense (strain race 4) OX=2502994 GN=FOC4_g10005299 PE=3 SV=1
15.097 5184 pos. 38 - 468 [ 111, -67] tr|A0A8H5KJV8|A0A8H5KJV8_9HYPO 3-phytase OS=Fusarium pseudoanthophilum OX=48495 GN=FPANT_12340 PE=3 SV=1
15.100 5185 pos. 31 - 444 [ 117, -64] tr|M3J8E3|M3J8E3_CANMX Acid phosphatase OS=Candida maltosa (strain Xu316) OX=1245528 GN=G210_1066 PE=3 SV=1
15.100 5185 pos. 32 - 452 [ 119, -65] tr|W1QAQ4|W1QAQ4_OGAPD Acid phosphatase OS=Ogataea parapolymorpha (strain ATCC 26012 / BCRC 20466 / JCM 22074 / NRRL Y-7560 / DL-1) OX=871575 GN=HPODL_01991 PE=3 SV=1
15.103 5186 pos. 8 - 504 [ 117, -65] tr|A0A0L1IZ91|A0A0L1IZ91_ASPNO Phytase OS=Aspergillus nomiae NRRL 13137 OX=1509407 GN=ANOM_005540 PE=4 SV=1
15.109 5188 pos. 1 - 476 [ 82, -66] sp|P34754|PHYB_ASPNG 3-phytase B OS=Aspergillus niger OX=5061 GN=phyB PE=1 SV=1
15.109 5188 pos. 9 - 516 [ 95, -65] tr|A0A0A2VBA0|A0A0A2VBA0_BEABA 3-phytase A OS=Beauveria bassiana D1-5 OX=1245745 GN=BBAD15_g9937 PE=4 SV=1
15.112 5189 pos. 38 - 470 [ 111, -67] tr|N4U5B3|N4U5B3_FUSC1 3-phytase OS=Fusarium oxysporum f. sp. cubense (strain race 1) OX=1229664 GN=FOC1_g10003696 PE=3 SV=1
15.115 5190 pos. 13 - 454 [ 92, -65] tr|A0A443HIM9|A0A443HIM9_BYSSP 3-phytase OS=Byssochlamys spectabilis OX=264951 GN=C8Q69DRAFT_122977 PE=3 SV=1
15.115 5190 pos. 38 - 468 [ 111, -67] tr|F9F7G5|F9F7G5_FUSOF 3-phytase OS=Fusarium oxysporum (strain Fo5176) OX=660025 GN=FOXB_02340 PE=3 SV=1
15.115 5190 pos. 43 - 468 [ 116, -50] tr|A0A428NTX5|A0A428NTX5_9HYPO 3-phytase OS=Fusarium sp. AF-6 OX=1325737 GN=CEP53_011312 PE=3 SV=1
15.118 5191 pos. 33 - 453 [ 118, -64] tr|A0A1G4MD04|A0A1G4MD04_LACFM Acid phosphatase OS=Lachancea fermentati OX=4955 GN=LAFE_0E03114G PE=3 SV=1
15.118 5191 pos. 36 - 456 [ 119, -64] tr|A0A0C7NAN5|A0A0C7NAN5_9SACH Acid phosphatase OS=Lachancea lanzarotensis OX=1245769 GN=LALA0_S08e04192g PE=3 SV=1
15.118 5191 pos. 38 - 468 [ 111, -67] tr|W9HLY9|W9HLY9_FUSOX 3-phytase OS=Fusarium oxysporum NRRL 32931 OX=660029 GN=FOYG_15497 PE=3 SV=1
15.121 5192 pos. 13 - 485 [ 92, -1] tr|A0A1L9S1L0|A0A1L9S1L0_ASPWE 3-phytase OS=Aspergillus wentii DTO 134E9 OX=1073089 GN=ASPWEDRAFT_101572 PE=3 SV=1
15.121 5192 pos. 32 - 452 [ 119, -64] tr|A0A1S7H7U9|A0A1S7H7U9_9SACH Acid phosphatase OS=Zygosaccharomyces parabailii OX=1365886 GN=BZL39_A00210 PE=3 SV=1
15.121 5192 pos. 43 - 468 [ 116, -50] tr|A0A3M2SI54|A0A3M2SI54_9HYPO 3-phytase OS=Fusarium kuroshium OX=2010991 GN=CDV36_003344 PE=3 SV=1
15.124 5193 pos. 7 - 472 [ 221, -65] tr|A0A5N5P8N4|A0A5N5P8N4_9PEZI 3-phytase OS=Coniochaeta sp. 2T2.1 OX=1571157 GN=GE09DRAFT_1094153 PE=3 SV=1
15.124 5193 pos. 36 - 496 [ 116, -1] tr|A0A4U7ALG7|A0A4U7ALG7_9PEZI Acid phosphatase-like protein 2 OS=Elsinoe australis OX=40998 GN=C1H76_9369 PE=4 SV=1
15.127 5194 pos. 1 - 476 [ 82, -66] tr|A0A318YVM9|A0A318YVM9_ASPNB 3-phytase OS=Aspergillus neoniger (strain CBS 115656) OX=1448310 GN=BO87DRAFT_372949 PE=3 SV=1
15.133 5196 pos. 39 - 468 [ 112, -50] tr|A0A428U452|A0A428U452_9HYPO 3-phytase OS=Fusarium ambrosium OX=131363 GN=CDV31_007866 PE=3 SV=1
15.136 5197 pos. 9 - 429 [ 119, -64] tr|G8ZW37|G8ZW37_TORDC Acid phosphatase OS=Torulaspora delbrueckii (strain ATCC 10662 / CBS 1146 / NBRC 0425 / NCYC 2629 / NRRL Y-866) OX=1076872 GN=TDEL0F00200 PE=3 SV=1
15.136 5197 pos. 23 - 435 [ 98, -66] tr|G8BI02|G8BI02_CANPC Acid phosphatase OS=Candida parapsilosis (strain CDC 317 / ATCC MYA-4646) OX=578454 GN=CPAR2_400680 PE=3 SV=1
15.142 5199 pos. 9 - 457 [ 91, -66] tr|A0A1E1KCD6|A0A1E1KCD6_9HELO Related to PHO11-secreted acid phosphatase OS=Rhynchosporium commune OX=914237 GN=RCO7_08728 PE=4 SV=1
15.142 5199 pos. 39 - 468 [ 112, -50] tr|A0A428SQ07|A0A428SQ07_9HYPO 3-phytase OS=Fusarium floridanum OX=1325733 GN=CEP51_000034 PE=3 SV=1
15.145 5200 pos. 43 - 468 [ 116, -50] tr|A0A428T1A3|A0A428T1A3_9HYPO 3-phytase OS=Fusarium sp. AF-4 OX=1325735 GN=CEP52_011861 PE=3 SV=1
15.148 5201 pos. 1 - 454 [ 82, -65] tr|A0A1R3S0M4|A0A1R3S0M4_ASPC5 3-phytase OS=Aspergillus carbonarius (strain ITEM 5010) OX=602072 GN=ASPCADRAFT_511324 PE=3 SV=1
15.148 5201 pos. 19 - 445 [ 117, -66] tr|A1DNI3|A1DNI3_NEOFI 3-phytase OS=Neosartorya fischeri (strain ATCC 1020 / DSM 3700 / CBS 544.65 / FGSC A1164 / JCM 1740 / NRRL 181 / WB 181) OX=331117 GN=NFIA_057030 PE=3 SV=1
15.154 5203 pos. 16 - 447 [ 99, -54] tr|K1WN88|K1WN88_MARBU Repressible acid phosphatase OS=Marssonina brunnea f. sp. multigermtubi (strain MB_m1) OX=1072389 GN=MBM_02367 PE=4 SV=1
15.154 5203 pos. 43 - 469 [ 116, -50] tr|C7ZE54|C7ZE54_FUSV7 3-phytase OS=Fusarium vanettenii (strain ATCC MYA-4622 / CBS 123669 / FGSC 9596 / NRRL 45880 / 77-13-4) OX=660122 GN=NECHADRAFT_53415 PE=3 SV=1
15.157 5204 pos. 19 - 469 [ 92, -64] tr|W0T6N5|W0T6N5_KLUMD Acid phosphatase OS=Kluyveromyces marxianus (strain DMKU3-1042 / BCC 29191 / NBRC 104275) OX=1003335 GN=PHO12 PE=3 SV=1
15.161 5205 pos. 1 - 449 [ 97, -25] tr|K2S6F3|K2S6F3_MACPH 3-phytase OS=Macrophomina phaseolina (strain MS6) OX=1126212 GN=MPH_00243 PE=3 SV=1
15.164 5206 pos. 1 - 476 [ 82, -66] tr|A0A1L9NQK0|A0A1L9NQK0_ASPTC 3-phytase OS=Aspergillus tubingensis (strain CBS 134.48) OX=767770 GN=ASPTUDRAFT_53214 PE=3 SV=1
15.164 5206 pos. 2 - 488 [ 87, -65] tr|A0A4Q4T1B0|A0A4Q4T1B0_9PEZI 3-phytase OS=Monosporascus ibericus OX=155417 GN=DL764_007820 PE=3 SV=1
15.176 5210 pos. 25 - 532 [ 120, -64] tr|A0A420HUZ9|A0A420HUZ9_9PEZI 3-phytase A OS=Oidium neolycopersici OX=212602 GN=OnM2_044044 PE=4 SV=1
15.179 5211 pos. 18 - 469 [ 95, -52] tr|A0A0B4GIQ9|A0A0B4GIQ9_METGA Histidine acid phosphatase, eukaryotic OS=Metarhizium guizhouense (strain ARSEF 977) OX=1276136 GN=MGU_10290 PE=4 SV=1
15.182 5212 pos. 35 - 506 [ 99, -65] tr|A0A0C2IFJ4|A0A0C2IFJ4_9PEZI Histidine acid phosphatase OS=Sporothrix brasiliensis 5110 OX=1398154 GN=SPBR_07048 PE=4 SV=1
15.185 5213 pos. 22 - 434 [ 119, -53] tr|A0A1M2W747|A0A1M2W747_TRAPU Thiamine-repressible acid phosphatase pho4 OS=Trametes pubescens OX=154538 GN=TRAPUB_6535 PE=3 SV=1
15.188 5214 pos. 8 - 456 [ 97, -64] tr|C5DDE6|C5DDE6_LACTC Acid phosphatase OS=Lachancea thermotolerans (strain ATCC 56472 / CBS 6340 / NRRL Y-8284) OX=559295 GN=KLTH0C00396g PE=3 SV=1
15.191 5215 pos. 32 - 456 [ 119, -64] tr|Q6CSM6|Q6CSM6_KLULA Acid phosphatase OS=Kluyveromyces lactis (strain ATCC 8585 / CBS 2359 / DSM 70799 / NBRC 1267 / NRRL Y-1140 / WM37) OX=284590 GN=KLLA0_C19338g PE=3 SV=1
15.200 5218 pos. 9 - 457 [ 91, -66] tr|A0A1E1KVD2|A0A1E1KVD2_9HELO Related to PHO11-secreted acid phosphatase OS=Rhynchosporium agropyri OX=914238 GN=RAG0_09418 PE=4 SV=1
15.200 5218 pos. 21 - 461 [ 91, -1] tr|B5RUB7|B5RUB7_DEBHA Acid phosphatase OS=Debaryomyces hansenii (strain ATCC 36239 / CBS 767 / BCRC 21394 / JCM 1990 / NBRC 0083 / IGC 2968) OX=284592 GN=DEHA2F07700g PE=3 SV=1
15.200 5218 pos. 23 - 448 [ 93, -64] tr|G3AIH5|G3AIH5_SPAPN Acid phosphatase OS=Spathaspora passalidarum (strain NRRL Y-27907 / 11-Y1) OX=619300 GN=SPAPADRAFT_59874 PE=4 SV=1
15.209 5221 pos. 1 - 476 [ 82, -66] tr|A0A319BCP0|A0A319BCP0_ASPVC 3-phytase OS=Aspergillus vadensis (strain CBS 113365 / IMI 142717 / IBT 24658) OX=1448311 GN=BO88DRAFT_337113 PE=3 SV=1
15.209 5221 pos. 18 - 469 [ 95, -52] tr|A0A7D5V7A1|A0A7D5V7A1_9HYPO Acid phosphatase PHO1 OS=Metarhizium brunneum OX=500148 GN=PHO1 PE=4 SV=1
15.209 5221 pos. 43 - 468 [ 116, -50] tr|A0A428PNY4|A0A428PNY4_9HYPO 3-phytase OS=Fusarium sp. AF-8 OX=1325734 GN=CEP54_009681 PE=3 SV=1
15.209 5221 pos. 100 - 529 [ 120, -51] tr|W7DYC0|W7DYC0_COCVI 3-phytase OS=Bipolaris victoriae FI3 OX=930091 GN=COCVIDRAFT_42899 PE=3 SV=1
15.212 5222 pos. 10 - 451 [ 95, -54] tr|A0A420J890|A0A420J890_9PEZI Acid phosphatase PHO1 OS=Golovinomyces cichoracearum OX=62708 GN=GcC1_008021 PE=4 SV=1
15.218 5224 pos. 14 - 442 [ 113, -51] tr|A0A0J5Q7J7|A0A0J5Q7J7_ASPFM 3-phytase OS=Aspergillus fumigatus Z5 OX=1437362 GN=Y699_04269 PE=3 SV=1
15.224 5226 pos. 42 - 510 [ 116, -66] tr|A0A3M9XVH1|A0A3M9XVH1_9PEZI 3-phytase OS=Verticillium nonalfalfae OX=1051616 GN=D7B24_004027 PE=3 SV=1
15.228 5227 pos. 9 - 457 [ 91, -66] tr|A0A1E1MN05|A0A1E1MN05_RHYSE Related to PHO11-secreted acid phosphatase OS=Rhynchosporium secalis OX=38038 GN=RSE6_11457 PE=4 SV=1
15.231 5228 pos. 9 - 516 [ 95, -65] tr|A0A2N6NCN3|A0A2N6NCN3_BEABA 3-phytase A OS=Beauveria bassiana OX=176275 GN=phyA_0 PE=4 SV=1
15.231 5228 pos. 42 - 497 [ 116, -51] tr|S3BP54|S3BP54_OPHP1 3-phytase OS=Ophiostoma piceae (strain UAMH 11346) OX=1262450 GN=F503_08653 PE=3 SV=1
15.234 5229 pos. 37 - 574 [ 112, -64] tr|A0A1E1L5K3|A0A1E1L5K3_9HELO Related to 3-phytase B OS=Rhynchosporium agropyri OX=914238 GN=RAG0_11781 PE=4 SV=1
15.237 5230 pos. 10 - 465 [ 119, -51] tr|A0A3M7M0H3|A0A3M7M0H3_9PLEO Histidine acid phosphatase OS=Pyrenophora seminiperda CCB06 OX=1302712 GN=GMOD_00004099 PE=4 SV=1
15.237 5230 pos. 18 - 469 [ 95, -52] tr|E9EK40|E9EK40_METRA Acid phosphatase OS=Metarhizium robertsii (strain ARSEF 23 / ATCC MYA-3075) OX=655844 GN=MAA_00125 PE=4 SV=1
15.237 5230 pos. 20 - 441 [ 95, -51] tr|K0KLF8|K0KLF8_WICCF Acid phosphatase OS=Wickerhamomyces ciferrii (strain ATCC 14091 / BCRC 22168 / CBS 111 / JCM 3599 / NBRC 0793 / NRRL Y-1031 F-60-10) OX=1206466 GN=BN7_1748 PE=3 SV=1
15.237 5230 pos. 44 - 478 [ 220, -48] tr|A0A511KL22|A0A511KL22_RHOTO Phytase OS=Rhodosporidium toruloides OX=5286 GN=Rt10032_c13g5090 PE=3 SV=1
15.243 5232 pos. 25 - 521 [ 120, -65] tr|A0A2S4LBG2|A0A2S4LBG2_9HYPO 3-phytase A OS=Tolypocladium paradoxum OX=94208 GN=TPAR_00052 PE=4 SV=1
15.249 5234 pos. 12 - 442 [ 93, -52] tr|A0A2G5HRL9|A0A2G5HRL9_CERBT Acid phosphatase OS=Cercospora beticola OX=122368 GN=CB0940_08449 PE=4 SV=1
15.252 5235 pos. 26 - 465 [ 110, -66] tr|A0A1C1CW03|A0A1C1CW03_9EURO Repressible acid phosphatase OS=Cladophialophora carrionii OX=86049 GN=CLCR_10134 PE=4 SV=1
15.252 5235 pos. 27 - 485 [ 116, -52] tr|A0A179GY33|A0A179GY33_PURLI Repressible acid phosphatase OS=Purpureocillium lilacinum OX=33203 GN=VFPFJ_08689 PE=4 SV=1
15.258 5237 pos. 9 - 460 [ 95, -66] tr|A0A545UMC9|A0A545UMC9_9HYPO Repressible acid phosphatase OS=Cordyceps javanica OX=43265 GN=IF1G_10773 PE=4 SV=1
15.267 5240 pos. 41 - 496 [ 118, -1] tr|A0A2P7YEL2|A0A2P7YEL2_9PEZI Acid phosphatase PHO1 OS=Elsinoe australis OX=40998 GN=B9Z65_8726 PE=4 SV=1
15.270 5241 pos. 41 - 461 [ 119, -65] tr|A0A1G4MLA1|A0A1G4MLA1_LACFM Acid phosphatase OS=Lachancea fermentati OX=4955 GN=LAFE_0H17766G PE=3 SV=1
15.270 5241 pos. 45 - 506 [ 116, -51] tr|A0A2N3MZ27|A0A2N3MZ27_9PEZI 3-phytase OS=Lomentospora prolificans OX=41688 GN=jhhlp_008809 PE=3 SV=1
15.270 5241 pos. 183 - 591 [ 119, -51] tr|A0A135UL17|A0A135UL17_9PEZI 3-phytase OS=Colletotrichum salicis OX=1209931 GN=CSAL01_03439 PE=3 SV=1
15.276 5243 pos. 2 - 469 [ 77, -52] tr|E9ECA4|E9ECA4_METAQ Histidine acid phosphatase, putative OS=Metarhizium acridum (strain CQMa 102) OX=655827 GN=MAC_07502 PE=4 SV=1
15.276 5243 pos. 35 - 457 [ 119, -64] tr|B3LGS8|B3LGS8_YEAS1 Acid phosphatase OS=Saccharomyces cerevisiae (strain RM11-1a) OX=285006 GN=SCRG_00528 PE=3 SV=1
15.279 5244 pos. 17 - 456 [ 99, -64] tr|A0A0L8RLW3|A0A0L8RLW3_SACEU Acid phosphatase OS=Saccharomyces eubayanus OX=1080349 GN=DI49_1030 PE=3 SV=1
15.285 5246 pos. 7 - 481 [ 95, -62] tr|A0A081CD61|A0A081CD61_PSEA2 Phytase OS=Pseudozyma antarctica OX=84753 GN=PAN0_006d2821 PE=4 SV=1
15.285 5246 pos. 30 - 455 [ 116, -64] tr|A0A7D8UQ14|A0A7D8UQ14_9HELO Acid phosphatase PHO1 OS=Lachnellula cervina OX=1316786 GN=PHO1_0 PE=4 SV=1
15.291 5248 pos. 27 - 485 [ 116, -52] tr|A0A179GAD1|A0A179GAD1_PURLI Repressible acid phosphatase OS=Purpureocillium lilacinum OX=33203 GN=VFPBJ_10071 PE=4 SV=1
15.301 5251 pos. 81 - 544 [ 116, -51] tr|A0A2S7QFC9|A0A2S7QFC9_9HELO 3-phytase OS=Rutstroemia sp. NJR-2017a WRK4 OX=2070412 GN=CJF32_00008533 PE=3 SV=1
15.307 5253 pos. 35 - 455 [ 119, -64] tr|A0A0C7MX09|A0A0C7MX09_9SACH Acid phosphatase OS=Lachancea lanzarotensis OX=1245769 GN=LALA0_S01e00166g PE=3 SV=1
15.313 5255 pos. 13 - 504 [ 116, -65] tr|A0A7D5Z1N9|A0A7D5Z1N9_9HYPO 3-phytase A OS=Metarhizium brunneum OX=500148 GN=phyA_0 PE=4 SV=1
15.316 5256 pos. 26 - 465 [ 110, -66] tr|W9VXG2|W9VXG2_9EURO Acid phosphatase OS=Cladophialophora yegresii CBS 114405 OX=1182544 GN=A1O7_04685 PE=4 SV=1
15.319 5257 pos. 81 - 514 [ 119, -49] tr|B2W689|B2W689_PYRTR 3-phytase B OS=Pyrenophora tritici-repentis (strain Pt-1C-BFP) OX=426418 GN=PTRG_05327 PE=4 SV=1
15.325 5259 pos. 28 - 453 [ 98, -64] tr|G3B8R3|G3B8R3_CANTC Acid phosphatase OS=Candida tenuis (strain ATCC 10573 / BCRC 21748 / CBS 615 / JCM 9827 / NBRC 10315 / NRRL Y-1498 / VKM Y-70) OX=590646 GN=CANTEDRAFT_108495 PE=3 SV=1
15.328 5260 pos. 9 - 456 [ 97, -64] tr|H0GRA5|H0GRA5_SACCK Acid phosphatase OS=Saccharomyces cerevisiae x Saccharomyces kudriavzevii (strain VIN7) OX=1095631 GN=VIN7_5607 PE=3 SV=1
15.334 5262 pos. 32 - 456 [ 119, -64] tr|A0A5P2U263|A0A5P2U263_KLULC Acid phosphatase OS=Kluyveromyces lactis OX=28985 GN=KDRO_C00170 PE=3 SV=1
15.337 5263 pos. 28 - 446 [ 116, -52] tr|M7U180|M7U180_BOTF1 Putative repressible acid phosphatase protein OS=Botryotinia fuckeliana (strain BcDW1) OX=1290391 GN=BcDW1_1745 PE=4 SV=1
15.346 5266 pos. 20 - 459 [ 119, -54] tr|A0A6A5T145|A0A6A5T145_9PLEO Acid phosphatase PHO12 OS=Clathrospora elynae OX=706981 GN=EJ02DRAFT_511425 PE=4 SV=1
15.352 5268 pos. 21 - 463 [ 110, -64] tr|A0A137QYY3|A0A137QYY3_9AGAR Acid phosphatase PHO1 OS=Leucoagaricus sp. SymC.cos OX=1714833 GN=AN958_07439 PE=3 SV=1
15.361 5271 pos. 7 - 450 [ 93, -54] tr|G3JPA3|G3JPA3_CORMM Histidine acid phosphatase, putative OS=Cordyceps militaris (strain CM01) OX=983644 GN=CCM_07965 PE=4 SV=1
15.374 5275 pos. 9 - 456 [ 97, -64] tr|J6EMA9|J6EMA9_SACK1 Acid phosphatase OS=Saccharomyces kudriavzevii (strain ATCC MYA-4449 / AS 2.2408 / CBS 8840 / NBRC 1802 / NCYC 2889) OX=226230 GN=YBR093C PE=3 SV=1
15.377 5276 pos. 19 - 461 [ 95, -66] tr|A0A1G4BHL2|A0A1G4BHL2_9PEZI Histidine acid phosphatase OS=Colletotrichum orchidophilum OX=1209926 GN=CORC01_03862 PE=4 SV=1
15.398 5283 pos. 8 - 461 [ 92, -66] tr|H6BUM3|H6BUM3_EXODN Acid phosphatase OS=Exophiala dermatitidis (strain ATCC 34100 / CBS 525.76 / NIH/UT8656) OX=858893 GN=HMPREF1120_03058 PE=4 SV=1
15.401 5284 pos. 14 - 459 [ 93, -66] tr|A0A1Y2DXU6|A0A1Y2DXU6_9PEZI Histidine acid phosphatase OS=Pseudomassariella vexata OX=1141098 GN=BCR38DRAFT_486187 PE=4 SV=1
15.401 5284 pos. 33 - 441 [ 119, -51] tr|A0A421JM52|A0A421JM52_9ASCO Acid phosphatase OS=Spathaspora sp. JA1 OX=2028339 GN=JA1_003563 PE=4 SV=1
15.407 5286 pos. 14 - 446 [ 117, -64] tr|A0A367XYR5|A0A367XYR5_9ASCO Acid phosphatase OS=Candida viswanathii OX=5486 GN=DIA3_1 PE=3 SV=1
15.410 5287 pos. 9 - 516 [ 95, -65] tr|G3JHK1|G3JHK1_CORMM Phytase, putative OS=Cordyceps militaris (strain CM01) OX=983644 GN=CCM_05065 PE=4 SV=1
15.410 5287 pos. 24 - 473 [ 116, -52] tr|M1W957|M1W957_CLAP2 Related to PHO11-secreted acid phosphatase OS=Claviceps purpurea (strain 20.1) OX=1111077 GN=CPUR_00403 PE=4 SV=1
15.416 5289 pos. 10 - 481 [ 92, -65] tr|A0A1Y2WAK6|A0A1Y2WAK6_9PEZI 3-phytase OS=Hypoxylon sp. CI-4A OX=1001833 GN=M426DRAFT_319564 PE=3 SV=1
15.416 5289 pos. 36 - 482 [ 116, -49] tr|A0A2K1QFT4|A0A2K1QFT4_9PEZI Acid phosphatase PHO1 OS=Sphaceloma murrayae OX=2082308 GN=CAC42_6561 PE=4 SV=1
15.419 5290 pos. 1 - 410 [ 246, -64] tr|A0A0F8UBG7|A0A0F8UBG7_9EURO 3-phytase OS=Aspergillus rambellii OX=308745 GN=ARAM_002667 PE=3 SV=1
15.419 5290 pos. 18 - 461 [ 98, -66] tr|A0A135SWC8|A0A135SWC8_9PEZI Histidine acid phosphatase OS=Colletotrichum simmondsii OX=703756 GN=CSIM01_06402 PE=4 SV=1
15.422 5291 pos. 13 - 505 [ 93, -51] tr|A0A084FVL6|A0A084FVL6_PSEDA 3-phytase OS=Pseudallescheria apiosperma OX=563466 GN=SAPIO_CDS10521 PE=3 SV=1
15.422 5291 pos. 36 - 457 [ 119, -65] tr|A0A1G4JX46|A0A1G4JX46_9SACH Acid phosphatase OS=Lachancea dasiensis OX=1072105 GN=LADA_0G16710G PE=3 SV=1
15.432 5294 pos. 37 - 505 [ 111, -51] tr|L7J9J9|L7J9J9_MAGOP Acid phosphatase PHO1 OS=Magnaporthe oryzae (strain P131) OX=1143193 GN=OOW_P131scaffold00610g15 PE=4 SV=1
15.438 5296 pos. 14 - 446 [ 117, -64] tr|A0A367Y1G8|A0A367Y1G8_9ASCO Acid phosphatase OS=Candida viswanathii OX=5486 GN=DIA3_0 PE=3 SV=1
15.441 5297 pos. 32 - 437 [ 120, -64] tr|G8Y745|G8Y745_PICSO Acid phosphatase OS=Pichia sorbitophila (strain ATCC MYA-4447 / BCRC 22081 / CBS 7064 / NBRC 10061 / NRRL Y-12695) OX=559304 GN=Piso0_003969 PE=3 SV=1
15.444 5298 pos. 15 - 456 [ 99, -66] tr|A0A5N5PYZ1|A0A5N5PYZ1_9PEZI Histidine acid phosphatase OS=Coniochaeta sp. 2T2.1 OX=1571157 GN=GE09DRAFT_8122 PE=4 SV=1
15.444 5298 pos. 33 - 506 [ 99, -65] tr|A0A1J7IPW2|A0A1J7IPW2_9PEZI 3-phytase OS=Coniochaeta ligniaria NRRL 30616 OX=1408157 GN=CONLIGDRAFT_680486 PE=3 SV=1
15.447 5299 pos. 18 - 461 [ 98, -66] tr|A0A135TYD6|A0A135TYD6_9PEZI Histidine acid phosphatase OS=Colletotrichum nymphaeae SA-01 OX=1460502 GN=CNYM01_01887 PE=4 SV=1
15.450 5300 pos. 2 - 459 [ 87, -53] tr|A0A369JBD1|A0A369JBD1_HYPMA Acid phosphatase PHO1 OS=Hypsizygus marmoreus OX=39966 GN=PHO1 PE=3 SV=1
15.462 5304 pos. 36 - 492 [ 99, -51] tr|F0XL24|F0XL24_GROCL 3-phytase OS=Grosmannia clavigera (strain kw1407 / UAMH 11150) OX=655863 GN=CMQ_8202 PE=3 SV=1
15.465 5305 pos. 18 - 461 [ 98, -66] tr|A0A010RDJ8|A0A010RDJ8_9PEZI Histidine acid phosphatase OS=Colletotrichum fioriniae PJ7 OX=1445577 GN=CFIO01_00311 PE=4 SV=1
15.468 5306 pos. 8 - 454 [ 96, -52] tr|A0A0N1HF46|A0A0N1HF46_9EURO Acid phosphatase PHO1 OS=Phialophora attinorum OX=1664694 GN=AB675_8583 PE=4 SV=1
15.474 5308 pos. 45 - 490 [ 98, -52] tr|A0A4S9K1G9|A0A4S9K1G9_AURPU 3-phytase OS=Aureobasidium pullulans OX=5580 GN=D6D03_00522 PE=3 SV=1
15.477 5309 pos. 16 - 461 [ 98, -65] tr|A0A3N4KF29|A0A3N4KF29_9PEZI 3-phytase OS=Morchella conica CCBAS932 OX=1392247 GN=P167DRAFT_609062 PE=3 SV=1
15.486 5312 pos. 18 - 461 [ 98, -66] tr|A0A135V2B9|A0A135V2B9_9PEZI Histidine acid phosphatase OS=Colletotrichum salicis OX=1209931 GN=CSAL01_04780 PE=4 SV=1
15.489 5313 pos. 35 - 457 [ 119, -64] sp|P52290|PPAD_YEAST Probable acid phosphatase DIA3 OS=Saccharomyces cerevisiae (strain ATCC 204508 / S288c) OX=559292 GN=DIA3 PE=3 SV=1
15.492 5314 pos. 14 - 457 [ 98, -64] tr|A0A061B740|A0A061B740_CYBFA Acid phosphatase OS=Cyberlindnera fabianii OX=36022 GN=BON22_0932 PE=3 SV=1
15.492 5314 pos. 19 - 455 [ 99, -64] tr|A0A1E3P9A8|A0A1E3P9A8_WICAA Acid phosphatase OS=Wickerhamomyces anomalus (strain ATCC 58044 / CBS 1984 / NCYC 433 / NRRL Y-366-8) OX=683960 GN=WICANDRAFT_65918 PE=3 SV=1
15.499 5316 pos. 19 - 446 [ 117, -66] tr|A0A2I1CC60|A0A2I1CC60_ASPN1 3-phytase OS=Aspergillus novofumigatus (strain IBT 16806) OX=1392255 GN=P174DRAFT_386481 PE=3 SV=1
15.502 5317 pos. 18 - 481 [ 95, -1] tr|A0A0B2X064|A0A0B2X064_METAS Histidine acid phosphatase, eukaryotic OS=Metarhizium album (strain ARSEF 1941) OX=1081103 GN=MAM_03604 PE=4 SV=1
15.502 5317 pos. 41 - 468 [ 116, -62] tr|A0A074RSX0|A0A074RSX0_9AGAM Histidine acid phosphatase OS=Rhizoctonia solani 123E OX=1423351 GN=V565_089020 PE=3 SV=1
15.505 5318 pos. 20 - 454 [ 110, -46] tr|A0A6A5UAZ5|A0A6A5UAZ5_9PLEO Acid phosphatase PHO12 OS=Byssothecium circinans OX=147558 GN=CC80DRAFT_199065 PE=4 SV=1
15.511 5320 pos. 41 - 451 [ 119, -51] tr|A0A1B2JIU4|A0A1B2JIU4_PICPA Acid phosphatase OS=Komagataella pastoris OX=4922 GN=ATY40_BA7505161 PE=3 SV=1
15.526 5325 pos. 37 - 574 [ 112, -64] tr|A0A1E1L696|A0A1E1L696_9HELO Related to 3-phytase B OS=Rhynchosporium commune OX=914237 GN=RCO7_05154 PE=4 SV=1
15.526 5325 pos. 66 - 468 [ 118, -53] tr|A0A1U7LN77|A0A1U7LN77_NEOID Acid phosphatase PHO1 OS=Neolecta irregularis (strain DAH-3) OX=1198029 GN=NEOLI_004280 PE=3 SV=1
15.532 5327 pos. 1 - 431 [ 93, -52] tr|A0A4Z1P3P6|A0A4Z1P3P6_9PEZI Putative histidine acid phosphatase OS=Venturia nashicola OX=86259 GN=E6O75_ATG03053 PE=4 SV=1
15.535 5328 pos. 25 - 526 [ 120, -64] tr|A0A194XVS8|A0A194XVS8_9HELO Putative phytase OS=Mollisia scopiformis OX=149040 GN=LY89DRAFT_692742 PE=4 SV=1
15.538 5329 pos. 29 - 457 [ 117, -64] tr|A0A0C7MYA7|A0A0C7MYA7_9SACH Acid phosphatase OS=Lachancea lanzarotensis OX=1245769 GN=LALA0_S15e01552g PE=3 SV=1
15.547 5332 pos. 10 - 512 [ 92, -65] tr|N4UMY1|N4UMY1_COLOR 3-phytase OS=Colletotrichum orbiculare (strain 104-T / ATCC 96160 / CBS 514.97 / LARS 414 / MAFF 240422) OX=1213857 GN=Cob_02087 PE=3 SV=1
15.547 5332 pos. 16 - 453 [ 96, -64] tr|W6MH96|W6MH96_9ASCO Acid phosphatase OS=Kuraishia capsulata CBS 1993 OX=1382522 GN=KUCA_T00001564001 PE=3 SV=1
15.547 5332 pos. 21 - 461 [ 91, -53] tr|A0A1A0GZ86|A0A1A0GZ86_9ASCO Acid phosphatase OS=Metschnikowia bicuspidata var. bicuspidata NRRL YB-4993 OX=869754 GN=METBIDRAFT_33840 PE=3 SV=1
15.547 5332 pos. 46 - 483 [ 120, -51] tr|N1Q288|N1Q288_DOTSN 3-phytase OS=Dothistroma septosporum (strain NZE10 / CBS 128990) OX=675120 GN=DOTSEDRAFT_20276 PE=3 SV=1
15.550 5333 pos. 28 - 456 [ 116, -66] tr|A0A4R8QJ98|A0A4R8QJ98_9PEZI Acid phosphatase PHO1 OS=Colletotrichum spinosum OX=1347390 GN=PHO1 PE=4 SV=1
15.553 5334 pos. 14 - 428 [ 99, -51] tr|A0A2W1EAD5|A0A2W1EAD5_9PLEO Glycoside hydrolase family 131 protein OS=Pyrenophora tritici-repentis OX=45151 GN=A1F97_03066 PE=4 SV=1
15.553 5334 pos. 45 - 487 [ 116, -65] tr|S3D7X0|S3D7X0_GLAL2 3-phytase OS=Glarea lozoyensis (strain ATCC 20868 / MF5171) OX=1116229 GN=GLAREA_10301 PE=3 SV=1
15.556 5335 pos. 11 - 451 [ 92, -66] tr|A0A6A5Z2Y1|A0A6A5Z2Y1_9PLEO 3-phytase OS=Lophiotrema nucula OX=690887 GN=BDV96DRAFT_497448 PE=3 SV=1
15.556 5335 pos. 19 - 465 [ 91, -66] tr|A0A4U6X4T3|A0A4U6X4T3_9PEZI Acid phosphatase PHO1 OS=Colletotrichum tanaceti OX=1306861 GN=PHO1 PE=4 SV=1
15.559 5336 pos. 16 - 431 [ 99, -48] tr|A0A1F8AC73|A0A1F8AC73_9EURO 3-phytase OS=Aspergillus bombycis OX=109264 GN=ABOM_004119 PE=3 SV=1
15.562 5337 pos. 92 - 529 [ 117, -51] tr|A0A6A6P2I5|A0A6A6P2I5_9PEZI 3-phytase B OS=Lineolata rhizophorae OX=578093 GN=BDY21DRAFT_341951 PE=4 SV=1
15.572 5340 pos. 32 - 452 [ 119, -64] tr|A0A7H9I0G5|A0A7H9I0G5_9SACH Acid phosphatase OS=Torulaspora sp. CBS 2947 OX=2792677 GN=HG537_0H00240 PE=3 SV=1
15.572 5340 pos. 35 - 457 [ 119, -64] tr|C7GW56|C7GW56_YEAS2 Acid phosphatase OS=Saccharomyces cerevisiae (strain JAY291) OX=574961 GN=DIA3 PE=3 SV=1
15.587 5345 pos. 35 - 457 [ 119, -64] tr|G2WCD2|G2WCD2_YEASK Acid phosphatase OS=Saccharomyces cerevisiae (strain Kyokai no. 7 / NBRC 101557) OX=721032 GN=K7_DIA3 PE=3 SV=1
15.593 5347 pos. 15 - 462 [ 85, -65] tr|A7UM96|A7UM96_KODOH Acid phosphatase OS=Kodamaea ohmeri OX=34356 PE=2 SV=1
15.593 5347 pos. 20 - 453 [ 119, -66] tr|A0A2T2PAX6|A0A2T2PAX6_CORCC Acid phosphatase PHO12 OS=Corynespora cassiicola Philippines OX=1448308 GN=BS50DRAFT_567491 PE=4 SV=1
15.593 5347 pos. 35 - 457 [ 119, -64] tr|A0A6C1DNU6|A0A6C1DNU6_SACPS Acid phosphatase OS=Saccharomyces pastorianus OX=27292 GN=DIA3_1 PE=3 SV=1
15.599 5349 pos. 1 - 448 [ 93, -66] tr|A0A0D2EP94|A0A0D2EP94_9EURO 3-phytase OS=Exophiala xenobiotica OX=348802 GN=PV05_05187 PE=3 SV=1
15.599 5349 pos. 14 - 436 [ 113, -51] tr|A0A229XU07|A0A229XU07_ASPFM 3-phytase OS=Neosartorya fumigata OX=746128 GN=CDV57_07329 PE=3 SV=1
15.599 5349 pos. 90 - 518 [ 118, -62] tr|A0A0B7FZD0|A0A0B7FZD0_THACB 3-phytase A OS=Thanatephorus cucumeris (strain AG1-IB / isolate 7/3/14) OX=1108050 GN=RSOLAG1IB_04343 PE=3 SV=1
15.602 5350 pos. 9 - 455 [ 97, -65] tr|H0GQL5|H0GQL5_SACCK Acid phosphatase OS=Saccharomyces cerevisiae x Saccharomyces kudriavzevii (strain VIN7) OX=1095631 GN=VIN7_5302 PE=3 SV=1
15.602 5350 pos. 23 - 459 [ 98, -1] tr|H8X6Q1|H8X6Q1_CANO9 Acid phosphatase OS=Candida orthopsilosis (strain 90-125) OX=1136231 GN=CORT_0E00730 PE=3 SV=1
15.605 5351 pos. 11 - 455 [ 95, -44] tr|A0A6G1KSS9|A0A6G1KSS9_9PLEO Acid phosphatase PHO12 OS=Pleomassaria siparia CBS 279.74 OX=1314801 GN=K504DRAFT_497417 PE=4 SV=1
15.608 5352 pos. 12 - 453 [ 98, -47] tr|A0A6A6RHN0|A0A6A6RHN0_9PLEO Acid phosphatase PHO12 OS=Massarina eburnea CBS 473.64 OX=1395130 GN=P280DRAFT_554314 PE=4 SV=1
15.608 5352 pos. 19 - 439 [ 117, -66] tr|A0A0S7DDP1|A0A0S7DDP1_9EURO 3-phytase OS=Aspergillus lentulus OX=293939 GN=ALT_006765 PE=3 SV=1
15.608 5352 pos. 41 - 451 [ 119, -51] sp|P52291|PPA1_PICPA Acid phosphatase PHO1 OS=Komagataella pastoris OX=4922 GN=PHO1 PE=2 SV=1
15.608 5352 pos. 41 - 451 [ 119, -51] tr|F2QU04|F2QU04_KOMPC Acid phosphatase OS=Komagataella phaffii (strain ATCC 76273 / CBS 7435 / CECT 11047 / NRRL Y-11430 / Wegner 21-1) OX=981350 GN=PHO5 PE=3 SV=1
15.611 5353 pos. 11 - 447 [ 93, -66] tr|A0A2D3VHI5|A0A2D3VHI5_9PEZI Related to PHO11-secreted acid phosphatase OS=Ramularia collo-cygni OX=112498 GN=RCC_06070 PE=4 SV=1
15.620 5356 pos. 9 - 456 [ 97, -64] tr|A6ZL40|A6ZL40_YEAS7 Acid phosphatase OS=Saccharomyces cerevisiae (strain YJM789) OX=307796 GN=PHO5 PE=3 SV=1
15.623 5357 pos. 60 - 470 [ 117, -64] tr|Q0U9E0|Q0U9E0_PHANO 3-phytase OS=Phaeosphaeria nodorum (strain SN15 / ATCC MYA-4574 / FGSC 10173) OX=321614 GN=SNOG_11624 PE=3 SV=2
15.626 5358 pos. 12 - 453 [ 97, -64] tr|A0A179FFJ3|A0A179FFJ3_METCM Repressible acid phosphatase OS=Pochonia chlamydosporia 170 OX=1380566 GN=VFPPC_05581 PE=4 SV=1
15.626 5358 pos. 86 - 507 [ 117, -66] tr|A0A7C8I843|A0A7C8I843_9PLEO 3-phytase B OS=Massariosphaeria phaeospora OX=100035 GN=BDV95DRAFT_490406 PE=4 SV=1
15.629 5359 pos. 13 - 451 [ 95, -66] tr|A0A6A6XAK1|A0A6A6XAK1_9PLEO Acid phosphatase PHO12 OS=Melanomma pulvis-pyrius CBS 109.77 OX=1314802 GN=K505DRAFT_306969 PE=4 SV=1
15.632 5360 pos. 15 - 456 [ 99, -66] tr|A0A1J7IL49|A0A1J7IL49_9PEZI Histidine acid phosphatase OS=Coniochaeta ligniaria NRRL 30616 OX=1408157 GN=CONLIGDRAFT_463338 PE=4 SV=1
15.642 5363 pos. 28 - 456 [ 116, -66] tr|A0A4R8QIU9|A0A4R8QIU9_COLTR Acid phosphatase PHO1 OS=Colletotrichum trifolii OX=5466 GN=PHO1 PE=4 SV=1
15.648 5365 pos. 9 - 456 [ 97, -64] sp|P38693|PPAC_YEAST Acid phosphatase PHO12 OS=Saccharomyces cerevisiae (strain ATCC 204508 / S288c) OX=559292 GN=PHO12 PE=1 SV=1
15.648 5365 pos. 9 - 456 [ 97, -64] tr|C8Z7M5|C8Z7M5_YEAS8 Acid phosphatase OS=Saccharomyces cerevisiae (strain Lalvin EC1118 / Prise de mousse) OX=643680 GN=EC1118_1F14_0188g PE=3 SV=1
15.648 5365 pos. 87 - 561 [ 119, -66] tr|A0A093VHM1|A0A093VHM1_TALMA 3-phytase OS=Talaromyces marneffei PM1 OX=1077442 GN=GQ26_0201700 PE=3 SV=1
15.651 5366 pos. 38 - 462 [ 116, -66] tr|A0A0D2C6D0|A0A0D2C6D0_9EURO 3-phytase OS=Exophiala spinifera OX=91928 GN=PV08_03411 PE=3 SV=1
15.660 5369 pos. 9 - 456 [ 97, -64] tr|H0GQM4|H0GQM4_SACCK Acid phosphatase OS=Saccharomyces cerevisiae x Saccharomyces kudriavzevii (strain VIN7) OX=1095631 GN=VIN7_5311 PE=3 SV=1
15.660 5369 pos. 26 - 471 [ 98, -52] tr|A0A4S9B7Z3|A0A4S9B7Z3_AURPU 3-phytase OS=Aureobasidium pullulans OX=5580 GN=D6D15_05560 PE=3 SV=1
15.663 5370 pos. 34 - 456 [ 119, -64] tr|A0A6C1E4Q0|A0A6C1E4Q0_SACPS Acid phosphatase OS=Saccharomyces pastorianus OX=27292 GN=PHO3_2 PE=3 SV=1
15.666 5371 pos. 25 - 428 [ 116, -51] tr|A0A6S6VMD5|A0A6S6VMD5_9PLEO Repressible acid phosphatase OS=Pyrenophora teres f. maculata OX=97480 GN=PTMSG1_08984 PE=4 SV=1
15.669 5372 pos. 40 - 467 [ 115, -51] tr|A0A0P7BMY4|A0A0P7BMY4_9HYPO 3-phytase OS=Neonectria ditissima OX=78410 GN=AK830_g4473 PE=3 SV=1
15.675 5374 pos. 9 - 456 [ 97, -64] sp|P00635|PPA5_YEAST Repressible acid phosphatase OS=Saccharomyces cerevisiae (strain ATCC 204508 / S288c) OX=559292 GN=PHO5 PE=1 SV=2
15.675 5374 pos. 9 - 456 [ 97, -64] tr|A0A6C1DMH2|A0A6C1DMH2_SACPS Acid phosphatase OS=Saccharomyces pastorianus OX=27292 GN=PHO5 PE=3 SV=1
15.675 5374 pos. 9 - 456 [ 97, -64] tr|D3UEI8|D3UEI8_YEAS8 Acid phosphatase OS=Saccharomyces cerevisiae (strain Lalvin EC1118 / Prise de mousse) OX=643680 GN=EC1118_1B15_2377g PE=3 SV=1
15.675 5374 pos. 9 - 456 [ 97, -64] tr|N1P8D9|N1P8D9_YEASC Acid phosphatase OS=Saccharomyces cerevisiae (strain CEN.PK113-7D) OX=889517 GN=CENPK1137D_4639 PE=3 SV=1
15.675 5374 pos. 27 - 511 [ 116, -65] tr|A0A0D9NSY9|A0A0D9NSY9_METAN 3-phytase OS=Metarhizium anisopliae BRIP 53293 OX=1291518 GN=H634G_07530 PE=3 SV=1
15.678 5375 pos. 11 - 465 [ 93, -1] tr|A0A0F4G5E6|A0A0F4G5E6_9PEZI Histidine acid phosphatase like protein OS=Zymoseptoria brevis OX=1047168 GN=TI39_contig5841g00014 PE=4 SV=1
15.681 5376 pos. 38 - 443 [ 116, -51] tr|A0A6A6JE78|A0A6A6JE78_9PLEO Acid phosphatase-like protein OS=Westerdykella ornata OX=318751 GN=EI97DRAFT_451663 PE=4 SV=1
15.684 5377 pos. 14 - 428 [ 94, -51] tr|A0A6A5V7A7|A0A6A5V7A7_9PLEO Acid phosphatase-like protein OS=Bimuria novae-zelandiae CBS 107.79 OX=1447943 GN=BU23DRAFT_581854 PE=4 SV=1
15.684 5377 pos. 28 - 456 [ 116, -66] tr|A0A4R8TMD0|A0A4R8TMD0_9PEZI Acid phosphatase PHO1 OS=Colletotrichum sidae OX=1347389 GN=PHO1 PE=4 SV=1
15.687 5378 pos. 25 - 428 [ 116, -51] tr|A0A6S6WD14|A0A6S6WD14_9PLEO Repressible acid phosphatase OS=Pyrenophora teres f. teres OX=97479 GN=PTTW11_09350 PE=4 SV=1
15.690 5379 pos. 91 - 527 [ 117, -65] tr|A0A0F4GXQ2|A0A0F4GXQ2_9PEZI 3-phytase OS=Zymoseptoria brevis OX=1047168 GN=TI39_contig278g00026 PE=3 SV=1
15.699 5382 pos. 2 - 448 [ 88, -65] tr|A0A168D9Y0|A0A168D9Y0_CORFA Histidine acid phosphatase, eukaryotic OS=Cordyceps fumosorosea (strain ARSEF 2679) OX=1081104 GN=ISF_01416 PE=4 SV=1
15.699 5382 pos. 14 - 423 [ 99, -52] tr|A0A5N6TNP8|A0A5N6TNP8_9EURO 3-phytase OS=Aspergillus avenaceus OX=36643 GN=BDV25DRAFT_159184 PE=3 SV=1
15.699 5382 pos. 90 - 509 [ 117, -53] tr|A0A6A6RZF0|A0A6A6RZF0_9PLEO 3-phytase OS=Massarina eburnea CBS 473.64 OX=1395130 GN=P280DRAFT_429898 PE=3 SV=1
15.703 5383 pos. 225 - 662 [ 119, -62] tr|A0A081CHT4|A0A081CHT4_PSEA2 Phosphoglycerate mutase-like protein OS=Pseudozyma antarctica OX=84753 GN=PAN0_012c4452 PE=3 SV=1
15.706 5384 pos. 27 - 519 [ 116, -65] tr|A0A0L0NAA7|A0A0L0NAA7_TOLOC 3-phytase OS=Tolypocladium ophioglossoides (strain CBS 100239) OX=1163406 GN=TOPH_04370 PE=3 SV=1
15.706 5384 pos. 40 - 540 [ 116, -65] tr|W3X2E4|W3X2E4_PESFW 3-phytase OS=Pestalotiopsis fici (strain W106-1 / CGMCC3.15140) OX=1229662 GN=PFICI_07728 PE=3 SV=1
15.712 5386 pos. 17 - 449 [ 115, -64] tr|A0A1E4RKF7|A0A1E4RKF7_9ASCO Acid phosphatase OS=Hyphopichia burtonii NRRL Y-1933 OX=984485 GN=HYPBUDRAFT_137457 PE=3 SV=1
15.715 5387 pos. 14 - 464 [ 93, -66] tr|J3NM46|J3NM46_GAET3 Repressible acid phosphatase OS=Gaeumannomyces tritici (strain R3-111a-1) OX=644352 GN=20342808 PE=4 SV=1
15.718 5388 pos. 26 - 533 [ 120, -64] tr|A0A544ZY81|A0A544ZY81_9PEZI 3-phytase OS=Golovinomyces magnicellulatus OX=62714 GN=Golomagni_05574 PE=3 SV=1
15.718 5388 pos. 37 - 495 [ 99, -51] tr|A0A066XAS3|A0A066XAS3_COLSU 3-phytase OS=Colletotrichum sublineola OX=1173701 GN=CSUB01_09179 PE=3 SV=1
15.724 5390 pos. 9 - 456 [ 97, -64] sp|P35842|PPAB_YEAST Acid phosphatase PHO11 OS=Saccharomyces cerevisiae (strain ATCC 204508 / S288c) OX=559292 GN=PHO11 PE=1 SV=1
15.724 5390 pos. 9 - 456 [ 97, -64] tr|A0A6C1DRP2|A0A6C1DRP2_SACPS Acid phosphatase OS=Saccharomyces pastorianus OX=27292 GN=PHO11_1 PE=3 SV=1
15.730 5392 pos. 82 - 501 [ 117, -53] tr|A0A6A6AUQ1|A0A6A6AUQ1_9PEZI 3-phytase OS=Aplosporella prunicola CBS 121167 OX=1176127 GN=K452DRAFT_281021 PE=3 SV=1
15.736 5394 pos. 33 - 441 [ 119, -51] tr|A3LV81|A3LV81_PICST Acid phosphatase OS=Scheffersomyces stipitis (strain ATCC 58785 / CBS 6054 / NBRC 10063 / NRRL Y-11545) OX=322104 GN=PHO12 PE=4 SV=2
15.739 5395 pos. 33 - 455 [ 119, -64] tr|A0A1G4ILK5|A0A1G4ILK5_9SACH Acid phosphatase OS=Lachancea sp. CBS 6924 OX=433476 GN=LAFA_0A00276G PE=3 SV=1
15.742 5396 pos. 18 - 464 [ 98, -66] tr|A0A5Q4BJ12|A0A5Q4BJ12_9PEZI Acid phosphatase PHO1 OS=Colletotrichum shisoi OX=2078593 GN=PHO1 PE=4 SV=1
15.742 5396 pos. 45 - 490 [ 98, -52] tr|A0A4S9KKR5|A0A4S9KKR5_AURPU 3-phytase OS=Aureobasidium pullulans OX=5580 GN=D6D00_08967 PE=3 SV=1
15.745 5397 pos. 45 - 490 [ 98, -52] tr|A0A4S9J9W2|A0A4S9J9W2_AURPU 3-phytase OS=Aureobasidium pullulans OX=5580 GN=D6D08_00390 PE=3 SV=1
15.748 5398 pos. 7 - 441 [ 111, -64] tr|H0GQM1|H0GQM1_SACCK Acid phosphatase OS=Saccharomyces cerevisiae x Saccharomyces kudriavzevii (strain VIN7) OX=1095631 GN=VIN7_5308 PE=3 SV=1
15.751 5399 pos. 20 - 439 [ 99, -52] tr|A0A365NAZ5|A0A365NAZ5_GIBIN Acid phosphatase OS=Gibberella intermedia OX=948311 GN=FPRO05_10880 PE=4 SV=1
15.751 5399 pos. 21 - 461 [ 91, -53] tr|A0A4P6XS31|A0A4P6XS31_9ASCO Acid phosphatase OS=Metschnikowia aff. pulcherrima OX=2163413 GN=MPUL0C09090 PE=3 SV=1
15.751 5399 pos. 45 - 490 [ 98, -52] tr|A0A4S8Y028|A0A4S8Y028_AURPU 3-phytase OS=Aureobasidium pullulans OX=5580 GN=D6C91_08289 PE=3 SV=1
15.754 5400 pos. 32 - 452 [ 119, -64] tr|G8ZXM8|G8ZXM8_TORDC Acid phosphatase OS=Torulaspora delbrueckii (strain ATCC 10662 / CBS 1146 / NBRC 0425 / NCYC 2629 / NRRL Y-866) OX=1076872 GN=TDEL0F05610 PE=3 SV=1
15.754 5400 pos. 47 - 496 [ 99, -51] tr|A0A0F8CTP5|A0A0F8CTP5_CERFI 3-phytase OS=Ceratocystis fimbriata f. sp. platani OX=88771 GN=PHO12 PE=3 SV=1
15.757 5401 pos. 11 - 412 [ 93, -52] tr|A1DAP2|A1DAP2_NEOFI Histidine acid phosphatase, putative OS=Neosartorya fischeri (strain ATCC 1020 / DSM 3700 / CBS 544.65 / FGSC A1164 / JCM 1740 / NRRL 181 / WB 181) OX=331117 GN=NFIA_095520 PE=4 SV=1
15.757 5401 pos. 20 - 439 [ 99, -52] tr|A0A1L7VYN5|A0A1L7VYN5_FUSPR Related to PHO11-secreted acid phosphatase OS=Fusarium proliferatum (strain ET1) OX=1227346 GN=FPRO_15265 PE=4 SV=1
15.760 5402 pos. 38 - 560 [ 99, -51] tr|W9Y524|W9Y524_9EURO 3-phytase OS=Capronia epimyces CBS 606.96 OX=1182542 GN=A1O3_09781 PE=3 SV=1
15.763 5403 pos. 34 - 456 [ 119, -64] tr|A0A0L8RB88|A0A0L8RB88_SACEU Acid phosphatase OS=Saccharomyces eubayanus OX=1080349 GN=DI49_4804 PE=3 SV=1
15.766 5404 pos. 10 - 492 [ 92, -51] tr|A0A1Q8S0P1|A0A1Q8S0P1_9PEZI 3-phytase OS=Colletotrichum chlorophyti OX=708187 GN=CCHL11_07193 PE=3 SV=1
15.766 5404 pos. 22 - 461 [ 98, -64] tr|A0A4S9BEH9|A0A4S9BEH9_AURPU 3-phytase OS=Aureobasidium pullulans OX=5580 GN=D6D15_04324 PE=3 SV=1
15.766 5404 pos. 61 - 498 [ 120, -52] tr|A0A4S8ZDA9|A0A4S8ZDA9_AURPU 3-phytase OS=Aureobasidium pullulans OX=5580 GN=D6D20_03484 PE=3 SV=1
15.770 5405 pos. 4 - 427 [ 86, -51] tr|A0A177CH35|A0A177CH35_9PLEO Repressible acid phosphatase OS=Paraphaeosphaeria sporulosa OX=1460663 GN=CC84DRAFT_1162994 PE=4 SV=1
15.770 5405 pos. 9 - 454 [ 98, -52] tr|A0A074XW64|A0A074XW64_AURPU 3-phytase OS=Aureobasidium pullulans EXF-150 OX=1043002 GN=M438DRAFT_352629 PE=3 SV=1
15.773 5406 pos. 40 - 495 [ 99, -51] tr|E3R0P9|E3R0P9_COLGM 3-phytase OS=Colletotrichum graminicola (strain M1.001 / M2 / FGSC 10212) OX=645133 GN=GLRG_11833 PE=3 SV=1
15.776 5407 pos. 20 - 466 [ 119, -64] tr|A0A6A5VPJ8|A0A6A5VPJ8_9PLEO Acid phosphatase PHO12 OS=Bimuria novae-zelandiae CBS 107.79 OX=1447943 GN=BU23DRAFT_496334 PE=4 SV=1
15.776 5407 pos. 45 - 490 [ 98, -52] tr|A0A4S9LVB9|A0A4S9LVB9_AURPU 3-phytase OS=Aureobasidium pullulans OX=5580 GN=D6D01_02315 PE=3 SV=1
15.779 5408 pos. 20 - 439 [ 99, -52] tr|A0A2H3SPR7|A0A2H3SPR7_GIBFU Related to PHO11-secreted acid phosphatase OS=Gibberella fujikuroi OX=5127 GN=FFC1_12604 PE=4 SV=1
15.779 5408 pos. 29 - 463 [ 117, -51] tr|A0A074YSI3|A0A074YSI3_AURSE 3-phytase OS=Aureobasidium subglaciale (strain EXF-2481) OX=1043005 GN=AUEXF2481DRAFT_534 PE=3 SV=1
15.779 5408 pos. 34 - 455 [ 119, -65] tr|H0GRA4|H0GRA4_SACCK Acid phosphatase OS=Saccharomyces cerevisiae x Saccharomyces kudriavzevii (strain VIN7) OX=1095631 GN=VIN7_5606 PE=3 SV=1
15.779 5408 pos. 105 - 479 [ 115, -112] tr|A0A0J8QML7|A0A0J8QML7_COCIT 3-phytase OS=Coccidioides immitis RMSCC 3703 OX=454286 GN=CISG_03746 PE=3 SV=1
15.782 5409 pos. 32 - 452 [ 119, -64] tr|A0A7G3ZEB8|A0A7G3ZEB8_9SACH Acid phosphatase OS=Torulaspora globosa OX=48254 GN=HG536_0C00210 PE=3 SV=1
15.791 5412 pos. 21 - 462 [ 91, -53] tr|A0A512UEH1|A0A512UEH1_9ASCO Acid phosphatase OS=Metschnikowia sp. JCM 33374 OX=2562755 GN=JCM33374_g2969 PE=3 SV=1
15.791 5412 pos. 86 - 517 [ 119, -65] tr|A0A0N1NXS3|A0A0N1NXS3_9EURO 3-phytase OS=Phialophora attinorum OX=1664694 GN=AB675_4886 PE=3 SV=1
15.794 5413 pos. 15 - 462 [ 85, -66] tr|E3QYY1|E3QYY1_COLGM Histidine acid phosphatase OS=Colletotrichum graminicola (strain M1.001 / M2 / FGSC 10212) OX=645133 GN=GLRG_11213 PE=4 SV=1
15.797 5414 pos. 20 - 439 [ 99, -52] tr|S0EL41|S0EL41_GIBF5 Related to PHO11-secreted acid phosphatase OS=Gibberella fujikuroi (strain CBS 195.34 / IMI 58289 / NRRL A-6831) OX=1279085 GN=FFUJ_11562 PE=4 SV=1
15.800 5415 pos. 19 - 439 [ 117, -66] tr|A0A397GES6|A0A397GES6_9EURO 3-phytase OS=Aspergillus thermomutatus OX=41047 GN=CDV56_103629 PE=3 SV=1
15.803 5416 pos. 19 - 463 [ 91, -66] tr|A0A066XPM9|A0A066XPM9_COLSU Putative histidine acid phosphatase OS=Colletotrichum sublineola OX=1173701 GN=CSUB01_11019 PE=4 SV=1
15.803 5416 pos. 34 - 453 [ 117, -62] tr|A0A166D5D8|A0A166D5D8_9AGAM Acid phosphatase OS=Sistotremastrum suecicum HHB10207 ss-3 OX=1314776 GN=SISSUDRAFT_1070957 PE=3 SV=1
15.809 5418 pos. 20 - 442 [ 99, -64] tr|W7MM08|W7MM08_GIBM7 Acid phosphatase OS=Gibberella moniliformis (strain M3125 / FGSC 7600) OX=334819 GN=FVEG_10926 PE=4 SV=1
15.809 5418 pos. 21 - 461 [ 91, -53] tr|A0A512U8L3|A0A512U8L3_9ASCO Acid phosphatase OS=Metschnikowia sp. JCM 33374 OX=2562755 GN=JCM33374_g821 PE=3 SV=1
15.809 5418 pos. 22 - 461 [ 98, -64] tr|A0A4S9K0X8|A0A4S9K0X8_AURPU 3-phytase OS=Aureobasidium pullulans OX=5580 GN=D6D03_00632 PE=3 SV=1
15.812 5419 pos. 18 - 487 [ 99, -65] tr|A0A1Y2X5U9|A0A1Y2X5U9_9PEZI 3-phytase OS=Daldinia sp. EC12 OX=1001832 GN=K445DRAFT_316285 PE=3 SV=1
15.812 5419 pos. 138 - 561 [ 118, -65] tr|F9X5Q8|F9X5Q8_ZYMTI 3-phytase OS=Zymoseptoria tritici (strain CBS 115943 / IPO323) OX=336722 GN=MYCGRDRAFT_69914 PE=3 SV=1
15.815 5420 pos. 13 - 485 [ 92, -51] tr|A0A1B7YGY1|A0A1B7YGY1_COLHI 3-phytase OS=Colletotrichum higginsianum (strain IMI 349063) OX=759273 GN=CH63R_06934 PE=3 SV=1
15.815 5420 pos. 19 - 433 [ 118, -51] tr|A0A1Q5UNC9|A0A1Q5UNC9_9EURO Acid phosphatase PHO1 OS=Penicillium subrubescens OX=1316194 GN=PENSUB_240 PE=4 SV=1
15.818 5421 pos. 20 - 439 [ 99, -52] tr|A0A1L7U774|A0A1L7U774_FUSMA Related to PHO11-secreted acid phosphatase OS=Fusarium mangiferae OX=192010 GN=FMAN_14703 PE=4 SV=1
15.824 5423 pos. 20 - 484 [ 87, -1] tr|A0A1W2TKT8|A0A1W2TKT8_ROSNE Putative acid phosphatase OS=Rosellinia necatrix OX=77044 GN=SAMD00023353_1700500 PE=4 SV=1
15.827 5424 pos. 21 - 429 [ 114, -64] tr|A0A6A5S0P0|A0A6A5S0P0_9PLEO Repressible acid phosphatase OS=Didymella exigua CBS 183.55 OX=1150837 GN=M421DRAFT_415282 PE=4 SV=1
15.827 5424 pos. 37 - 496 [ 111, -51] tr|A0A6P8AVE1|A0A6P8AVE1_MAGGR 3-phytase OS=Magnaporthe grisea OX=148305 GN=PgNI_08056 PE=3 SV=1
15.833 5426 pos. 7 - 435 [ 90, -53] tr|A0A2I2FUW8|A0A2I2FUW8_9EURO 3-phytase OS=Aspergillus steynii IBT 23096 OX=1392250 GN=P170DRAFT_392702 PE=3 SV=1
15.837 5427 pos. 18 - 463 [ 98, -66] tr|A0A4T0WFN4|A0A4T0WFN4_9PEZI Acid phosphatase PHO1 OS=Colletotrichum higginsianum OX=80884 GN=CH35J_003247 PE=4 SV=1
15.840 5428 pos. 18 - 462 [ 98, -66] tr|A0A162NAI8|A0A162NAI8_9PEZI Acid phosphatase OS=Colletotrichum incanum OX=1573173 GN=CI238_05171 PE=4 SV=1
15.843 5429 pos. 9 - 464 [ 95, -1] tr|A0A168AXC5|A0A168AXC5_CORDF Histidine acid phosphatase, eukaryotic OS=Akanthomyces lecanii RCEF 1005 OX=1081108 GN=LEL_10191 PE=4 SV=1
15.846 5430 pos. 33 - 492 [ 99, -51] tr|A0A1G4BE57|A0A1G4BE57_9PEZI Histidine acid phosphatase OS=Colletotrichum orchidophilum OX=1209926 GN=CORC01_04980 PE=4 SV=1
15.849 5431 pos. 17 - 443 [ 115, -64] tr|Q5AMR2|Q5AMR2_CANAL Acid phosphatase OS=Candida albicans (strain SC5314 / ATCC MYA-2876) OX=237561 GN=PHO114 PE=3 SV=1
15.852 5432 pos. 9 - 456 [ 97, -64] tr|G2WFX0|G2WFX0_YEASK Acid phosphatase OS=Saccharomyces cerevisiae (strain Kyokai no. 7 / NBRC 101557) OX=721032 GN=K7_PHO11 PE=3 SV=1
15.855 5433 pos. 6 - 458 [ 95, -64] tr|A0A1G4ILA5|A0A1G4ILA5_9SACH Acid phosphatase OS=Lachancea nothofagi CBS 11611 OX=1266666 GN=LANO_0A00166G PE=3 SV=1
15.858 5434 pos. 16 - 439 [ 99, -48] tr|B8N8U9|B8N8U9_ASPFN 3-phytase OS=Aspergillus flavus (strain ATCC 200026 / FGSC A1120 / IAM 13836 / NRRL 3357 / JCM 12722 / SRRC 167) OX=332952 GN=AFLA_108950 PE=3 SV=1
15.858 5434 pos. 33 - 493 [ 99, -65] tr|R8BBD4|R8BBD4_PHAM7 3-phytase OS=Phaeoacremonium minimum (strain UCR-PA7) OX=1286976 GN=UCRPA7_7867 PE=3 SV=1
15.858 5434 pos. 62 - 578 [ 117, -1] tr|N1JFT4|N1JFT4_BLUG1 3-phytase B OS=Blumeria graminis f. sp. hordei (strain DH14) OX=546991 GN=BGHDH14_bgh03045 PE=4 SV=1
15.861 5435 pos. 16 - 486 [ 99, -65] tr|A0A0G2HXX6|A0A0G2HXX6_9PEZI 3-phytase OS=Diaporthe ampelina OX=1214573 GN=UCDDA912_g00437 PE=3 SV=1
15.861 5435 pos. 34 - 455 [ 119, -65] tr|J5PW62|J5PW62_SACK1 Acid phosphatase OS=Saccharomyces kudriavzevii (strain ATCC MYA-4449 / AS 2.2408 / CBS 8840 / NBRC 1802 / NCYC 2889) OX=226230 GN=YBR092C PE=3 SV=1
15.861 5435 pos. 34 - 467 [ 120, -1] tr|A0A1E4RPC6|A0A1E4RPC6_9ASCO Acid phosphatase OS=Hyphopichia burtonii NRRL Y-1933 OX=984485 GN=HYPBUDRAFT_152296 PE=3 SV=1
15.870 5438 pos. 65 - 505 [ 81, -53] tr|A0A6G1JHG0|A0A6G1JHG0_9PLEO 3-phytase OS=Lentithecium fluviatile CBS 122367 OX=1168545 GN=K458DRAFT_413853 PE=3 SV=1
15.879 5441 pos. 16 - 434 [ 99, -53] tr|A0A5N6FA18|A0A5N6FA18_9EURO 3-phytase OS=Aspergillus novoparasiticus OX=986946 GN=BDV33DRAFT_162726 PE=3 SV=1
15.879 5441 pos. 17 - 435 [ 99, -66] tr|A0A1L9P527|A0A1L9P527_ASPVE 3-phytase OS=Aspergillus versicolor CBS 583.65 OX=1036611 GN=ASPVEDRAFT_48787 PE=3 SV=1
15.882 5442 pos. 10 - 492 [ 92, -51] tr|A0A135TD06|A0A135TD06_9PEZI 3-phytase OS=Colletotrichum nymphaeae SA-01 OX=1460502 GN=CNYM01_10528 PE=3 SV=1
15.882 5442 pos. 14 - 443 [ 99, -66] tr|A0A6G1H375|A0A6G1H375_9PEZI Putative histidine acid phosphatase OS=Aulographum hederae CBS 113979 OX=1176131 GN=K402DRAFT_412137 PE=4 SV=1
15.885 5443 pos. 92 - 517 [ 117, -51] tr|A0A6A5UC30|A0A6A5UC30_9PLEO 3-phytase OS=Byssothecium circinans OX=147558 GN=CC80DRAFT_433902 PE=3 SV=1
15.888 5444 pos. 9 - 462 [ 95, -66] tr|A0A167A2X9|A0A167A2X9_9HYPO Histidine acid phosphatase, eukaryotic OS=Beauveria brongniartii RCEF 3172 OX=1081107 GN=BBO_07133 PE=4 SV=1
15.888 5444 pos. 34 - 456 [ 119, -64] sp|P24031|PPA3_YEAST Constitutive acid phosphatase OS=Saccharomyces cerevisiae (strain ATCC 204508 / S288c) OX=559292 GN=PHO3 PE=1 SV=2
15.891 5445 pos. 9 - 455 [ 97, -65] tr|J6ENN4|J6ENN4_SACK1 Acid phosphatase OS=Saccharomyces kudriavzevii (strain ATCC MYA-4449 / AS 2.2408 / CBS 8840 / NBRC 1802 / NCYC 2889) OX=226230 GN=YAR071W PE=3 SV=1
15.891 5445 pos. 39 - 487 [ 99, -65] tr|A0A2P5ID02|A0A2P5ID02_9PEZI 3-phytase OS=Diaporthe helianthi OX=158607 GN=DHEL01_v201235 PE=3 SV=1
15.894 5446 pos. 10 - 492 [ 92, -51] tr|A0A166P414|A0A166P414_9PEZI 3-phytase OS=Colletotrichum tofieldiae OX=708197 GN=CT0861_11139 PE=3 SV=1
15.894 5446 pos. 34 - 456 [ 119, -64] tr|A0A6C1E5Q1|A0A6C1E5Q1_SACPS Acid phosphatase OS=Saccharomyces pastorianus OX=27292 GN=PHO3_1 PE=3 SV=1
15.894 5446 pos. 80 - 502 [ 119, -64] tr|A0A0P1KUW5|A0A0P1KUW5_9SACH Acid phosphatase OS=Lachancea quebecensis OX=1654605 GN=LAQU0_S08e00166g PE=3 SV=1
15.900 5448 pos. 45 - 490 [ 98, -52] tr|A0A4S9PRG6|A0A4S9PRG6_AURPU 3-phytase OS=Aureobasidium pullulans OX=5580 GN=D6C95_10190 PE=3 SV=1
15.904 5449 pos. 38 - 498 [ 99, -65] tr|A0A4Q4U2W4|A0A4Q4U2W4_9PEZI 3-phytase OS=Monosporascus sp. MG133 OX=2211645 GN=DL767_011321 PE=3 SV=1
15.907 5450 pos. 21 - 462 [ 91, -13] tr|A0A1A0H746|A0A1A0H746_9ASCO Acid phosphatase OS=Metschnikowia bicuspidata var. bicuspidata NRRL YB-4993 OX=869754 GN=METBIDRAFT_32796 PE=3 SV=1
15.907 5450 pos. 38 - 545 [ 110, -65] tr|A0A3D8SSP6|A0A3D8SSP6_9HELO 3-phytase OS=Coleophoma cylindrospora OX=1849047 GN=BP6252_01337 PE=3 SV=1
15.910 5451 pos. 16 - 434 [ 99, -53] tr|A0A5N6DWN5|A0A5N6DWN5_ASPPA 3-phytase OS=Aspergillus parasiticus OX=5067 GN=BDV34DRAFT_190423 PE=3 SV=1
15.913 5452 pos. 17 - 443 [ 115, -64] tr|C4YHN9|C4YHN9_CANAW Acid phosphatase OS=Candida albicans (strain WO-1) OX=294748 GN=CAWG_03587 PE=3 SV=1
15.913 5452 pos. 22 - 461 [ 98, -64] tr|A0A4V4L010|A0A4V4L010_AURPU 3-phytase OS=Aureobasidium pullulans OX=5580 GN=D6C84_08093 PE=3 SV=1
15.913 5452 pos. 154 - 597 [ 117, -65] tr|A0A4U0UEF4|A0A4U0UEF4_9PEZI 3-phytase OS=Friedmanniomyces endolithicus OX=329885 GN=B0A54_15100 PE=3 SV=1
15.916 5453 pos. 9 - 465 [ 95, -52] tr|A0A0A2V8Q6|A0A0A2V8Q6_BEABA Acid phosphatase PHO1 OS=Beauveria bassiana D1-5 OX=1245745 GN=BBAD15_g10482 PE=4 SV=1
15.916 5453 pos. 22 - 461 [ 98, -64] tr|A0A4S9HA89|A0A4S9HA89_AURPU 3-phytase OS=Aureobasidium pullulans OX=5580 GN=D6D05_08156 PE=3 SV=1
15.919 5454 pos. 22 - 461 [ 98, -64] tr|A0A4S9RM87|A0A4S9RM87_AURPU 3-phytase OS=Aureobasidium pullulans OX=5580 GN=D6C92_03170 PE=3 SV=1
15.922 5455 pos. 17 - 430 [ 99, -51] tr|A0A1F8A095|A0A1F8A095_9EURO Histidine acid phosphatase OS=Aspergillus bombycis OX=109264 GN=ABOM_007382 PE=4 SV=1
15.928 5457 pos. 12 - 434 [ 94, -51] tr|A0A1S9RC44|A0A1S9RC44_PENBI Putative histidine acid phosphatase OS=Penicillium brasilianum OX=104259 GN=PEBR_37997 PE=4 SV=1
15.931 5458 pos. 22 - 461 [ 98, -64] tr|A0A4S9E5D0|A0A4S9E5D0_AURPU 3-phytase OS=Aureobasidium pullulans OX=5580 GN=D6D12_09467 PE=3 SV=1
15.931 5458 pos. 26 - 529 [ 99, -64] tr|A0A177CP69|A0A177CP69_9PLEO 3-phytase OS=Paraphaeosphaeria sporulosa OX=1460663 GN=CC84DRAFT_1116079 PE=4 SV=1
15.931 5458 pos. 77 - 500 [ 112, -66] tr|W2S612|W2S612_9EURO 3-phytase OS=Cyphellophora europaea CBS 101466 OX=1220924 GN=HMPREF1541_10687 PE=3 SV=1
15.934 5459 pos. 10 - 492 [ 92, -51] tr|A0A010RHV7|A0A010RHV7_9PEZI 3-phytase OS=Colletotrichum fioriniae PJ7 OX=1445577 GN=CFIO01_05849 PE=3 SV=1
15.934 5459 pos. 17 - 423 [ 99, -51] tr|A0A6A5TEB9|A0A6A5TEB9_9PLEO Repressible acid phosphatase OS=Clathrospora elynae OX=706981 GN=EJ02DRAFT_449847 PE=4 SV=1
15.934 5459 pos. 30 - 437 [ 113, -53] tr|R4XH51|R4XH51_TAPDE Putative Histidine acid phosphatase OS=Taphrina deformans (strain PYCC 5710 / ATCC 11124 / CBS 356.35 / IMI 108563 / JCM 9778 / NBRC 8474) OX=1097556 GN=TAPDE_002840 PE=4 SV=1
15.937 5460 pos. 16 - 439 [ 99, -48] tr|A0A5N5XD20|A0A5N5XD20_9EURO 3-phytase OS=Aspergillus leporis OX=41062 GN=BDV29DRAFT_201862 PE=3 SV=1
15.940 5461 pos. 21 - 448 [ 91, -64] tr|A0A4P6XNM4|A0A4P6XNM4_9ASCO Acid phosphatase OS=Metschnikowia aff. pulcherrima OX=2163413 GN=MPUL0B04850 PE=3 SV=1
15.940 5461 pos. 83 - 546 [ 118, -66] tr|A0A0L1IW43|A0A0L1IW43_ASPNO 3-phytase OS=Aspergillus nomiae NRRL 13137 OX=1509407 GN=ANOM_007847 PE=3 SV=1
15.943 5462 pos. 9 - 467 [ 95, -1] tr|A0A2N6NP48|A0A2N6NP48_BEABA Acid phosphatase PHO1 OS=Beauveria bassiana OX=176275 GN=PHO1 PE=4 SV=1
15.946 5463 pos. 38 - 498 [ 99, -65] tr|A0A4Q4X138|A0A4Q4X138_9PEZI 3-phytase OS=Monosporascus sp. mg162 OX=1081914 GN=DL768_001342 PE=3 SV=1
15.949 5464 pos. 13 - 469 [ 95, -1] tr|A0A7J6JGJ1|A0A7J6JGJ1_COLFN Acid phosphatase PHO1 OS=Colletotrichum fructicola (strain Nara gc5) OX=1213859 GN=PHO1-1 PE=4 SV=1
15.949 5464 pos. 18 - 475 [ 98, -1] tr|A0A166M8X1|A0A166M8X1_9PEZI Histidine acid phosphatase OS=Colletotrichum tofieldiae OX=708197 GN=CT0861_04964 PE=4 SV=1
15.949 5464 pos. 20 - 439 [ 99, -52] tr|W9HJU2|W9HJU2_FUSOX Acid phosphatase OS=Fusarium oxysporum NRRL 32931 OX=660029 GN=FOYG_15541 PE=4 SV=1
15.952 5465 pos. 10 - 492 [ 92, -51] tr|A0A135SCA6|A0A135SCA6_9PEZI 3-phytase OS=Colletotrichum simmondsii OX=703756 GN=CSIM01_10600 PE=3 SV=1
15.955 5466 pos. 14 - 430 [ 95, -51] tr|A0A0L1J5Q3|A0A0L1J5Q3_ASPNO Histidine acid phosphatase OS=Aspergillus nomiae NRRL 13137 OX=1509407 GN=ANOM_005689 PE=4 SV=1
15.955 5466 pos. 22 - 498 [ 96, -65] tr|A0A136IRK3|A0A136IRK3_9PEZI 3-phytase OS=Microdochium bolleyi OX=196109 GN=Micbo1qcDRAFT_215982 PE=3 SV=1
15.958 5467 pos. 80 - 540 [ 116, -65] tr|A0A318YTG6|A0A318YTG6_ASPNB 3-phytase OS=Aspergillus neoniger (strain CBS 115656) OX=1448310 GN=BO87DRAFT_413128 PE=3 SV=1
15.961 5468 pos. 15 - 464 [ 95, -66] tr|A0A0C4E114|A0A0C4E114_MAGP6 Repressible acid phosphatase OS=Magnaporthiopsis poae (strain ATCC 64411 / 73-15) OX=644358 GN=MAPG_06057 PE=4 SV=1
15.961 5468 pos. 16 - 439 [ 99, -48] tr|A0A5N6ZLV6|A0A5N6ZLV6_9EURO 3-phytase OS=Aspergillus caelatus OX=61420 GN=BDV27DRAFT_151533 PE=3 SV=1
15.961 5468 pos. 21 - 452 [ 98, -1] tr|G3AR07|G3AR07_SPAPN Acid phosphatase OS=Spathaspora passalidarum (strain NRRL Y-27907 / 11-Y1) OX=619300 GN=SPAPADRAFT_62282 PE=3 SV=1
15.961 5468 pos. 22 - 461 [ 98, -64] tr|A0A4S9WKL9|A0A4S9WKL9_AURPU 3-phytase OS=Aureobasidium pullulans OX=5580 GN=D6C86_05349 PE=3 SV=1
15.964 5469 pos. 3 - 523 [ 85, -51] tr|A0A423WRD2|A0A423WRD2_9PEZI 3-phytase OS=Cytospora leucostoma OX=1230097 GN=VPNG_08495 PE=3 SV=1
15.964 5469 pos. 31 - 440 [ 117, -51] tr|A0A1E4SRR6|A0A1E4SRR6_9ASCO Acid phosphatase OS=Suhomyces tanzawaensis NRRL Y-17324 OX=984487 GN=CANTADRAFT_88125 PE=3 SV=1
15.964 5469 pos. 47 - 459 [ 120, -60] tr|A0A165R3U0|A0A165R3U0_9APHY Acid phosphatase OS=Daedalea quercina L-15889 OX=1314783 GN=DAEQUDRAFT_725539 PE=3 SV=1
15.967 5470 pos. 20 - 439 [ 99, -52] tr|X0A795|X0A795_FUSOX Acid phosphatase OS=Fusarium oxysporum f. sp. melonis 26406 OX=1089452 GN=FOMG_14904 PE=4 SV=1
15.970 5471 pos. 31 - 444 [ 117, -64] tr|B9WFQ7|B9WFQ7_CANDC Acid phosphatase OS=Candida dubliniensis (strain CD36 / ATCC MYA-646 / CBS 7987 / NCPF 3949 / NRRL Y-17841) OX=573826 GN=Cd36_41960 PE=3 SV=1
15.970 5471 pos. 34 - 456 [ 119, -64] tr|D3UEI7|D3UEI7_YEAS8 Acid phosphatase OS=Saccharomyces cerevisiae (strain Lalvin EC1118 / Prise de mousse) OX=643680 GN=EC1118_1B15_2366g PE=3 SV=1
15.974 5472 pos. 31 - 462 [ 117, -65] tr|C4YL49|C4YL49_CANAW Acid phosphatase OS=Candida albicans (strain WO-1) OX=294748 GN=CAWG_01564 PE=3 SV=1
15.977 5473 pos. 22 - 461 [ 98, -64] tr|A0A4S9M1N9|A0A4S9M1N9_AURPU 3-phytase OS=Aureobasidium pullulans OX=5580 GN=D6C99_10205 PE=3 SV=1
15.977 5473 pos. 34 - 456 [ 119, -64] tr|A6ZL39|A6ZL39_YEAS7 Acid phosphatase OS=Saccharomyces cerevisiae (strain YJM789) OX=307796 GN=PHO3 PE=3 SV=1
15.980 5474 pos. 28 - 463 [ 116, -1] tr|K0KTL3|K0KTL3_WICCF Acid phosphatase OS=Wickerhamomyces ciferrii (strain ATCC 14091 / BCRC 22168 / CBS 111 / JCM 3599 / NBRC 0793 / NRRL Y-1031 F-60-10) OX=1206466 GN=BN7_4182 PE=3 SV=1
15.983 5475 pos. 21 - 456 [ 91, -65] tr|A0A512UL92|A0A512UL92_9ASCO Acid phosphatase OS=Metschnikowia sp. JCM 33374 OX=2562755 GN=JCM33374_g5507 PE=3 SV=1
15.983 5475 pos. 22 - 461 [ 98, -64] tr|A0A4S9L8P4|A0A4S9L8P4_AURPU 3-phytase OS=Aureobasidium pullulans OX=5580 GN=D6D01_05087 PE=3 SV=1
15.989 5477 pos. 20 - 439 [ 99, -52] tr|A0A0D2Y7U6|A0A0D2Y7U6_FUSO4 Acid phosphatase OS=Fusarium oxysporum f. sp. lycopersici (strain 4287 / CBS 123668 / FGSC 9935 / NRRL 34936) OX=426428 GN=FOXG_12362 PE=4 SV=1
15.989 5477 pos. 25 - 440 [ 116, -48] tr|A0A5M3Z079|A0A5M3Z079_ASPTE 3-phytase OS=Aspergillus terreus OX=33178 GN=ATEIFO6365_0005009600 PE=3 SV=1
15.992 5478 pos. 20 - 439 [ 99, -52] tr|A0A2H3SJ81|A0A2H3SJ81_FUSOX Related to PHO11-secreted acid phosphatase OS=Fusarium oxysporum OX=5507 GN=FRV6_00403 PE=4 SV=1
15.992 5478 pos. 35 - 463 [ 116, -52] tr|A0A6A6HGP9|A0A6A6HGP9_9PEZI Acid phosphatase PHO12 OS=Viridothelium virens OX=1048519 GN=EV356DRAFT_496652 PE=4 SV=1
15.992 5478 pos. 48 - 513 [ 115, -65] tr|A0A7J6IJF4|A0A7J6IJF4_COLFN 3-phytase OS=Colletotrichum fructicola (strain Nara gc5) OX=1213859 GN=PHO1-0 PE=3 SV=1
15.995 5479 pos. 1 - 464 [ 98, -66] tr|A0A1Y2TSU9|A0A1Y2TSU9_9PEZI Histidine acid phosphatase OS=Hypoxylon sp. EC38 OX=1001937 GN=K449DRAFT_382797 PE=4 SV=1
15.995 5479 pos. 23 - 447 [ 118, -65] tr|A0A1Y2CVZ7|A0A1Y2CVZ7_9BASI Phytase OS=Leucosporidium creatinivorum OX=106004 GN=BCR35DRAFT_297013 PE=3 SV=1
15.998 5480 pos. 9 - 453 [ 95, -54] tr|J4KMV3|J4KMV3_BEAB2 Histidine acid phosphatase OS=Beauveria bassiana (strain ARSEF 2860) OX=655819 GN=BBA_06598 PE=4 SV=1
15.998 5480 pos. 16 - 435 [ 98, -64] tr|A0A0S7E5R7|A0A0S7E5R7_9EURO Acid phosphatase PHO1 OS=Aspergillus lentulus OX=293939 GN=ALT_009449 PE=4 SV=1
15.998 5480 pos. 16 - 439 [ 99, -48] tr|A0A5N6I406|A0A5N6I406_9EURO 3-phytase OS=Aspergillus pseudonomiae OX=1506151 GN=BDV32DRAFT_158363 PE=3 SV=1
16.001 5481 pos. 5 - 427 [ 98, -62] tr|A0A166QY52|A0A166QY52_9AGAM Acid phosphatase OS=Fibularhizoctonia sp. CBS 109695 OX=436010 GN=FIBSPDRAFT_1039996 PE=3 SV=1
16.001 5481 pos. 22 - 461 [ 98, -64] tr|A0A4S9IM98|A0A4S9IM98_AURPU 3-phytase OS=Aureobasidium pullulans OX=5580 GN=D6D08_03787 PE=3 SV=1
16.001 5481 pos. 27 - 461 [ 116, -64] tr|A0A074XAU7|A0A074XAU7_AURPU 3-phytase OS=Aureobasidium pullulans EXF-150 OX=1043002 GN=M438DRAFT_367000 PE=3 SV=1
16.001 5481 pos. 31 - 465 [ 117, -65] tr|A3LV80|A3LV80_PICST Acid phosphatase OS=Scheffersomyces stipitis (strain ATCC 58785 / CBS 6054 / NBRC 10063 / NRRL Y-11545) OX=322104 GN=PHO5 PE=3 SV=1
16.004 5482 pos. 21 - 447 [ 111, -66] tr|A0A0U5G180|A0A0U5G180_ASPCI 3-phytase OS=Aspergillus calidoustus OX=454130 GN=ASPCAL06815 PE=3 SV=1
16.007 5483 pos. 13 - 430 [ 97, -51] tr|A0A3M7JVT5|A0A3M7JVT5_ASPFL Histidine acid phosphatase OS=Aspergillus flavus OX=5059 GN=CA14_011293 PE=4 SV=1
16.007 5483 pos. 21 - 463 [ 91, -1] tr|A0A512U8A4|A0A512U8A4_9ASCO Acid phosphatase OS=Metschnikowia sp. JCM 33374 OX=2562755 GN=JCM33374_g976 PE=3 SV=1
16.007 5483 pos. 22 - 461 [ 99, -64] tr|A0A074ZFZ3|A0A074ZFZ3_AURSE 3-phytase OS=Aureobasidium subglaciale (strain EXF-2481) OX=1043005 GN=AUEXF2481DRAFT_38051 PE=3 SV=1
16.007 5483 pos. 63 - 488 [ 99, -66] tr|A0A0D2JDQ3|A0A0D2JDQ3_9EURO 3-phytase OS=Rhinocladiella mackenziei CBS 650.93 OX=1442369 GN=Z518_01993 PE=3 SV=1
16.010 5484 pos. 16 - 438 [ 99, -48] tr|A0A5N6ZIJ9|A0A5N6ZIJ9_9EURO 3-phytase OS=Aspergillus coremiiformis OX=138285 GN=BDV28DRAFT_154326 PE=3 SV=1
16.010 5484 pos. 22 - 461 [ 98, -64] tr|A0A4S9TSM2|A0A4S9TSM2_AURPU 3-phytase OS=Aureobasidium pullulans OX=5580 GN=D6C89_02726 PE=3 SV=1
16.010 5484 pos. 22 - 461 [ 98, -64] tr|A0A4T0AEA3|A0A4T0AEA3_AURPU 3-phytase OS=Aureobasidium pullulans OX=5580 GN=D6C80_03464 PE=3 SV=1
16.013 5485 pos. 20 - 439 [ 99, -52] tr|W9JMX9|W9JMX9_FUSOX Acid phosphatase OS=Fusarium oxysporum Fo47 OX=660027 GN=FOBC_16869 PE=4 SV=1
16.013 5485 pos. 20 - 439 [ 99, -52] tr|X0K6E8|X0K6E8_FUSC4 Acid phosphatase OS=Fusarium odoratissimum NRRL 54006 OX=1089451 GN=FOIG_14349 PE=4 SV=1
16.013 5485 pos. 20 - 439 [ 99, -52] tr|X0KYA1|X0KYA1_FUSOX Acid phosphatase OS=Fusarium oxysporum f. sp. vasinfectum 25433 OX=1089449 GN=FOTG_13319 PE=4 SV=1
16.016 5486 pos. 1 - 484 [ 93, -1] tr|A0A136IM42|A0A136IM42_9PEZI Histidine acid phosphatase OS=Microdochium bolleyi OX=196109 GN=Micbo1qcDRAFT_237364 PE=4 SV=1
16.016 5486 pos. 24 - 446 [ 114, -62] tr|A0A6P8AXE2|A0A6P8AXE2_MAGGR 3-phytase OS=Magnaporthe grisea OX=148305 GN=PgNI_10084 PE=3 SV=1
16.016 5486 pos. 27 - 515 [ 119, -64] tr|A0A6A6ITE8|A0A6A6ITE8_9PLEO 3-phytase OS=Trematosphaeria pertusa OX=390896 GN=BU26DRAFT_420250 PE=4 SV=1
16.019 5487 pos. 16 - 464 [ 86, -1] tr|A0A2V1AY76|A0A2V1AY76_9ASCO Acid phosphatase OS=[Candida] haemuloni OX=45357 GN=CXQ85_005391 PE=3 SV=1
16.028 5490 pos. 20 - 526 [ 99, -65] tr|A0A3D8R6Q7|A0A3D8R6Q7_9HELO Putative phytase OS=Coleophoma cylindrospora OX=1849047 GN=BP6252_08697 PE=4 SV=1
16.031 5491 pos. 1 - 572 [ 98, -50] tr|A0A0D9NZ52|A0A0D9NZ52_METAN 3-phytase OS=Metarhizium anisopliae BRIP 53293 OX=1291518 GN=H634G_05898 PE=3 SV=1
16.031 5491 pos. 16 - 439 [ 99, -48] tr|A0A5N7EGJ0|A0A5N7EGJ0_9EURO 3-phytase OS=Aspergillus pseudocaelatus OX=1825620 GN=BDV36DRAFT_283412 PE=3 SV=1
16.031 5491 pos. 17 - 439 [ 99, -48] tr|A0A5N7B119|A0A5N7B119_9EURO 3-phytase OS=Aspergillus bertholletiae OX=1226010 GN=BDV26DRAFT_283793 PE=3 SV=1
16.031 5491 pos. 18 - 446 [ 93, -64] tr|A0A395SW96|A0A395SW96_9HYPO Acid phosphatase OS=Fusarium longipes OX=694270 GN=FLONG3_5201 PE=4 SV=1
16.034 5492 pos. 22 - 461 [ 98, -64] tr|A0A4T0CB86|A0A4T0CB86_AURPU 3-phytase OS=Aureobasidium pullulans OX=5580 GN=D6C79_06024 PE=3 SV=1
16.034 5492 pos. 27 - 514 [ 119, -51] tr|A0A1Y2EHV7|A0A1Y2EHV7_9PEZI 3-phytase OS=Pseudomassariella vexata OX=1141098 GN=BCR38DRAFT_4575 PE=3 SV=1
16.034 5492 pos. 31 - 449 [ 117, -64] tr|A0A1E4RRA2|A0A1E4RRA2_9ASCO Acid phosphatase OS=Hyphopichia burtonii NRRL Y-1933 OX=984485 GN=HYPBUDRAFT_151409 PE=3 SV=1
16.034 5492 pos. 90 - 548 [ 215, -50] tr|A0A0U5GQC9|A0A0U5GQC9_ASPCI 3-phytase OS=Aspergillus calidoustus OX=454130 GN=ASPCAL04155 PE=3 SV=1
16.037 5493 pos. 16 - 439 [ 99, -48] tr|A0A2P2H207|A0A2P2H207_ASPFA 3-phytase OS=Aspergillus flavus (strain ATCC MYA-384 / AF70) OX=1392242 GN=AFLA70_536g000671 PE=3 SV=1
16.037 5493 pos. 21 - 432 [ 111, -52] tr|A1C8N8|A1C8N8_ASPCL Histidine acid phosphatase, putative OS=Aspergillus clavatus (strain ATCC 1007 / CBS 513.65 / DSM 816 / NCTC 3887 / NRRL 1 / QM 1276 / 107) OX=344612 GN=ACLA_043950 PE=4 SV=1
16.037 5493 pos. 22 - 461 [ 98, -64] tr|A0A4V4IHT3|A0A4V4IHT3_AURPU 3-phytase OS=Aureobasidium pullulans OX=5580 GN=D6C97_09157 PE=3 SV=1
16.037 5493 pos. 31 - 448 [ 117, -64] tr|A2TBB4|A2TBB4_9ASCO Acid phosphatase OS=Debaryomyces castellii OX=27295 GN=phyt PE=1 SV=1
16.041 5494 pos. 12 - 498 [ 93, -65] tr|A0A4Q4Y9V9|A0A4Q4Y9V9_9PEZI 3-phytase OS=Monosporascus sp. 5C6A OX=2211642 GN=DL771_005584 PE=3 SV=1
16.041 5494 pos. 16 - 439 [ 99, -48] tr|I7ZS54|I7ZS54_ASPO3 3-phytase OS=Aspergillus oryzae (strain 3.042) OX=1160506 GN=Ao3042_09030 PE=3 SV=1
16.041 5494 pos. 20 - 439 [ 99, -52] tr|N4UCL3|N4UCL3_FUSC1 Acid phosphatase PHO1 OS=Fusarium oxysporum f. sp. cubense (strain race 1) OX=1229664 GN=FOC1_g10003654 PE=4 SV=1
16.041 5494 pos. 22 - 461 [ 98, -64] tr|A0A4S9G4I6|A0A4S9G4I6_AURPU 3-phytase OS=Aureobasidium pullulans OX=5580 GN=D6D06_04485 PE=3 SV=1
16.041 5494 pos. 36 - 458 [ 119, -64] tr|A0A1G4IRA1|A0A1G4IRA1_9SACH Acid phosphatase OS=Lachancea meyersii CBS 8951 OX=1266667 GN=LAME_0A08042G PE=3 SV=1
16.044 5495 pos. 43 - 487 [ 116, -51] tr|G2YUA5|G2YUA5_BOTF4 Similar to acid phosphatase OS=Botryotinia fuckeliana (strain T4) OX=999810 GN=BofuT4_P155990.1 PE=4 SV=1
16.050 5497 pos. 8 - 517 [ 83, -65] tr|A1CGB6|A1CGB6_ASPCL Phytase, putative OS=Aspergillus clavatus (strain ATCC 1007 / CBS 513.65 / DSM 816 / NCTC 3887 / NRRL 1 / QM 1276 / 107) OX=344612 GN=ACLA_066320 PE=4 SV=1
16.053 5498 pos. 25 - 440 [ 116, -48] tr|Q0CMP6|Q0CMP6_ASPTN 3-phytase OS=Aspergillus terreus (strain NIH 2624 / FGSC A1156) OX=341663 GN=ATEG_05038 PE=3 SV=1
16.056 5499 pos. 16 - 439 [ 99, -48] tr|A0A5N6UFT7|A0A5N6UFT7_9EURO 3-phytase OS=Aspergillus tamarii OX=41984 GN=BDV40DRAFT_292624 PE=3 SV=1
16.056 5499 pos. 17 - 464 [ 115, -65] tr|G3AIH3|G3AIH3_SPAPN Acid phosphatase OS=Spathaspora passalidarum (strain NRRL Y-27907 / 11-Y1) OX=619300 GN=SPAPADRAFT_134430 PE=3 SV=1
16.056 5499 pos. 22 - 461 [ 98, -64] tr|A0A4T0BHM4|A0A4T0BHM4_AURPU 3-phytase OS=Aureobasidium pullulans OX=5580 GN=D6C78_07227 PE=3 SV=1
16.056 5499 pos. 23 - 451 [ 98, -64] tr|A0A367YBS5|A0A367YBS5_9ASCO Acid phosphatase OS=Candida viswanathii OX=5486 GN=PHO11_2 PE=4 SV=1
16.059 5500 pos. 7 - 458 [ 96, -64] tr|C5DFV5|C5DFV5_LACTC Acid phosphatase OS=Lachancea thermotolerans (strain ATCC 56472 / CBS 6340 / NRRL Y-8284) OX=559295 GN=KLTH0D00198g PE=3 SV=1
16.059 5500 pos. 22 - 461 [ 98, -64] tr|A0A4S9HI47|A0A4S9HI47_AURPU 3-phytase OS=Aureobasidium pullulans OX=5580 GN=D6D04_08052 PE=3 SV=1
16.059 5500 pos. 26 - 461 [ 120, -64] tr|A0A4S9QK70|A0A4S9QK70_AURPU 3-phytase OS=Aureobasidium pullulans OX=5580 GN=D6C95_07992 PE=3 SV=1
16.062 5501 pos. 10 - 504 [ 92, -65] tr|L2FWK7|L2FWK7_COLFN 3-phytase OS=Colletotrichum fructicola (strain Nara gc5) OX=1213859 GN=CGGC5_8923 PE=3 SV=1
16.062 5501 pos. 16 - 439 [ 99, -48] tr|A0A2G7FU52|A0A2G7FU52_9EURO 3-phytase OS=Aspergillus arachidicola OX=656916 GN=AARAC_011919 PE=3 SV=1
16.065 5502 pos. 33 - 472 [ 98, -64] tr|A0A4S8WN56|A0A4S8WN56_AURPU 3-phytase OS=Aureobasidium pullulans OX=5580 GN=D6C82_03981 PE=3 SV=1
16.065 5502 pos. 62 - 480 [ 99, -66] tr|A0A7R7XCF3|A0A7R7XCF3_9EURO 3-phytase OS=Aspergillus puulaauensis OX=1220207 GN=APUU_11524S PE=3 SV=1
16.068 5503 pos. 16 - 441 [ 99, -66] tr|A0A6A6WXZ1|A0A6A6WXZ1_9PLEO Repressible acid phosphatase OS=Melanomma pulvis-pyrius CBS 109.77 OX=1314802 GN=K505DRAFT_285838 PE=4 SV=1
16.071 5504 pos. 9 - 493 [ 85, -51] tr|A0A2T3A5T7|A0A2T3A5T7_9PEZI Histidine acid phosphatase OS=Coniella lustricola OX=2025994 GN=BD289DRAFT_461367 PE=4 SV=1
16.071 5504 pos. 31 - 449 [ 117, -64] tr|C4YL67|C4YL67_CANAW Acid phosphatase OS=Candida albicans (strain WO-1) OX=294748 GN=CAWG_01582 PE=3 SV=1
16.074 5505 pos. 16 - 439 [ 99, -48] tr|A0A5N6XMQ2|A0A5N6XMQ2_9EURO 3-phytase OS=Aspergillus sergii OX=1034303 GN=BDV39DRAFT_188042 PE=3 SV=1
16.074 5505 pos. 227 - 666 [ 119, -52] tr|A0A0F7RYH4|A0A0F7RYH4_9BASI Related to 3-phytase A OS=Sporisorium scitamineum OX=49012 GN=SSCI41590.1 PE=3 SV=1
16.083 5508 pos. 12 - 439 [ 95, -48] tr|A0A5N6FR70|A0A5N6FR70_PETAA 3-phytase OS=Petromyces alliaceus OX=209559 GN=BDW43DRAFT_312089 PE=3 SV=1
16.083 5508 pos. 26 - 535 [ 120, -64] tr|A0A420J2Z0|A0A420J2Z0_9PEZI 3-phytase A OS=Golovinomyces cichoracearum OX=62708 GN=GcM3_038018 PE=4 SV=1
16.083 5508 pos. 27 - 461 [ 116, -64] tr|A0A4S9EN65|A0A4S9EN65_AURPU 3-phytase OS=Aureobasidium pullulans OX=5580 GN=D6D10_07157 PE=3 SV=1
16.086 5509 pos. 19 - 462 [ 91, -66] tr|A0A1Q8RV89|A0A1Q8RV89_9PEZI Acid phosphatase PHO1 OS=Colletotrichum chlorophyti OX=708187 GN=CCHL11_00057 PE=4 SV=1
16.086 5509 pos. 22 - 461 [ 98, -64] tr|A0A4S9V1G8|A0A4S9V1G8_AURPU 3-phytase OS=Aureobasidium pullulans OX=5580 GN=D6C90_04773 PE=3 SV=1
16.086 5509 pos. 22 - 461 [ 98, -64] tr|A0A4T0E6V5|A0A4T0E6V5_AURPU 3-phytase OS=Aureobasidium pullulans OX=5580 GN=D6C76_07839 PE=3 SV=1
16.089 5510 pos. 227 - 666 [ 119, -62] tr|E6ZPL0|E6ZPL0_SPORE Related to 3-phytase A OS=Sporisorium reilianum (strain SRZ2) OX=999809 GN=sr15236 PE=3 SV=1
16.092 5511 pos. 31 - 449 [ 117, -64] tr|A0A1D8PS71|A0A1D8PS71_CANAL Acid phosphatase OS=Candida albicans (strain SC5314 / ATCC MYA-2876) OX=237561 GN=PHO112 PE=3 SV=1
16.095 5512 pos. 12 - 439 [ 95, -48] tr|A0A5N7CGN1|A0A5N7CGN1_PETAA 3-phytase OS=Petromyces alliaceus OX=209559 GN=BDV23DRAFT_191775 PE=3 SV=1
16.095 5512 pos. 22 - 461 [ 98, -64] tr|A0A4S9CS57|A0A4S9CS57_AURPU 3-phytase OS=Aureobasidium pullulans OX=5580 GN=D6D13_05447 PE=3 SV=1
16.098 5513 pos. 16 - 439 [ 99, -48] tr|A0A1S9DYD2|A0A1S9DYD2_ASPOZ 3-phytase OS=Aspergillus oryzae OX=5062 GN=OAory_01026640 PE=3 SV=1
16.098 5513 pos. 22 - 461 [ 98, -64] tr|A0A4T0AD65|A0A4T0AD65_AURPU 3-phytase OS=Aureobasidium pullulans OX=5580 GN=D6C81_05590 PE=3 SV=1
16.101 5514 pos. 13 - 430 [ 97, -51] tr|A0A2P2GY79|A0A2P2GY79_ASPFA Histidine acid phosphatase OS=Aspergillus flavus (strain ATCC MYA-384 / AF70) OX=1392242 GN=AFLA70_211g001951 PE=4 SV=1
16.101 5514 pos. 13 - 430 [ 97, -51] tr|A0A7G5KGL2|A0A7G5KGL2_ASPFL Histidine acid phosphatase OS=Aspergillus flavus OX=5059 GN=F9C07_2143588 PE=4 SV=1
16.101 5514 pos. 16 - 439 [ 99, -48] tr|A0A5N6IY67|A0A5N6IY67_9EURO 3-phytase OS=Aspergillus minisclerotigenes OX=656917 GN=BDV30DRAFT_228058 PE=3 SV=1
16.104 5515 pos. 10 - 505 [ 92, -65] tr|T0LKX2|T0LKX2_COLGC 3-phytase OS=Colletotrichum gloeosporioides (strain Cg-14) OX=1237896 GN=CGLO_08066 PE=3 SV=1
16.104 5515 pos. 13 - 430 [ 97, -51] tr|A0A1S9DC72|A0A1S9DC72_ASPOZ Histidine acid phosphatase OS=Aspergillus oryzae OX=5062 GN=OAory_01088860 PE=4 SV=1
16.104 5515 pos. 16 - 437 [ 117, -53] tr|A0A1L9RSC3|A0A1L9RSC3_ASPWE 3-phytase OS=Aspergillus wentii DTO 134E9 OX=1073089 GN=ASPWEDRAFT_50839 PE=3 SV=1
16.104 5515 pos. 31 - 462 [ 117, -65] tr|Q59UY6|Q59UY6_CANAL Acid phosphatase OS=Candida albicans (strain SC5314 / ATCC MYA-2876) OX=237561 GN=PHO113 PE=3 SV=1
16.104 5515 pos. 40 - 525 [ 119, -64] tr|A0A6A5V9E0|A0A6A5V9E0_9PLEO 3-phytase OS=Bimuria novae-zelandiae CBS 107.79 OX=1447943 GN=BU23DRAFT_538938 PE=4 SV=1
16.108 5516 pos. 16 - 439 [ 99, -48] tr|A0A5N6T7Q8|A0A5N6T7Q8_ASPPS 3-phytase OS=Aspergillus pseudotamarii OX=132259 GN=BDV38DRAFT_277916 PE=3 SV=1
16.111 5517 pos. 31 - 462 [ 117, -65] tr|B9WL31|B9WL31_CANDC Acid phosphatase OS=Candida dubliniensis (strain CD36 / ATCC MYA-646 / CBS 7987 / NCPF 3949 / NRRL Y-17841) OX=573826 GN=Cd36_27120 PE=3 SV=1
16.114 5518 pos. 22 - 461 [ 98, -64] tr|A0A4S9SMQ9|A0A4S9SMQ9_AURPU 3-phytase OS=Aureobasidium pullulans OX=5580 GN=D6C91_08197 PE=3 SV=1
16.114 5518 pos. 36 - 458 [ 114, -62] tr|A0A4P7N8M0|A0A4P7N8M0_MAGOR 3-phytase OS=Magnaporthe oryzae OX=318829 GN=PoMZ_02553 PE=3 SV=1
16.117 5519 pos. 54 - 489 [ 99, -66] tr|A0A0N0NJZ4|A0A0N0NJZ4_9EURO 3-phytase OS=Phialophora attinorum OX=1664694 GN=AB675_1544 PE=3 SV=1
16.117 5519 pos. 71 - 499 [ 104, -53] tr|A0A6G1I7N3|A0A6G1I7N3_9PEZI 3-phytase OS=Trichodelitschia bisporula OX=703511 GN=EJ06DRAFT_553210 PE=3 SV=1
16.120 5520 pos. 34 - 453 [ 116, -62] tr|M1WFU6|M1WFU6_CLAP2 3-phytase OS=Claviceps purpurea (strain 20.1) OX=1111077 GN=CPUR_05095 PE=3 SV=1
16.123 5521 pos. 22 - 461 [ 98, -64] tr|A0A4S8SVR0|A0A4S8SVR0_AURPU 3-phytase OS=Aureobasidium pullulans OX=5580 GN=D6D28_02098 PE=3 SV=1
16.129 5523 pos. 20 - 427 [ 114, -51] tr|A0A6G1KA33|A0A6G1KA33_9PLEO Repressible acid phosphatase OS=Pleomassaria siparia CBS 279.74 OX=1314801 GN=K504DRAFT_278692 PE=4 SV=1
16.135 5525 pos. 10 - 502 [ 47, -65] tr|A0A397FY32|A0A397FY32_9EURO 3-phytase OS=Aspergillus thermomutatus OX=41047 GN=CDV56_101557 PE=3 SV=1
16.138 5526 pos. 14 - 426 [ 98, -62] tr|A0A166QWL4|A0A166QWL4_9AGAM Acid phosphatase OS=Fibularhizoctonia sp. CBS 109695 OX=436010 GN=FIBSPDRAFT_818374 PE=3 SV=1
16.138 5526 pos. 17 - 443 [ 99, -66] tr|A0A3D8R947|A0A3D8R947_9EURO 3-phytase OS=Aspergillus mulundensis OX=1810919 GN=DSM5745_08001 PE=3 SV=1
16.138 5526 pos. 33 - 472 [ 98, -64] tr|A0A4S9JSS9|A0A4S9JSS9_AURPU 3-phytase OS=Aureobasidium pullulans OX=5580 GN=D6D02_07936 PE=3 SV=1
16.141 5527 pos. 27 - 444 [ 117, -51] tr|A1CU18|A1CU18_ASPCL 3-phytase OS=Aspergillus clavatus (strain ATCC 1007 / CBS 513.65 / DSM 816 / NCTC 3887 / NRRL 1 / QM 1276 / 107) OX=344612 GN=ACLA_085000 PE=3 SV=1
16.141 5527 pos. 90 - 518 [ 120, -65] tr|A0A6A6FKY9|A0A6A6FKY9_9PEZI 3-phytase OS=Cercospora zeae-maydis SCOH1-5 OX=717836 GN=CERZMDRAFT_58067 PE=3 SV=1
16.147 5529 pos. 17 - 448 [ 99, -66] tr|A0A1U8QFZ2|A0A1U8QFZ2_EMENI 3-phytase OS=Emericella nidulans (strain FGSC A4 / ATCC 38163 / CBS 112.46 / NRRL 194 / M139) OX=227321 GN=AN0564.2 PE=3 SV=1
16.153 5531 pos. 8 - 447 [ 93, -66] tr|A0A1J9S2N5|A0A1J9S2N5_9PEZI Acid phosphatase OS=Diplodia corticola OX=236234 GN=BKCO1_2400044 PE=4 SV=1
16.153 5531 pos. 19 - 466 [ 225, -62] tr|A0A3M6XQF8|A0A3M6XQF8_HORWE 3-phytase OS=Hortaea werneckii OX=91943 GN=D0867_14376 PE=3 SV=1
16.156 5532 pos. 21 - 440 [ 99, -52] tr|A0A395N012|A0A395N012_9HYPO Acid phosphatase OS=Fusarium flagelliforme OX=2675880 GN=FIE12Z_2447 PE=4 SV=1
16.156 5532 pos. 24 - 461 [ 120, -64] tr|A0A074WBM3|A0A074WBM3_9PEZI 3-phytase OS=Aureobasidium namibiae CBS 147.97 OX=1043004 GN=M436DRAFT_53532 PE=3 SV=1
16.159 5533 pos. 10 - 492 [ 92, -51] tr|A0A1S1VEM3|A0A1S1VEM3_9PEZI 3-phytase OS=Colletotrichum incanum OX=1573173 GN=CSPAE12_10580 PE=3 SV=1
16.159 5533 pos. 26 - 535 [ 120, -64] tr|A0A420J268|A0A420J268_9PEZI 3-phytase A OS=Golovinomyces cichoracearum OX=62708 GN=GcC1_032026 PE=4 SV=1
16.159 5533 pos. 32 - 466 [ 119, -65] tr|A0A367Y1X7|A0A367Y1X7_9ASCO Acid phosphatase OS=Candida viswanathii OX=5486 GN=PHO5_0 PE=3 SV=1
16.159 5533 pos. 227 - 666 [ 119, -62] tr|A0A2N8UIQ3|A0A2N8UIQ3_9BASI Related to 3-phytase A OS=Sporisorium reilianum f. sp. reilianum OX=72559 GN=SRS1_15236 PE=3 SV=1
16.162 5534 pos. 51 - 470 [ 119, -64] tr|A0A1E4U1I3|A0A1E4U1I3_PACTA Acid phosphatase OS=Pachysolen tannophilus NRRL Y-2460 OX=669874 GN=PACTADRAFT_31291 PE=3 SV=1
16.165 5535 pos. 6 - 457 [ 97, -57] tr|R1GIB9|R1GIB9_BOTPV Putative histidine acid phosphatase protein OS=Botryosphaeria parva (strain UCR-NP2) OX=1287680 GN=UCRNP2_5217 PE=4 SV=1
16.168 5536 pos. 21 - 453 [ 98, -1] tr|A0A421JVH0|A0A421JVH0_9ASCO Acid phosphatase OS=Spathaspora sp. JA1 OX=2028339 GN=JA1_000669 PE=3 SV=1
16.171 5537 pos. 73 - 505 [ 116, -66] tr|A0A0U5FUZ5|A0A0U5FUZ5_ASPCI 3-phytase OS=Aspergillus calidoustus OX=454130 GN=ASPCAL01456 PE=3 SV=1
16.175 5538 pos. 13 - 495 [ 92, -51] tr|A0A167DFZ6|A0A167DFZ6_9PEZI 3-phytase OS=Colletotrichum incanum OX=1573173 GN=CI238_09896 PE=3 SV=1
16.175 5538 pos. 138 - 583 [ 118, -65] tr|A0A1X7RN99|A0A1X7RN99_ZYMTR 3-phytase OS=Zymoseptoria tritici ST99CH_3D7 OX=1276538 GN=ZT3D7_G4045 PE=3 SV=1
16.184 5541 pos. 2 - 478 [ 76, -1] tr|A0A2P5HSS4|A0A2P5HSS4_9PEZI Histidine acid phosphatase OS=Diaporthe helianthi OX=158607 GN=DHEL01_v208300 PE=4 SV=1
16.187 5542 pos. 1 - 493 [ 82, -65] tr|A0A423V9N5|A0A423V9N5_9PEZI 3-phytase OS=Valsa malicola OX=356882 GN=VMCG_10507 PE=3 SV=1
16.190 5543 pos. 33 - 526 [ 120, -65] tr|A0A5N5D9E5|A0A5N5D9E5_9PEZI 3-phytase A OS=Lasiodiplodia theobromae OX=45133 GN=phyA_1 PE=4 SV=1
16.196 5545 pos. 4 - 442 [ 116, -65] tr|G3YDH1|G3YDH1_ASPNA 3-phytase OS=Aspergillus niger (strain ATCC 1015 / CBS 113.46 / FGSC A1144 / LSHB Ac4 / NCTC 3858a / NRRL 328 / USDA 3528.7) OX=380704 GN=ASPNIDRAFT_42649 PE=3 SV=1
16.202 5547 pos. 17 - 435 [ 99, -66] tr|A0A1L9TT18|A0A1L9TT18_9EURO 3-phytase OS=Aspergillus sydowii CBS 593.65 OX=1036612 GN=ASPSYDRAFT_649305 PE=3 SV=1
16.202 5547 pos. 98 - 492 [ 120, -62] tr|N4TI73|N4TI73_FUSC1 3-phytase OS=Fusarium oxysporum f. sp. cubense (strain race 1) OX=1229664 GN=FOC1_g10006727 PE=3 SV=1
16.208 5549 pos. 16 - 443 [ 117, -48] tr|A0A443HYS0|A0A443HYS0_BYSSP 3-phytase OS=Byssochlamys spectabilis OX=264951 GN=C8Q69DRAFT_415674 PE=3 SV=1
16.208 5549 pos. 41 - 535 [ 83, -64] tr|A0A2S7P2T5|A0A2S7P2T5_9HELO 3-phytase OS=Rutstroemia sp. NJR-2017a BBW OX=2070414 GN=CJF30_00005420 PE=3 SV=1
16.214 5551 pos. 21 - 508 [ 68, -49] tr|A0A162WAC1|A0A162WAC1_DIDRA Acid phosphatase OS=Didymella rabiei OX=5454 GN=ST47_g9945 PE=4 SV=1
16.217 5552 pos. 15 - 463 [ 85, -1] tr|A5DRY8|A5DRY8_LODEL Acid phosphatase OS=Lodderomyces elongisporus (strain ATCC 11503 / CBS 2605 / JCM 1781 / NBRC 1676 / NRRL YB-4239) OX=379508 GN=LELG_00124 PE=3 SV=1
16.220 5553 pos. 14 - 437 [ 98, -52] tr|A0A6A6W7R8|A0A6A6W7R8_9PEZI Repressible acid phosphatase OS=Pseudovirgaria hyperparasitica OX=470096 GN=EJ05DRAFT_485780 PE=4 SV=1
16.220 5553 pos. 44 - 480 [ 99, -65] tr|A0A2S7NXL0|A0A2S7NXL0_9HELO Histidine acid phosphatase protein OS=Rutstroemia sp. NJR-2017a BBW OX=2070414 GN=CJF30_00008664 PE=4 SV=1
16.223 5554 pos. 14 - 428 [ 99, -51] tr|A0A177E1Y7|A0A177E1Y7_ALTAL Repressible acid phosphatase OS=Alternaria alternata OX=5599 GN=CC77DRAFT_951691 PE=4 SV=1
16.229 5556 pos. 23 - 451 [ 98, -64] tr|C5M4A8|C5M4A8_CANTT Acid phosphatase OS=Candida tropicalis (strain ATCC MYA-3404 / T1) OX=294747 GN=CTRG_00898 PE=4 SV=1
16.232 5557 pos. 73 - 492 [ 119, -66] tr|A0A1V6Q3J3|A0A1V6Q3J3_9EURO 3-phytase OS=Penicillium antarcticum OX=416450 GN=PENANT_c015G04387 PE=3 SV=1
16.235 5558 pos. 44 - 480 [ 99, -65] tr|A0A2S7QXC1|A0A2S7QXC1_9HELO Histidine acid phosphatase protein OS=Rutstroemia sp. NJR-2017a WRK4 OX=2070412 GN=CJF32_00008497 PE=4 SV=1
16.245 5561 pos. 1 - 477 [ 96, -1] tr|A0A0G2F6D9|A0A0G2F6D9_9PEZI Putative repressible acid phosphatase OS=Diaporthe ampelina OX=1214573 GN=UCDDA912_g09776 PE=4 SV=1
16.245 5561 pos. 31 - 437 [ 116, -62] tr|Q96VK9|Q96VK9_9APHY Phytase OS=cf. Ceriporia sp. CBS 100231 OX=154783 GN=phyA1 PE=2 SV=1
16.245 5561 pos. 32 - 466 [ 119, -65] tr|A0A367Y910|A0A367Y910_9ASCO Acid phosphatase OS=Candida viswanathii OX=5486 GN=PHO5_1 PE=3 SV=1
16.251 5563 pos. 98 - 599 [ 120, -46] tr|A0A0I9XBC2|A0A0I9XBC2_GIBFU 3-phytase OS=Gibberella fujikuroi OX=5127 GN=LW93_6686 PE=3 SV=1
16.254 5564 pos. 65 - 538 [ 99, -48] tr|A0A6A6PPI2|A0A6A6PPI2_9PEZI 3-phytase OS=Neohortaea acidophila OX=245834 GN=BDY17DRAFT_282476 PE=3 SV=1
16.266 5568 pos. 19 - 439 [ 117, -64] tr|A0A6A7BNV3|A0A6A7BNV3_9PLEO Acid phosphatase-like protein OS=Plenodomus tracheiphilus IPT5 OX=1408161 GN=T440DRAFT_437323 PE=4 SV=1
16.275 5571 pos. 10 - 425 [ 99, -84] tr|A0A2H3JG89|A0A2H3JG89_WOLCO Phytase OS=Wolfiporia cocos (strain MD-104) OX=742152 GN=WOLCODRAFT_88733 PE=4 SV=1
16.275 5571 pos. 19 - 460 [ 117, -1] tr|A0A2P7YFG4|A0A2P7YFG4_9ASCO Acid phosphatase OS=[Candida] pseudohaemulonii OX=418784 GN=C7M61_004899 PE=3 SV=1
16.278 5572 pos. 18 - 446 [ 93, -64] tr|A0A395SFW0|A0A395SFW0_FUSSP Acid phosphatase OS=Fusarium sporotrichioides OX=5514 GN=FSPOR_3659 PE=4 SV=1
16.287 5575 pos. 37 - 492 [ 99, -65] tr|A0A423VJG8|A0A423VJG8_9PEZI 3-phytase OS=Valsa sordida OX=252740 GN=VSDG_07885 PE=3 SV=1
16.293 5577 pos. 19 - 438 [ 113, -66] tr|A0A6A6T5Y4|A0A6A6T5Y4_9PLEO Repressible acid phosphatase OS=Lophiostoma macrostomum CBS 122681 OX=1314788 GN=K491DRAFT_716266 PE=4 SV=1
16.293 5577 pos. 47 - 461 [ 118, -62] tr|S8A494|S8A494_DACHA 3-phytase OS=Dactylellina haptotyla (strain CBS 200.50) OX=1284197 GN=H072_10614 PE=3 SV=1
16.315 5584 pos. 3 - 504 [ 85, -65] tr|A0A507B3G1|A0A507B3G1_9PEZI 3-phytase OS=Phialemoniopsis curvata OX=1093900 GN=E0L32_012056 PE=3 SV=1
16.321 5586 pos. 32 - 464 [ 119, -65] tr|A0A367YA40|A0A367YA40_9ASCO Acid phosphatase OS=Candida viswanathii OX=5486 GN=PHO11_3 PE=3 SV=1
16.324 5587 pos. 32 - 467 [ 119, -65] tr|C5M4B2|C5M4B2_CANTT Acid phosphatase OS=Candida tropicalis (strain ATCC MYA-3404 / T1) OX=294747 GN=CTRG_00902 PE=3 SV=1
16.330 5589 pos. 14 - 473 [ 74, -67] tr|A0A0D2BFS6|A0A0D2BFS6_9EURO 3-phytase OS=Exophiala spinifera OX=91928 GN=PV08_05058 PE=3 SV=1
16.336 5591 pos. 114 - 539 [ 119, -67] tr|A0A3G2S4U1|A0A3G2S4U1_9BASI 3-phytase A OS=Malassezia restricta CBS 7877 OX=425264 GN=phyA_2 PE=4 SV=1
16.339 5592 pos. 36 - 458 [ 114, -62] tr|G4MX20|G4MX20_MAGO7 3-phytase OS=Magnaporthe oryzae (strain 70-15 / ATCC MYA-4617 / FGSC 8958) OX=242507 GN=MGG_15791 PE=3 SV=1
16.345 5594 pos. 11 - 513 [ 95, -65] tr|G2YZ48|G2YZ48_BOTF4 Similar to 3-phytase A OS=Botryotinia fuckeliana (strain T4) OX=999810 GN=BofuT4P101000026001 PE=4 SV=1
16.357 5598 pos. 46 - 555 [ 120, -64] tr|A0A420J0B2|A0A420J0B2_9PEZI 3-phytase A OS=Golovinomyces cichoracearum OX=62708 GN=GcM1_195003 PE=4 SV=1
16.360 5599 pos. 31 - 450 [ 117, -64] tr|B9WL50|B9WL50_CANDC Acid phosphatase OS=Candida dubliniensis (strain CD36 / ATCC MYA-646 / CBS 7987 / NCPF 3949 / NRRL Y-17841) OX=573826 GN=Cd36_27360 PE=3 SV=1
16.360 5599 pos. 32 - 464 [ 119, -65] tr|A0A367Y1B2|A0A367Y1B2_9ASCO Acid phosphatase OS=Candida viswanathii OX=5486 GN=PHO11_0 PE=3 SV=1
16.372 5603 pos. 14 - 425 [ 99, -51] tr|A0A163DQ09|A0A163DQ09_DIDRA Acid phosphatase OS=Didymella rabiei OX=5454 GN=EKO05_003710 PE=4 SV=1
16.372 5603 pos. 97 - 628 [ 120, -1] tr|A0A2D3UMT2|A0A2D3UMT2_9PEZI Related to phytase OS=Ramularia collo-cygni OX=112498 GN=RCC_02727 PE=4 SV=1
16.375 5604 pos. 19 - 437 [ 99, -62] tr|Q96VK8|Q96VK8_9APHY Phytase OS=cf. Ceriporia sp. CBS 100231 OX=154783 GN=phyA2 PE=2 SV=1
16.382 5606 pos. 72 - 506 [ 110, -66] tr|A0A7R8AHR8|A0A7R8AHR8_9EURO 3-phytase OS=Aspergillus puulaauensis OX=1220207 GN=APUU_10551S PE=3 SV=1
16.385 5607 pos. 17 - 440 [ 95, -64] tr|E4ZUC0|E4ZUC0_LEPMJ Similar to acid phosphatase OS=Leptosphaeria maculans (strain JN3 / isolate v23.1.3 / race Av1-4-5-6-7-8) OX=985895 GN=LEMA_P114140.1 PE=4 SV=1
16.388 5608 pos. 75 - 486 [ 116, -62] tr|A0A165MLY0|A0A165MLY0_EXIGL Acid phosphatase OS=Exidia glandulosa HHB12029 OX=1314781 GN=EXIGLDRAFT_668375 PE=3 SV=1
16.391 5609 pos. 112 - 542 [ 116, -62] tr|A0A137QCK3|A0A137QCK3_9AGAR 3-phytase A OS=Leucoagaricus sp. SymC.cos OX=1714833 GN=AN958_11888 PE=3 SV=1
16.397 5611 pos. 19 - 518 [ 99, -65] tr|A0A1F7ZP94|A0A1F7ZP94_9EURO Phytase OS=Aspergillus bombycis OX=109264 GN=ABOM_009758 PE=4 SV=1
16.397 5611 pos. 44 - 480 [ 99, -65] tr|A0A2S7NTE2|A0A2S7NTE2_9HELO Histidine acid phosphatase protein OS=Rutstroemia sp. NJR-2017a BVV2 OX=2070413 GN=CJF31_00008828 PE=4 SV=1
16.400 5612 pos. 48 - 449 [ 120, -62] tr|A0A165R3T0|A0A165R3T0_9APHY Phytase OS=Daedalea quercina L-15889 OX=1314783 GN=DAEQUDRAFT_725538 PE=3 SV=1
16.406 5614 pos. 79 - 499 [ 120, -51] tr|A0A6A6UAB8|A0A6A6UAB8_9PEZI 3-phytase OS=Microthyrium microscopicum OX=703497 GN=BT63DRAFT_424942 PE=3 SV=1
16.415 5617 pos. 20 - 429 [ 113, -66] tr|A0A319E0I5|A0A319E0I5_9EURO Histidine acid phosphatase OS=Aspergillus uvarum CBS 121591 OX=1448315 GN=BO82DRAFT_351813 PE=4 SV=1
16.418 5618 pos. 39 - 476 [ 115, -62] tr|A0A3M7C5W5|A0A3M7C5W5_HORWE 3-phytase OS=Hortaea werneckii OX=91943 GN=D0865_08706 PE=3 SV=1
16.421 5619 pos. 15 - 447 [ 118, -66] tr|A0A319ECT6|A0A319ECT6_9EURO Histidine acid phosphatase OS=Aspergillus ellipticus CBS 707.79 OX=1448320 GN=BO71DRAFT_390672 PE=4 SV=1
16.421 5619 pos. 94 - 567 [ 119, -1] tr|W9VNV9|W9VNV9_9EURO 3-phytase OS=Cladophialophora yegresii CBS 114405 OX=1182544 GN=A1O7_10041 PE=3 SV=1
16.433 5623 pos. 29 - 463 [ 117, -1] tr|A0A1E4RVX3|A0A1E4RVX3_CYBJN Acid phosphatase OS=Cyberlindnera jadinii (strain ATCC 18201 / CBS 1600 / BCRC 20928 / JCM 3617 / NBRC 0987 / NRRL Y-1542) OX=983966 GN=CYBJADRAFT_155164 PE=3 SV=1
16.436 5624 pos. 18 - 525 [ 93, -65] tr|A0A194VFP4|A0A194VFP4_9PEZI 3-phytase OS=Valsa mali var. pyri OX=694573 GN=VP1G_11409 PE=3 SV=1
16.436 5624 pos. 71 - 538 [ 85, -65] tr|A0A317VQJ4|A0A317VQJ4_ASPEC 3-phytase OS=Aspergillus eucalypticola (strain CBS 122712 / IBT 29274) OX=1448314 GN=BO83DRAFT_26776 PE=3 SV=1
16.442 5626 pos. 17 - 461 [ 116, -1] tr|A3LUP9|A3LUP9_PICST Acid phosphatase OS=Scheffersomyces stipitis (strain ATCC 58785 / CBS 6054 / NBRC 10063 / NRRL Y-11545) OX=322104 GN=PHO6 PE=3 SV=2
16.446 5627 pos. 132 - 565 [ 118, -51] tr|A0A5M9K714|A0A5M9K714_MONFR 3-phytase OS=Monilinia fructicola OX=38448 GN=EYC84_006793 PE=3 SV=1
16.449 5628 pos. 4 - 463 [ 78, -62] tr|G5EH20|G5EH20_MAGO7 3-phytase OS=Magnaporthe oryzae (strain 70-15 / ATCC MYA-4617 / FGSC 8958) OX=242507 GN=MGCH7_ch7g21 PE=3 SV=1
16.452 5629 pos. 10 - 434 [ 95, -64] tr|A0A6A5Y8C8|A0A6A5Y8C8_9PLEO Acid phosphatase-like protein OS=Aaosphaeria arxii CBS 175.79 OX=1450172 GN=BU24DRAFT_23110 PE=4 SV=1
16.452 5629 pos. 31 - 463 [ 117, -1] tr|Q6BM75|Q6BM75_DEBHA Acid phosphatase OS=Debaryomyces hansenii (strain ATCC 36239 / CBS 767 / BCRC 21394 / JCM 1990 / NBRC 0083 / IGC 2968) OX=284592 GN=DEHA2F07722g PE=3 SV=1
16.455 5630 pos. 6 - 430 [ 223, -51] tr|A0A2H3JG96|A0A2H3JG96_WOLCO Phytase OS=Wolfiporia cocos (strain MD-104) OX=742152 GN=WOLCODRAFT_131453 PE=4 SV=1
16.458 5631 pos. 23 - 473 [ 116, -64] tr|A0A1M2W0R2|A0A1M2W0R2_TRAPU Acid phosphatase PHO1 OS=Trametes pubescens OX=154538 GN=TRAPUB_9985 PE=3 SV=1
16.461 5632 pos. 44 - 457 [ 116, -62] tr|A0A166K8E1|A0A166K8E1_9AGAM Phytase OS=Fibularhizoctonia sp. CBS 109695 OX=436010 GN=FIBSPDRAFT_1019938 PE=3 SV=1
16.464 5633 pos. 33 - 457 [ 119, -64] tr|A0A1E4RKJ6|A0A1E4RKJ6_9ASCO Acid phosphatase OS=Hyphopichia burtonii NRRL Y-1933 OX=984485 GN=HYPBUDRAFT_122575 PE=4 SV=1
16.473 5636 pos. 51 - 491 [ 120, -67] tr|A0A074VH50|A0A074VH50_9PEZI 3-phytase OS=Aureobasidium melanogenum CBS 110374 OX=1043003 GN=M437DRAFT_55927 PE=3 SV=1
16.476 5637 pos. 66 - 565 [ 88, -49] tr|Q0CVC9|Q0CVC9_ASPTN 3-phytase OS=Aspergillus terreus (strain NIH 2624 / FGSC A1156) OX=341663 GN=ATEG_02355 PE=3 SV=1
16.479 5638 pos. 31 - 446 [ 118, -66] tr|A0A1S8BK23|A0A1S8BK23_9PEZI Acid phosphatase PHO1 OS=Diplodia seriata OX=420778 GN=BK809_0007924 PE=4 SV=1
16.485 5640 pos. 19 - 454 [ 91, -64] tr|D3HIF3|D3HIF3_WICAO Acid phosphatase OS=Wickerhamomyces anomalus OX=4927 GN=pphy PE=3 SV=1
16.485 5640 pos. 22 - 453 [ 113, -70] tr|A0A0D7A1L9|A0A0D7A1L9_9AGAR Acid phosphatase OS=Fistulina hepatica ATCC 64428 OX=1128425 GN=FISHEDRAFT_50426 PE=3 SV=1
16.485 5640 pos. 49 - 473 [ 119, -51] tr|A0A3N4M2I2|A0A3N4M2I2_9PEZI 3-phytase OS=Terfezia boudieri ATCC MYA-4762 OX=1051890 GN=L211DRAFT_779811 PE=3 SV=1
16.485 5640 pos. 133 - 588 [ 119, -51] tr|A0A2D3VGK8|A0A2D3VGK8_9PEZI 3-phytase OS=Ramularia collo-cygni OX=112498 GN=RCC_10864 PE=3 SV=1
16.488 5641 pos. 15 - 454 [ 111, -64] tr|A5DDU2|A5DDU2_PICGU Acid phosphatase OS=Meyerozyma guilliermondii (strain ATCC 6260 / CBS 566 / DSM 6381 / JCM 1539 / NBRC 10279 / NRRL Y-324) OX=294746 GN=PGUG_01443 PE=3 SV=2
16.488 5641 pos. 31 - 446 [ 118, -66] tr|A0A0G2FZE3|A0A0G2FZE3_9PEZI Putative histidine acid phosphatase OS=Diplodia seriata OX=420778 GN=UCDDS831_g06578 PE=4 SV=1
16.488 5641 pos. 47 - 517 [ 85, -65] tr|A0A2V5H5B1|A0A2V5H5B1_ASPV1 3-phytase OS=Aspergillus violaceofuscus (strain CBS 115571) OX=1450538 GN=BO99DRAFT_483402 PE=3 SV=1
16.491 5642 pos. 20 - 429 [ 113, -66] tr|A0A2V5IDU2|A0A2V5IDU2_9EURO Histidine acid phosphatase OS=Aspergillus indologenus CBS 114.80 OX=1450541 GN=BP00DRAFT_158354 PE=4 SV=1
16.491 5642 pos. 27 - 461 [ 118, -1] tr|A0A0L0NSW0|A0A0L0NSW0_CANAR Acid phosphatase OS=Candida auris OX=498019 GN=QG37_06481 PE=3 SV=1
16.494 5643 pos. 99 - 517 [ 119, -48] tr|R8BRQ4|R8BRQ4_PHAM7 3-phytase OS=Phaeoacremonium minimum (strain UCR-PA7) OX=1286976 GN=UCRPA7_2487 PE=3 SV=1
16.497 5644 pos. 17 - 460 [ 115, -1] tr|A0A2V1ADY0|A0A2V1ADY0_9ASCO Acid phosphatase OS=[Candida] duobushaemulonis OX=1231522 GN=CXQ87_003571 PE=3 SV=1
16.500 5645 pos. 4 - 518 [ 85, -65] tr|A0A2G7GBR4|A0A2G7GBR4_9EURO Phytase OS=Aspergillus arachidicola OX=656916 GN=AARAC_006398 PE=4 SV=1
16.503 5646 pos. 85 - 500 [ 117, -53] tr|A0A507R307|A0A507R307_MONPU Acid phosphatase pho5 OS=Monascus purpureus OX=5098 GN=PHO5_2 PE=4 SV=1
16.506 5647 pos. 12 - 449 [ 96, -64] tr|G3AIH4|G3AIH4_SPAPN Acid phosphatase OS=Spathaspora passalidarum (strain NRRL Y-27907 / 11-Y1) OX=619300 GN=SPAPADRAFT_65580 PE=3 SV=1
16.509 5648 pos. 19 - 454 [ 91, -64] tr|A0A421JFM8|A0A421JFM8_9ASCO Acid phosphatase OS=Meyerozyma sp. JA9 OX=2028340 GN=JA9_002324 PE=3 SV=1
16.516 5650 pos. 35 - 471 [ 114, -64] tr|G4MVV7|G4MVV7_MAGO7 3-phytase OS=Magnaporthe oryzae (strain 70-15 / ATCC MYA-4617 / FGSC 8958) OX=242507 GN=MGG_10811 PE=3 SV=1
16.519 5651 pos. 4 - 522 [ 85, -65] tr|B8NK66|B8NK66_ASPFN Extracellular phytase, putative OS=Aspergillus flavus (strain ATCC 200026 / FGSC A1120 / IAM 13836 / NRRL 3357 / JCM 12722 / SRRC 167) OX=332952 GN=AFLA_089400 PE=4 SV=1
16.519 5651 pos. 24 - 487 [ 92, -52] tr|A0A0F4GJB7|A0A0F4GJB7_9PEZI 3-phytase OS=Zymoseptoria brevis OX=1047168 GN=TI39_contig683g00007 PE=3 SV=1
16.522 5652 pos. 44 - 457 [ 116, -62] tr|A0A165YV33|A0A165YV33_9AGAM Phytase OS=Fibularhizoctonia sp. CBS 109695 OX=436010 GN=FIBSPDRAFT_992200 PE=3 SV=1
16.525 5653 pos. 74 - 533 [ 114, -65] tr|A0A0L1JGG2|A0A0L1JGG2_ASPNO 3-phytase OS=Aspergillus nomiae NRRL 13137 OX=1509407 GN=ANOM_000943 PE=3 SV=1
16.537 5657 pos. 16 - 461 [ 86, -1] tr|A0A2H1A363|A0A2H1A363_CANAR Acid phosphatase OS=Candida auris OX=498019 GN=B9J08_001489 PE=3 SV=1
16.540 5658 pos. 158 - 616 [ 120, -51] tr|A0A139HFZ5|A0A139HFZ5_9PEZI 3-phytase OS=Pseudocercospora eumusae OX=321146 GN=AC578_6643 PE=3 SV=1
16.543 5659 pos. 15 - 516 [ 99, -51] tr|A0A3M7JQA9|A0A3M7JQA9_ASPFL Phytase OS=Aspergillus flavus OX=5059 GN=CA14_003548 PE=4 SV=1
16.543 5659 pos. 29 - 463 [ 117, -1] tr|A0A0H5C815|A0A0H5C815_CYBJN Acid phosphatase OS=Cyberlindnera jadinii (strain ATCC 18201 / CBS 1600 / BCRC 20928 / JCM 3617 / NBRC 0987 / NRRL Y-1542) OX=983966 GN=PHO5 PE=3 SV=1
16.546 5660 pos. 4 - 518 [ 85, -65] tr|I8U3I8|I8U3I8_ASPO3 Phytase OS=Aspergillus oryzae (strain 3.042) OX=1160506 GN=Ao3042_02325 PE=4 SV=1
16.546 5660 pos. 30 - 541 [ 73, -62] tr|A0A3M6Z9K9|A0A3M6Z9K9_HORWE 3-phytase OS=Hortaea werneckii OX=91943 GN=D0866_14267 PE=3 SV=1
16.549 5661 pos. 21 - 521 [ 99, -51] tr|A0A2G7FIC6|A0A2G7FIC6_9EURO Phytase OS=Aspergillus arachidicola OX=656916 GN=AARAC_004984 PE=4 SV=1
16.552 5662 pos. 152 - 616 [ 120, -51] tr|M3CHC5|M3CHC5_SPHMS 3-phytase OS=Sphaerulina musiva (strain SO2202) OX=692275 GN=SEPMUDRAFT_148572 PE=3 SV=1
16.555 5663 pos. 71 - 539 [ 85, -65] tr|A0A1L9U9C1|A0A1L9U9C1_ASPBC 3-phytase OS=Aspergillus brasiliensis (strain CBS 101740 / IMI 381727 / IBT 21946) OX=767769 GN=ASPBRDRAFT_659912 PE=3 SV=1
16.567 5667 pos. 60 - 529 [ 85, -65] tr|A0A319BT13|A0A319BT13_9EURO 3-phytase OS=Aspergillus uvarum CBS 121591 OX=1448315 GN=BO82DRAFT_410072 PE=3 SV=1
16.570 5668 pos. 20 - 535 [ 99, -56] tr|A0A3D8S3Q5|A0A3D8S3Q5_9HELO Putative phytase OS=Coleophoma crateriformis OX=565419 GN=BP5796_05498 PE=4 SV=1
16.570 5668 pos. 50 - 530 [ 85, -64] tr|A0A1V2LBN0|A0A1V2LBN0_PICKU 3-phytase B OS=Pichia kudriavzevii OX=4909 GN=BOH78_5426 PE=3 SV=1
16.573 5669 pos. 71 - 538 [ 85, -65] tr|A0A1L9NL97|A0A1L9NL97_ASPTC 3-phytase OS=Aspergillus tubingensis (strain CBS 134.48) OX=767770 GN=ASPTUDRAFT_51969 PE=3 SV=1
16.576 5670 pos. 3 - 475 [ 91, -62] tr|A0A3M7CS91|A0A3M7CS91_HORWE 3-phytase OS=Hortaea werneckii OX=91943 GN=D0862_12873 PE=3 SV=1
16.579 5671 pos. 72 - 512 [ 119, -65] tr|A0A1Q5T0I3|A0A1Q5T0I3_9EURO 3-phytase OS=Penicillium subrubescens OX=1316194 GN=PENSUB_11955 PE=3 SV=1
16.586 5673 pos. 61 - 504 [ 107, -66] tr|C8V9Z6|C8V9Z6_EMENI 3-phytase OS=Emericella nidulans (strain FGSC A4 / ATCC 38163 / CBS 112.46 / NRRL 194 / M139) OX=227321 GN=ANIA_11111 PE=3 SV=1
16.586 5673 pos. 82 - 500 [ 119, -49] tr|U4L9K9|U4L9K9_PYROM Similar to 3-phytase B acc. no. P34754 OS=Pyronema omphalodes (strain CBS 100304) OX=1076935 GN=PCON_06456 PE=4 SV=1
16.589 5674 pos. 1 - 585 [ 1, -51] tr|A0A3M7A3S6|A0A3M7A3S6_HORWE 3-phytase OS=Hortaea werneckii OX=91943 GN=D0866_12081 PE=3 SV=1
16.589 5674 pos. 71 - 538 [ 85, -65] tr|A0A254TPB8|A0A254TPB8_ASPNG 3-phytase OS=Aspergillus niger OX=5061 GN=ATCC64974_110750 PE=3 SV=1
16.592 5675 pos. 47 - 510 [ 119, -48] tr|A0A4S3JJR2|A0A4S3JJR2_9EURO 3-phytase OS=Aspergillus tanneri OX=1220188 GN=EYZ11_004709 PE=3 SV=1
16.592 5675 pos. 59 - 528 [ 85, -65] tr|A0A1L9WJW6|A0A1L9WJW6_ASPA1 3-phytase OS=Aspergillus aculeatus (strain ATCC 16872 / CBS 172.66 / WB 5094) OX=690307 GN=ASPACDRAFT_34614 PE=3 SV=1
16.592 5675 pos. 83 - 546 [ 120, -46] tr|M3B5U9|M3B5U9_PSEFD 3-phytase OS=Pseudocercospora fijiensis (strain CIRAD86) OX=383855 GN=MYCFIDRAFT_134207 PE=3 SV=1
16.604 5679 pos. 81 - 554 [ 115, -64] tr|A0A319EGD1|A0A319EGD1_ASPSB 3-phytase OS=Aspergillus sclerotiicarbonarius (strain CBS 121057 / IBT 28362) OX=1448318 GN=BO78DRAFT_376389 PE=3 SV=1
16.613 5682 pos. 71 - 538 [ 85, -65] tr|A0A117E2W5|A0A117E2W5_ASPNG 3-phytase OS=Aspergillus niger OX=5061 GN=ABL_08924 PE=3 SV=1
16.622 5685 pos. 71 - 538 [ 85, -65] tr|A0A370CCK6|A0A370CCK6_ASPNG 3-phytase OS=Aspergillus niger ATCC 13496 OX=1353008 GN=M747DRAFT_355939 PE=3 SV=1
16.625 5686 pos. 18 - 461 [ 119, -49] tr|A0A074WPQ2|A0A074WPQ2_9PEZI 3-phytase OS=Aureobasidium namibiae CBS 147.97 OX=1043004 GN=M436DRAFT_46454 PE=3 SV=1
16.625 5686 pos. 82 - 536 [ 100, -65] tr|A0A1L9SF34|A0A1L9SF34_9EURO 3-phytase OS=Penicilliopsis zonata CBS 506.65 OX=1073090 GN=ASPZODRAFT_143661 PE=3 SV=1
16.634 5689 pos. 9 - 442 [ 97, -66] tr|A0A1Y1ZMN4|A0A1Y1ZMN4_9PLEO Acid phosphatase-like protein OS=Clohesyomyces aquaticus OX=1231657 GN=BCR34DRAFT_587831 PE=4 SV=1
16.637 5690 pos. 71 - 538 [ 85, -65] tr|A0A3F3Q6G6|A0A3F3Q6G6_9EURO 3-phytase OS=Aspergillus welwitschiae OX=1341132 GN=BDQ94DRAFT_177601 PE=3 SV=1
16.640 5691 pos. 23 - 432 [ 116, -52] tr|A0A6A6YBF7|A0A6A6YBF7_9PEZI repressible acid phosphatase OS=Mytilinidion resinicola OX=574789 GN=BDZ99DRAFT_450733 PE=4 SV=1
16.640 5691 pos. 61 - 526 [ 85, -65] tr|A0A0F7TFG5|A0A0F7TFG5_PENBI 3-phytase OS=Penicillium brasilianum OX=104259 GN=PMG11_00561 PE=3 SV=1
16.640 5691 pos. 71 - 538 [ 85, -65] tr|A0A319BIR6|A0A319BIR6_ASPVC 3-phytase OS=Aspergillus vadensis (strain CBS 113365 / IMI 142717 / IBT 24658) OX=1448311 GN=BO88DRAFT_478641 PE=3 SV=1
16.643 5692 pos. 31 - 467 [ 118, -1] tr|A0A5N5DKB4|A0A5N5DKB4_9PEZI Thiamine-repressible acid phosphatase pho4 OS=Lasiodiplodia theobromae OX=45133 GN=pho4_0 PE=4 SV=1
16.646 5693 pos. 71 - 538 [ 85, -65] tr|A0A1M3TAA5|A0A1M3TAA5_ASPLC 3-phytase OS=Aspergillus luchuensis (strain CBS 106.47) OX=1137211 GN=ASPFODRAFT_209421 PE=3 SV=1
16.653 5695 pos. 19 - 463 [ 117, -1] tr|G8BBL4|G8BBL4_CANPC Acid phosphatase OS=Candida parapsilosis (strain CDC 317 / ATCC MYA-4646) OX=578454 GN=CPAR2_800810 PE=3 SV=1
16.653 5695 pos. 61 - 526 [ 85, -65] tr|A0A1S9RNH4|A0A1S9RNH4_PENBI 3-phytase OS=Penicillium brasilianum OX=104259 GN=PEBR_18583 PE=3 SV=1
16.659 5697 pos. 23 - 437 [ 99, -62] tr|A0A0H2QZT9|A0A0H2QZT9_9AGAM Phytase OS=Schizopora paradoxa OX=27342 GN=SCHPADRAFT_896594 PE=3 SV=1
16.659 5697 pos. 74 - 542 [ 116, -1] tr|A0A0U1LIY2|A0A0U1LIY2_TALIS 3-phytase OS=Talaromyces islandicus OX=28573 GN=PISL3812_00285 PE=3 SV=1
16.677 5703 pos. 21 - 430 [ 113, -66] tr|A0A395HN68|A0A395HN68_ASPHC Histidine acid phosphatase OS=Aspergillus homomorphus (strain CBS 101889) OX=1450537 GN=BO97DRAFT_417398 PE=4 SV=1
16.683 5705 pos. 19 - 446 [ 119, -60] tr|A0A5Q4BGC8|A0A5Q4BGC8_9PEZI 3-phytase OS=Colletotrichum shisoi OX=2078593 GN=PHYA-1 PE=3 SV=1
16.689 5707 pos. 39 - 531 [ 117, -65] tr|A0A165AFX0|A0A165AFX0_XYLHT 3-phytase OS=Xylona heveae (strain CBS 132557 / TC161) OX=1328760 GN=L228DRAFT_240932 PE=4 SV=1
16.689 5707 pos. 87 - 486 [ 119, -62] tr|A0A4Q9MP37|A0A4Q9MP37_9APHY Phytase OS=Dichomitus squalens OX=114155 GN=BD311DRAFT_757858 PE=3 SV=1
16.695 5709 pos. 15 - 516 [ 99, -51] tr|A0A2P2H280|A0A2P2H280_ASPFA Phytase OS=Aspergillus flavus (strain ATCC MYA-384 / AF70) OX=1392242 GN=AFLA70_152g002270 PE=4 SV=1
16.704 5712 pos. 96 - 556 [ 93, -51] tr|A0A7D8YSP8|A0A7D8YSP8_9HELO 3-phytase OS=Lachnellula cervina OX=1316786 GN=phyA PE=3 SV=1
16.707 5713 pos. 13 - 516 [ 88, -64] tr|A0A161ZNU2|A0A161ZNU2_PENCH 3-phytase OS=Penicillium chrysogenum OX=5076 GN=EN45_045840 PE=3 SV=1
16.707 5713 pos. 15 - 521 [ 85, -51] tr|A0A1F8AH78|A0A1F8AH78_9EURO Phytase OS=Aspergillus bombycis OX=109264 GN=ABOM_000417 PE=4 SV=1
16.710 5714 pos. 45 - 444 [ 119, -62] tr|A0A4Q9NZP3|A0A4Q9NZP3_9APHY Phytase OS=Dichomitus squalens OX=114155 GN=BD309DRAFT_860728 PE=3 SV=1
16.717 5716 pos. 67 - 491 [ 117, -66] tr|A0A5N6FQT2|A0A5N6FQT2_PETAA 3-phytase OS=Petromyces alliaceus OX=209559 GN=BDW43DRAFT_312549 PE=3 SV=1
16.720 5717 pos. 16 - 461 [ 86, -1] tr|A0A2V1B115|A0A2V1B115_9ASCO Acid phosphatase OS=[Candida] haemuloni OX=45357 GN=CXQ85_003128 PE=3 SV=1
16.723 5718 pos. 79 - 511 [ 119, -64] tr|A0A4S2N1K1|A0A4S2N1K1_9PEZI 3-phytase OS=Ascodesmis nigricans OX=341454 GN=EX30DRAFT_339119 PE=3 SV=1
16.726 5719 pos. 71 - 538 [ 85, -65] tr|A0A370PKN1|A0A370PKN1_ASPPH 3-phytase OS=Aspergillus phoenicis ATCC 13157 OX=1353007 GN=M752DRAFT_335509 PE=3 SV=1
16.729 5720 pos. 91 - 543 [ 119, -66] tr|D5G7S5|D5G7S5_TUBMM 3-phytase OS=Tuber melanosporum (strain Mel28) OX=656061 GN=GSTUM_00004705001 PE=3 SV=1
16.735 5722 pos. 31 - 463 [ 117, -1] tr|A0A0V1Q0Z7|A0A0V1Q0Z7_9ASCO Acid phosphatase OS=Debaryomyces fabryi OX=58627 GN=AC631_02061 PE=3 SV=1
16.738 5723 pos. 68 - 537 [ 94, -65] tr|A0A2V1CDE8|A0A2V1CDE8_9HELO 3-phytase OS=Cadophora sp. DSE1049 OX=1485229 GN=DL98DRAFT_652188 PE=3 SV=1
16.741 5724 pos. 14 - 425 [ 99, -51] tr|A0A178EN17|A0A178EN17_9PLEO Acid phosphatase-like protein OS=Pyrenochaeta sp. DS3sAY3a OX=765867 GN=IQ07DRAFT_527651 PE=4 SV=1
16.741 5724 pos. 100 - 558 [ 120, -51] tr|A0A2S6BS41|A0A2S6BS41_9PEZI 3-phytase OS=Cercospora berteroae OX=357750 GN=CBER1_04889 PE=3 SV=1
16.750 5727 pos. 23 - 442 [ 98, -66] tr|A0A1L0C5J3|A0A1L0C5J3_9ASCO Acid phosphatase OS=[Candida] intermedia OX=45354 GN=SAMEA4029009_CIC11G00000000652 PE=3 SV=1
16.759 5730 pos. 45 - 444 [ 119, -62] tr|A0A4Q9PFF2|A0A4Q9PFF2_9APHY Phytase OS=Dichomitus squalens OX=114155 GN=BD310DRAFT_829895 PE=3 SV=1
16.762 5731 pos. 39 - 490 [ 115, -62] tr|A0A3M7FN02|A0A3M7FN02_HORWE 3-phytase OS=Hortaea werneckii OX=91943 GN=D0861_03744 PE=3 SV=1
16.762 5731 pos. 88 - 511 [ 120, -62] tr|A0A3G2S4M3|A0A3G2S4M3_9BASI 3-phytase A OS=Malassezia restricta CBS 7877 OX=425264 GN=phyA_1 PE=4 SV=1
16.765 5732 pos. 33 - 452 [ 120, -62] tr|M1VZ24|M1VZ24_CLAP2 3-phytase OS=Claviceps purpurea (strain 20.1) OX=1111077 GN=CPUR_08475 PE=3 SV=1
16.774 5735 pos. 81 - 549 [ 115, -64] tr|A0A395HEZ6|A0A395HEZ6_9EURO 3-phytase OS=Aspergillus ibericus CBS 121593 OX=1448316 GN=BO80DRAFT_399338 PE=3 SV=1
16.777 5736 pos. 42 - 442 [ 120, -62] tr|A0A5C3PZ30|A0A5C3PZ30_9APHY Phytase OS=Polyporus arcularius HHB13444 OX=1314778 GN=K466DRAFT_593160 PE=3 SV=1
16.784 5738 pos. 21 - 521 [ 99, -51] tr|A0A0L1J607|A0A0L1J607_ASPNO Phytase OS=Aspergillus nomiae NRRL 13137 OX=1509407 GN=ANOM_005099 PE=4 SV=1
16.790 5740 pos. 46 - 543 [ 87, -64] tr|A0A318Z2Z9|A0A318Z2Z9_ASPNB 3-phytase OS=Aspergillus neoniger (strain CBS 115656) OX=1448310 GN=BO87DRAFT_364954 PE=3 SV=1
16.793 5741 pos. 17 - 449 [ 115, -64] tr|Q6BUR8|Q6BUR8_DEBHA Acid phosphatase OS=Debaryomyces hansenii (strain ATCC 36239 / CBS 767 / BCRC 21394 / JCM 1990 / NBRC 0083 / IGC 2968) OX=284592 GN=DEHA2C08580g PE=3 SV=2
16.793 5741 pos. 59 - 558 [ 86, -64] tr|A0A146FTL9|A0A146FTL9_ASPKA 3-phytase OS=Aspergillus kawachii OX=1069201 GN=AKAW2_60087S PE=3 SV=1
16.796 5742 pos. 87 - 546 [ 119, -64] tr|A0A3F3PW32|A0A3F3PW32_9EURO 3-phytase OS=Aspergillus welwitschiae OX=1341132 GN=BDQ94DRAFT_180544 PE=3 SV=1
16.799 5743 pos. 19 - 463 [ 117, -1] tr|H8WVK6|H8WVK6_CANO9 Acid phosphatase OS=Candida orthopsilosis (strain 90-125) OX=1136231 GN=CORT_0A00880 PE=3 SV=1
16.802 5744 pos. 67 - 552 [ 85, -48] tr|A0A5M9MR60|A0A5M9MR60_9EURO 3-phytase OS=Aspergillus tanneri OX=1220188 GN=ATNIH1004_006491 PE=3 SV=1
16.808 5746 pos. 57 - 493 [ 116, -53] tr|A0A165FDR8|A0A165FDR8_XYLHT 3-phytase OS=Xylona heveae (strain CBS 132557 / TC161) OX=1328760 GN=L228DRAFT_249675 PE=3 SV=1
16.808 5746 pos. 157 - 615 [ 117, -47] tr|A0A6A6G566|A0A6A6G566_9PEZI 3-phytase OS=Elsinoe ampelina OX=302913 GN=BDZ85DRAFT_221825 PE=3 SV=1
16.811 5747 pos. 21 - 515 [ 99, -65] tr|A0A5N6TYT8|A0A5N6TYT8_9EURO 3-phytase OS=Aspergillus avenaceus OX=36643 GN=BDV25DRAFT_171426 PE=3 SV=1
16.814 5748 pos. 73 - 527 [ 120, -51] tr|A0A6A7C182|A0A6A7C182_9PEZI 3-phytase OS=Piedraia hortae CBS 480.64 OX=1314780 GN=K470DRAFT_216640 PE=3 SV=1
16.817 5749 pos. 86 - 551 [ 117, -64] tr|A0A2T0FG50|A0A2T0FG50_9ASCO 3-phytase A OS=Wickerhamiella sorbophila OX=45607 GN=B9G98_01593 PE=4 SV=1
16.823 5751 pos. 91 - 543 [ 120, -48] tr|A0A150VGL7|A0A150VGL7_9PEZI 3-phytase OS=Acidomyces richmondensis BFW OX=766039 GN=M433DRAFT_100420 PE=3 SV=1
16.829 5753 pos. 83 - 545 [ 118, -48] tr|A0A5N7BHF1|A0A5N7BHF1_9EURO 3-phytase OS=Aspergillus bertholletiae OX=1226010 GN=BDV26DRAFT_302174 PE=3 SV=1
16.844 5758 pos. 1 - 440 [ 98, -62] tr|Q96VF5|Q96VF5_TRAPU Phytase OS=Trametes pubescens OX=154538 GN=phyA PE=2 SV=1
16.847 5759 pos. 15 - 516 [ 99, -51] tr|A0A7U2QV14|A0A7U2QV14_ASPFL Phytase OS=Aspergillus flavus OX=5059 GN=F9C07_2230483 PE=4 SV=1
16.847 5759 pos. 17 - 465 [ 115, -65] tr|C5M4A0|C5M4A0_CANTT Acid phosphatase OS=Candida tropicalis (strain ATCC MYA-3404 / T1) OX=294747 GN=CTRG_00890 PE=3 SV=1
16.851 5760 pos. 15 - 461 [ 85, -1] tr|A0A2V1B050|A0A2V1B050_9ASCO Acid phosphatase OS=[Candida] haemuloni OX=45357 GN=CXQ85_003129 PE=4 SV=1
16.851 5760 pos. 86 - 543 [ 215, -49] tr|A0A5N7DJM5|A0A5N7DJM5_9EURO 3-phytase OS=Aspergillus pseudonomiae OX=1506151 GN=BDV32DRAFT_158068 PE=3 SV=1
16.857 5762 pos. 79 - 520 [ 120, -67] tr|A0A3G2S9I5|A0A3G2S9I5_9BASI 3-phytase A OS=Malassezia restricta CBS 7877 OX=425264 GN=phyA_5 PE=3 SV=1
16.866 5765 pos. 17 - 425 [ 118, -66] tr|A0A319EG35|A0A319EG35_ASPSB Histidine acid phosphatase OS=Aspergillus sclerotiicarbonarius (strain CBS 121057 / IBT 28362) OX=1448318 GN=BO78DRAFT_438791 PE=4 SV=1
16.872 5767 pos. 15 - 449 [ 85, -64] tr|C4Y8Q7|C4Y8Q7_CLAL4 Acid phosphatase OS=Clavispora lusitaniae (strain ATCC 42720) OX=306902 GN=CLUG_04585 PE=3 SV=1
16.872 5767 pos. 30 - 449 [ 115, -62] tr|A0A2J6SIU1|A0A2J6SIU1_9HELO 3-phytase OS=Hyaloscypha bicolor E OX=1095630 GN=K444DRAFT_657554 PE=3 SV=1
16.872 5767 pos. 34 - 434 [ 120, -62] tr|A0A371DS31|A0A371DS31_9APHY Phytase OS=Polyporus brumalis OX=139420 GN=OH76DRAFT_1478025 PE=3 SV=1
16.875 5768 pos. 15 - 449 [ 85, -64] tr|A0A5Q0IPZ9|A0A5Q0IPZ9_CLALS Acid phosphatase OS=Clavispora lusitaniae OX=36911 GN=EJF15_50246 PE=3 SV=1
16.875 5768 pos. 87 - 546 [ 119, -64] tr|A0A401L7N4|A0A401L7N4_ASPAW 3-phytase OS=Aspergillus awamori OX=105351 GN=AAWM_10383 PE=3 SV=1
16.878 5769 pos. 19 - 429 [ 118, -66] tr|A0A401KXY7|A0A401KXY7_ASPAW Acid phosphatase PHO1 OS=Aspergillus awamori OX=105351 GN=AAWM_07006 PE=4 SV=1
16.878 5769 pos. 87 - 557 [ 97, -64] tr|A0A137Q9K1|A0A137Q9K1_9AGAR 3-phytase A OS=Leucoagaricus sp. SymC.cos OX=1714833 GN=AN958_01004 PE=3 SV=1
16.881 5770 pos. 120 - 554 [ 119, -64] tr|S3D5K5|S3D5K5_GLAL2 3-phytase OS=Glarea lozoyensis (strain ATCC 20868 / MF5171) OX=1116229 GN=GLAREA_07527 PE=3 SV=1
16.887 5772 pos. 36 - 433 [ 119, -62] tr|A0A166EQ63|A0A166EQ63_9AGAM Phytase OS=Peniophora sp. CONT OX=1314672 GN=PENSPDRAFT_633677 PE=3 SV=1
16.893 5774 pos. 58 - 516 [ 115, -65] tr|A0A1R3RB43|A0A1R3RB43_ASPC5 3-phytase OS=Aspergillus carbonarius (strain ITEM 5010) OX=602072 GN=ASPCADRAFT_177108 PE=3 SV=1
16.893 5774 pos. 104 - 576 [ 120, -65] tr|A0A3M7C1T1|A0A3M7C1T1_HORWE 3-phytase OS=Hortaea werneckii OX=91943 GN=D0865_09538 PE=3 SV=1
16.896 5775 pos. 38 - 525 [ 120, -65] tr|A0A6A6QEG8|A0A6A6QEG8_9PEZI 3-phytase OS=Lophium mytilinum OX=390894 GN=BU16DRAFT_544381 PE=4 SV=1
16.899 5776 pos. 86 - 551 [ 117, -46] tr|A0A1V8TQ32|A0A1V8TQ32_9PEZI 3-phytase OS=Rachicladosporium antarcticum OX=1507870 GN=B0A48_01717 PE=3 SV=1
16.902 5777 pos. 55 - 486 [ 118, -66] tr|A0A1F7ZUL4|A0A1F7ZUL4_9EURO 3-phytase OS=Aspergillus bombycis OX=109264 GN=ABOM_008252 PE=3 SV=1
16.905 5778 pos. 36 - 493 [ 115, -62] tr|A0A3M6W229|A0A3M6W229_HORWE 3-phytase OS=Hortaea werneckii OX=91943 GN=D0869_14495 PE=3 SV=1
16.911 5780 pos. 37 - 455 [ 119, -62] tr|A0A4S8M4W5|A0A4S8M4W5_DENBC Phytase OS=Dendrothele bispora (strain CBS 962.96) OX=1314807 GN=K435DRAFT_663045 PE=3 SV=1
16.911 5780 pos. 85 - 504 [ 119, -53] tr|A0A292Q275|A0A292Q275_9PEZI 3-phytase OS=Tuber aestivum OX=59557 GN=GSTUAT00002100001 PE=3 SV=1
16.914 5781 pos. 60 - 479 [ 116, -52] tr|M7WWA7|M7WWA7_RHOT1 Acid phosphatase, phytase OS=Rhodosporidium toruloides (strain NP11) OX=1130832 GN=RHTO_00655 PE=3 SV=1
16.917 5782 pos. 78 - 477 [ 115, -62] tr|A0A3M7J6A5|A0A3M7J6A5_HORWE 3-phytase OS=Hortaea werneckii OX=91943 GN=D0859_02562 PE=3 SV=1
16.921 5783 pos. 15 - 512 [ 98, -65] tr|A0A2I2GEN7|A0A2I2GEN7_9EURO Phytase OS=Aspergillus steynii IBT 23096 OX=1392250 GN=P170DRAFT_382774 PE=4 SV=1
16.921 5783 pos. 101 - 493 [ 116, -102] tr|A0A1V6Q4S6|A0A1V6Q4S6_9EURO 3-phytase OS=Penicillium antarcticum OX=416450 GN=PENANT_c013G03663 PE=3 SV=1
16.924 5784 pos. 59 - 523 [ 85, -65] tr|A0A1V6T692|A0A1V6T692_9EURO 3-phytase OS=Penicillium steckii OX=303698 GN=PENSTE_c012G05655 PE=3 SV=1
16.927 5785 pos. 190 - 637 [ 119, -51] tr|A0A3M9YLI4|A0A3M9YLI4_9PEZI 3-phytase OS=Verticillium nonalfalfae OX=1051616 GN=D7B24_000145 PE=3 SV=1
16.930 5786 pos. 5 - 520 [ 83, -65] tr|A0A074VV42|A0A074VV42_9PEZI 3-phytase OS=Aureobasidium melanogenum CBS 110374 OX=1043003 GN=M437DRAFT_67054 PE=4 SV=1
16.936 5788 pos. 93 - 546 [ 99, -65] tr|A0A6S6VJL5|A0A6S6VJL5_9PLEO 3-phytase OS=Pyrenophora teres f. maculata OX=97480 GN=PTMSG1_06397 PE=3 SV=1
16.945 5791 pos. 69 - 558 [ 99, -65] tr|A0A317WWL8|A0A317WWL8_9EURO 3-phytase OS=Aspergillus sclerotioniger CBS 115572 OX=1450535 GN=BO94DRAFT_489640 PE=3 SV=1
16.948 5792 pos. 86 - 551 [ 117, -46] tr|A0A1V8TIK3|A0A1V8TIK3_9PEZI 3-phytase OS=Rachicladosporium antarcticum OX=1507870 GN=B0A48_05379 PE=3 SV=1
16.948 5792 pos. 149 - 585 [ 119, -51] tr|A0A218ZHE5|A0A218ZHE5_9HELO 3-phytase OS=Marssonina coronariae OX=503106 GN=B2J93_8953 PE=3 SV=1
16.951 5793 pos. 66 - 518 [ 115, -64] tr|R9AB22|R9AB22_WALI9 3-phytase A OS=Wallemia ichthyophaga (strain EXF-994 / CBS 113033) OX=1299270 GN=J056_001863 PE=3 SV=1
16.951 5793 pos. 67 - 502 [ 104, -53] tr|A0A2H4W727|A0A2H4W727_9PEZI 3-phytase OS=Morchella importuna OX=1174673 GN=phyA PE=2 SV=1
16.954 5794 pos. 12 - 564 [ 99, -64] tr|F9FW73|F9FW73_FUSOF 3-phytase OS=Fusarium oxysporum (strain Fo5176) OX=660025 GN=FOXB_10655 PE=3 SV=1
16.963 5797 pos. 47 - 544 [ 87, -64] tr|A0A317UT26|A0A317UT26_ASPEC 3-phytase OS=Aspergillus eucalypticola (strain CBS 122712 / IBT 29274) OX=1448314 GN=BO83DRAFT_370466 PE=3 SV=1
16.966 5798 pos. 104 - 559 [ 120, -65] tr|A0A3M7A7M0|A0A3M7A7M0_HORWE 3-phytase OS=Hortaea werneckii OX=91943 GN=D0866_11642 PE=3 SV=1
16.972 5800 pos. 46 - 544 [ 87, -64] tr|A0A1M3TFY0|A0A1M3TFY0_ASPLC 3-phytase OS=Aspergillus luchuensis (strain CBS 106.47) OX=1137211 GN=ASPFODRAFT_218910 PE=3 SV=1
16.972 5800 pos. 82 - 537 [ 116, -1] tr|A0A3N4JXV0|A0A3N4JXV0_9PEZI 3-phytase OS=Choiromyces venosus 120613-1 OX=1336337 GN=L873DRAFT_1675189 PE=3 SV=1
16.975 5801 pos. 140 - 634 [ 85, -50] tr|A0A150VBQ2|A0A150VBQ2_9PEZI 3-phytase OS=Acidomyces richmondensis BFW OX=766039 GN=M433DRAFT_2462 PE=3 SV=1
16.981 5803 pos. 86 - 545 [ 215, -48] tr|A0A5N6XCQ0|A0A5N6XCQ0_9EURO 3-phytase OS=Aspergillus sergii OX=1034303 GN=BDV39DRAFT_212652 PE=3 SV=1
16.981 5803 pos. 87 - 544 [ 119, -64] tr|A0A1L9MQU0|A0A1L9MQU0_ASPTC 3-phytase OS=Aspergillus tubingensis (strain CBS 134.48) OX=767770 GN=ASPTUDRAFT_130813 PE=3 SV=1
16.988 5805 pos. 17 - 439 [ 115, -66] tr|A0A0V1Q540|A0A0V1Q540_9ASCO Acid phosphatase OS=Debaryomyces fabryi OX=58627 GN=AC631_00592 PE=3 SV=1
16.994 5807 pos. 16 - 431 [ 117, -62] tr|S7RPP3|S7RPP3_GLOTA Phytase OS=Gloeophyllum trabeum (strain ATCC 11539 / FP-39264 / Madison 617) OX=670483 GN=GLOTRDRAFT_39922 PE=3 SV=1
16.994 5807 pos. 17 - 525 [ 99, -66] tr|A0A2V5J204|A0A2V5J204_9EURO Phytase OS=Aspergillus indologenus CBS 114.80 OX=1450541 GN=BP00DRAFT_429393 PE=4 SV=1
16.997 5808 pos. 163 - 615 [ 120, -51] tr|A0A4S9KBN4|A0A4S9KBN4_AURPU 3-phytase OS=Aureobasidium pullulans OX=5580 GN=D6D00_10207 PE=3 SV=1
17.012 5813 pos. 167 - 618 [ 120, -51] tr|A0A4S9NUB2|A0A4S9NUB2_AURPU 3-phytase OS=Aureobasidium pullulans OX=5580 GN=D6C99_01787 PE=3 SV=1
17.015 5814 pos. 36 - 433 [ 119, -62] tr|Q96VH9|Q96VH9_9AGAM Phytase OS=Peniophora lycii OX=154539 GN=phyA PE=2 SV=1
17.015 5814 pos. 94 - 542 [ 119, -65] tr|A0A1C1CHT1|A0A1C1CHT1_9EURO 3-phytase OS=Cladophialophora carrionii OX=86049 GN=CLCR_03977 PE=3 SV=1
17.018 5815 pos. 13 - 449 [ 97, -64] tr|A0A120E6V1|A0A120E6V1_9BASI Acid phosphatase OS=Rhodotorula sp. JG-1b OX=1305733 GN=RHOSPDRAFT_20084 PE=3 SV=1
17.018 5815 pos. 62 - 536 [ 119, -64] tr|A0A317WR60|A0A317WR60_9EURO 3-phytase OS=Aspergillus heteromorphus CBS 117.55 OX=1448321 GN=BO70DRAFT_285896 PE=3 SV=1
17.018 5815 pos. 87 - 546 [ 119, -64] tr|G3XX30|G3XX30_ASPNA 3-phytase OS=Aspergillus niger (strain ATCC 1015 / CBS 113.46 / FGSC A1144 / LSHB Ac4 / NCTC 3858a / NRRL 328 / USDA 3528.7) OX=380704 GN=ASPNIDRAFT_40824 PE=3 SV=1
17.021 5816 pos. 100 - 540 [ 119, -65] tr|A0A1Y2WXW4|A0A1Y2WXW4_9PEZI 3-phytase OS=Daldinia sp. EC12 OX=1001832 GN=K445DRAFT_318953 PE=3 SV=1
17.021 5816 pos. 120 - 564 [ 78, -67] tr|A0A194UY29|A0A194UY29_9PEZI 3-phytase OS=Valsa mali var. pyri OX=694573 GN=VP1G_03877 PE=3 SV=1
17.024 5817 pos. 2 - 407 [ 223, -62] tr|A0A137QCG5|A0A137QCG5_9AGAR 3-phytase A OS=Leucoagaricus sp. SymC.cos OX=1714833 GN=AN958_11886 PE=3 SV=1
17.027 5818 pos. 86 - 544 [ 215, -49] tr|A0A1F8A2W3|A0A1F8A2W3_9EURO 3-phytase OS=Aspergillus bombycis OX=109264 GN=ABOM_005449 PE=3 SV=1
17.030 5819 pos. 86 - 544 [ 215, -48] tr|A0A5N6Y7H3|A0A5N6Y7H3_9EURO 3-phytase OS=Aspergillus arachidicola OX=656916 GN=BDV24DRAFT_174848 PE=3 SV=1
17.036 5821 pos. 9 - 580 [ 108, -50] tr|A0A2C5XK73|A0A2C5XK73_9HYPO 3-phytase OS=Ophiocordyceps camponoti-rufipedis OX=2004952 GN=CDD80_2505 PE=3 SV=1
17.036 5821 pos. 43 - 495 [ 120, -51] tr|A0A4V4L0V7|A0A4V4L0V7_AURPU 3-phytase OS=Aureobasidium pullulans OX=5580 GN=D6C84_06087 PE=3 SV=1
17.036 5821 pos. 94 - 542 [ 119, -65] tr|V9CZW7|V9CZW7_9EURO 3-phytase OS=Cladophialophora carrionii CBS 160.54 OX=1279043 GN=G647_08229 PE=3 SV=1
17.039 5822 pos. 86 - 545 [ 215, -48] tr|A0A5N6J262|A0A5N6J262_9EURO 3-phytase OS=Aspergillus minisclerotigenes OX=656917 GN=BDV30DRAFT_239075 PE=3 SV=1
17.039 5822 pos. 148 - 582 [ 83, -68] tr|A0A3G2S6C0|A0A3G2S6C0_9BASI 3-phytase A OS=Malassezia restricta CBS 7877 OX=425264 GN=phyA_4 PE=3 SV=1
17.042 5823 pos. 68 - 485 [ 215, -66] tr|A0A0G4NVT1|A0A0G4NVT1_PENCA 3-phytase OS=Penicillium camemberti FM 013 OX=1429867 GN=PCAMFM013_S002g000081 PE=3 SV=1
17.048 5825 pos. 17 - 522 [ 99, -66] tr|A0A2V5GXR0|A0A2V5GXR0_ASPV1 Phytase OS=Aspergillus violaceofuscus (strain CBS 115571) OX=1450538 GN=BO99DRAFT_415119 PE=4 SV=1
17.048 5825 pos. 104 - 516 [ 120, -1] tr|A0A3M7A793|A0A3M7A793_HORWE 3-phytase OS=Hortaea werneckii OX=91943 GN=D0866_11699 PE=3 SV=1
17.048 5825 pos. 167 - 618 [ 120, -51] tr|A0A4S9T2P8|A0A4S9T2P8_AURPU 3-phytase OS=Aureobasidium pullulans OX=5580 GN=D6C91_05433 PE=3 SV=1
17.051 5826 pos. 159 - 618 [ 116, -51] tr|A0A4S8XEI5|A0A4S8XEI5_AURPU 3-phytase OS=Aureobasidium pullulans OX=5580 GN=D6D21_08888 PE=3 SV=1
17.055 5827 pos. 69 - 489 [ 111, -66] tr|B6HVH7|B6HVH7_PENRW 3-phytase OS=Penicillium rubens (strain ATCC 28089 / DSM 1075 / NRRL 1951 / Wisconsin 54-1255) OX=500485 GN=Pc22g23320 PE=3 SV=1
17.055 5827 pos. 84 - 524 [ 215, -64] tr|A0A6G1GKP2|A0A6G1GKP2_9PEZI 3-phytase OS=Aulographum hederae CBS 113979 OX=1176131 GN=K402DRAFT_386205 PE=3 SV=1
17.055 5827 pos. 86 - 545 [ 215, -48] tr|A0A5N6F5B7|A0A5N6F5B7_9EURO 3-phytase OS=Aspergillus novoparasiticus OX=986946 GN=BDV33DRAFT_187909 PE=3 SV=1
17.058 5828 pos. 120 - 564 [ 78, -67] tr|A0A194VUE7|A0A194VUE7_9PEZI 3-phytase OS=Valsa mali OX=105487 GN=VM1G_02701 PE=3 SV=1
17.073 5833 pos. 18 - 433 [ 119, -62] tr|A0A066XVZ2|A0A066XVZ2_COLSU 3-phytase OS=Colletotrichum sublineola OX=1173701 GN=CSUB01_12037 PE=3 SV=1
17.073 5833 pos. 54 - 483 [ 113, -53] tr|B8NKJ2|B8NKJ2_ASPFN 3-phytase OS=Aspergillus flavus (strain ATCC 200026 / FGSC A1120 / IAM 13836 / NRRL 3357 / JCM 12722 / SRRC 167) OX=332952 GN=AFLA_091580 PE=3 SV=1
17.076 5834 pos. 106 - 528 [ 118, -62] tr|A0A436ZMJ9|A0A436ZMJ9_9PEZI 3-phytase OS=Arthrobotrys flagrans OX=97331 GN=DFL_008021 PE=3 SV=1
17.082 5836 pos. 19 - 429 [ 118, -66] tr|A0A117E3G4|A0A117E3G4_ASPNG Histidine acid phosphatase OS=Aspergillus niger OX=5061 GN=ABL_09749 PE=4 SV=1
17.085 5837 pos. 66 - 531 [ 119, -64] tr|A0A1L9U5L1|A0A1L9U5L1_ASPBC 3-phytase OS=Aspergillus brasiliensis (strain CBS 101740 / IMI 381727 / IBT 21946) OX=767769 GN=ASPBRDRAFT_48490 PE=3 SV=1
17.088 5838 pos. 15 - 532 [ 98, -64] tr|A0A0D2E2Q2|A0A0D2E2Q2_9EURO 3-phytase OS=Phialophora americana OX=5601 GN=PV04_04547 PE=3 SV=1
17.091 5839 pos. 14 - 558 [ 98, -65] tr|W9Y2B6|W9Y2B6_9EURO 3-phytase OS=Cladophialophora psammophila CBS 110553 OX=1182543 GN=A1O5_01122 PE=3 SV=1
17.091 5839 pos. 19 - 522 [ 94, -65] tr|A0A318ZGE4|A0A318ZGE4_9EURO Putative phytase OS=Aspergillus saccharolyticus JOP 1030-1 OX=1450539 GN=BP01DRAFT_358384 PE=4 SV=1
17.091 5839 pos. 42 - 530 [ 87, -64] tr|A0A1V2LF03|A0A1V2LF03_PICKU 3-phytase A OS=Pichia kudriavzevii OX=4909 GN=BOH78_5145 PE=3 SV=1
17.091 5839 pos. 50 - 485 [ 100, -66] tr|A0A0M8P323|A0A0M8P323_9EURO 3-phytase OS=Penicillium nordicum OX=229535 GN=ACN38_g4980 PE=3 SV=1
17.094 5840 pos. 19 - 429 [ 118, -66] tr|G7XVF0|G7XVF0_ASPKW Histidine acid phosphatase OS=Aspergillus kawachii (strain NBRC 4308) OX=1033177 GN=AKAW_09023 PE=4 SV=1
17.094 5840 pos. 63 - 534 [ 85, -64] tr|A0A2T5M6L6|A0A2T5M6L6_9EURO 3-phytase OS=Aspergillus ochraceoroseus IBT 24754 OX=1392256 GN=P175DRAFT_0469883 PE=3 SV=1
17.094 5840 pos. 69 - 503 [ 116, -66] tr|A0A5M9M976|A0A5M9M976_9EURO 3-phytase OS=Aspergillus tanneri OX=1220188 GN=PHO5_2 PE=3 SV=1
17.094 5840 pos. 69 - 549 [ 98, -64] tr|M2LYR5|M2LYR5_BAUPA 3-phytase OS=Baudoinia panamericana (strain UAMH 10762) OX=717646 GN=BAUCODRAFT_30261 PE=3 SV=1
17.094 5840 pos. 164 - 618 [ 119, -51] tr|A0A4S9LC93|A0A4S9LC93_AURPU 3-phytase OS=Aureobasidium pullulans OX=5580 GN=D6D01_04464 PE=3 SV=1
17.100 5842 pos. 107 - 543 [ 115, -62] tr|A0A1B8C1G8|A0A1B8C1G8_9PEZI 3-phytase OS=Pseudogymnoascus sp. WSF 3629 OX=1622147 GN=VE00_08888 PE=3 SV=1
17.103 5843 pos. 54 - 483 [ 113, -53] tr|A0A1S9D908|A0A1S9D908_ASPOZ 3-phytase OS=Aspergillus oryzae OX=5062 GN=OAory_01070760 PE=3 SV=1
17.106 5844 pos. 86 - 543 [ 215, -50] tr|A0A5N6WD64|A0A5N6WD64_9EURO 3-phytase OS=Aspergillus transmontanensis OX=1034304 GN=BDV41DRAFT_560558 PE=3 SV=1
17.109 5845 pos. 135 - 587 [ 120, -51] tr|A0A074XG82|A0A074XG82_AURPU 3-phytase OS=Aureobasidium pullulans EXF-150 OX=1043002 GN=M438DRAFT_318847 PE=3 SV=1
17.115 5847 pos. 29 - 515 [ 98, -65] tr|T2HR59|T2HR59_ASPOZ Acid phosphatase OS=Aspergillus oryzae OX=5062 GN=aphC PE=4 SV=1
17.118 5848 pos. 42 - 523 [ 88, -65] tr|A0A1F5LWX8|A0A1F5LWX8_9EURO 3-phytase OS=Penicillium arizonense OX=1835702 GN=PENARI_c001G12555 PE=3 SV=1
17.118 5848 pos. 42 - 530 [ 87, -64] tr|A0A099P0J1|A0A099P0J1_PICKU 3-phytase A OS=Pichia kudriavzevii OX=4909 GN=BOH78_5144 PE=3 SV=1
17.118 5848 pos. 87 - 545 [ 119, -51] tr|A0A6G1LEA3|A0A6G1LEA3_9PEZI 3-phytase OS=Teratosphaeria nubilosa OX=161662 GN=EJ03DRAFT_342746 PE=3 SV=1
17.122 5849 pos. 29 - 515 [ 98, -65] tr|A0A3M7K2E7|A0A3M7K2E7_ASPFL Multiple inositol polyphosphate phosphatase OS=Aspergillus flavus OX=5059 GN=CA14_004284 PE=4 SV=1
17.122 5849 pos. 80 - 544 [ 111, -49] tr|A0A5N6V434|A0A5N6V434_9EURO 3-phytase OS=Aspergillus tamarii OX=41984 GN=BDV40DRAFT_308933 PE=3 SV=1
17.122 5849 pos. 160 - 625 [ 96, -52] tr|A0A0M8MP77|A0A0M8MP77_9BASI 3-phytase a OS=Malassezia pachydermatis OX=77020 GN=Malapachy_3990 PE=3 SV=1
17.125 5850 pos. 14 - 526 [ 98, -65] tr|A0A178D7T3|A0A178D7T3_9EURO 3-phytase OS=Fonsecaea nubica OX=856822 GN=AYO20_02610 PE=3 SV=1
17.125 5850 pos. 19 - 429 [ 118, -66] tr|A0A319B6R1|A0A319B6R1_ASPVC Histidine acid phosphatase OS=Aspergillus vadensis (strain CBS 113365 / IMI 142717 / IBT 24658) OX=1448311 GN=BO88DRAFT_366692 PE=4 SV=1
17.125 5850 pos. 44 - 495 [ 120, -51] tr|A0A4S9HE66|A0A4S9HE66_AURPU 3-phytase OS=Aureobasidium pullulans OX=5580 GN=D6D05_07439 PE=3 SV=1
17.125 5850 pos. 136 - 587 [ 120, -51] tr|A0A4S9FR19|A0A4S9FR19_AURPU 3-phytase OS=Aureobasidium pullulans OX=5580 GN=D6D06_07769 PE=3 SV=1
17.125 5850 pos. 136 - 587 [ 120, -51] tr|A0A4T0AI22|A0A4T0AI22_AURPU 3-phytase OS=Aureobasidium pullulans OX=5580 GN=D6C80_02942 PE=3 SV=1
17.128 5851 pos. 94 - 540 [ 120, -65] tr|A0A6H0XVK1|A0A6H0XVK1_9PEZI 3-phytase OS=Peltaster fructicola OX=286661 GN=AMS68_004233 PE=3 SV=1
17.128 5851 pos. 136 - 587 [ 120, -51] tr|A0A4S8T2V1|A0A4S8T2V1_AURPU 3-phytase OS=Aureobasidium pullulans OX=5580 GN=D6D29_08019 PE=3 SV=1
17.131 5852 pos. 76 - 486 [ 119, -97] tr|A0A084G957|A0A084G957_PSEDA 3-phytase OS=Pseudallescheria apiosperma OX=563466 GN=SAPIO_CDS4040 PE=3 SV=1
17.131 5852 pos. 101 - 556 [ 118, -48] tr|A0A1Y2WKE4|A0A1Y2WKE4_9PEZI 3-phytase OS=Hypoxylon sp. CI-4A OX=1001833 GN=M426DRAFT_316177 PE=3 SV=1
17.131 5852 pos. 167 - 618 [ 120, -51] tr|A0A4S9JAV5|A0A4S9JAV5_AURPU 3-phytase OS=Aureobasidium pullulans OX=5580 GN=D6D03_07063 PE=3 SV=1
17.134 5853 pos. 19 - 429 [ 118, -66] tr|A0A317V959|A0A317V959_ASPEC Histidine acid phosphatase OS=Aspergillus eucalypticola (strain CBS 122712 / IBT 29274) OX=1448314 GN=BO83DRAFT_364338 PE=4 SV=1
17.137 5854 pos. 19 - 429 [ 118, -66] tr|A0A318Y7B3|A0A318Y7B3_ASPNB Histidine acid phosphatase OS=Aspergillus neoniger (strain CBS 115656) OX=1448310 GN=BO87DRAFT_343179 PE=4 SV=1
17.140 5855 pos. 17 - 523 [ 99, -66] tr|A0A319CQY1|A0A319CQY1_9EURO Phytase OS=Aspergillus uvarum CBS 121591 OX=1448315 GN=BO82DRAFT_349947 PE=4 SV=1
17.143 5856 pos. 83 - 545 [ 119, -48] tr|A0A5N6T398|A0A5N6T398_ASPPS 3-phytase OS=Aspergillus pseudotamarii OX=132259 GN=BDV38DRAFT_289843 PE=3 SV=1
17.143 5856 pos. 86 - 545 [ 215, -48] tr|B8MYM8|B8MYM8_ASPFN 3-phytase OS=Aspergillus flavus (strain ATCC 200026 / FGSC A1120 / IAM 13836 / NRRL 3357 / JCM 12722 / SRRC 167) OX=332952 GN=AFLA_081670 PE=3 SV=1
17.143 5856 pos. 87 - 544 [ 119, -64] tr|A0A319CEG2|A0A319CEG2_ASPVC 3-phytase OS=Aspergillus vadensis (strain CBS 113365 / IMI 142717 / IBT 24658) OX=1448311 GN=BO88DRAFT_445195 PE=3 SV=1
17.143 5856 pos. 93 - 536 [ 116, -65] tr|A0A6A6IHR5|A0A6A6IHR5_9PLEO 3-phytase OS=Trematosphaeria pertusa OX=390896 GN=BU26DRAFT_563789 PE=3 SV=1
17.152 5859 pos. 21 - 515 [ 99, -65] tr|A0A2G7FQP9|A0A2G7FQP9_9EURO Phytase OS=Aspergillus arachidicola OX=656916 GN=AARAC_008140 PE=4 SV=1
17.152 5859 pos. 85 - 536 [ 215, -51] tr|A0A6A6H877|A0A6A6H877_9PEZI 3-phytase OS=Viridothelium virens OX=1048519 GN=EV356DRAFT_567585 PE=3 SV=1
17.155 5860 pos. 86 - 545 [ 215, -48] tr|A0A3M7K9R2|A0A3M7K9R2_ASPFL 3-phytase OS=Aspergillus flavus OX=5059 GN=CA14_005357 PE=3 SV=1
17.158 5861 pos. 17 - 461 [ 115, -1] tr|A0A1E4RE04|A0A1E4RE04_9ASCO Acid phosphatase OS=Hyphopichia burtonii NRRL Y-1933 OX=984485 GN=HYPBUDRAFT_113832 PE=3 SV=1
17.158 5861 pos. 163 - 615 [ 120, -51] tr|A0A4S8YYX8|A0A4S8YYX8_AURPU 3-phytase OS=Aureobasidium pullulans OX=5580 GN=D6D20_08271 PE=3 SV=1
17.161 5862 pos. 3 - 542 [ 49, -46] tr|A0A2P7YJ64|A0A2P7YJ64_9PEZI 3-phytase OS=Elsinoe australis OX=40998 GN=B9Z65_5792 PE=3 SV=1
17.161 5862 pos. 29 - 456 [ 120, -62] tr|A0A6A6PXR6|A0A6A6PXR6_9PEZI 3-phytase OS=Neohortaea acidophila OX=245834 GN=BDY17DRAFT_248812 PE=3 SV=1
17.161 5862 pos. 32 - 455 [ 120, -67] tr|A0A1M8A4F1|A0A1M8A4F1_MALS4 Similar to S.cerevisiae protein PHO5 (Repressible acid phosphatase) OS=Malassezia sympodialis (strain ATCC 42132) OX=1230383 GN=MSYG_1610 PE=3 SV=1
17.161 5862 pos. 42 - 456 [ 116, -62] tr|A0A166D4M5|A0A166D4M5_9AGAM Phytase OS=Sistotremastrum suecicum HHB10207 ss-3 OX=1314776 GN=SISSUDRAFT_986685 PE=3 SV=1
17.164 5863 pos. 14 - 533 [ 22, -65] tr|A0A194VSQ3|A0A194VSQ3_9PEZI 3-phytase OS=Valsa mali OX=105487 GN=VM1G_03047 PE=3 SV=1
17.164 5863 pos. 37 - 463 [ 117, -70] tr|A0A370TKQ4|A0A370TKQ4_9HELO 3-phytase OS=Venustampulla echinocandica OX=2656787 GN=BP5553_06711 PE=3 SV=1
17.167 5864 pos. 35 - 464 [ 114, -62] tr|A0A4P7NBD2|A0A4P7NBD2_MAGOR 3-phytase OS=Magnaporthe oryzae OX=318829 GN=PoMZ_02457 PE=3 SV=1
17.167 5864 pos. 83 - 545 [ 119, -48] tr|A0A5N7AG66|A0A5N7AG66_9EURO 3-phytase OS=Aspergillus caelatus OX=61420 GN=BDV27DRAFT_141721 PE=3 SV=1
17.167 5864 pos. 94 - 534 [ 120, -65] tr|A0A6A5Z3T6|A0A6A5Z3T6_9PLEO 3-phytase OS=Lophiotrema nucula OX=690887 GN=BDV96DRAFT_548689 PE=3 SV=1
17.170 5865 pos. 135 - 587 [ 120, -51] tr|A0A4S8SGJ4|A0A4S8SGJ4_AURPU 3-phytase OS=Aureobasidium pullulans OX=5580 GN=D6D28_05698 PE=3 SV=1
17.173 5866 pos. 81 - 544 [ 115, -64] tr|A0A100IGJ4|A0A100IGJ4_ASPNG 3-phytase OS=Aspergillus niger OX=5061 GN=ABL_03526 PE=3 SV=1
17.176 5867 pos. 14 - 558 [ 98, -65] tr|A0A0D2FVN7|A0A0D2FVN7_XYLBA 3-phytase OS=Cladophialophora bantiana CBS 173.52 OX=1442370 GN=Z519_08395 PE=3 SV=1
17.176 5867 pos. 86 - 525 [ 215, -48] tr|A0A2G7G3R7|A0A2G7G3R7_9EURO 3-phytase OS=Aspergillus arachidicola OX=656916 GN=AARAC_011657 PE=3 SV=1
17.179 5868 pos. 84 - 535 [ 120, -2] tr|A0A317SYW6|A0A317SYW6_9PEZI 3-phytase OS=Tuber magnatum OX=42249 GN=C7212DRAFT_293402 PE=3 SV=1
17.179 5868 pos. 130 - 570 [ 120, -64] tr|A0A4S9D3K0|A0A4S9D3K0_AURPU 3-phytase OS=Aureobasidium pullulans OX=5580 GN=D6D13_03395 PE=3 SV=1
17.182 5869 pos. 86 - 545 [ 215, -48] tr|A0A0F0I5R6|A0A0F0I5R6_ASPPU 3-phytase OS=Aspergillus parasiticus (strain ATCC 56775 / NRRL 5862 / SRRC 143 / SU-1) OX=1403190 GN=P875_00034081 PE=3 SV=1
17.182 5869 pos. 135 - 587 [ 120, -51] tr|A0A4T0BB34|A0A4T0BB34_AURPU 3-phytase OS=Aureobasidium pullulans OX=5580 GN=D6C78_08916 PE=3 SV=1
17.185 5870 pos. 84 - 545 [ 117, -46] tr|A0A2K1QNB1|A0A2K1QNB1_9PEZI 3-phytase OS=Sphaceloma murrayae OX=2082308 GN=CAC42_4582 PE=3 SV=1
17.185 5870 pos. 136 - 587 [ 120, -51] tr|A0A4S9JWJ2|A0A4S9JWJ2_AURPU 3-phytase OS=Aureobasidium pullulans OX=5580 GN=D6D02_07576 PE=3 SV=1
17.188 5871 pos. 33 - 449 [ 116, -62] tr|A0A164N9R5|A0A164N9R5_9AGAM Acid phosphatase OS=Sistotremastrum niveocremeum HHB9708 OX=1314777 GN=SISNIDRAFT_419503 PE=3 SV=1
17.188 5871 pos. 54 - 483 [ 113, -53] tr|A0A364MA38|A0A364MA38_ASPFL 3-phytase OS=Aspergillus flavus OX=5059 GN=CA14_005784 PE=3 SV=1
17.188 5871 pos. 83 - 545 [ 119, -48] tr|A0A5N7EL92|A0A5N7EL92_9EURO 3-phytase OS=Aspergillus pseudocaelatus OX=1825620 GN=BDV36DRAFT_294299 PE=3 SV=1
17.195 5873 pos. 14 - 529 [ 98, -64] tr|A0A0D2K868|A0A0D2K868_9EURO 3-phytase OS=Fonsecaea multimorphosa CBS 102226 OX=1442371 GN=Z520_11818 PE=3 SV=1
17.195 5873 pos. 27 - 528 [ 117, -57] tr|A0A0F2M930|A0A0F2M930_SPOSC 3-phytase OS=Sporothrix schenckii 1099-18 OX=1397361 GN=SPSK_09071 PE=4 SV=1
17.198 5874 pos. 14 - 526 [ 98, -65] tr|A0A177ESK3|A0A177ESK3_9EURO 3-phytase OS=Fonsecaea monophora OX=254056 GN=AYO21_11572 PE=3 SV=1
17.198 5874 pos. 135 - 587 [ 120, -51] tr|A0A4S9E0E8|A0A4S9E0E8_AURPU 3-phytase OS=Aureobasidium pullulans OX=5580 GN=D6D10_09716 PE=3 SV=1
17.201 5875 pos. 84 - 617 [ 16, -65] tr|S3CK62|S3CK62_OPHP1 3-phytase OS=Ophiostoma piceae (strain UAMH 11346) OX=1262450 GN=F503_03280 PE=3 SV=1
17.201 5875 pos. 100 - 564 [ 119, -49] tr|W9JJ00|W9JJ00_FUSOX 3-phytase OS=Fusarium oxysporum Fo47 OX=660027 GN=FOZG_17016 PE=3 SV=1
17.201 5875 pos. 166 - 618 [ 120, -51] tr|A0A4T0D258|A0A4T0D258_AURPU 3-phytase OS=Aureobasidium pullulans OX=5580 GN=D6C77_08540 PE=3 SV=1
17.204 5876 pos. 86 - 545 [ 215, -48] tr|A0A2P2H319|A0A2P2H319_ASPFA 3-phytase OS=Aspergillus flavus (strain ATCC MYA-384 / AF70) OX=1392242 GN=AFLA70_64g003621 PE=3 SV=1
17.207 5877 pos. 14 - 526 [ 97, -65] tr|A0A0D2GGK7|A0A0D2GGK7_9EURO 3-phytase OS=Fonsecaea pedrosoi CBS 271.37 OX=1442368 GN=Z517_06533 PE=3 SV=1
17.213 5879 pos. 135 - 587 [ 120, -51] tr|A0A4S8VUC5|A0A4S8VUC5_AURPU 3-phytase OS=Aureobasidium pullulans OX=5580 GN=D6D23_09509 PE=3 SV=1
17.219 5881 pos. 59 - 528 [ 75, -64] tr|A0A6A6QNI5|A0A6A6QNI5_9PEZI 3-phytase OS=Lophium mytilinum OX=390894 GN=BU16DRAFT_511859 PE=3 SV=1
17.219 5881 pos. 99 - 536 [ 116, -65] tr|A0A6A6SSD0|A0A6A6SSD0_9PLEO 3-phytase OS=Lophiostoma macrostomum CBS 122681 OX=1314788 GN=K491DRAFT_698085 PE=3 SV=1
17.219 5881 pos. 191 - 636 [ 119, -51] tr|A0A6G1NY63|A0A6G1NY63_VERDA 3-phytase OS=Verticillium dahliae VDG1 OX=1027910 GN=VdG1_02924 PE=3 SV=1
17.222 5882 pos. 21 - 459 [ 120, -62] tr|A0A146HDG6|A0A146HDG6_9AGAR Phytase OS=Mycena chlorophos OX=658473 GN=MCHLO_04134 PE=3 SV=1
17.225 5883 pos. 7 - 511 [ 95, -65] tr|A0A2I1BV43|A0A2I1BV43_ASPN1 Putative extracellular phytase OS=Aspergillus novofumigatus (strain IBT 16806) OX=1392255 GN=P174DRAFT_445790 PE=4 SV=1
17.231 5885 pos. 9 - 524 [ 96, -64] tr|A0A5M8PUN6|A0A5M8PUN6_9LECA 3-phytase A OS=Lasallia pustulata OX=136370 GN=FRX48_03724 PE=4 SV=1
17.234 5886 pos. 1 - 447 [ 93, -62] tr|A0A369GSG0|A0A369GSG0_9HYPO 3-phytase OS=Ophiocordyceps camponoti-leonardi OX=2039875 GN=CP532_7015 PE=3 SV=1
17.234 5886 pos. 29 - 515 [ 98, -65] tr|A0A1F7ZLT3|A0A1F7ZLT3_9EURO Putative phytase OS=Aspergillus bombycis OX=109264 GN=ABOM_010889 PE=4 SV=1
17.234 5886 pos. 101 - 537 [ 115, -62] tr|A0A093YW10|A0A093YW10_9PEZI 3-phytase OS=Pseudogymnoascus sp. VKM F-4246 OX=1420902 GN=V492_05561 PE=3 SV=1
17.237 5887 pos. 34 - 464 [ 216, -62] tr|A0A4V6Y9A9|A0A4V6Y9A9_9PEZI 3-phytase OS=Colletotrichum tanaceti OX=1306861 GN=PHYA PE=3 SV=1
17.240 5888 pos. 98 - 538 [ 118, -65] tr|A0A177CVT2|A0A177CVT2_9PLEO 3-phytase OS=Paraphaeosphaeria sporulosa OX=1460663 GN=CC84DRAFT_1133580 PE=3 SV=1
17.243 5889 pos. 23 - 515 [ 99, -65] tr|A0A0J5SFW5|A0A0J5SFW5_ASPFM Phytase OS=Aspergillus fumigatus Z5 OX=1437362 GN=Y699_08826 PE=4 SV=1
17.243 5889 pos. 23 - 515 [ 99, -65] tr|B0YBU1|B0YBU1_ASPFC Phytase, putative OS=Neosartorya fumigata (strain CEA10 / CBS 144.89 / FGSC A1163) OX=451804 GN=AFUB_087820 PE=4 SV=1
17.246 5890 pos. 130 - 582 [ 120, -51] tr|A0A4S9HKJ8|A0A4S9HKJ8_AURPU 3-phytase OS=Aureobasidium pullulans OX=5580 GN=D6D04_07502 PE=3 SV=1
17.249 5891 pos. 83 - 519 [ 120, -64] tr|A0A3M7LYM8|A0A3M7LYM8_9PLEO 3-phytase OS=Pyrenophora seminiperda CCB06 OX=1302712 GN=GMOD_00001213 PE=3 SV=1
17.249 5891 pos. 88 - 550 [ 99, -64] tr|A0A4V1X7T5|A0A4V1X7T5_9PLEO 3-phytase OS=Alternaria arborescens OX=156630 GN=AA0113_g2603 PE=3 SV=1
17.249 5891 pos. 100 - 553 [ 118, -65] tr|A0A6A5R9R3|A0A6A5R9R3_9PLEO 3-phytase OS=Didymella exigua CBS 183.55 OX=1150837 GN=M421DRAFT_95427 PE=3 SV=1
17.249 5891 pos. 126 - 575 [ 117, -51] tr|A0A4Z1NFF7|A0A4Z1NFF7_9PEZI 3-phytase OS=Venturia nashicola OX=86259 GN=E6O75_ATG10067 PE=3 SV=1
17.252 5892 pos. 135 - 587 [ 120, -51] tr|A0A4S8ZZ46|A0A4S8ZZ46_AURPU 3-phytase OS=Aureobasidium pullulans OX=5580 GN=D6D19_07018 PE=3 SV=1
17.259 5894 pos. 41 - 441 [ 120, -62] tr|A0A5C2U930|A0A5C2U930_9APHY Phytase OS=Lentinus tigrinus ALCF2SS1-7 OX=1328758 GN=L226DRAFT_529752 PE=3 SV=1
17.259 5894 pos. 71 - 536 [ 113, -1] tr|A0A2T6ZPY4|A0A2T6ZPY4_TUBBO 3-phytase OS=Tuber borchii OX=42251 GN=B9Z19DRAFT_1193979 PE=3 SV=1
17.262 5895 pos. 21 - 515 [ 99, -65] tr|A0A0L1IWR2|A0A0L1IWR2_ASPNO Putative phytase OS=Aspergillus nomiae NRRL 13137 OX=1509407 GN=ANOM_007769 PE=4 SV=1
17.262 5895 pos. 42 - 452 [ 117, -62] tr|A0A2H3JSG3|A0A2H3JSG3_WOLCO Phytase OS=Wolfiporia cocos (strain MD-104) OX=742152 GN=WOLCODRAFT_69091 PE=3 SV=1
17.262 5895 pos. 73 - 507 [ 116, -65] tr|A0A164ZKG7|A0A164ZKG7_XYLHT 3-phytase OS=Xylona heveae (strain CBS 132557 / TC161) OX=1328760 GN=L228DRAFT_251312 PE=3 SV=1
17.262 5895 pos. 104 - 542 [ 120, -65] tr|A0A3M7HMV1|A0A3M7HMV1_HORWE 3-phytase OS=Hortaea werneckii OX=91943 GN=D0860_02159 PE=3 SV=1
17.265 5896 pos. 3 - 542 [ 49, -46] tr|A0A4U7B3D2|A0A4U7B3D2_9PEZI 3-phytase OS=Elsinoe australis OX=40998 GN=C1H76_3558 PE=3 SV=1
17.268 5897 pos. 8 - 474 [ 76, -60] tr|A0A2C5ZBE4|A0A2C5ZBE4_9HYPO 3-phytase OS=Ophiocordyceps camponoti-rufipedis OX=2004952 GN=CDD80_1505 PE=3 SV=1
17.268 5897 pos. 84 - 536 [ 119, -48] tr|A0A165K4B9|A0A165K4B9_XYLHT 3-phytase OS=Xylona heveae (strain CBS 132557 / TC161) OX=1328760 GN=L228DRAFT_243524 PE=3 SV=1
17.271 5898 pos. 12 - 522 [ 92, -66] tr|A0A317VRS3|A0A317VRS3_9EURO Phytase OS=Aspergillus heteromorphus CBS 117.55 OX=1448321 GN=BO70DRAFT_363564 PE=4 SV=1
17.271 5898 pos. 14 - 556 [ 98, -65] tr|A0A178ZP49|A0A178ZP49_9EURO 3-phytase OS=Fonsecaea erecta OX=1367422 GN=AYL99_03801 PE=3 SV=1
17.271 5898 pos. 110 - 548 [ 120, -65] tr|A0A132B324|A0A132B324_9HELO 3-phytase OS=Mollisia scopiformis OX=149040 GN=LY89DRAFT_662004 PE=3 SV=1
17.271 5898 pos. 145 - 646 [ 119, -64] tr|K1W9B7|K1W9B7_TRIAC Phytase OS=Trichosporon asahii var. asahii (strain CBS 8904) OX=1220162 GN=A1Q2_07535 PE=3 SV=1
17.274 5899 pos. 66 - 533 [ 94, -65] tr|A0A423WUN9|A0A423WUN9_9PEZI 3-phytase OS=Valsa malicola OX=356882 GN=VMCG_04082 PE=3 SV=1
17.277 5900 pos. 62 - 469 [ 115, -62] tr|A0A166QY77|A0A166QY77_9AGAM Acid phosphatase OS=Fibularhizoctonia sp. CBS 109695 OX=436010 GN=FIBSPDRAFT_818098 PE=3 SV=1
17.280 5901 pos. 105 - 541 [ 115, -62] tr|A0A094DS37|A0A094DS37_9PEZI 3-phytase OS=Pseudogymnoascus sp. VKM F-4513 OX=1420907 GN=V494_04664 PE=3 SV=1
17.280 5901 pos. 117 - 585 [ 99, -48] tr|E3S098|E3S098_PYRTT 3-phytase OS=Pyrenophora teres f. teres (strain 0-1) OX=861557 GN=PTT_15466 PE=3 SV=1
17.289 5904 pos. 142 - 588 [ 116, -50] tr|A0A367LKR9|A0A367LKR9_9HYPO 3-phytase OS=Ophiocordyceps polyrhachis-furcata BCC 54312 OX=1330021 GN=L249_6865 PE=3 SV=1
17.292 5905 pos. 58 - 523 [ 85, -65] tr|A0A1V6PXB0|A0A1V6PXB0_9EURO 3-phytase OS=Penicillium antarcticum OX=416450 GN=PENANT_c028G04550 PE=3 SV=1
17.292 5905 pos. 152 - 621 [ 99, -48] tr|A0A3M7M0W6|A0A3M7M0W6_9PLEO 3-phytase OS=Pyrenophora seminiperda CCB06 OX=1302712 GN=GMOD_00004345 PE=3 SV=1
17.295 5906 pos. 88 - 550 [ 99, -64] tr|A0A4Q4SCJ9|A0A4Q4SCJ9_9PLEO 3-phytase OS=Alternaria tenuissima OX=119927 GN=AA0116_g989 PE=3 SV=1
17.298 5907 pos. 33 - 448 [ 116, -62] tr|A0A5C5FSZ8|A0A5C5FSZ8_9BASI Phytase OS=Rhodotorula diobovata OX=5288 GN=DMC30DRAFT_417395 PE=3 SV=1
17.298 5907 pos. 35 - 521 [ 118, -64] tr|A0A6G1H8C7|A0A6G1H8C7_9PEZI 3-phytase OS=Aulographum hederae CBS 113979 OX=1176131 GN=K402DRAFT_444852 PE=4 SV=1
17.301 5908 pos. 1 - 617 [ 98, -49] tr|A0A420NGI7|A0A420NGI7_FUSOX 3-phytase OS=Fusarium oxysporum OX=5507 GN=BFJ71_g16223 PE=3 SV=1
17.301 5908 pos. 19 - 516 [ 95, -64] tr|A0A1Q5SW56|A0A1Q5SW56_9EURO 3-phytase A OS=Penicillium subrubescens OX=1316194 GN=PENSUB_12810 PE=4 SV=1
17.301 5908 pos. 87 - 536 [ 97, -65] tr|A0A178C3H1|A0A178C3H1_9EURO 3-phytase OS=Fonsecaea nubica OX=856822 GN=AYO20_10637 PE=3 SV=1
17.304 5909 pos. 41 - 446 [ 120, -62] tr|A0A5C2SVE4|A0A5C2SVE4_9APHY Phytase OS=Lentinus tigrinus ALCF2SS1-6 OX=1328759 GN=L227DRAFT_516713 PE=3 SV=1
17.304 5909 pos. 70 - 540 [ 98, -65] tr|A0A4S9ZT21|A0A4S9ZT21_AURPU 3-phytase OS=Aureobasidium pullulans OX=5580 GN=D6C81_08461 PE=3 SV=1
17.307 5910 pos. 69 - 467 [ 116, -62] tr|A0A284R1S9|A0A284R1S9_ARMOS Related to 3-phytase A OS=Armillaria ostoyae OX=47428 GN=ARMOST_06011 PE=3 SV=1
17.313 5912 pos. 88 - 550 [ 99, -64] tr|A0A4Q4PN39|A0A4Q4PN39_9PLEO 3-phytase OS=Alternaria tenuissima OX=119927 GN=AA0119_g3420 PE=3 SV=1
17.316 5913 pos. 58 - 487 [ 116, -68] tr|A0A1L9SBJ2|A0A1L9SBJ2_9EURO 3-phytase OS=Penicilliopsis zonata CBS 506.65 OX=1073090 GN=ASPZODRAFT_134637 PE=3 SV=1
17.316 5913 pos. 104 - 543 [ 120, -65] tr|A0A3M7DT28|A0A3M7DT28_HORWE 3-phytase OS=Hortaea werneckii OX=91943 GN=D0863_07925 PE=3 SV=1
17.319 5914 pos. 66 - 479 [ 118, -62] tr|A0A165UBI1|A0A165UBI1_9AGAM Acid phosphatase OS=Neolentinus lepideus HHB14362 ss-1 OX=1314782 GN=NEOLEDRAFT_1059891 PE=3 SV=1
17.319 5914 pos. 70 - 540 [ 98, -65] tr|A0A4T0C972|A0A4T0C972_AURPU 3-phytase OS=Aureobasidium pullulans OX=5580 GN=D6C79_06595 PE=3 SV=1
17.319 5914 pos. 139 - 589 [ 120, -51] tr|A0A074WLJ4|A0A074WLJ4_9PEZI 3-phytase OS=Aureobasidium namibiae CBS 147.97 OX=1043004 GN=M436DRAFT_44765 PE=3 SV=1
17.322 5915 pos. 88 - 550 [ 99, -64] tr|A0A4Q4MP91|A0A4Q4MP91_9PLEO 3-phytase OS=Alternaria tenuissima OX=119927 GN=AA0114_g3375 PE=3 SV=1
17.322 5915 pos. 99 - 540 [ 119, -65] tr|A0A1Y2A6X4|A0A1Y2A6X4_9PLEO 3-phytase OS=Clohesyomyces aquaticus OX=1231657 GN=BCR34DRAFT_554464 PE=3 SV=1
17.326 5916 pos. 88 - 550 [ 99, -64] tr|A0A4Q4R1G6|A0A4Q4R1G6_9PLEO 3-phytase OS=Alternaria gaisen OX=167740 GN=AG0111_g575 PE=3 SV=1
17.326 5916 pos. 89 - 533 [ 116, -65] tr|A0A194UNJ6|A0A194UNJ6_9PEZI 3-phytase OS=Valsa mali var. pyri OX=694573 GN=VP1G_00683 PE=3 SV=1
17.335 5919 pos. 95 - 520 [ 120, -65] tr|G9MQ59|G9MQ59_HYPVG 3-phytase OS=Hypocrea virens (strain Gv29-8 / FGSC 10586) OX=413071 GN=TRIVIDRAFT_190888 PE=3 SV=1
17.335 5919 pos. 145 - 646 [ 119, -64] tr|J4UEE1|J4UEE1_TRIAS Phytase OS=Trichosporon asahii var. asahii (strain ATCC 90039 / CBS 2479 / JCM 2466 / KCTC 7840 / NBRC 103889/ NCYC 2677 / UAMH 7654) OX=1186058 GN=A1Q1_01224 PE=3 SV=1
17.338 5920 pos. 32 - 430 [ 116, -62] tr|A0A2H3E2V2|A0A2H3E2V2_ARMGA Acid phosphatase OS=Armillaria gallica OX=47427 GN=ARMGADRAFT_1029845 PE=3 SV=1
17.344 5922 pos. 73 - 519 [ 116, -64] tr|A0A7H8REM7|A0A7H8REM7_9EURO 3-phytase OS=Talaromyces rugulosus OX=121627 GN=TRUGW13939_11148 PE=3 SV=1
17.344 5922 pos. 104 - 543 [ 120, -65] tr|A0A3M7G272|A0A3M7G272_HORWE 3-phytase OS=Hortaea werneckii OX=91943 GN=D0861_00847 PE=3 SV=1
17.344 5922 pos. 140 - 597 [ 215, -50] tr|A0A6A6PGV8|A0A6A6PGV8_9PEZI 3-phytase OS=Neohortaea acidophila OX=245834 GN=BDY17DRAFT_319223 PE=3 SV=1
17.350 5924 pos. 7 - 519 [ 95, -65] tr|Q4WG12|Q4WG12_ASPFU Extracellular phytase, putative OS=Neosartorya fumigata (strain ATCC MYA-4609 / Af293 / CBS 101355 / FGSC A1100) OX=330879 GN=AFUA_3G00310 PE=4 SV=1
17.350 5924 pos. 43 - 529 [ 119, -64] tr|W9W6D7|W9W6D7_9EURO 3-phytase OS=Cladophialophora yegresii CBS 114405 OX=1182544 GN=A1O7_04713 PE=3 SV=1
17.353 5925 pos. 104 - 540 [ 120, -65] tr|A0A4V4LRK3|A0A4V4LRK3_AURPU 3-phytase OS=Aureobasidium pullulans OX=5580 GN=D6C76_02375 PE=3 SV=1
17.356 5926 pos. 79 - 549 [ 98, -65] tr|A0A4S9A0T3|A0A4S9A0T3_AURPU 3-phytase OS=Aureobasidium pullulans OX=5580 GN=D6D19_06433 PE=3 SV=1
17.362 5928 pos. 15 - 513 [ 95, -65] tr|A0A443HVI1|A0A443HVI1_BYSSP Putative extracellular phytase OS=Byssochlamys spectabilis OX=264951 GN=C8Q69DRAFT_401970 PE=4 SV=1
17.362 5928 pos. 25 - 455 [ 118, -62] tr|A0A194WV57|A0A194WV57_9HELO 3-phytase OS=Mollisia scopiformis OX=149040 GN=LY89DRAFT_758253 PE=3 SV=1
17.362 5928 pos. 104 - 543 [ 120, -65] tr|A0A3M7G666|A0A3M7G666_HORWE 3-phytase OS=Hortaea werneckii OX=91943 GN=D0862_08515 PE=3 SV=1
17.365 5929 pos. 20 - 444 [ 89, -62] tr|A0A1Y2ITD8|A0A1Y2ITD8_PYCCO Phytase OS=Trametes coccinea BRFM310 OX=1353009 GN=PYCCODRAFT_1363640 PE=3 SV=1
17.365 5929 pos. 65 - 533 [ 85, -65] tr|A0A5N6G386|A0A5N6G386_PETAA 3-phytase OS=Petromyces alliaceus OX=209559 GN=BDW43DRAFT_318032 PE=3 SV=1
17.365 5929 pos. 65 - 533 [ 85, -65] tr|A0A5N7BXE8|A0A5N7BXE8_PETAA 3-phytase OS=Petromyces alliaceus OX=209559 GN=BDV23DRAFT_187248 PE=3 SV=1
17.365 5929 pos. 99 - 538 [ 120, -65] tr|A0A1E1JXK7|A0A1E1JXK7_9HELO 3-phytase OS=Rhynchosporium agropyri OX=914238 GN=RAG0_01485 PE=3 SV=1
17.365 5929 pos. 99 - 538 [ 120, -65] tr|A0A1E1M7L7|A0A1E1M7L7_RHYSE 3-phytase OS=Rhynchosporium secalis OX=38038 GN=RSE6_05346 PE=3 SV=1
17.368 5930 pos. 70 - 540 [ 98, -65] tr|A0A4S9AW63|A0A4S9AW63_AURPU 3-phytase OS=Aureobasidium pullulans OX=5580 GN=D6D15_08998 PE=3 SV=1
17.368 5930 pos. 84 - 538 [ 99, -65] tr|A0A1E1KKA8|A0A1E1KKA8_9HELO 3-phytase OS=Rhynchosporium commune OX=914237 GN=RCO7_04163 PE=3 SV=1
17.371 5931 pos. 1 - 617 [ 98, -49] tr|A0A420QE09|A0A420QE09_FUSOX 3-phytase OS=Fusarium oxysporum OX=5507 GN=BFJ70_g17303 PE=3 SV=1
17.371 5931 pos. 5 - 439 [ 225, -64] tr|A0A1Q5TEI8|A0A1Q5TEI8_9EURO 3-phytase OS=Penicillium subrubescens OX=1316194 GN=PENSUB_9078 PE=3 SV=1
17.371 5931 pos. 87 - 536 [ 97, -65] tr|A0A177FAA7|A0A177FAA7_9EURO 3-phytase OS=Fonsecaea monophora OX=254056 GN=AYO21_04534 PE=3 SV=1
17.374 5932 pos. 31 - 444 [ 120, -62] tr|A0A5B1QJC1|A0A5B1QJC1_9AGAM Acid phosphatase OS=Dentipellis sp. KUC8613 OX=1883078 GN=DENSPDRAFT_773000 PE=3 SV=1
17.374 5932 pos. 38 - 491 [ 99, -65] tr|A0A6A5SZX1|A0A6A5SZX1_9PLEO 3-phytase OS=Clathrospora elynae OX=706981 GN=EJ02DRAFT_442953 PE=3 SV=1
17.374 5932 pos. 70 - 540 [ 98, -65] tr|A0A4S9DDV6|A0A4S9DDV6_AURPU 3-phytase OS=Aureobasidium pullulans OX=5580 GN=D6D17_01993 PE=3 SV=1
17.374 5932 pos. 70 - 540 [ 98, -65] tr|A0A4S9RQP7|A0A4S9RQP7_AURPU 3-phytase OS=Aureobasidium pullulans OX=5580 GN=D6C93_03577 PE=3 SV=1
17.374 5932 pos. 70 - 540 [ 98, -65] tr|A0A4S9WN47|A0A4S9WN47_AURPU 3-phytase OS=Aureobasidium pullulans OX=5580 GN=D6C85_07947 PE=3 SV=1
17.374 5932 pos. 79 - 549 [ 98, -65] tr|A0A4S9YYT7|A0A4S9YYT7_AURPU 3-phytase OS=Aureobasidium pullulans OX=5580 GN=D6C82_05189 PE=3 SV=1
17.374 5932 pos. 187 - 668 [ 119, -51] tr|A0A1B7YV21|A0A1B7YV21_COLHI 3-phytase OS=Colletotrichum higginsianum (strain IMI 349063) OX=759273 GN=CH63R_01069 PE=3 SV=1
17.380 5934 pos. 32 - 430 [ 116, -62] tr|A0A2H3AXV1|A0A2H3AXV1_9AGAR Acid phosphatase OS=Armillaria solidipes OX=1076256 GN=ARMSODRAFT_979884 PE=3 SV=1
17.380 5934 pos. 105 - 542 [ 119, -65] tr|M2SJ74|M2SJ74_COCSN 3-phytase OS=Cochliobolus sativus (strain ND90Pr / ATCC 201652) OX=665912 GN=COCSADRAFT_136025 PE=3 SV=1
17.383 5935 pos. 66 - 572 [ 85, -1] tr|A0A0D1Y8Z8|A0A0D1Y8Z8_EXOME 3-phytase OS=Exophiala mesophila OX=212818 GN=PV10_00928 PE=3 SV=1
17.383 5935 pos. 97 - 533 [ 115, -62] tr|L8G6D6|L8G6D6_PSED2 3-phytase OS=Pseudogymnoascus destructans (strain ATCC MYA-4855 / 20631-21) OX=658429 GN=GMDG_02622 PE=3 SV=1
17.386 5936 pos. 103 - 542 [ 120, -65] tr|A0A3D8QNC8|A0A3D8QNC8_9HELO 3-phytase OS=Coleophoma cylindrospora OX=1849047 GN=BP6252_10850 PE=3 SV=1
17.389 5937 pos. 1 - 430 [ 96, -62] tr|A0A5M3MCV7|A0A5M3MCV7_CONPW Phytase OS=Coniophora puteana (strain RWD-64-598) OX=741705 GN=CONPUDRAFT_111433 PE=3 SV=1
17.389 5937 pos. 88 - 537 [ 97, -65] tr|A0A178CCU0|A0A178CCU0_9EURO 3-phytase OS=Fonsecaea multimorphosa OX=979981 GN=AYO22_03321 PE=3 SV=1
17.393 5938 pos. 87 - 541 [ 99, -65] tr|B2WLU0|B2WLU0_PYRTR 3-phytase OS=Pyrenophora tritici-repentis (strain Pt-1C-BFP) OX=426418 GN=PTRG_10950 PE=3 SV=1
17.396 5939 pos. 141 - 621 [ 99, -53] tr|F7VY10|F7VY10_SORMK 3-phytase OS=Sordaria macrospora (strain ATCC MYA-333 / DSM 997 / K(L3346) / K-hell) OX=771870 GN=SMAC_02975 PE=3 SV=1
17.399 5940 pos. 70 - 540 [ 98, -65] tr|A0A4V6TC13|A0A4V6TC13_AURPU 3-phytase OS=Aureobasidium pullulans OX=5580 GN=D6D12_05649 PE=3 SV=1
17.402 5941 pos. 104 - 542 [ 120, -65] tr|A0A1Z5THS5|A0A1Z5THS5_HORWE 3-phytase OS=Hortaea werneckii EXF-2000 OX=1157616 GN=BTJ68_04878 PE=3 SV=1
17.405 5942 pos. 79 - 549 [ 98, -65] tr|A0A4S9KIV6|A0A4S9KIV6_AURPU 3-phytase OS=Aureobasidium pullulans OX=5580 GN=D6D01_07799 PE=3 SV=1
17.408 5943 pos. 1 - 623 [ 98, -49] tr|A0A0J9W224|A0A0J9W224_FUSO4 3-phytase OS=Fusarium oxysporum f. sp. lycopersici (strain 4287 / CBS 123668 / FGSC 9935 / NRRL 34936) OX=426428 GN=FOXG_14947 PE=3 SV=1
17.408 5943 pos. 12 - 598 [ 20, -51] tr|A0A4U0TLX0|A0A4U0TLX0_9PEZI 3-phytase OS=Salinomyces thailandica OX=706561 GN=B0A50_07711 PE=3 SV=1
17.408 5943 pos. 70 - 540 [ 98, -65] tr|A0A4S9ER57|A0A4S9ER57_AURPU 3-phytase OS=Aureobasidium pullulans OX=5580 GN=D6D04_08772 PE=3 SV=1
17.411 5944 pos. 104 - 543 [ 120, -65] tr|A0A3M7GAF6|A0A3M7GAF6_HORWE 3-phytase OS=Hortaea werneckii OX=91943 GN=D0864_04662 PE=3 SV=1
17.414 5945 pos. 70 - 540 [ 98, -65] tr|A0A4S9KLS1|A0A4S9KLS1_AURPU 3-phytase OS=Aureobasidium pullulans OX=5580 GN=D6D02_03679 PE=3 SV=1
17.417 5946 pos. 70 - 540 [ 98, -65] tr|A0A4S9QZF4|A0A4S9QZF4_AURPU 3-phytase OS=Aureobasidium pullulans OX=5580 GN=D6C95_06516 PE=3 SV=1
17.417 5946 pos. 72 - 542 [ 98, -65] tr|A0A4V4KG42|A0A4V4KG42_AURPU 3-phytase OS=Aureobasidium pullulans OX=5580 GN=D6C91_10474 PE=3 SV=1
17.417 5946 pos. 79 - 549 [ 98, -65] tr|A0A4S8U8E3|A0A4S8U8E3_AURPU 3-phytase OS=Aureobasidium pullulans OX=5580 GN=D6D27_04082 PE=3 SV=1
17.417 5946 pos. 79 - 549 [ 98, -65] tr|A0A4S9HSH5|A0A4S9HSH5_AURPU 3-phytase OS=Aureobasidium pullulans OX=5580 GN=D6D05_05582 PE=3 SV=1
17.420 5947 pos. 73 - 536 [ 83, -65] tr|A0A0D2EYF2|A0A0D2EYF2_9EURO 3-phytase OS=Exophiala xenobiotica OX=348802 GN=PV05_00002 PE=3 SV=1
17.426 5949 pos. 79 - 549 [ 98, -65] tr|A0A4S9WJM4|A0A4S9WJM4_AURPU 3-phytase OS=Aureobasidium pullulans OX=5580 GN=D6C86_05621 PE=3 SV=1
17.429 5950 pos. 85 - 540 [ 99, -65] tr|A0A4S8SP76|A0A4S8SP76_AURPU 3-phytase OS=Aureobasidium pullulans OX=5580 GN=D6D29_09293 PE=3 SV=1
17.441 5954 pos. 70 - 540 [ 98, -65] tr|A0A4S9NC39|A0A4S9NC39_AURPU 3-phytase OS=Aureobasidium pullulans OX=5580 GN=D6C99_03625 PE=3 SV=1
17.441 5954 pos. 88 - 543 [ 98, -65] tr|A0A074XDL7|A0A074XDL7_9PEZI 3-phytase OS=Aureobasidium namibiae CBS 147.97 OX=1043004 GN=M436DRAFT_48455 PE=3 SV=1
17.441 5954 pos. 160 - 606 [ 120, -66] tr|A0A2P5HG10|A0A2P5HG10_9PEZI 3-phytase OS=Diaporthe helianthi OX=158607 GN=DHEL01_v212416 PE=3 SV=1
17.444 5955 pos. 7 - 511 [ 95, -65] tr|A1DJ51|A1DJ51_NEOFI Extracellular phytase, putative OS=Neosartorya fischeri (strain ATCC 1020 / DSM 3700 / CBS 544.65 / FGSC A1164 / JCM 1740 / NRRL 181 / WB 181) OX=331117 GN=NFIA_000840 PE=4 SV=1
17.444 5955 pos. 39 - 440 [ 120, -62] tr|A0A286UPG3|A0A286UPG3_9AGAM Phytase OS=Pyrrhoderma noxium OX=2282107 GN=PNOK_0411000 PE=3 SV=1
17.444 5955 pos. 94 - 549 [ 99, -65] tr|A0A4S8YRQ1|A0A4S8YRQ1_AURPU 3-phytase OS=Aureobasidium pullulans OX=5580 GN=D6D20_07867 PE=3 SV=1
17.450 5957 pos. 34 - 491 [ 116, -1] tr|A0A4Y7TPA8|A0A4Y7TPA8_9AGAR Acid phosphatase OS=Coprinellus micaceus OX=71717 GN=FA13DRAFT_1624751 PE=3 SV=1
17.450 5957 pos. 142 - 587 [ 116, -50] tr|A0A369GL49|A0A369GL49_9HYPO 3-phytase OS=Ophiocordyceps camponoti-leonardi OX=2039875 GN=CP532_2371 PE=3 SV=1
17.450 5957 pos. 159 - 625 [ 116, -51] tr|A0A1Z5TL71|A0A1Z5TL71_HORWE 3-phytase OS=Hortaea werneckii EXF-2000 OX=1157616 GN=BTJ68_03365 PE=3 SV=1
17.453 5958 pos. 40 - 515 [ 116, -65] tr|A0A5N6ZEC1|A0A5N6ZEC1_9EURO 3-phytase OS=Aspergillus coremiiformis OX=138285 GN=BDV28DRAFT_128463 PE=3 SV=1
17.456 5959 pos. 1 - 617 [ 96, -50] tr|A0A2K3PZG4|A0A2K3PZG4_9HYPO 3-phytase OS=Tolypocladium capitatum OX=45235 GN=TCAP_07322 PE=3 SV=1
17.456 5959 pos. 15 - 547 [ 98, -64] tr|A0A0D1XDU2|A0A0D1XDU2_9EURO 3-phytase OS=Exophiala sideris OX=1016849 GN=PV11_01775 PE=3 SV=1
17.456 5959 pos. 25 - 509 [ 119, -66] tr|A0A317VUS7|A0A317VUS7_9EURO Phytase OS=Aspergillus sclerotioniger CBS 115572 OX=1450535 GN=BO94DRAFT_498067 PE=4 SV=1
17.456 5959 pos. 65 - 535 [ 85, -64] tr|A0A5N5WMN9|A0A5N5WMN9_9EURO 3-phytase OS=Aspergillus leporis OX=41062 GN=BDV29DRAFT_199282 PE=3 SV=1
17.456 5959 pos. 104 - 542 [ 120, -65] tr|A0A3M7DSL7|A0A3M7DSL7_HORWE 3-phytase OS=Hortaea werneckii OX=91943 GN=D0863_07874 PE=3 SV=1
17.456 5959 pos. 104 - 561 [ 120, -1] tr|A0A3M6WVW3|A0A3M6WVW3_HORWE 3-phytase OS=Hortaea werneckii OX=91943 GN=D0868_15776 PE=3 SV=1
17.459 5960 pos. 135 - 589 [ 120, -48] tr|A0A074Z6D8|A0A074Z6D8_AURSE 3-phytase OS=Aureobasidium subglaciale (strain EXF-2481) OX=1043005 GN=AUEXF2481DRAFT_109143 PE=3 SV=1
17.463 5961 pos. 1 - 591 [ 98, -64] tr|A0A0M9VRJ3|A0A0M9VRJ3_9HYPO 3-phytase OS=Escovopsis weberi OX=150374 GN=ESCO_004863 PE=3 SV=1
17.463 5961 pos. 14 - 526 [ 98, -65] tr|A0A0D2D293|A0A0D2D293_9EURO 3-phytase OS=Cladophialophora immunda OX=569365 GN=PV07_05665 PE=3 SV=1
17.463 5961 pos. 106 - 543 [ 119, -65] tr|W7EWG9|W7EWG9_COCVI 3-phytase OS=Bipolaris victoriae FI3 OX=930091 GN=COCVIDRAFT_24010 PE=3 SV=1
17.466 5962 pos. 17 - 508 [ 99, -65] tr|A1CD26|A1CD26_ASPCL Extracellular phytase, putative OS=Aspergillus clavatus (strain ATCC 1007 / CBS 513.65 / DSM 816 / NCTC 3887 / NRRL 1 / QM 1276 / 107) OX=344612 GN=ACLA_064040 PE=4 SV=1
17.466 5962 pos. 39 - 466 [ 115, -62] tr|R7YK24|R7YK24_CONA1 3-phytase OS=Coniosporium apollinis (strain CBS 100218) OX=1168221 GN=W97_01498 PE=3 SV=1
17.466 5962 pos. 99 - 503 [ 119, -62] tr|A0A1M2VH29|A0A1M2VH29_TRAPU 3-phytase A OS=Trametes pubescens OX=154538 GN=TRAPUB_2264 PE=3 SV=1
17.469 5963 pos. 49 - 515 [ 75, -64] tr|A0A6A6YHB3|A0A6A6YHB3_9PEZI 3-phytase OS=Mytilinidion resinicola OX=574789 GN=BDZ99DRAFT_390224 PE=3 SV=1
17.472 5964 pos. 21 - 444 [ 99, -62] tr|A0A367L7H4|A0A367L7H4_9HYPO 3-phytase OS=Ophiocordyceps polyrhachis-furcata BCC 54312 OX=1330021 GN=L249_4297 PE=3 SV=1
17.472 5964 pos. 91 - 549 [ 115, -48] tr|A0A6G1KKZ7|A0A6G1KKZ7_9PLEO 3-phytase OS=Pleomassaria siparia CBS 279.74 OX=1314801 GN=K504DRAFT_472839 PE=3 SV=1
17.472 5964 pos. 105 - 541 [ 115, -62] tr|A0A094DM56|A0A094DM56_9PEZI 3-phytase OS=Pseudogymnoascus sp. VKM F-4516 OX=1420910 GN=V497_03558 PE=3 SV=1
17.472 5964 pos. 114 - 534 [ 118, -62] tr|W7HMS2|W7HMS2_9PEZI 3-phytase OS=Drechslerella stenobrocha 248 OX=1043628 GN=DRE_01235 PE=3 SV=1
17.478 5966 pos. 104 - 563 [ 120, -25] tr|A0A3M7CU42|A0A3M7CU42_HORWE 3-phytase OS=Hortaea werneckii OX=91943 GN=D0865_04162 PE=3 SV=1
17.478 5966 pos. 191 - 638 [ 119, -51] tr|A0A2J8DNI2|A0A2J8DNI2_VERDA 3-phytase OS=Verticillium dahliae OX=27337 GN=VD0003_g6375 PE=3 SV=1
17.481 5967 pos. 99 - 539 [ 119, -65] tr|A0A1Y2TSR4|A0A1Y2TSR4_9PEZI 3-phytase OS=Hypoxylon sp. EC38 OX=1001937 GN=K449DRAFT_382375 PE=3 SV=1
17.484 5968 pos. 37 - 464 [ 116, -62] tr|A0A5C3L8Y5|A0A5C3L8Y5_9AGAR Phytase OS=Coprinopsis marcescibilis OX=230819 GN=FA15DRAFT_740568 PE=3 SV=1
17.484 5968 pos. 109 - 542 [ 120, -65] tr|A0A2P4ZW77|A0A2P4ZW77_9HYPO 3-phytase OS=Trichoderma gamsii OX=398673 GN=TGAM01_v202368 PE=3 SV=1
17.487 5969 pos. 105 - 541 [ 115, -62] tr|A0A1B8E4E9|A0A1B8E4E9_9PEZI 3-phytase OS=Pseudogymnoascus sp. 23342-1-I1 OX=1524831 GN=VE03_04364 PE=3 SV=1
17.490 5970 pos. 55 - 524 [ 120, -62] tr|G4TYP1|G4TYP1_SERID Related to 3-phytase A OS=Serendipita indica (strain DSM 11827) OX=1109443 GN=PIIN_10427 PE=3 SV=1
17.490 5970 pos. 107 - 543 [ 115, -62] tr|A0A1B8G5X1|A0A1B8G5X1_9PEZI 3-phytase OS=Pseudogymnoascus sp. 03VT05 OX=1622148 GN=VE02_00275 PE=3 SV=1
17.490 5970 pos. 164 - 630 [ 116, -51] tr|A0A3M7FKX7|A0A3M7FKX7_HORWE 3-phytase OS=Hortaea werneckii OX=91943 GN=D0861_04293 PE=3 SV=1
17.490 5970 pos. 190 - 637 [ 119, -51] tr|A0A0G4MCY6|A0A0G4MCY6_9PEZI 3-phytase OS=Verticillium longisporum OX=100787 GN=BN1708_005643 PE=3 SV=1
17.493 5971 pos. 97 - 564 [ 114, -1] tr|R9AAR7|R9AAR7_WALI9 3-phytase A OS=Wallemia ichthyophaga (strain EXF-994 / CBS 113033) OX=1299270 GN=J056_001864 PE=3 SV=1
17.493 5971 pos. 99 - 540 [ 117, -64] tr|A0A7U2I5U9|A0A7U2I5U9_PHANO 3-phytase OS=Phaeosphaeria nodorum (strain SN15 / ATCC MYA-4574 / FGSC 10173) OX=321614 GN=JI435_116240 PE=3 SV=1
17.493 5971 pos. 116 - 571 [ 120, -1] tr|A0A6A6SA53|A0A6A6SA53_9PLEO 3-phytase OS=Massarina eburnea CBS 473.64 OX=1395130 GN=P280DRAFT_216475 PE=3 SV=1
17.496 5972 pos. 70 - 540 [ 98, -65] tr|A0A4S9VKS7|A0A4S9VKS7_AURPU 3-phytase OS=Aureobasidium pullulans OX=5580 GN=D6C90_00934 PE=3 SV=1
17.499 5973 pos. 78 - 526 [ 116, -67] tr|A0A2N8UI91|A0A2N8UI91_9BASI Related to 3-phytase A OS=Sporisorium reilianum f. sp. reilianum OX=72559 GN=SRS1_15174 PE=3 SV=1
17.499 5973 pos. 105 - 543 [ 119, -65] tr|A0A3M7G1K4|A0A3M7G1K4_HORWE 3-phytase OS=Hortaea werneckii OX=91943 GN=D0862_08972 PE=3 SV=1
17.502 5974 pos. 39 - 460 [ 121, -64] tr|A0A167UWY1|A0A167UWY1_9EURO 3-phytase OS=Ascosphaera apis ARSEF 7405 OX=392613 GN=AAP_06291 PE=3 SV=1
17.502 5974 pos. 97 - 515 [ 119, -62] tr|A0A5C2T582|A0A5C2T582_9APHY Acid phosphatase OS=Lentinus tigrinus ALCF2SS1-7 OX=1328758 GN=L226DRAFT_170485 PE=3 SV=1
17.502 5974 pos. 142 - 578 [ 117, -65] tr|A0A517L0W8|A0A517L0W8_9PEZI 3-phytase OS=Venturia effusa OX=50376 GN=FKW77_002325 PE=3 SV=1
17.502 5974 pos. 198 - 647 [ 117, -51] tr|A0A0D1YI99|A0A0D1YI99_9PEZI 3-phytase OS=Verruconis gallopava OX=253628 GN=PV09_07907 PE=3 SV=1
17.505 5975 pos. 74 - 470 [ 116, -85] tr|B2WJV4|B2WJV4_PYRTR 3-phytase OS=Pyrenophora tritici-repentis (strain Pt-1C-BFP) OX=426418 GN=PTRG_10143 PE=3 SV=1
17.505 5975 pos. 86 - 569 [ 119, -1] tr|A0A0D2BSN9|A0A0D2BSN9_9EURO 3-phytase OS=Exophiala spinifera OX=91928 GN=PV08_07076 PE=3 SV=1
17.511 5977 pos. 36 - 451 [ 119, -62] tr|Q96VT0|Q96VT0_9AGAR Phytase OS=Agrocybe pediades OX=84607 GN=phyA PE=2 SV=1
17.511 5977 pos. 68 - 539 [ 94, -65] tr|A0A137QJA3|A0A137QJA3_9AGAR 3-phytase A OS=Leucoagaricus sp. SymC.cos OX=1714833 GN=AN958_08947 PE=3 SV=1
17.511 5977 pos. 102 - 539 [ 121, -65] tr|A0A178E560|A0A178E560_9PLEO 3-phytase OS=Pyrenochaeta sp. DS3sAY3a OX=765867 GN=IQ07DRAFT_565414 PE=3 SV=1
17.514 5978 pos. 1 - 451 [ 220, -51] tr|A0A3M7C1I3|A0A3M7C1I3_HORWE 3-phytase OS=Hortaea werneckii OX=91943 GN=D0863_16001 PE=3 SV=1
17.514 5978 pos. 13 - 444 [ 116, -62] tr|A0A4U0UDE7|A0A4U0UDE7_9PEZI 3-phytase OS=Salinomyces thailandica OX=706561 GN=B0A50_01634 PE=3 SV=1
17.520 5980 pos. 17 - 516 [ 95, -65] tr|C8VE57|C8VE57_EMENI Phytase, putative (AFU_orthologue AFUA_7G01240) OS=Emericella nidulans (strain FGSC A4 / ATCC 38163 / CBS 112.46 / NRRL 194 / M139) OX=227321 GN=ANIA_08363 PE=4 SV=1
17.520 5980 pos. 48 - 515 [ 107, -51] tr|A0A443HR05|A0A443HR05_BYSSP 3-phytase OS=Byssochlamys spectabilis OX=264951 GN=C8Q69DRAFT_405055 PE=3 SV=1
17.520 5980 pos. 89 - 524 [ 97, -64] tr|M7SPI3|M7SPI3_EUTLA 3-phytase OS=Eutypa lata (strain UCR-EL1) OX=1287681 GN=UCREL1_6900 PE=3 SV=1
17.530 5983 pos. 99 - 539 [ 117, -65] tr|A0A6A6ZJF4|A0A6A6ZJF4_9PLEO 3-phytase OS=Ophiobolus disseminans OX=1469910 GN=CC86DRAFT_361050 PE=3 SV=1
17.530 5983 pos. 99 - 539 [ 119, -65] tr|A0A1Y2UEG4|A0A1Y2UEG4_9PEZI 3-phytase OS=Hypoxylon sp. CO27-5 OX=1001938 GN=M434DRAFT_85628 PE=3 SV=1
17.533 5984 pos. 10 - 517 [ 94, -65] tr|A0A0F4YW09|A0A0F4YW09_TALEM Phytase OS=Rasamsonia emersonii CBS 393.64 OX=1408163 GN=T310_3485 PE=4 SV=1
17.536 5985 pos. 1 - 591 [ 96, -50] tr|A0A369GZ17|A0A369GZ17_9HYPO 3-phytase OS=Ophiocordyceps camponoti-saundersi OX=2039874 GN=CP533_1056 PE=3 SV=1
17.536 5985 pos. 67 - 573 [ 85, -1] tr|A0A438MW72|A0A438MW72_EXOME 3-phytase OS=Exophiala mesophila OX=212818 GN=B0A52_08408 PE=3 SV=1
17.542 5987 pos. 104 - 540 [ 115, -62] tr|A0A093XJJ7|A0A093XJJ7_9PEZI 3-phytase OS=Pseudogymnoascus sp. VKM F-3557 OX=1437433 GN=V490_06316 PE=3 SV=1
17.545 5988 pos. 89 - 532 [ 115, -65] tr|A0A6A6ABR2|A0A6A6ABR2_9PLEO 3-phytase OS=Dothidotthia symphoricarpi CBS 119687 OX=1392245 GN=P153DRAFT_423822 PE=3 SV=1
17.545 5988 pos. 104 - 543 [ 120, -65] tr|A0A1Z5T427|A0A1Z5T427_HORWE 3-phytase OS=Hortaea werneckii EXF-2000 OX=1157616 GN=BTJ68_08723 PE=3 SV=1
17.548 5989 pos. 49 - 477 [ 119, -64] tr|A0A3G2S4U7|A0A3G2S4U7_9BASI 3-phytase A OS=Malassezia restricta CBS 7877 OX=425264 GN=phyA_3 PE=3 SV=1
17.548 5989 pos. 100 - 536 [ 119, -65] tr|A0A6A6VXQ8|A0A6A6VXQ8_9PEZI 3-phytase OS=Pseudovirgaria hyperparasitica OX=470096 GN=EJ05DRAFT_480039 PE=3 SV=1
17.551 5990 pos. 114 - 536 [ 115, -62] tr|A0A218Z5Z4|A0A218Z5Z4_9HELO 3-phytase OS=Marssonina coronariae OX=503106 GN=B2J93_7485 PE=3 SV=1
17.554 5991 pos. 153 - 586 [ 120, -64] tr|A0A074S6K3|A0A074S6K3_9AGAM Phytase OS=Rhizoctonia solani 123E OX=1423351 GN=V565_044390 PE=3 SV=1
17.557 5992 pos. 60 - 546 [ 85, -51] tr|A0A0D2IHR9|A0A0D2IHR9_9EURO 3-phytase OS=Rhinocladiella mackenziei CBS 650.93 OX=1442369 GN=Z518_06201 PE=3 SV=1
17.557 5992 pos. 78 - 526 [ 116, -67] tr|E6ZNK6|E6ZNK6_SPORE Related to 3-phytase A OS=Sporisorium reilianum (strain SRZ2) OX=999809 GN=sr15174 PE=3 SV=1
17.560 5993 pos. 38 - 460 [ 118, -62] tr|A0A7C8NMZ6|A0A7C8NMZ6_ORBOL 3-phytase OS=Orbilia oligospora OX=2813651 GN=TWF102_008426 PE=3 SV=1
17.560 5993 pos. 67 - 579 [ 88, -48] tr|A0A1S9RA49|A0A1S9RA49_PENBI Phytase OS=Penicillium brasilianum OX=104259 GN=PEBR_39504 PE=4 SV=1
17.560 5993 pos. 102 - 555 [ 117, -49] tr|A0A1Y2LNL1|A0A1Y2LNL1_EPING 3-phytase OS=Epicoccum nigrum OX=105696 GN=B5807_09617 PE=3 SV=1
17.563 5994 pos. 85 - 533 [ 116, -67] tr|A0A127ZFJ2|A0A127ZFJ2_9BASI Related to 3-phytase A OS=Sporisorium scitamineum OX=49012 GN=SPSC_04639 PE=3 SV=1
17.563 5994 pos. 117 - 599 [ 83, -50] tr|F8N344|F8N344_NEUT8 3-phytase OS=Neurospora tetrasperma (strain FGSC 2508 / ATCC MYA-4615 / P0657) OX=510951 GN=NEUTE1DRAFT_72299 PE=3 SV=1
17.563 5994 pos. 131 - 569 [ 120, -65] tr|A0A074WES5|A0A074WES5_9PEZI 3-phytase OS=Aureobasidium melanogenum CBS 110374 OX=1043003 GN=M437DRAFT_76961 PE=3 SV=1
17.569 5996 pos. 91 - 557 [ 118, -24] tr|A0A6A6AZE8|A0A6A6AZE8_9PEZI 3-phytase OS=Aplosporella prunicola CBS 121167 OX=1176127 GN=K452DRAFT_322332 PE=3 SV=1
17.569 5996 pos. 117 - 596 [ 83, -53] tr|G4U6M1|G4U6M1_NEUT9 3-phytase OS=Neurospora tetrasperma (strain FGSC 2509 / P0656) OX=510952 GN=NEUTE2DRAFT_146926 PE=3 SV=1
17.572 5997 pos. 117 - 599 [ 83, -50] tr|Q7SEH2|Q7SEH2_NEUCR 3-phytase OS=Neurospora crassa (strain ATCC 24698 / 74-OR23-1A / CBS 708.71 / DSM 1257 / FGSC 987) OX=367110 GN=NCU03255 PE=3 SV=2
17.575 5998 pos. 104 - 554 [ 97, -65] tr|A0A0D1YJL0|A0A0D1YJL0_9EURO 3-phytase OS=Exophiala sideris OX=1016849 GN=PV11_05112 PE=3 SV=1
17.578 5999 pos. 74 - 547 [ 95, -65] tr|A0A2J6R632|A0A2J6R632_9HELO 3-phytase OS=Hyaloscypha variabilis F OX=1149755 GN=L207DRAFT_498549 PE=3 SV=1
17.578 5999 pos. 106 - 528 [ 118, -62] tr|A0A7C8TYE4|A0A7C8TYE4_ORBOL 3-phytase OS=Orbilia oligospora OX=2813651 GN=EYR41_002519 PE=3 SV=1
17.584 6001 pos. 105 - 541 [ 115, -62] tr|A0A094C9Z0|A0A094C9Z0_9PEZI 3-phytase OS=Pseudogymnoascus sp. VKM F-4515 OX=1420909 GN=V496_09046 PE=3 SV=1
17.587 6002 pos. 66 - 503 [ 119, -65] tr|N4XNY9|N4XNY9_COCH4 3-phytase OS=Cochliobolus heterostrophus (strain C4 / ATCC 48331 / race T) OX=665024 GN=COCC4DRAFT_57890 PE=3 SV=1
17.587 6002 pos. 134 - 608 [ 78, -51] tr|A0A086SVE4|A0A086SVE4_ACRC1 3-phytase OS=Acremonium chrysogenum (strain ATCC 11550 / CBS 779.69 / DSM 880 / IAM 14645 / JCM 23072 / IMI 49137) OX=857340 GN=ACRE_082230 PE=3 SV=1
17.590 6003 pos. 151 - 592 [ 119, -47] tr|A0A3D8QTA9|A0A3D8QTA9_9HELO 3-phytase OS=Coleophoma cylindrospora OX=1849047 GN=BP6252_10405 PE=3 SV=1
17.593 6004 pos. 39 - 545 [ 117, -1] tr|W9YKL0|W9YKL0_9EURO 3-phytase OS=Capronia coronata CBS 617.96 OX=1182541 GN=A1O1_01809 PE=3 SV=1
17.593 6004 pos. 98 - 556 [ 118, -65] tr|A0A7C8M1P0|A0A7C8M1P0_9PLEO 3-phytase OS=Massariosphaeria phaeospora OX=100035 GN=BDV95DRAFT_680768 PE=3 SV=1
17.597 6005 pos. 80 - 484 [ 119, -62] tr|A0A401GDJ9|A0A401GDJ9_9APHY 3-phytase B OS=Sparassis crispa OX=139825 GN=SCP_0214210 PE=3 SV=1
17.597 6005 pos. 92 - 538 [ 119, -51] tr|A0A0G2G9H6|A0A0G2G9H6_9PEZI 3-phytase OS=Diplodia seriata OX=420778 GN=UCDDS831_g08625 PE=3 SV=1
17.600 6006 pos. 1 - 598 [ 98, -49] tr|A0A2H3G4K3|A0A2H3G4K3_FUSOX 3-phytase OS=Fusarium oxysporum f. sp. radicis-cucumerinum OX=327505 GN=AU210_012221 PE=3 SV=1
17.603 6007 pos. 1 - 613 [ 98, -49] tr|A0A420MCF8|A0A420MCF8_FUSOX 3-phytase OS=Fusarium oxysporum OX=5507 GN=BFJ69_g16025 PE=3 SV=1
17.603 6007 pos. 38 - 465 [ 119, -62] tr|A0A165FQ89|A0A165FQ89_9BASI Phytase OS=Calocera cornea HHB12733 OX=1353952 GN=CALCODRAFT_496528 PE=3 SV=1
17.606 6008 pos. 139 - 574 [ 119, -65] tr|A0A0A1TJ00|A0A0A1TJ00_9HYPO 3-phytase OS=Torrubiella hemipterigena OX=1531966 GN=VHEMI06277 PE=3 SV=1
17.609 6009 pos. 75 - 547 [ 94, -67] tr|A0A2V1E3Z8|A0A2V1E3Z8_9PLEO 3-phytase OS=Periconia macrospinosa OX=97972 GN=DM02DRAFT_687181 PE=3 SV=1
17.609 6009 pos. 90 - 552 [ 95, -64] tr|A0A2B7XYU5|A0A2B7XYU5_9EURO 3-phytase OS=Helicocarpus griseus UAMH5409 OX=1447875 GN=AJ79_01358 PE=3 SV=1
17.621 6013 pos. 66 - 533 [ 94, -65] tr|A0A423WBN7|A0A423WBN7_9PEZI 3-phytase OS=Valsa sordida OX=252740 GN=VSDG_03412 PE=3 SV=1
17.621 6013 pos. 80 - 546 [ 99, -50] tr|A0A0N0NI53|A0A0N0NI53_9EURO 3-phytase OS=Phialophora attinorum OX=1664694 GN=AB675_9974 PE=3 SV=1
17.621 6013 pos. 87 - 536 [ 97, -65] tr|A0A178ZKV4|A0A178ZKV4_9EURO 3-phytase OS=Fonsecaea erecta OX=1367422 GN=AYL99_05113 PE=3 SV=1
17.621 6013 pos. 108 - 544 [ 115, -62] tr|A0A1B8D1P3|A0A1B8D1P3_9PEZI 3-phytase OS=Pseudogymnoascus sp. 24MN13 OX=1622150 GN=VE04_06497 PE=3 SV=1
17.624 6014 pos. 106 - 528 [ 118, -62] tr|A0A7C8V1X2|A0A7C8V1X2_ORBOL 3-phytase OS=Orbilia oligospora OX=2813651 GN=TWF970_008084 PE=3 SV=1
17.624 6014 pos. 153 - 586 [ 120, -64] tr|X8JCC7|X8JCC7_9AGAM Phytase OS=Rhizoctonia solani AG-3 Rhs1AP OX=1086054 GN=RSOL_392580 PE=3 SV=1
17.627 6015 pos. 1 - 536 [ 93, -50] tr|A0A0A2JWA6|A0A0A2JWA6_PENEN 3-phytase OS=Penicillium expansum OX=27334 GN=PEX2_094260 PE=3 SV=1
17.633 6017 pos. 100 - 539 [ 120, -65] tr|A0A162VGT3|A0A162VGT3_DIDRA 3-phytase OS=Didymella rabiei OX=5454 GN=EKO05_001312 PE=3 SV=1
17.633 6017 pos. 109 - 558 [ 120, -48] tr|A0A178AD14|A0A178AD14_9PLEO 3-phytase OS=Stagonospora sp. SRC1lsM3a OX=765868 GN=IQ06DRAFT_284354 PE=3 SV=1
17.633 6017 pos. 120 - 594 [ 78, -67] tr|A0A423WEG8|A0A423WEG8_9PEZI 3-phytase OS=Valsa sordida OX=252740 GN=VSDG_02013 PE=3 SV=1
17.639 6019 pos. 14 - 546 [ 97, -1] tr|H6BVV2|H6BVV2_EXODN 3-phytase OS=Exophiala dermatitidis (strain ATCC 34100 / CBS 525.76 / NIH/UT8656) OX=858893 GN=HMPREF1120_03260 PE=3 SV=1
17.639 6019 pos. 66 - 533 [ 99, -65] tr|A0A0G2FCJ6|A0A0G2FCJ6_9PEZI 3-phytase OS=Diaporthe ampelina OX=1214573 GN=UCDDA912_g08155 PE=3 SV=1
17.639 6019 pos. 135 - 597 [ 120, -62] tr|F7VNP4|F7VNP4_SORMK 3-phytase OS=Sordaria macrospora (strain ATCC MYA-333 / DSM 997 / K(L3346) / K-hell) OX=771870 GN=SMAC_00997 PE=3 SV=1
17.642 6020 pos. 35 - 465 [ 118, -62] tr|A0A167M1D3|A0A167M1D3_CALVF Phytase OS=Calocera viscosa (strain TUFC12733) OX=1330018 GN=CALVIDRAFT_537429 PE=3 SV=1
17.648 6022 pos. 107 - 543 [ 115, -62] tr|A0A1B8ENY2|A0A1B8ENY2_9PEZI 3-phytase OS=Pseudogymnoascus sp. 05NY08 OX=1622149 GN=VF21_07730 PE=3 SV=1
17.651 6023 pos. 1 - 523 [ 93, -65] tr|A0A0N1P2L7|A0A0N1P2L7_9EURO 3-phytase OS=Phialophora attinorum OX=1664694 GN=AB675_6626 PE=3 SV=1
17.651 6023 pos. 1 - 617 [ 98, -49] tr|X0LXI3|X0LXI3_FUSOX 3-phytase OS=Fusarium oxysporum f. sp. vasinfectum 25433 OX=1089449 GN=FOTG_18358 PE=3 SV=1
17.654 6024 pos. 1 - 600 [ 98, -49] tr|A0A0J9W2Z6|A0A0J9W2Z6_FUSO4 3-phytase OS=Fusarium oxysporum f. sp. lycopersici (strain 4287 / CBS 123668 / FGSC 9935 / NRRL 34936) OX=426428 GN=FOXG_14473 PE=3 SV=1
17.654 6024 pos. 154 - 591 [ 119, -65] tr|A0A3D8R3I6|A0A3D8R3I6_9HELO 3-phytase OS=Coleophoma crateriformis OX=565419 GN=BP5796_09177 PE=3 SV=1
17.657 6025 pos. 95 - 535 [ 120, -65] tr|A0A6A6U8M0|A0A6A6U8M0_9PEZI 3-phytase OS=Microthyrium microscopicum OX=703497 GN=BT63DRAFT_402199 PE=3 SV=1
17.664 6027 pos. 1 - 488 [ 98, -62] tr|A0A1S7UIV4|A0A1S7UIV4_ROSNE 3-phytase OS=Rosellinia necatrix OX=77044 GN=SAMD00023353_0104350 PE=3 SV=1
17.667 6028 pos. 116 - 532 [ 118, -62] tr|A0A0C4DMM0|A0A0C4DMM0_MAGP6 3-phytase OS=Magnaporthiopsis poae (strain ATCC 64411 / 73-15) OX=644358 GN=MAPG_01031 PE=3 SV=1
17.670 6029 pos. 69 - 538 [ 75, -65] tr|A0A2T2P1Z2|A0A2T2P1Z2_CORCC 3-phytase OS=Corynespora cassiicola Philippines OX=1448308 GN=BS50DRAFT_232677 PE=3 SV=1
17.670 6029 pos. 99 - 532 [ 120, -65] tr|A0A2T3ZGH9|A0A2T3ZGH9_9HYPO 3-phytase OS=Trichoderma asperellum CBS 433.97 OX=1042311 GN=M441DRAFT_132673 PE=3 SV=1
17.673 6030 pos. 90 - 512 [ 119, -62] tr|A0A371CV40|A0A371CV40_9APHY Acid phosphatase OS=Polyporus brumalis OX=139420 GN=OH76DRAFT_1115192 PE=3 SV=1
17.676 6031 pos. 53 - 490 [ 119, -65] tr|Q0UC44|Q0UC44_PHANO 3-phytase OS=Phaeosphaeria nodorum (strain SN15 / ATCC MYA-4574 / FGSC 10173) OX=321614 GN=SNOG_10670 PE=3 SV=2
17.676 6031 pos. 105 - 541 [ 119, -65] tr|A0A6V8QQV5|A0A6V8QQV5_9HYPO 3-phytase OS=Trichoderma asperellum OX=101201 GN=TASIC1_0004009600 PE=3 SV=1
17.676 6031 pos. 105 - 542 [ 119, -65] tr|A0A7U2FGA3|A0A7U2FGA3_PHANO 3-phytase OS=Phaeosphaeria nodorum (strain SN15 / ATCC MYA-4574 / FGSC 10173) OX=321614 GN=JI435_106700 PE=3 SV=1
17.679 6032 pos. 1 - 472 [ 216, -65] tr|A0A3R7IH73|A0A3R7IH73_9EURO 3-phytase OS=Aspergillus turcosus OX=1245748 GN=CFD26_103712 PE=3 SV=1
17.679 6032 pos. 120 - 588 [ 78, -67] tr|A0A423X5U7|A0A423X5U7_9PEZI 3-phytase OS=Valsa malicola OX=356882 GN=VMCG_01178 PE=3 SV=1
17.682 6033 pos. 1 - 570 [ 98, -49] tr|A0A420P1L8|A0A420P1L8_FUSOX 3-phytase OS=Fusarium oxysporum OX=5507 GN=BFJ68_g17152 PE=3 SV=1
17.682 6033 pos. 3 - 433 [ 224, -64] tr|A0A0A2J387|A0A0A2J387_PENEN 3-phytase OS=Penicillium expansum OX=27334 GN=PEX2_104220 PE=3 SV=1
17.682 6033 pos. 91 - 561 [ 119, -47] tr|A0A6G1IHK4|A0A6G1IHK4_9PLEO 3-phytase OS=Lentithecium fluviatile CBS 122367 OX=1168545 GN=K458DRAFT_423824 PE=3 SV=1
17.688 6035 pos. 12 - 507 [ 97, -62] tr|G4UJJ4|G4UJJ4_NEUT9 3-phytase OS=Neurospora tetrasperma (strain FGSC 2509 / P0656) OX=510952 GN=NEUTE2DRAFT_107747 PE=3 SV=1
17.691 6036 pos. 1 - 600 [ 98, -49] tr|A0A420QKR2|A0A420QKR2_FUSOX 3-phytase OS=Fusarium oxysporum OX=5507 GN=BFJ70_g17116 PE=3 SV=1
17.691 6036 pos. 14 - 533 [ 100, -51] tr|A0A072PU57|A0A072PU57_9EURO 3-phytase OS=Exophiala aquamarina CBS 119918 OX=1182545 GN=A1O9_01617 PE=3 SV=1
17.691 6036 pos. 87 - 551 [ 97, -48] tr|A0A0D2DAF6|A0A0D2DAF6_9EURO 3-phytase OS=Cladophialophora immunda OX=569365 GN=PV07_04228 PE=3 SV=1
17.694 6037 pos. 1 - 600 [ 98, -49] tr|X0BH46|X0BH46_FUSOX 3-phytase OS=Fusarium oxysporum f. sp. raphani 54005 OX=1089458 GN=FOQG_17529 PE=3 SV=1
17.694 6037 pos. 16 - 433 [ 118, -62] tr|A0A4R8Q4E2|A0A4R8Q4E2_9PEZI 3-phytase OS=Colletotrichum spinosum OX=1347390 GN=PHYA-0 PE=3 SV=1
17.694 6037 pos. 66 - 536 [ 75, -64] tr|A0A6A6TQZ9|A0A6A6TQZ9_9PLEO 3-phytase OS=Lophiostoma macrostomum CBS 122681 OX=1314788 GN=K491DRAFT_645464 PE=3 SV=1
17.703 6040 pos. 83 - 530 [ 115, -65] tr|A0A5N5DD04|A0A5N5DD04_9PEZI 3-phytase OS=Lasiodiplodia theobromae OX=45133 GN=phyA_2 PE=3 SV=1
17.709 6042 pos. 17 - 439 [ 118, -62] tr|A0A6G1MEH1|A0A6G1MEH1_ORBOL 3-phytase OS=Orbilia oligospora OX=2813651 GN=TWF106_009020 PE=3 SV=1
17.709 6042 pos. 90 - 512 [ 119, -62] tr|A0A5C3PLD7|A0A5C3PLD7_9APHY Acid phosphatase OS=Polyporus arcularius HHB13444 OX=1314778 GN=K466DRAFT_583831 PE=3 SV=1
17.709 6042 pos. 158 - 584 [ 119, -25] tr|A0A1E3HP82|A0A1E3HP82_9TREE Phytase OS=Cryptococcus depauperatus CBS 7841 OX=1295531 GN=L203_06331 PE=4 SV=1
17.712 6043 pos. 82 - 536 [ 99, -65] tr|W9WPM3|W9WPM3_9EURO 3-phytase OS=Cladophialophora psammophila CBS 110553 OX=1182543 GN=A1O5_10135 PE=3 SV=1
17.715 6044 pos. 37 - 465 [ 114, -62] tr|M5FWL4|M5FWL4_DACPD 3-phytase A OS=Dacryopinax primogenitus (strain DJM 731) OX=1858805 GN=DACRYDRAFT_96862 PE=3 SV=1
17.715 6044 pos. 92 - 531 [ 119, -65] tr|W3XBT5|W3XBT5_PESFW 3-phytase OS=Pestalotiopsis fici (strain W106-1 / CGMCC3.15140) OX=1229662 GN=PFICI_04763 PE=3 SV=1
17.721 6046 pos. 99 - 539 [ 118, -64] tr|A0A6A6WS17|A0A6A6WS17_9PLEO 3-phytase OS=Melanomma pulvis-pyrius CBS 109.77 OX=1314802 GN=K505DRAFT_317922 PE=3 SV=1
17.721 6046 pos. 122 - 593 [ 78, -66] tr|A0A423XP49|A0A423XP49_9PEZI 3-phytase OS=Cytospora leucostoma OX=1230097 GN=VPNG_00096 PE=3 SV=1
17.724 6047 pos. 99 - 547 [ 120, -64] tr|A0A364N6H3|A0A364N6H3_9PLEO 3-phytase OS=Stemphylium lycopersici OX=183478 GN=DDE83_003785 PE=3 SV=1
17.727 6048 pos. 12 - 601 [ 99, -49] tr|A0A5Q3CWP7|A0A5Q3CWP7_GIBFU 3-phytase OS=Gibberella fujikuroi OX=5127 GN=CEK26_000991 PE=3 SV=1
17.727 6048 pos. 99 - 594 [ 97, -62] tr|Q7S9V5|Q7S9V5_NEUCR 3-phytase OS=Neurospora crassa (strain ATCC 24698 / 74-OR23-1A / CBS 708.71 / DSM 1257 / FGSC 987) OX=367110 GN=pht-1 PE=3 SV=3
17.734 6050 pos. 18 - 522 [ 84, -65] tr|A0A162CRU7|A0A162CRU7_PENCH 3-phytase A OS=Penicillium chrysogenum OX=5076 GN=EN45_098000 PE=4 SV=1
17.737 6051 pos. 66 - 533 [ 99, -65] tr|A0A2P5I3L3|A0A2P5I3L3_9PEZI 3-phytase OS=Diaporthe helianthi OX=158607 GN=DHEL01_v204511 PE=3 SV=1
17.743 6053 pos. 69 - 485 [ 220, -62] tr|A0A2N6NVE2|A0A2N6NVE2_BEABA 3-phytase OS=Beauveria bassiana OX=176275 GN=PHYA PE=3 SV=1
17.743 6053 pos. 118 - 598 [ 76, -50] tr|A0A4P7NL21|A0A4P7NL21_MAGOR 3-phytase OS=Magnaporthe oryzae OX=318829 GN=PoMZ_11643 PE=3 SV=1
17.746 6054 pos. 66 - 503 [ 119, -65] tr|W6ZSW7|W6ZSW7_COCMI 3-phytase OS=Bipolaris oryzae ATCC 44560 OX=930090 GN=COCMIDRAFT_91906 PE=3 SV=1
17.746 6054 pos. 72 - 541 [ 75, -64] tr|A0A6A5QF54|A0A6A5QF54_AMPQU 3-phytase OS=Ampelomyces quisqualis OX=50730 GN=BDU57DRAFT_289434 PE=3 SV=1
17.746 6054 pos. 107 - 514 [ 119, -62] tr|A0A1Y2IAP9|A0A1Y2IAP9_PYCCO Acid phosphatase OS=Trametes coccinea BRFM310 OX=1353009 GN=PYCCODRAFT_1397511 PE=3 SV=1
17.749 6055 pos. 66 - 546 [ 75, -51] tr|A0A6A5R5E6|A0A6A5R5E6_9PLEO 3-phytase OS=Didymella exigua CBS 183.55 OX=1150837 GN=M421DRAFT_426415 PE=3 SV=1
17.749 6055 pos. 78 - 494 [ 220, -62] tr|A0A167BBE8|A0A167BBE8_9HYPO 3-phytase OS=Beauveria brongniartii RCEF 3172 OX=1081107 GN=BBO_06377 PE=3 SV=1
17.749 6055 pos. 83 - 523 [ 120, -64] tr|A0A6S6VAG7|A0A6S6VAG7_9PLEO 3-phytase OS=Pyrenophora teres f. maculata OX=97480 GN=PTMSG1_10488 PE=3 SV=1
17.749 6055 pos. 87 - 540 [ 118, -51] tr|A0A5N6KFU6|A0A5N6KFU6_9HELO 3-phytase OS=Monilinia laxa OX=61186 GN=EYC80_005868 PE=3 SV=1
17.749 6055 pos. 99 - 539 [ 120, -64] tr|A0A6S6WGX6|A0A6S6WGX6_9PLEO 3-phytase OS=Pyrenophora teres f. teres OX=97479 GN=PTTW11_11332 PE=3 SV=1
17.752 6056 pos. 158 - 584 [ 119, -25] tr|A0A1E3JDK9|A0A1E3JDK9_9TREE Phytase OS=Cryptococcus depauperatus CBS 7855 OX=1295532 GN=L204_02894 PE=4 SV=1
17.755 6057 pos. 77 - 507 [ 89, -62] tr|M1W222|M1W222_CLAP2 3-phytase OS=Claviceps purpurea (strain 20.1) OX=1111077 GN=CPUR_05309 PE=3 SV=1
17.755 6057 pos. 100 - 552 [ 120, -51] tr|W6YEW4|W6YEW4_COCCA 3-phytase OS=Bipolaris zeicola 26-R-13 OX=930089 GN=COCCADRAFT_105712 PE=3 SV=1
17.767 6061 pos. 79 - 528 [ 116, -66] tr|A0A077RC05|A0A077RC05_9BASI Related to 3-phytase A OS=Melanopsichium pennsylvanicum 4 OX=1398559 PE=3 SV=1
17.767 6061 pos. 182 - 629 [ 119, -51] tr|A0A1G4AMZ8|A0A1G4AMZ8_9PEZI 3-phytase OS=Colletotrichum orchidophilum OX=1209926 GN=CORC01_14157 PE=3 SV=1
17.770 6062 pos. 155 - 587 [ 120, -64] tr|A0A0B7FA81|A0A0B7FA81_THACB 3-phytase A OS=Thanatephorus cucumeris (strain AG1-IB / isolate 7/3/14) OX=1108050 GN=RSOLAG1IB_07469 PE=3 SV=1
17.770 6062 pos. 186 - 654 [ 119, -51] tr|A0A166UGN2|A0A166UGN2_9PEZI 3-phytase OS=Colletotrichum tofieldiae OX=708197 GN=CT0861_03624 PE=3 SV=1
17.773 6063 pos. 40 - 464 [ 119, -62] tr|S3BTQ8|S3BTQ8_OPHP1 3-phytase OS=Ophiostoma piceae (strain UAMH 11346) OX=1262450 GN=F503_01737 PE=3 SV=1
17.773 6063 pos. 66 - 503 [ 119, -65] tr|R0K3N4|R0K3N4_SETT2 3-phytase OS=Setosphaeria turcica (strain 28A) OX=671987 GN=SETTUDRAFT_21528 PE=3 SV=1
17.773 6063 pos. 102 - 554 [ 117, -51] tr|A0A6A6DJI9|A0A6A6DJI9_9PEZI 3-phytase OS=Zopfia rhizophila CBS 207.26 OX=1314779 GN=K469DRAFT_644015 PE=3 SV=1
17.773 6063 pos. 136 - 610 [ 78, -49] tr|A0A2C5Y2U9|A0A2C5Y2U9_9HYPO 3-phytase OS=Ophiocordyceps australis OX=1399860 GN=CDD82_1945 PE=3 SV=1
17.776 6064 pos. 10 - 515 [ 95, -65] tr|A0A0U1M635|A0A0U1M635_TALIS Extracellular phytase, putative OS=Talaromyces islandicus OX=28573 GN=PISL3812_07868 PE=4 SV=1
17.776 6064 pos. 72 - 527 [ 98, -65] tr|A0A074W8D9|A0A074W8D9_9PEZI 3-phytase OS=Aureobasidium melanogenum CBS 110374 OX=1043003 GN=M437DRAFT_38743 PE=3 SV=1
17.779 6065 pos. 3 - 527 [ 85, -65] tr|A0A0D2BHJ3|A0A0D2BHJ3_9EURO 3-phytase OS=Exophiala spinifera OX=91928 GN=PV08_02357 PE=3 SV=1
17.785 6067 pos. 82 - 506 [ 115, -62] tr|A0A0U1M3F0|A0A0U1M3F0_TALIS 3-phytase OS=Talaromyces islandicus OX=28573 GN=phyA PE=3 SV=1
17.788 6068 pos. 1 - 593 [ 98, -49] tr|A0A2K0UIV9|A0A2K0UIV9_GIBNY 3-phytase OS=Gibberella nygamai OX=42673 GN=FNYG_15199 PE=3 SV=1
17.788 6068 pos. 1 - 596 [ 98, -49] tr|X0KKN0|X0KKN0_FUSOX 3-phytase OS=Fusarium oxysporum f. sp. vasinfectum 25433 OX=1089449 GN=FOTG_17486 PE=3 SV=1
17.788 6068 pos. 82 - 536 [ 99, -65] tr|A0A0D2HXN1|A0A0D2HXN1_XYLBA 3-phytase OS=Cladophialophora bantiana CBS 173.52 OX=1442370 GN=Z519_04285 PE=3 SV=1
17.788 6068 pos. 118 - 597 [ 76, -50] tr|A0A6P8AV61|A0A6P8AV61_MAGGR 3-phytase OS=Magnaporthe grisea OX=148305 GN=PgNI_08803 PE=3 SV=1
17.794 6070 pos. 40 - 461 [ 220, -62] tr|A0A2A9PNA2|A0A2A9PNA2_9HYPO 3-phytase OS=Ophiocordyceps unilateralis OX=268505 GN=XA68_12382 PE=3 SV=1
17.794 6070 pos. 87 - 582 [ 119, -1] tr|W2S3W0|W2S3W0_9EURO 3-phytase OS=Cyphellophora europaea CBS 101466 OX=1220924 GN=HMPREF1541_02454 PE=3 SV=1
17.797 6071 pos. 28 - 432 [ 117, -62] tr|A0A5M3MQQ7|A0A5M3MQQ7_CONPW Acid phosphatase OS=Coniophora puteana (strain RWD-64-598) OX=741705 GN=CONPUDRAFT_56312 PE=3 SV=1
17.797 6071 pos. 45 - 494 [ 93, -62] tr|A0A0A2W8P8|A0A0A2W8P8_BEABA 3-phytase OS=Beauveria bassiana D1-5 OX=1245745 GN=BBAD15_g5309 PE=3 SV=1
17.801 6072 pos. 78 - 541 [ 111, -51] tr|V5FSG5|V5FSG5_BYSSN 3-phytase OS=Byssochlamys spectabilis (strain No. 5 / NBRC 109023) OX=1356009 GN=PVAR5_3602 PE=3 SV=1
17.801 6072 pos. 101 - 530 [ 90, -62] tr|A0A0F4ZIJ7|A0A0F4ZIJ7_9PEZI 3-phytase OS=Thielaviopsis punctulata OX=72032 GN=TD95_004804 PE=3 SV=1
17.804 6073 pos. 88 - 552 [ 97, -48] tr|A0A2T2ZT39|A0A2T2ZT39_9PEZI 3-phytase OS=Coniella lustricola OX=2025994 GN=BD289DRAFT_487040 PE=3 SV=1
17.804 6073 pos. 151 - 604 [ 119, -64] tr|A0A0G2IEZ1|A0A0G2IEZ1_9PEZI 3-phytase OS=Diaporthe ampelina OX=1214573 GN=UCDDA912_g01718 PE=3 SV=1
17.807 6074 pos. 88 - 515 [ 120, -64] tr|B8MHX7|B8MHX7_TALSN 3-phytase OS=Talaromyces stipitatus (strain ATCC 10500 / CBS 375.48 / QM 6759 / NRRL 1006) OX=441959 GN=TSTA_015430 PE=3 SV=1
17.807 6074 pos. 99 - 539 [ 120, -64] tr|A0A178AKQ1|A0A178AKQ1_9PLEO 3-phytase OS=Stagonospora sp. SRC1lsM3a OX=765868 GN=IQ06DRAFT_280159 PE=3 SV=1
17.807 6074 pos. 132 - 584 [ 86, -53] tr|A0A1Y2BBE5|A0A1Y2BBE5_9TREE Putative phytase OS=Naematelia encephala OX=71784 GN=BCR39DRAFT_524334 PE=3 SV=1
17.810 6075 pos. 37 - 439 [ 116, -62] tr|A0A369JEX6|A0A369JEX6_HYPMA 3-phytase A OS=Hypsizygus marmoreus OX=39966 GN=Hypma_013097 PE=3 SV=1
17.813 6076 pos. 29 - 498 [ 51, -62] tr|A0A0A1SQL9|A0A0A1SQL9_9HYPO 3-phytase OS=Torrubiella hemipterigena OX=1531966 GN=VHEMI00511 PE=3 SV=1
17.819 6078 pos. 86 - 541 [ 99, -65] tr|A0A074YM98|A0A074YM98_AURSE 3-phytase OS=Aureobasidium subglaciale (strain EXF-2481) OX=1043005 GN=AUEXF2481DRAFT_46949 PE=3 SV=1
17.819 6078 pos. 185 - 632 [ 119, -51] tr|A0A162Q2X4|A0A162Q2X4_9PEZI 3-phytase OS=Colletotrichum incanum OX=1573173 GN=CI238_11916 PE=3 SV=1
17.822 6079 pos. 7 - 505 [ 91, -65] tr|A0A1Q5UEG1|A0A1Q5UEG1_9EURO 3-phytase A OS=Penicillium subrubescens OX=1316194 GN=PENSUB_3681 PE=4 SV=1
17.822 6079 pos. 9 - 451 [ 95, -52] tr|A0A0F4ZLQ9|A0A0F4ZLQ9_9PEZI 3-phytase OS=Thielaviopsis punctulata OX=72032 GN=TD95_000574 PE=3 SV=1
17.822 6079 pos. 55 - 552 [ 82, -17] tr|A0A6A6WJV5|A0A6A6WJV5_9PEZI 3-phytase OS=Pseudovirgaria hyperparasitica OX=470096 GN=EJ05DRAFT_482609 PE=3 SV=1
17.822 6079 pos. 100 - 552 [ 120, -51] tr|M2TZ15|M2TZ15_COCH5 3-phytase OS=Cochliobolus heterostrophus (strain C5 / ATCC 48332 / race O) OX=701091 GN=COCHEDRAFT_1185511 PE=3 SV=1
17.828 6081 pos. 27 - 443 [ 119, -62] tr|A0A6A4HPA3|A0A6A4HPA3_9AGAR Acid phosphatase OS=Gymnopus androsaceus JB14 OX=1447944 GN=BT96DRAFT_718088 PE=3 SV=1
17.828 6081 pos. 45 - 494 [ 93, -62] tr|A0A2S7Y0W2|A0A2S7Y0W2_BEABA 3-phytase OS=Beauveria bassiana OX=176275 GN=BB8028_0002g00820 PE=3 SV=1
17.828 6081 pos. 45 - 494 [ 93, -62] tr|J4W0X3|J4W0X3_BEAB2 3-phytase OS=Beauveria bassiana (strain ARSEF 2860) OX=655819 GN=BBA_06864 PE=3 SV=1
17.828 6081 pos. 105 - 541 [ 120, -65] tr|A0A2T3ZY58|A0A2T3ZY58_TRIHA 3-phytase OS=Trichoderma harzianum CBS 226.95 OX=983964 GN=M431DRAFT_96728 PE=3 SV=1
17.831 6082 pos. 100 - 552 [ 120, -51] tr|M2RXL1|M2RXL1_COCSN 3-phytase OS=Cochliobolus sativus (strain ND90Pr / ATCC 201652) OX=665912 GN=COCSADRAFT_175637 PE=3 SV=1
17.831 6082 pos. 100 - 552 [ 120, -51] tr|W6ZCY3|W6ZCY3_COCMI 3-phytase OS=Bipolaris oryzae ATCC 44560 OX=930090 GN=COCMIDRAFT_89143 PE=3 SV=1
17.834 6083 pos. 95 - 532 [ 120, -65] tr|A0A0F9XX62|A0A0F9XX62_TRIHA 3-phytase OS=Trichoderma harzianum OX=5544 GN=THAR02_03293 PE=3 SV=1
17.837 6084 pos. 1 - 605 [ 97, -51] tr|A0A2N6NEN0|A0A2N6NEN0_BEABA 3-phytase OS=Beauveria bassiana OX=176275 GN=phyA_1 PE=3 SV=1
17.840 6085 pos. 47 - 478 [ 215, -65] tr|R8BST4|R8BST4_PHAM7 3-phytase OS=Phaeoacremonium minimum (strain UCR-PA7) OX=1286976 GN=UCRPA7_2000 PE=3 SV=1
17.843 6086 pos. 14 - 545 [ 98, -1] tr|W9YH63|W9YH63_9EURO 3-phytase OS=Capronia epimyces CBS 606.96 OX=1182542 GN=A1O3_00408 PE=3 SV=1
17.846 6087 pos. 153 - 598 [ 119, -50] tr|T5A9R4|T5A9R4_OPHSC 3-phytase OS=Ophiocordyceps sinensis (strain Co18 / CGMCC 3.14243) OX=911162 GN=OCS_02077 PE=3 SV=1
17.849 6088 pos. 97 - 540 [ 117, -64] tr|A0A6G1KN03|A0A6G1KN03_9PLEO 3-phytase OS=Pleomassaria siparia CBS 279.74 OX=1314801 GN=K504DRAFT_479566 PE=3 SV=1
17.849 6088 pos. 183 - 630 [ 119, -51] tr|A0A135SNR7|A0A135SNR7_9PEZI 3-phytase OS=Colletotrichum simmondsii OX=703756 GN=CSIM01_07450 PE=3 SV=1
17.852 6089 pos. 58 - 455 [ 116, -62] tr|A0A0D7B3I3|A0A0D7B3I3_9AGAR Acid phosphatase OS=Cylindrobasidium torrendii FP15055 ss-10 OX=1314674 GN=CYLTODRAFT_76068 PE=3 SV=1
17.855 6090 pos. 183 - 630 [ 119, -51] tr|A0A010SEH4|A0A010SEH4_9PEZI 3-phytase OS=Colletotrichum fioriniae PJ7 OX=1445577 GN=CFIO01_01399 PE=3 SV=1
17.858 6091 pos. 62 - 546 [ 75, -47] tr|A0A1Y2M9S9|A0A1Y2M9S9_EPING 3-phytase OS=Epicoccum nigrum OX=105696 GN=B5807_02163 PE=3 SV=1
17.861 6092 pos. 119 - 556 [ 119, -64] tr|A0A420HIA9|A0A420HIA9_9PEZI 3-phytase OS=Oidium neolycopersici OX=212602 GN=OnM2_076027 PE=3 SV=1
17.871 6095 pos. 1 - 605 [ 97, -51] tr|A0A0A2VZE2|A0A0A2VZE2_BEABA 3-phytase OS=Beauveria bassiana D1-5 OX=1245745 GN=BBAD15_g2546 PE=3 SV=1
17.874 6096 pos. 45 - 490 [ 93, -62] tr|A0A545V4G5|A0A545V4G5_9HYPO 3-phytase OS=Cordyceps javanica OX=43265 GN=IF1G_05184 PE=3 SV=1
17.874 6096 pos. 99 - 532 [ 120, -65] tr|G9NYA7|G9NYA7_HYPAI 3-phytase OS=Hypocrea atroviridis (strain ATCC 20476 / IMI 206040) OX=452589 GN=TRIATDRAFT_151059 PE=3 SV=1
17.874 6096 pos. 105 - 542 [ 120, -65] tr|A0A2K0UQI2|A0A2K0UQI2_TRIHA 3-phytase OS=Trichoderma harzianum OX=5544 GN=THARTR1_00060 PE=3 SV=1
17.877 6097 pos. 108 - 544 [ 115, -62] tr|A0A094EPI3|A0A094EPI3_9PEZI 3-phytase OS=Pseudogymnoascus sp. VKM F-103 OX=1420912 GN=V499_06350 PE=3 SV=1
17.877 6097 pos. 187 - 634 [ 118, -51] tr|A0A3N2Q060|A0A3N2Q060_9PEZI 3-phytase OS=Sodiomyces alkalinus F11 OX=1314773 GN=SODALDRAFT_332240 PE=3 SV=1
17.877 6097 pos. 219 - 667 [ 215, -51] tr|A0A0F2M6F3|A0A0F2M6F3_SPOSC 3-phytase OS=Sporothrix schenckii 1099-18 OX=1397361 GN=SPSK_08760 PE=3 SV=1
17.880 6098 pos. 58 - 528 [ 85, -65] tr|A0A135LVR8|A0A135LVR8_PENPA 3-phytase OS=Penicillium patulum OX=5078 GN=PGRI_000510 PE=3 SV=1
17.880 6098 pos. 68 - 531 [ 94, -65] tr|A0A137Q9K0|A0A137Q9K0_9AGAR 3-phytase A OS=Leucoagaricus sp. SymC.cos OX=1714833 GN=AN958_01002 PE=3 SV=1
17.880 6098 pos. 85 - 528 [ 120, -65] tr|A0A1V6UXB3|A0A1V6UXB3_9EURO 3-phytase OS=Penicillium coprophilum OX=36646 GN=PENCOP_c003G05784 PE=3 SV=1
17.880 6098 pos. 101 - 541 [ 120, -64] tr|A0A6A7BDF6|A0A6A7BDF6_9PLEO 3-phytase OS=Plenodomus tracheiphilus IPT5 OX=1408161 GN=T440DRAFT_390301 PE=3 SV=1
17.883 6099 pos. 142 - 576 [ 120, -64] tr|A0A0K6FLX3|A0A0K6FLX3_9AGAM 3-phytase A OS=Rhizoctonia solani OX=456999 GN=RSOLAG22IIIB_07291 PE=3 SV=1
17.886 6100 pos. 15 - 511 [ 98, -65] tr|A0A397I7H2|A0A397I7H2_9EURO 3-phytase OS=Aspergillus turcosus OX=1245748 GN=CDV55_108147 PE=3 SV=1
17.886 6100 pos. 103 - 557 [ 120, -49] tr|E5A2R9|E5A2R9_LEPMJ 3-phytase OS=Leptosphaeria maculans (strain JN3 / isolate v23.1.3 / race Av1-4-5-6-7-8) OX=985895 GN=LEMA_P092740.1 PE=3 SV=1
17.889 6101 pos. 118 - 597 [ 76, -50] tr|G4NBH2|G4NBH2_MAGO7 3-phytase OS=Magnaporthe oryzae (strain 70-15 / ATCC MYA-4617 / FGSC 8958) OX=242507 GN=MGG_00538 PE=3 SV=1
17.892 6102 pos. 1 - 598 [ 98, -49] tr|A0A420N797|A0A420N797_FUSOX 3-phytase OS=Fusarium oxysporum OX=5507 GN=BFJ71_g17007 PE=3 SV=1
17.892 6102 pos. 29 - 526 [ 119, -66] tr|A0A317VB01|A0A317VB01_ASPEC Phytase OS=Aspergillus eucalypticola (strain CBS 122712 / IBT 29274) OX=1448314 GN=BO83DRAFT_362808 PE=4 SV=1
17.892 6102 pos. 187 - 623 [ 220, -64] tr|A0A447BRV3|A0A447BRV3_PODCO 3-phytase OS=Podospora comata OX=48703 GN=PODCO_102830 PE=3 SV=1
17.892 6102 pos. 189 - 635 [ 120, -51] tr|A0A7J6JQ22|A0A7J6JQ22_COLFN 3-phytase OS=Colletotrichum fructicola (strain Nara gc5) OX=1213859 GN=phyA PE=3 SV=1
17.895 6103 pos. 185 - 631 [ 120, -51] tr|A0A066X3I7|A0A066X3I7_COLSU 3-phytase OS=Colletotrichum sublineola OX=1173701 GN=CSUB01_02453 PE=3 SV=1
17.901 6105 pos. 1 - 618 [ 1, -51] tr|A0A3M6YCR2|A0A3M6YCR2_HORWE 3-phytase OS=Hortaea werneckii OX=91943 GN=D0868_08784 PE=3 SV=1
17.901 6105 pos. 105 - 542 [ 120, -65] tr|A0A1T3CL22|A0A1T3CL22_9HYPO 3-phytase OS=Trichoderma guizhouense OX=1491466 GN=A0O28_0102540 PE=3 SV=1
17.904 6106 pos. 1 - 581 [ 98, -65] tr|X0M1B7|X0M1B7_FUSOX 3-phytase OS=Fusarium oxysporum f. sp. vasinfectum 25433 OX=1089449 GN=FOTG_17134 PE=3 SV=1
17.904 6106 pos. 92 - 530 [ 119, -65] tr|A0A1J9QKU7|A0A1J9QKU7_9PEZI 3-phytase OS=Diplodia corticola OX=236234 GN=BKCO1_9300011 PE=3 SV=1
17.904 6106 pos. 108 - 544 [ 115, -62] tr|A0A1B8GGS9|A0A1B8GGS9_9PEZI 3-phytase OS=Pseudogymnoascus verrucosus OX=342668 GN=VE01_07449 PE=3 SV=1
17.904 6106 pos. 187 - 634 [ 119, -51] tr|H1V058|H1V058_COLHI 3-phytase OS=Colletotrichum higginsianum (strain IMI 349063) OX=759273 GN=CH063_05765 PE=3 SV=1
17.907 6107 pos. 160 - 598 [ 119, -65] tr|A0A507B3P2|A0A507B3P2_9PEZI 3-phytase OS=Phialemoniopsis curvata OX=1093900 GN=E0L32_001038 PE=3 SV=1
17.910 6108 pos. 1 - 621 [ 1, -51] tr|A0A3M6YES4|A0A3M6YES4_HORWE 3-phytase OS=Hortaea werneckii OX=91943 GN=D0868_08522 PE=3 SV=1
17.910 6108 pos. 82 - 530 [ 215, -64] tr|A0A0U5G3A6|A0A0U5G3A6_ASPCI 3-phytase OS=Aspergillus calidoustus OX=454130 GN=ASPCAL06028 PE=3 SV=1
17.910 6108 pos. 99 - 526 [ 118, -62] tr|A0A2B7XNE5|A0A2B7XNE5_9EURO 3-phytase OS=Blastomyces parvus OX=2060905 GN=GX51_00048 PE=3 SV=1
17.916 6110 pos. 38 - 458 [ 118, -62] tr|S8BKY8|S8BKY8_DACHA 3-phytase OS=Dactylellina haptotyla (strain CBS 200.50) OX=1284197 GN=H072_10637 PE=3 SV=1
17.919 6111 pos. 105 - 542 [ 120, -65] tr|A0A2H4DJW7|A0A2H4DJW7_TRIHA 3-phytase OS=Trichoderma harzianum OX=5544 PE=3 SV=1
17.922 6112 pos. 1 - 621 [ 1, -51] tr|A0A3M6ZYE4|A0A3M6ZYE4_HORWE 3-phytase OS=Hortaea werneckii OX=91943 GN=D0866_12572 PE=3 SV=1
17.922 6112 pos. 9 - 519 [ 92, -66] tr|G7XZS8|G7XZS8_ASPKW Phytase OS=Aspergillus kawachii (strain NBRC 4308) OX=1033177 GN=AKAW_10551 PE=4 SV=1
17.922 6112 pos. 219 - 667 [ 215, -51] tr|A0A0C2EL69|A0A0C2EL69_9PEZI 3-phytase OS=Sporothrix brasiliensis 5110 OX=1398154 GN=SPBR_08248 PE=3 SV=1
17.925 6113 pos. 36 - 459 [ 116, -62] tr|A0A6A6B255|A0A6A6B255_9PEZI 3-phytase OS=Aplosporella prunicola CBS 121167 OX=1176127 GN=K452DRAFT_301501 PE=3 SV=1
17.928 6114 pos. 99 - 539 [ 120, -64] tr|A0A2W1F295|A0A2W1F295_9PLEO 3-phytase OS=Pyrenophora tritici-repentis OX=45151 GN=A1F97_05303 PE=3 SV=1
17.928 6114 pos. 99 - 539 [ 120, -64] tr|B2W4A5|B2W4A5_PYRTR 3-phytase OS=Pyrenophora tritici-repentis (strain Pt-1C-BFP) OX=426418 GN=PTRG_04455 PE=3 SV=1
17.931 6115 pos. 190 - 636 [ 120, -51] tr|T0JS57|T0JS57_COLGC 3-phytase OS=Colletotrichum gloeosporioides (strain Cg-14) OX=1237896 GN=CGLO_18017 PE=3 SV=1
17.935 6116 pos. 1 - 620 [ 1, -51] tr|A0A3M7J0N4|A0A3M7J0N4_HORWE 3-phytase OS=Hortaea werneckii OX=91943 GN=D0859_04557 PE=3 SV=1
17.935 6116 pos. 44 - 489 [ 93, -62] tr|A0A2H4SAA6|A0A2H4SAA6_CORMI 3-phytase OS=Cordyceps militaris OX=73501 GN=A9K55_005987 PE=3 SV=1
17.935 6116 pos. 82 - 495 [ 220, -60] tr|A0A179I3N7|A0A179I3N7_CORDF 3-phytase OS=Cordyceps confragosa OX=2714763 GN=LLEC1_03216 PE=3 SV=1
17.935 6116 pos. 100 - 538 [ 119, -64] tr|A0A6A5T393|A0A6A5T393_9PLEO 3-phytase OS=Clathrospora elynae OX=706981 GN=EJ02DRAFT_400266 PE=3 SV=1
17.941 6118 pos. 1 - 598 [ 98, -49] tr|X0B5S1|X0B5S1_FUSOX 3-phytase OS=Fusarium oxysporum f. sp. raphani 54005 OX=1089458 GN=FOQG_17809 PE=3 SV=1
17.941 6118 pos. 181 - 641 [ 115, -51] tr|K2S9T6|K2S9T6_MACPH 3-phytase OS=Macrophomina phaseolina (strain MS6) OX=1126212 GN=MPH_09120 PE=3 SV=1
17.944 6119 pos. 1 - 589 [ 98, -50] tr|A0A0P7AMS8|A0A0P7AMS8_9HYPO 3-phytase OS=Neonectria ditissima OX=78410 GN=AK830_g11325 PE=3 SV=1
17.947 6120 pos. 1 - 595 [ 96, -50] tr|A0A0L0NLZ3|A0A0L0NLZ3_TOLOC 3-phytase OS=Tolypocladium ophioglossoides (strain CBS 100239) OX=1163406 GN=TOPH_00090 PE=3 SV=1
17.947 6120 pos. 44 - 489 [ 93, -62] tr|G3JCU2|G3JCU2_CORMM 3-phytase OS=Cordyceps militaris (strain CM01) OX=983644 GN=CCM_02971 PE=3 SV=1
17.950 6121 pos. 127 - 551 [ 116, -62] tr|A0A420HGD7|A0A420HGD7_9PEZI 3-phytase OS=Oidium neolycopersici OX=212602 GN=OnM2_081020 PE=3 SV=1
17.953 6122 pos. 1 - 604 [ 97, -51] tr|A0A179I6C5|A0A179I6C5_CORDF 3-phytase OS=Cordyceps confragosa OX=2714763 GN=LLEC1_00745 PE=3 SV=1
17.956 6123 pos. 94 - 549 [ 120, -49] tr|R0KUM5|R0KUM5_SETT2 3-phytase OS=Setosphaeria turcica (strain 28A) OX=671987 GN=SETTUDRAFT_152582 PE=3 SV=1
17.956 6123 pos. 98 - 538 [ 120, -64] tr|A0A4Q4RD27|A0A4Q4RD27_9PLEO 3-phytase OS=Alternaria arborescens OX=156630 GN=AA0113_g9237 PE=3 SV=1
17.959 6124 pos. 1 - 598 [ 98, -51] tr|A0A420R6B4|A0A420R6B4_FUSOX 3-phytase OS=Fusarium oxysporum OX=5507 GN=BFJ70_g16172 PE=3 SV=1
17.959 6124 pos. 79 - 490 [ 220, -62] tr|A0A168JT82|A0A168JT82_CORDF 3-phytase OS=Akanthomyces lecanii RCEF 1005 OX=1081108 GN=LEL_00392 PE=3 SV=1
17.962 6125 pos. 79 - 501 [ 116, -62] tr|A0A2C5WFF3|A0A2C5WFF3_9PEZI 3-phytase OS=Ceratocystis fimbriata CBS 114723 OX=1035309 GN=phyA PE=3 SV=1
17.965 6126 pos. 1 - 604 [ 98, -48] tr|A0A2H4S7Q3|A0A2H4S7Q3_CORMI 3-phytase OS=Cordyceps militaris OX=73501 GN=A9K55_003602 PE=3 SV=1
17.965 6126 pos. 96 - 565 [ 86, -48] tr|A0A5C5G204|A0A5C5G204_9BASI Putative phytase OS=Rhodotorula diobovata OX=5288 GN=DMC30DRAFT_414481 PE=3 SV=1
17.968 6127 pos. 14 - 528 [ 97, -65] tr|A0A0D2ED26|A0A0D2ED26_9EURO 3-phytase OS=Exophiala oligosperma OX=215243 GN=PV06_01580 PE=3 SV=1
17.968 6127 pos. 69 - 490 [ 113, -62] tr|A0A6A4HR37|A0A6A4HR37_9AGAR Phytase OS=Gymnopus androsaceus JB14 OX=1447944 GN=BT96DRAFT_820841 PE=3 SV=1
17.968 6127 pos. 185 - 631 [ 120, -51] tr|E3QEG3|E3QEG3_COLGM 3-phytase OS=Colletotrichum graminicola (strain M1.001 / M2 / FGSC 10212) OX=645133 GN=GLRG_04413 PE=3 SV=1
17.971 6128 pos. 1 - 521 [ 98, -65] tr|A0A1B5L5E8|A0A1B5L5E8_USTVR 3-phytase OS=Ustilaginoidea virens OX=1159556 GN=UVI_02052590 PE=3 SV=1
17.971 6128 pos. 3 - 626 [ 7, -51] tr|A0A1Q8S170|A0A1Q8S170_9PEZI 3-phytase OS=Colletotrichum chlorophyti OX=708187 GN=CCHL11_02946 PE=3 SV=1
17.971 6128 pos. 34 - 455 [ 116, -62] tr|M1VWL0|M1VWL0_CLAP2 3-phytase OS=Claviceps purpurea (strain 20.1) OX=1111077 GN=CPUR_05310 PE=3 SV=1
17.974 6129 pos. 98 - 538 [ 120, -64] tr|A0A4Q4N9M8|A0A4Q4N9M8_ALTAL 3-phytase OS=Alternaria alternata OX=5599 GN=AA0117_g9370 PE=3 SV=1
17.977 6130 pos. 1 - 605 [ 97, -48] tr|G3JJK7|G3JJK7_CORMM 3-phytase OS=Cordyceps militaris (strain CM01) OX=983644 GN=CCM_06255 PE=3 SV=1
17.983 6132 pos. 9 - 525 [ 92, -66] tr|A0A318Y744|A0A318Y744_ASPNB Phytase OS=Aspergillus neoniger (strain CBS 115656) OX=1448310 GN=BO87DRAFT_369281 PE=4 SV=1
17.983 6132 pos. 98 - 538 [ 120, -64] tr|A0A177D7M9|A0A177D7M9_ALTAL 3-phytase OS=Alternaria alternata OX=5599 GN=CC77DRAFT_1035048 PE=3 SV=1
17.989 6134 pos. 51 - 496 [ 85, -62] tr|A0A151GR94|A0A151GR94_9HYPO 3-phytase OS=Drechmeria coniospora OX=98403 GN=DCS_00768 PE=3 SV=1
17.989 6134 pos. 57 - 510 [ 99, -65] tr|A0A6A7ARD2|A0A6A7ARD2_9PLEO 3-phytase OS=Plenodomus tracheiphilus IPT5 OX=1408161 GN=T440DRAFT_512047 PE=3 SV=1
17.992 6135 pos. 1 - 622 [ 1, -51] tr|A0A3M7CLJ9|A0A3M7CLJ9_HORWE 3-phytase OS=Hortaea werneckii OX=91943 GN=D0865_05504 PE=3 SV=1
17.992 6135 pos. 144 - 592 [ 119, -49] tr|A0A084GAW6|A0A084GAW6_PSEDA 3-phytase OS=Pseudallescheria apiosperma OX=563466 GN=SAPIO_CDS3489 PE=3 SV=1
18.002 6138 pos. 79 - 493 [ 119, -62] tr|A0A4Q9MHM0|A0A4Q9MHM0_9APHY Acid phosphatase OS=Dichomitus squalens OX=114155 GN=BD311DRAFT_726531 PE=3 SV=1
18.002 6138 pos. 164 - 610 [ 119, -49] tr|A0A2C5Y4Y7|A0A2C5Y4Y7_9HYPO 3-phytase OS=Ophiocordyceps australis OX=1399860 GN=CDD81_4334 PE=3 SV=1
18.005 6139 pos. 60 - 572 [ 85, -1] tr|A0A072P4W6|A0A072P4W6_9EURO 3-phytase OS=Exophiala aquamarina CBS 119918 OX=1182545 GN=A1O9_08813 PE=3 SV=1
18.008 6140 pos. 1 - 604 [ 97, -51] tr|A0A168KYZ0|A0A168KYZ0_CORDF 3-phytase OS=Akanthomyces lecanii RCEF 1005 OX=1081108 GN=LEL_02020 PE=3 SV=1
18.008 6140 pos. 1 - 605 [ 97, -51] tr|A0A166YUK6|A0A166YUK6_9HYPO 3-phytase OS=Beauveria brongniartii RCEF 3172 OX=1081107 GN=BBO_07651 PE=3 SV=1
18.008 6140 pos. 195 - 642 [ 119, -51] tr|A0A4R8PS35|A0A4R8PS35_9PEZI 3-phytase OS=Colletotrichum spinosum OX=1347390 GN=phyA PE=3 SV=1
18.011 6141 pos. 196 - 643 [ 119, -51] tr|A0A4R8T9T3|A0A4R8T9T3_9PEZI 3-phytase OS=Colletotrichum sidae OX=1347389 GN=phyA PE=3 SV=1
18.014 6142 pos. 1 - 622 [ 1, -51] tr|A0A3M7F1Z8|A0A3M7F1Z8_HORWE 3-phytase OS=Hortaea werneckii OX=91943 GN=D0864_08071 PE=3 SV=1
18.014 6142 pos. 1 - 622 [ 1, -51] tr|A0A3M7FP19|A0A3M7FP19_HORWE 3-phytase OS=Hortaea werneckii OX=91943 GN=D0862_09924 PE=3 SV=1
18.014 6142 pos. 95 - 547 [ 110, -65] tr|A0A401GAA2|A0A401GAA2_9APHY 3-phytase A OS=Sparassis crispa OX=139825 GN=SCP_0202740 PE=3 SV=1
18.017 6143 pos. 12 - 593 [ 99, -49] tr|S0DJF6|S0DJF6_GIBF5 3-phytase OS=Gibberella fujikuroi (strain CBS 195.34 / IMI 58289 / NRRL A-6831) OX=1279085 GN=FFUJ_01047 PE=3 SV=1
18.017 6143 pos. 89 - 535 [ 116, -65] tr|A0A1S8BAP8|A0A1S8BAP8_9PEZI 3-phytase OS=Diplodia seriata OX=420778 GN=BK809_0000047 PE=3 SV=1
18.017 6143 pos. 98 - 538 [ 120, -64] tr|A0A4Q4Q130|A0A4Q4Q130_9PLEO 3-phytase OS=Alternaria gaisen OX=167740 GN=AG0111_g11894 PE=3 SV=1
18.020 6144 pos. 1 - 602 [ 97, -51] tr|A0A545V658|A0A545V658_9HYPO 3-phytase OS=Cordyceps javanica OX=43265 GN=IF1G_04432 PE=3 SV=1
18.026 6146 pos. 106 - 562 [ 118, -47] tr|A0A177C245|A0A177C245_9PLEO 3-phytase OS=Paraphaeosphaeria sporulosa OX=1460663 GN=CC84DRAFT_1208946 PE=3 SV=1
18.032 6148 pos. 2 - 517 [ 117, -66] tr|A0A319CHY2|A0A319CHY2_ASPVC Phytase OS=Aspergillus vadensis (strain CBS 113365 / IMI 142717 / IBT 24658) OX=1448311 GN=BO88DRAFT_436266 PE=4 SV=1
18.032 6148 pos. 66 - 550 [ 75, -47] tr|A0A163AA69|A0A163AA69_DIDRA 3-phytase OS=Didymella rabiei OX=5454 GN=EKO05_002796 PE=3 SV=1
18.032 6148 pos. 79 - 519 [ 120, -64] tr|A0A6A6ABG1|A0A6A6ABG1_9PLEO 3-phytase OS=Dothidotthia symphoricarpi CBS 119687 OX=1392245 GN=P153DRAFT_387013 PE=3 SV=1
18.044 6152 pos. 12 - 593 [ 99, -49] tr|A0A1L7SDG3|A0A1L7SDG3_FUSMA 3-phytase OS=Fusarium mangiferae OX=192010 GN=FMAN_01052 PE=3 SV=1
18.047 6153 pos. 82 - 509 [ 114, -62] tr|A0A7H8QI59|A0A7H8QI59_9EURO 3-phytase OS=Talaromyces rugulosus OX=121627 GN=TRUGW13939_00757 PE=3 SV=1
18.047 6153 pos. 105 - 553 [ 120, -65] tr|A0A2N1LC05|A0A2N1LC05_TRIHA 3-phytase OS=Trichoderma harzianum OX=5544 GN=CI102_9726 PE=3 SV=1
18.047 6153 pos. 107 - 541 [ 119, -62] tr|A0A094CXT6|A0A094CXT6_9PEZI 3-phytase OS=Pseudogymnoascus sp. VKM F-3775 OX=1420901 GN=V491_00946 PE=3 SV=1
18.065 6159 pos. 12 - 593 [ 99, -49] tr|A0A0I9YLN6|A0A0I9YLN6_GIBFU 3-phytase OS=Gibberella fujikuroi OX=5127 GN=FFC1_01121 PE=3 SV=1
18.065 6159 pos. 143 - 575 [ 120, -65] tr|A0A2A9P4A5|A0A2A9P4A5_9HYPO 3-phytase OS=Ophiocordyceps unilateralis OX=268505 GN=XA68_17619 PE=3 SV=1
18.069 6160 pos. 1 - 595 [ 98, -49] tr|W9ZAG9|W9ZAG9_FUSOX 3-phytase OS=Fusarium oxysporum f. sp. melonis 26406 OX=1089452 GN=FOMG_18077 PE=3 SV=1
18.072 6161 pos. 180 - 614 [ 120, -64] tr|A0A5N5QIK7|A0A5N5QIK7_9AGAM 3-phytase A OS=Ceratobasidium theobromae OX=1582974 GN=CTheo_4989 PE=3 SV=1
18.075 6162 pos. 37 - 438 [ 116, -62] tr|A0A5C3MQB6|A0A5C3MQB6_9AGAM Acid phosphatase OS=Heliocybe sulcata OX=5364 GN=OE88DRAFT_1637286 PE=3 SV=1
18.084 6165 pos. 1 - 407 [ 216, -62] tr|A0A1B7MXW8|A0A1B7MXW8_9AGAM Acid phosphatase OS=Rhizopogon vinicolor AM-OR11-026 OX=1314800 GN=K503DRAFT_742702 PE=3 SV=1
18.084 6165 pos. 102 - 530 [ 118, -62] tr|A0A1V6SBW2|A0A1V6SBW2_9EURO 3-phytase OS=Penicillium vulpinum OX=29845 GN=PENVUL_c002G07036 PE=3 SV=1
18.087 6166 pos. 72 - 518 [ 116, -64] tr|A0A6A5WYL0|A0A6A5WYL0_9PLEO 3-phytase OS=Amniculicola lignicola CBS 123094 OX=1392246 GN=P154DRAFT_421632 PE=3 SV=1
18.090 6167 pos. 102 - 563 [ 78, -65] tr|A0A5N5PNW7|A0A5N5PNW7_9PEZI 3-phytase OS=Coniochaeta sp. 2T2.1 OX=1571157 GN=GE09DRAFT_1213106 PE=3 SV=1
18.093 6168 pos. 12 - 599 [ 99, -49] tr|A0A365N6S3|A0A365N6S3_GIBIN 3-phytase OS=Gibberella intermedia OX=948311 GN=FPRO05_11623 PE=3 SV=1
18.099 6170 pos. 12 - 593 [ 99, -49] tr|W9IGL0|W9IGL0_FUSOX 3-phytase OS=Fusarium oxysporum NRRL 32931 OX=660029 GN=FOYG_06818 PE=3 SV=1
18.099 6170 pos. 102 - 564 [ 78, -64] tr|A0A5N5L1N7|A0A5N5L1N7_9PEZI 3-phytase OS=Coniochaeta sp. 2T2.1 OX=1571157 GN=GE09DRAFT_971323 PE=3 SV=1
18.102 6171 pos. 9 - 514 [ 92, -66] tr|A0A100ISI1|A0A100ISI1_ASPNG Phytase OS=Aspergillus niger OX=5061 GN=ABL_09171 PE=4 SV=1
18.102 6171 pos. 12 - 591 [ 99, -49] tr|W7LPC0|W7LPC0_GIBM7 3-phytase OS=Gibberella moniliformis (strain M3125 / FGSC 7600) OX=334819 GN=FVEG_00987 PE=3 SV=1
18.102 6171 pos. 21 - 561 [ 28, -48] tr|A0A0K3CTY7|A0A0K3CTY7_RHOTO BY PROTMAP: gi|472585629|gb|EMS23180.1| phytase [Rhodosporidium toruloides NP11] gi|647400685|emb|CDR46354.1| RHTO0S12e03598g1_1 [Rhodosporidium toruloides] OS=Rhodosporidium toruloides OX=5286 GN=FGENESH: predicted gene_14.117 PE=3 SV=1
18.102 6171 pos. 101 - 538 [ 119, -64] tr|A0A1Y1ZVA9|A0A1Y1ZVA9_9PLEO 3-phytase OS=Clohesyomyces aquaticus OX=1231657 GN=BCR34DRAFT_560900 PE=3 SV=1
18.105 6172 pos. 99 - 551 [ 120, -51] tr|A0A178EG08|A0A178EG08_9PLEO 3-phytase OS=Pyrenochaeta sp. DS3sAY3a OX=765867 GN=IQ07DRAFT_532837 PE=3 SV=1
18.108 6173 pos. 99 - 526 [ 118, -62] tr|A0A0H1BFJ2|A0A0H1BFJ2_9EURO 3-phytase OS=Blastomyces silverae OX=2060906 GN=EMPG_14348 PE=3 SV=1
18.114 6175 pos. 1 - 598 [ 98, -49] tr|A0A559KRZ5|A0A559KRZ5_FUSOX 3-phytase OS=Fusarium oxysporum f. sp. cubense OX=61366 GN=phyA-0 PE=3 SV=1
18.114 6175 pos. 63 - 525 [ 116, -47] tr|A0A6A6I9Y1|A0A6A6I9Y1_9PLEO 3-phytase OS=Trematosphaeria pertusa OX=390896 GN=BU26DRAFT_567077 PE=3 SV=1
18.114 6175 pos. 88 - 530 [ 119, -67] tr|A0A1K0H876|A0A1K0H876_9BASI Related to 3-phytase A OS=Ustilago bromivora OX=307758 GN=UBRO2_03177 PE=3 SV=1
18.117 6176 pos. 12 - 593 [ 99, -49] tr|A0A420T7U5|A0A420T7U5_GIBIN 3-phytase OS=Gibberella intermedia OX=948311 GN=BFJ72_g7677 PE=3 SV=1
18.117 6176 pos. 12 - 593 [ 99, -49] tr|X0B5P5|X0B5P5_FUSOX 3-phytase OS=Fusarium oxysporum f. sp. melonis 26406 OX=1089452 GN=FOMG_01234 PE=3 SV=1
18.120 6177 pos. 12 - 593 [ 99, -49] tr|A0A2K0W4Y0|A0A2K0W4Y0_GIBNY 3-phytase OS=Gibberella nygamai OX=42673 GN=FNYG_09200 PE=3 SV=1
18.120 6177 pos. 58 - 529 [ 85, -64] tr|A0A1V6S543|A0A1V6S543_9EURO 3-phytase OS=Penicillium vulpinum OX=29845 GN=PENVUL_c008G02133 PE=3 SV=1
18.123 6178 pos. 20 - 602 [ 99, -50] tr|A0A2C6AE42|A0A2C6AE42_9HYPO 3-phytase OS=Cordyceps sp. RAO-2017 OX=2004951 GN=CDD83_4058 PE=3 SV=1
18.123 6178 pos. 120 - 557 [ 119, -64] tr|A0A2S4PW69|A0A2S4PW69_9PEZI 3-phytase OS=Erysiphe pulchra OX=225359 GN=EPUL_002801 PE=3 SV=1
18.129 6180 pos. 77 - 500 [ 116, -90] tr|A0A423WMK0|A0A423WMK0_9PEZI 3-phytase OS=Valsa malicola OX=356882 GN=VMCG_04990 PE=3 SV=1
18.132 6181 pos. 12 - 593 [ 99, -49] tr|A0A2H3STW1|A0A2H3STW1_FUSOX 3-phytase OS=Fusarium oxysporum OX=5507 GN=FRV6_03824 PE=3 SV=1
18.132 6181 pos. 12 - 593 [ 99, -49] tr|W9L2H1|W9L2H1_FUSOX 3-phytase OS=Fusarium oxysporum Fo47 OX=660027 GN=FOBC_01427 PE=3 SV=1
18.132 6181 pos. 12 - 595 [ 99, -49] tr|A0A3L6P8E3|A0A3L6P8E3_FUSOX 3-phytase OS=Fusarium oxysporum f. sp. cepae OX=396571 GN=BFJ65_g1785 PE=3 SV=1
18.135 6182 pos. 1 - 598 [ 97, -50] tr|A0A2S4KM02|A0A2S4KM02_9HYPO 3-phytase OS=Tolypocladium paradoxum OX=94208 GN=TPAR_08562 PE=3 SV=1
18.135 6182 pos. 12 - 593 [ 99, -49] tr|N4TTS6|N4TTS6_FUSC1 3-phytase OS=Fusarium oxysporum f. sp. cubense (strain race 1) OX=1229664 GN=FOC1_g10015821 PE=3 SV=1
18.135 6182 pos. 24 - 607 [ 99, -50] tr|A0A179H2Z6|A0A179H2Z6_PURLI 3-phytase OS=Purpureocillium lilacinum OX=33203 GN=VFPBJ_02836 PE=3 SV=1
18.135 6182 pos. 93 - 520 [ 118, -62] tr|A0A1J9Q278|A0A1J9Q278_9EURO 3-phytase OS=Emergomyces pasteurianus Ep9510 OX=1447872 GN=AJ78_08589 PE=3 SV=1
18.142 6184 pos. 86 - 512 [ 120, -62] tr|B2AS87|B2AS87_PODAN 3-phytase OS=Podospora anserina (strain S / ATCC MYA-4624 / DSM 980 / FGSC 10383) OX=515849 GN=PODANS_1_22690 PE=3 SV=1
18.148 6186 pos. 1 - 622 [ 1, -51] tr|A0A3M7GJI8|A0A3M7GJI8_HORWE 3-phytase OS=Hortaea werneckii OX=91943 GN=D0864_03481 PE=3 SV=1
18.148 6186 pos. 52 - 502 [ 85, -64] tr|A0A093VI10|A0A093VI10_TALMA 3-phytase OS=Talaromyces marneffei PM1 OX=1077442 GN=GQ26_0031210 PE=3 SV=1
18.151 6187 pos. 1 - 594 [ 93, -51] tr|A0A0B7JQI7|A0A0B7JQI7_BIOOC 3-phytase OS=Bionectria ochroleuca OX=29856 GN=BN869_000001020_1 PE=3 SV=1
18.151 6187 pos. 100 - 527 [ 118, -62] tr|A0A1J9R819|A0A1J9R819_9EURO 3-phytase OS=Blastomyces percursus OX=1658174 GN=ACJ73_04868 PE=3 SV=1
18.154 6188 pos. 76 - 501 [ 115, -62] tr|A0A4U7ATW0|A0A4U7ATW0_9PEZI 3-phytase OS=Elsinoe australis OX=40998 GN=C1H76_9186 PE=3 SV=1
18.157 6189 pos. 1 - 598 [ 98, -49] tr|A0A166UUZ1|A0A166UUZ1_9HYPO 3-phytase OS=Moelleriella libera RCEF 2490 OX=1081109 GN=AAL_00463 PE=3 SV=1
18.157 6189 pos. 1 - 604 [ 98, -50] tr|M1W7X3|M1W7X3_CLAP2 3-phytase OS=Claviceps purpurea (strain 20.1) OX=1111077 GN=CPUR_05228 PE=3 SV=1
18.157 6189 pos. 12 - 593 [ 99, -49] tr|X0HZ59|X0HZ59_FUSOX 3-phytase OS=Fusarium oxysporum f. sp. conglutinans race 2 54008 OX=1089457 GN=FOPG_08228 PE=3 SV=1
18.157 6189 pos. 28 - 431 [ 117, -62] tr|A0A5M3MAW9|A0A5M3MAW9_CONPW Acid phosphatase OS=Coniophora puteana (strain RWD-64-598) OX=741705 GN=CONPUDRAFT_131031 PE=3 SV=1
18.160 6190 pos. 12 - 593 [ 99, -49] tr|X0D0T0|X0D0T0_FUSOX 3-phytase OS=Fusarium oxysporum f. sp. raphani 54005 OX=1089458 GN=FOQG_08600 PE=3 SV=1
18.160 6190 pos. 12 - 595 [ 99, -49] tr|A0A5C6T0P9|A0A5C6T0P9_FUSOX 3-phytase OS=Fusarium oxysporum f. sp. cubense OX=61366 GN=FocTR4_00001121 PE=3 SV=1
18.160 6190 pos. 14 - 538 [ 35, -64] tr|A0A5M9KS96|A0A5M9KS96_9PLEO 3-phytase OS=Pyrenophora tritici-repentis OX=45151 GN=PtrV1_13364 PE=3 SV=1
18.160 6190 pos. 143 - 591 [ 119, -49] tr|A0A2N3N2A7|A0A2N3N2A7_9PEZI 3-phytase OS=Lomentospora prolificans OX=41688 GN=jhhlp_007308 PE=3 SV=1
18.163 6191 pos. 86 - 512 [ 120, -62] tr|A0A447BYF2|A0A447BYF2_PODCO 3-phytase OS=Podospora comata OX=48703 GN=PODCO_122690 PE=3 SV=1
18.169 6193 pos. 1 - 593 [ 97, -49] tr|A0A2L2T3Q2|A0A2L2T3Q2_9HYPO 3-phytase OS=Fusarium venenatum OX=56646 PE=3 SV=1
18.181 6197 pos. 13 - 515 [ 92, -66] tr|A0A370PJW8|A0A370PJW8_ASPPH Phytase OS=Aspergillus phoenicis ATCC 13157 OX=1353007 GN=M752DRAFT_336012 PE=4 SV=1
18.184 6198 pos. 21 - 561 [ 28, -48] tr|M7WZC2|M7WZC2_RHOT1 Phytase OS=Rhodosporidium toruloides (strain NP11) OX=1130832 GN=RHTO_07522 PE=3 SV=1
18.193 6201 pos. 13 - 516 [ 92, -66] tr|A0A401KPD4|A0A401KPD4_ASPAW 3-phytase A OS=Aspergillus awamori OX=105351 GN=AAWM_04033 PE=4 SV=1
18.199 6203 pos. 59 - 543 [ 98, -51] tr|A0A5M8Q0P8|A0A5M8Q0P8_9LECA 3-phytase OS=Lasallia pustulata OX=136370 GN=FRX48_01560 PE=3 SV=1
18.202 6204 pos. 76 - 498 [ 115, -62] tr|A0A2P7YE24|A0A2P7YE24_9PEZI 3-phytase OS=Elsinoe australis OX=40998 GN=B9Z65_8543 PE=3 SV=1
18.212 6207 pos. 49 - 523 [ 78, -65] tr|A0A1J7J6X8|A0A1J7J6X8_9PEZI 3-phytase OS=Coniochaeta ligniaria NRRL 30616 OX=1408157 GN=CONLIGDRAFT_567634 PE=3 SV=1
18.212 6207 pos. 82 - 516 [ 116, -62] tr|A0A136J500|A0A136J500_9PEZI 3-phytase OS=Microdochium bolleyi OX=196109 GN=Micbo1qcDRAFT_162402 PE=3 SV=1
18.212 6207 pos. 88 - 530 [ 119, -67] tr|I2FV98|I2FV98_USTH4 Related to 3-phytase A OS=Ustilago hordei (strain Uh4875-4) OX=1128400 GN=UHOR_06430 PE=3 SV=1
18.215 6208 pos. 1 - 592 [ 97, -49] tr|A0A1B8B1J6|A0A1B8B1J6_FUSPO 3-phytase OS=Fusarium poae OX=36050 GN=FPOA_00533 PE=3 SV=1
18.215 6208 pos. 49 - 506 [ 92, -62] tr|A0A1C7M4Z3|A0A1C7M4Z3_GRIFR 3-phytase A OS=Grifola frondosa OX=5627 GN=phyA_1 PE=4 SV=1
18.224 6211 pos. 1 - 612 [ 1, -64] tr|A0A175W9D1|A0A175W9D1_9PEZI 3-phytase OS=Madurella mycetomatis OX=100816 GN=MMYC01_204329 PE=3 SV=1
18.233 6214 pos. 92 - 521 [ 118, -62] tr|A0A1V6YII8|A0A1V6YII8_PENNA 3-phytase OS=Penicillium nalgiovense OX=60175 GN=PENNAL_c0020G05052 PE=3 SV=1
18.236 6215 pos. 93 - 539 [ 116, -64] tr|A0A6A5K2P1|A0A6A5K2P1_9PLEO 3-phytase OS=Decorospora gaudefroyi OX=184978 GN=BDW02DRAFT_505573 PE=3 SV=1
18.236 6215 pos. 96 - 518 [ 118, -62] tr|A0A1J7JQR4|A0A1J7JQR4_9PEZI 3-phytase OS=Coniochaeta ligniaria NRRL 30616 OX=1408157 GN=CONLIGDRAFT_712169 PE=3 SV=1
18.239 6216 pos. 1 - 586 [ 94, -65] tr|A0A6V8QMW6|A0A6V8QMW6_9HYPO 3-phytase OS=Trichoderma asperellum OX=101201 GN=TASIC1_0003019800 PE=3 SV=1
18.242 6217 pos. 1 - 592 [ 97, -49] tr|A0A0N0DEF5|A0A0N0DEF5_FUSLA 3-phytase OS=Fusarium langsethiae OX=179993 GN=FLAG1_06096 PE=3 SV=1
18.242 6217 pos. 16 - 444 [ 116, -62] tr|A0A2J6TA62|A0A2J6TA62_9HELO 3-phytase OS=Hyaloscypha bicolor E OX=1095630 GN=K444DRAFT_652815 PE=3 SV=1
18.242 6217 pos. 87 - 531 [ 120, -66] tr|A0A081CN51|A0A081CN51_PSEA2 Phytase OS=Pseudozyma antarctica OX=84753 GN=PAN0_039c6330 PE=3 SV=1
18.242 6217 pos. 103 - 532 [ 118, -62] tr|A0A101MQX6|A0A101MQX6_9EURO 3-phytase OS=Penicillium freii OX=48697 GN=ACN42_g2027 PE=3 SV=1
18.248 6219 pos. 1 - 578 [ 98, -49] tr|A0A151GL00|A0A151GL00_9HYPO 3-phytase OS=Drechmeria coniospora OX=98403 GN=DCS_04694 PE=3 SV=1
18.248 6219 pos. 162 - 613 [ 99, -65] tr|A0A369JFT0|A0A369JFT0_HYPMA 3-phytase A OS=Hypsizygus marmoreus OX=39966 GN=phyA PE=3 SV=1
18.251 6220 pos. 1 - 604 [ 96, -51] tr|A0A084R2R9|A0A084R2R9_STAC4 3-phytase OS=Stachybotrys chlorohalonata (strain IBT 40285) OX=1283841 GN=S40285_00632 PE=3 SV=1
18.251 6220 pos. 1 - 618 [ 98, -51] tr|A0A168E0V6|A0A168E0V6_CORFA 3-phytase OS=Cordyceps fumosorosea (strain ARSEF 2679) OX=1081104 GN=ISF_00144 PE=3 SV=1
18.251 6220 pos. 59 - 543 [ 98, -51] tr|A0A1W5CR66|A0A1W5CR66_9LECA 3-phytase OS=Lasallia pustulata OX=136370 PE=3 SV=1
18.251 6220 pos. 127 - 615 [ 78, -50] tr|J3NJP3|J3NJP3_GAET3 3-phytase OS=Gaeumannomyces tritici (strain R3-111a-1) OX=644352 GN=20341931 PE=3 SV=1
18.254 6221 pos. 1 - 594 [ 97, -49] tr|A0A395RM39|A0A395RM39_FUSSP 3-phytase OS=Fusarium sporotrichioides OX=5514 GN=FSPOR_10108 PE=3 SV=1
18.254 6221 pos. 41 - 463 [ 120, -62] tr|B6QGZ8|B6QGZ8_TALMQ 3-phytase OS=Talaromyces marneffei (strain ATCC 18224 / CBS 334.59 / QM 7333) OX=441960 GN=PMAA_092760 PE=3 SV=1
18.257 6222 pos. 79 - 534 [ 119, -66] tr|A0A1V6NL03|A0A1V6NL03_PENPO 3-phytase OS=Penicillium polonicum OX=60169 GN=PENPOL_c006G09039 PE=3 SV=1
18.260 6223 pos. 1 - 596 [ 97, -49] tr|A0A2T4HCJ9|A0A2T4HCJ9_FUSCU 3-phytase OS=Fusarium culmorum OX=5516 GN=FCULG_00003161 PE=3 SV=1
18.266 6225 pos. 1 - 586 [ 94, -65] tr|A0A2T3ZDZ0|A0A2T3ZDZ0_9HYPO 3-phytase OS=Trichoderma asperellum CBS 433.97 OX=1042311 GN=M441DRAFT_135048 PE=3 SV=1
18.266 6225 pos. 1 - 620 [ 1, -51] tr|A0A3M7I416|A0A3M7I416_HORWE 3-phytase OS=Hortaea werneckii OX=91943 GN=D0859_15766 PE=3 SV=1
18.266 6225 pos. 115 - 539 [ 116, -62] tr|A0A0B1P335|A0A0B1P335_UNCNE 3-phytase OS=Uncinula necator OX=52586 GN=EV44_g0654 PE=3 SV=1
18.269 6226 pos. 1 - 594 [ 98, -51] tr|A0A2N1L8K1|A0A2N1L8K1_TRIHA 3-phytase OS=Trichoderma harzianum OX=5544 GN=CI102_10818 PE=3 SV=1
18.269 6226 pos. 1 - 594 [ 98, -51] tr|A0A2T4AH68|A0A2T4AH68_TRIHA 3-phytase OS=Trichoderma harzianum CBS 226.95 OX=983964 GN=M431DRAFT_492906 PE=3 SV=1
18.273 6227 pos. 57 - 534 [ 85, -66] tr|A0A0N0RYA7|A0A0N0RYA7_9EURO 3-phytase OS=Penicillium nordicum OX=229535 GN=ACN38_g8388 PE=3 SV=1
18.273 6227 pos. 98 - 527 [ 118, -62] tr|A0A0M9WCP6|A0A0M9WCP6_9EURO 3-phytase OS=Penicillium nordicum OX=229535 GN=ACN38_g9298 PE=3 SV=1
18.276 6228 pos. 25 - 446 [ 115, -62] tr|A0A0C3I1B7|A0A0C3I1B7_9PEZI 3-phytase OS=Oidiodendron maius Zn OX=913774 GN=OIDMADRAFT_100083 PE=3 SV=1
18.279 6229 pos. 1 - 582 [ 94, -65] tr|G9NMH2|G9NMH2_HYPAI 3-phytase OS=Hypocrea atroviridis (strain ATCC 20476 / IMI 206040) OX=452589 GN=TRIATDRAFT_215617 PE=3 SV=1
18.279 6229 pos. 45 - 490 [ 93, -62] tr|A0A168APN2|A0A168APN2_CORFA 3-phytase OS=Cordyceps fumosorosea (strain ARSEF 2679) OX=1081104 GN=ISF_03395 PE=3 SV=1
18.279 6229 pos. 66 - 497 [ 117, -64] tr|A0A225ASR9|A0A225ASR9_9EURO 3-phytase OS=Talaromyces atroroseus OX=1441469 GN=UA08_08245 PE=3 SV=1
18.279 6229 pos. 140 - 575 [ 119, -64] tr|A0A420Y389|A0A420Y389_9PEZI 3-phytase OS=Coniochaeta pulveracea OX=177199 GN=DL546_005049 PE=3 SV=1
18.282 6230 pos. 28 - 456 [ 113, -62] tr|A2TEY6|A2TEY6_9EURO 3-phytase OS=Penicillium sp. Q7 OX=420483 GN=phyA PE=3 SV=1
18.288 6232 pos. 136 - 576 [ 119, -64] tr|N1JFY9|N1JFY9_BLUG1 3-phytase OS=Blumeria graminis f. sp. hordei (strain DH14) OX=546991 GN=BGHDH14_bgh00214 PE=3 SV=1
18.291 6233 pos. 33 - 455 [ 116, -62] tr|A0A1Y2VSA1|A0A1Y2VSA1_9PEZI 3-phytase OS=Hypoxylon sp. CI-4A OX=1001833 GN=M426DRAFT_324436 PE=3 SV=1
18.291 6233 pos. 86 - 534 [ 116, -67] tr|A0A5C3EID4|A0A5C3EID4_9BASI Related to 3-phytase A OS=Ustilago trichophora OX=86804 GN=UTRI_04953_B PE=3 SV=1
18.297 6235 pos. 147 - 623 [ 78, -50] tr|A0A0C4E2Q3|A0A0C4E2Q3_MAGP6 3-phytase OS=Magnaporthiopsis poae (strain ATCC 64411 / 73-15) OX=644358 GN=MAPG_06693 PE=3 SV=1
18.306 6238 pos. 104 - 568 [ 118, -1] tr|A0A6A5YL12|A0A6A5YL12_9PLEO 3-phytase OS=Lophiotrema nucula OX=690887 GN=BDV96DRAFT_589139 PE=3 SV=1
18.309 6239 pos. 1 - 616 [ 98, -50] tr|A0A179G5K4|A0A179G5K4_METCM 3-phytase OS=Pochonia chlamydosporia 170 OX=1380566 GN=VFPPC_00423 PE=3 SV=1
18.309 6239 pos. 62 - 483 [ 113, -62] tr|A0A420TM66|A0A420TM66_GIBIN 3-phytase OS=Gibberella intermedia OX=948311 GN=BFJ72_g5018 PE=3 SV=1
18.309 6239 pos. 81 - 528 [ 120, -64] tr|A0A1V6RJL6|A0A1V6RJL6_9EURO 3-phytase OS=Penicillium solitum OX=60172 GN=PENSOL_c003G09743 PE=3 SV=1
18.312 6240 pos. 1 - 582 [ 98, -64] tr|A0A0F9XJ17|A0A0F9XJ17_TRIHA 3-phytase OS=Trichoderma harzianum OX=5544 GN=THAR02_03419 PE=3 SV=1
18.315 6241 pos. 68 - 494 [ 119, -62] tr|C4JG72|C4JG72_UNCRE 3-phytase OS=Uncinocarpus reesii (strain UAMH 1704) OX=336963 GN=UREG_02470 PE=3 SV=1
18.318 6242 pos. 124 - 565 [ 119, -64] tr|A0A061HM60|A0A061HM60_BLUGR 3-phytase OS=Blumeria graminis f. sp. tritici 96224 OX=1268274 GN=BGT96224_842 PE=3 SV=1
18.324 6244 pos. 86 - 536 [ 116, -67] tr|A0A5C3EC97|A0A5C3EC97_9BASI Related to 3-phytase A OS=Ustilago trichophora OX=86804 GN=UTRI_04953 PE=3 SV=1
18.330 6246 pos. 1 - 586 [ 94, -65] tr|A0A2K0TPM0|A0A2K0TPM0_9HYPO 3-phytase OS=Trichoderma gamsii OX=398673 GN=TGAMA5MH_01275 PE=3 SV=1
18.336 6248 pos. 1 - 620 [ 1, -51] tr|A0A3M7GQF6|A0A3M7GQF6_HORWE 3-phytase OS=Hortaea werneckii OX=91943 GN=D0860_06988 PE=3 SV=1
18.340 6249 pos. 36 - 456 [ 116, -62] tr|A0A395N787|A0A395N787_TRIAR 3-phytase OS=Trichoderma arundinaceum OX=490622 GN=TARUN_10277 PE=3 SV=1
18.340 6249 pos. 99 - 526 [ 118, -62] tr|A0A1D2JA00|A0A1D2JA00_PARBR 3-phytase OS=Paracoccidioides brasiliensis OX=121759 GN=ACO22_05588 PE=3 SV=1
18.340 6249 pos. 100 - 520 [ 120, -62] tr|A0A0N0DE69|A0A0N0DE69_FUSLA 3-phytase OS=Fusarium langsethiae OX=179993 GN=FLAG1_06415 PE=3 SV=1
18.343 6250 pos. 84 - 531 [ 120, -64] tr|A0A101MJ86|A0A101MJ86_9EURO 3-phytase OS=Penicillium freii OX=48697 GN=ACN42_g5534 PE=3 SV=1
18.346 6251 pos. 1 - 613 [ 98, -50] tr|A0A7D5Z598|A0A7D5Z598_9HYPO 3-phytase OS=Metarhizium brunneum OX=500148 GN=phyA_1 PE=3 SV=1
18.346 6251 pos. 2 - 458 [ 85, -62] tr|A0A177CBH5|A0A177CBH5_9PLEO 3-phytase OS=Paraphaeosphaeria sporulosa OX=1460663 GN=CC84DRAFT_884491 PE=3 SV=1
18.352 6253 pos. 1 - 593 [ 97, -49] tr|K3VKQ2|K3VKQ2_FUSPC 3-phytase OS=Fusarium pseudograminearum (strain CS3096) OX=1028729 GN=FPSE_04436 PE=3 SV=1
18.355 6254 pos. 1 - 585 [ 98, -65] tr|A0A2T4CDC7|A0A2T4CDC7_TRILO 3-phytase OS=Trichoderma longibrachiatum ATCC 18648 OX=983965 GN=M440DRAFT_1326828 PE=3 SV=1
18.355 6254 pos. 42 - 464 [ 120, -62] tr|A0A7C8H3L2|A0A7C8H3L2_TALMA 3-phytase OS=Talaromyces marneffei OX=37727 GN=EYB25_005433 PE=3 SV=1
18.355 6254 pos. 86 - 522 [ 119, -62] tr|A0A3N2Q1F0|A0A3N2Q1F0_9PEZI 3-phytase OS=Sodiomyces alkalinus F11 OX=1314773 GN=SODALDRAFT_306931 PE=3 SV=1
18.358 6255 pos. 63 - 535 [ 80, -49] tr|C7YH73|C7YH73_FUSV7 3-phytase OS=Fusarium vanettenii (strain ATCC MYA-4622 / CBS 123669 / FGSC 9596 / NRRL 45880 / 77-13-4) OX=660122 GN=NECHADRAFT_31557 PE=3 SV=1
18.358 6255 pos. 99 - 526 [ 118, -62] tr|C1GXU3|C1GXU3_PARBA 3-phytase OS=Paracoccidioides lutzii (strain ATCC MYA-826 / Pb01) OX=502779 GN=PAAG_03226 PE=3 SV=2
18.364 6257 pos. 83 - 496 [ 116, -62] tr|A0A6A5STD8|A0A6A5STD8_9PLEO 3-phytase OS=Clathrospora elynae OX=706981 GN=EJ02DRAFT_344398 PE=3 SV=1
18.367 6258 pos. 1 - 581 [ 98, -49] tr|A0A428UQ58|A0A428UQ58_9HYPO 3-phytase OS=Fusarium sp. AF-4 OX=1325735 GN=CEP52_000085 PE=3 SV=1
18.367 6258 pos. 1 - 584 [ 98, -65] tr|A0A2T4B0Y5|A0A2T4B0Y5_9HYPO 3-phytase OS=Trichoderma citrinoviride OX=58853 GN=BBK36DRAFT_1162754 PE=3 SV=1
18.367 6258 pos. 61 - 532 [ 80, -51] tr|A0A2J6RNJ9|A0A2J6RNJ9_9HELO 3-phytase OS=Hyaloscypha variabilis F OX=1149755 GN=L207DRAFT_428739 PE=3 SV=1
18.367 6258 pos. 97 - 526 [ 118, -62] tr|A0A0G4PKD5|A0A0G4PKD5_PENCA 3-phytase OS=Penicillium camemberti FM 013 OX=1429867 GN=PCAMFM013_S020g000011 PE=3 SV=1
18.370 6259 pos. 1 - 581 [ 98, -49] tr|A0A428P5A5|A0A428P5A5_9HYPO 3-phytase OS=Fusarium floridanum OX=1325733 GN=CEP51_015668 PE=3 SV=1
18.370 6259 pos. 1 - 581 [ 98, -49] tr|A0A428S997|A0A428S997_9HYPO 3-phytase OS=Fusarium ambrosium OX=131363 GN=CDV31_016407 PE=3 SV=1
18.370 6259 pos. 1 - 616 [ 98, -50] tr|A0A4V2EQ33|A0A4V2EQ33_METCM 3-phytase OS=Pochonia chlamydosporia 123 OX=1052797 GN=I1G_00008286 PE=3 SV=1
18.373 6260 pos. 58 - 490 [ 117, -62] tr|Q2H2W6|Q2H2W6_CHAGB 3-phytase OS=Chaetomium globosum (strain ATCC 6205 / CBS 148.51 / DSM 1962 / NBRC 6347 / NRRL 1970) OX=306901 GN=CHGG_03880 PE=3 SV=1
18.373 6260 pos. 117 - 540 [ 119, -62] tr|A0A1L7XAZ9|A0A1L7XAZ9_9HELO 3-phytase OS=Phialocephala subalpina OX=576137 GN=PAC_12100 PE=3 SV=1
18.376 6261 pos. 1 - 585 [ 98, -65] tr|G0R6R4|G0R6R4_HYPJQ 3-phytase OS=Hypocrea jecorina (strain QM6a) OX=431241 GN=TRIREDRAFT_73604 PE=3 SV=1
18.379 6262 pos. 1 - 586 [ 94, -65] tr|A0A2P4ZV14|A0A2P4ZV14_9HYPO 3-phytase OS=Trichoderma gamsii OX=398673 GN=TGAM01_v203260 PE=3 SV=1
18.379 6262 pos. 42 - 465 [ 116, -62] sp|O00085|PHYA1_ASPTE 3-phytase A OS=Aspergillus terreus OX=33178 GN=phyA PE=1 SV=1
18.382 6263 pos. 96 - 525 [ 113, -62] tr|A0A017STX2|A0A017STX2_9EURO 3-phytase OS=Aspergillus ruber CBS 135680 OX=1388766 GN=EURHEDRAFT_373663 PE=3 SV=1
18.385 6264 pos. 1 - 595 [ 97, -49] tr|A0A7S8DUJ2|A0A7S8DUJ2_FUSPS 3-phytase OS=Fusarium pseudograminearum OX=101028 GN=HYE68_005757 PE=3 SV=1
18.385 6264 pos. 76 - 508 [ 99, -62] tr|A0A0L0N893|A0A0L0N893_TOLOC 3-phytase OS=Tolypocladium ophioglossoides (strain CBS 100239) OX=1163406 GN=TOPH_05030 PE=3 SV=1
18.385 6264 pos. 81 - 528 [ 120, -64] tr|A0A0G4PCK8|A0A0G4PCK8_PENCA 3-phytase OS=Penicillium camemberti FM 013 OX=1429867 GN=PCAMFM013_S011g000036 PE=3 SV=1
18.388 6265 pos. 40 - 462 [ 120, -62] tr|A0A364KTF1|A0A364KTF1_9EURO 3-phytase OS=Talaromyces amestolkiae OX=1196081 GN=BHQ10_002835 PE=3 SV=1
18.388 6265 pos. 142 - 576 [ 120, -64] tr|A0A0B7FBN9|A0A0B7FBN9_THACB 3-phytase A OS=Thanatephorus cucumeris (strain AG1-IB / isolate 7/3/14) OX=1108050 GN=RSOLAG1IB_07463 PE=3 SV=1
18.391 6266 pos. 95 - 524 [ 118, -62] tr|K9GDF0|K9GDF0_PEND1 3-phytase OS=Penicillium digitatum (strain Pd1 / CECT 20795) OX=1170230 GN=PDIP_21620 PE=3 SV=1
18.391 6266 pos. 119 - 569 [ 119, -51] tr|A0A545A7C2|A0A545A7C2_9PEZI 3-phytase OS=Golovinomyces magnicellulatus OX=62714 GN=Golomagni_03117 PE=3 SV=1
18.394 6267 pos. 1 - 595 [ 97, -49] tr|I1RAJ9|I1RAJ9_GIBZE 3-phytase OS=Gibberella zeae (strain ATCC MYA-4620 / CBS 123657 / FGSC 9075 / NRRL 31084 / PH-1) OX=229533 GN=FG00530.1 PE=3 SV=1
18.394 6267 pos. 74 - 487 [ 116, -62] tr|A0A2W1FQG0|A0A2W1FQG0_9PLEO 3-phytase OS=Pyrenophora tritici-repentis OX=45151 GN=A1F97_09397 PE=3 SV=1
18.394 6267 pos. 100 - 573 [ 119, -1] tr|A0A6A5XY06|A0A6A5XY06_9PLEO 3-phytase OS=Aaosphaeria arxii CBS 175.79 OX=1450172 GN=BU24DRAFT_153730 PE=3 SV=1
18.397 6268 pos. 73 - 486 [ 116, -62] tr|A0A4Q4R249|A0A4Q4R249_9PLEO 3-phytase OS=Alternaria gaisen OX=167740 GN=AG0111_g2222 PE=3 SV=1
18.403 6270 pos. 97 - 569 [ 120, -51] tr|A0A420IMJ8|A0A420IMJ8_9PEZI 3-phytase OS=Golovinomyces cichoracearum OX=62708 GN=GcM3_082029 PE=3 SV=1
18.406 6271 pos. 1 - 580 [ 98, -65] tr|G9MKS2|G9MKS2_HYPVG 3-phytase OS=Hypocrea virens (strain Gv29-8 / FGSC 10586) OX=413071 GN=TRIVIDRAFT_31340 PE=3 SV=1
18.406 6271 pos. 9 - 589 [ 99, -49] tr|A0A395S4D7|A0A395S4D7_9HYPO 3-phytase OS=Fusarium longipes OX=694270 GN=FLONG3_8564 PE=3 SV=1
18.406 6271 pos. 42 - 465 [ 116, -62] sp|O00100|PHYA2_ASPTE 3-phytase A OS=Aspergillus terreus OX=33178 GN=phyA PE=1 SV=1
18.406 6271 pos. 69 - 632 [ 2, -51] tr|A0A2C5WZS0|A0A2C5WZS0_9PEZI 3-phytase OS=Ceratocystis fimbriata CBS 114723 OX=1035309 GN=phyB PE=3 SV=1
18.410 6272 pos. 1 - 613 [ 98, -50] tr|E9DZF4|E9DZF4_METAQ 3-phytase OS=Metarhizium acridum (strain CQMa 102) OX=655827 GN=MAC_03002 PE=3 SV=1
18.410 6272 pos. 87 - 536 [ 119, -51] tr|W9CN98|W9CN98_SCLBF 3-phytase OS=Sclerotinia borealis (strain F-4128) OX=1432307 GN=SBOR_1368 PE=3 SV=1
18.410 6272 pos. 97 - 569 [ 120, -51] tr|A0A420ILE7|A0A420ILE7_9PEZI 3-phytase OS=Golovinomyces cichoracearum OX=62708 GN=GcC1_079002 PE=3 SV=1
18.413 6273 pos. 88 - 501 [ 116, -62] tr|A0A6A5VTY9|A0A6A5VTY9_9PLEO 3-phytase OS=Bimuria novae-zelandiae CBS 107.79 OX=1447943 GN=BU23DRAFT_444057 PE=3 SV=1
18.413 6273 pos. 97 - 526 [ 118, -62] tr|A0A1V6RKR1|A0A1V6RKR1_9EURO 3-phytase OS=Penicillium solitum OX=60172 GN=PENSOL_c002G04639 PE=3 SV=1
18.416 6274 pos. 1 - 600 [ 94, -51] tr|A0A395ND81|A0A395ND81_TRIAR 3-phytase OS=Trichoderma arundinaceum OX=490622 GN=TARUN_8172 PE=3 SV=1
18.416 6274 pos. 70 - 528 [ 116, -64] tr|A0A5M3YSY9|A0A5M3YSY9_ASPTE 3-phytase OS=Aspergillus terreus OX=33178 GN=ATEIFO6365_0003080700 PE=3 SV=1
18.419 6275 pos. 30 - 461 [ 117, -62] tr|A0A165PNJ9|A0A165PNJ9_9APHY Phytase OS=Daedalea quercina L-15889 OX=1314783 GN=DAEQUDRAFT_727770 PE=3 SV=1
18.419 6275 pos. 36 - 460 [ 115, -62] tr|N1QHJ7|N1QHJ7_SPHMS 3-phytase OS=Sphaerulina musiva (strain SO2202) OX=692275 GN=SEPMUDRAFT_112736 PE=3 SV=1
18.422 6276 pos. 1 - 596 [ 98, -49] tr|W9Z7P7|W9Z7P7_FUSOX 3-phytase OS=Fusarium oxysporum f. sp. melonis 26406 OX=1089452 GN=FOMG_18972 PE=3 SV=1
18.422 6276 pos. 99 - 526 [ 118, -62] tr|C1G7E8|C1G7E8_PARBD 3-phytase OS=Paracoccidioides brasiliensis (strain Pb18) OX=502780 GN=PADG_03103 PE=3 SV=2
18.425 6277 pos. 97 - 569 [ 120, -51] tr|A0A420IEH2|A0A420IEH2_9PEZI 3-phytase OS=Golovinomyces cichoracearum OX=62708 GN=GcM1_246136 PE=3 SV=1
18.425 6277 pos. 98 - 518 [ 120, -62] tr|A0A1L7TPX8|A0A1L7TPX8_FUSMA 3-phytase OS=Fusarium mangiferae OX=192010 GN=FMAN_11466 PE=3 SV=1
18.428 6278 pos. 92 - 521 [ 118, -62] tr|A0A1V6TY42|A0A1V6TY42_9EURO 3-phytase OS=Penicillium flavigenum OX=254877 GN=PENFLA_c002G10123 PE=3 SV=1
18.428 6278 pos. 109 - 532 [ 115, -62] tr|A0A232LZ51|A0A232LZ51_9EURO 3-phytase OS=Elaphomyces granulatus OX=519963 GN=Egran_02792 PE=3 SV=1
18.428 6278 pos. 135 - 559 [ 116, -62] tr|A0A2S4PWM7|A0A2S4PWM7_9PEZI 3-phytase OS=Erysiphe pulchra OX=225359 GN=EPUL_001377 PE=3 SV=1
18.431 6279 pos. 1 - 613 [ 98, -50] tr|E9EVY2|E9EVY2_METRA 3-phytase OS=Metarhizium robertsii (strain ARSEF 23 / ATCC MYA-3075) OX=655844 GN=MAA_04181 PE=3 SV=1
18.434 6280 pos. 90 - 509 [ 120, -62] tr|V2XCV2|V2XCV2_MONRO Phytase OS=Moniliophthora roreri (strain MCA 2997) OX=1381753 GN=Moror_13754 PE=3 SV=1
18.434 6280 pos. 98 - 518 [ 120, -62] tr|A0A2H3S940|A0A2H3S940_GIBFU 3-phytase OS=Gibberella fujikuroi OX=5127 GN=FFC1_11723 PE=3 SV=1
18.437 6281 pos. 33 - 456 [ 116, -62] tr|Q6YNE9|Q6YNE9_PENOX 3-phytase OS=Penicillium oxalicum OX=69781 PE=3 SV=1
18.437 6281 pos. 150 - 583 [ 120, -65] tr|A0A0L6WGN4|A0A0L6WGN4_9AGAR 3-phytase A OS=Termitomyces sp. J132 OX=1306850 GN=J132_06802 PE=3 SV=1
18.440 6282 pos. 86 - 498 [ 116, -62] tr|A0A6A6R1J2|A0A6A6R1J2_9PEZI 3-phytase OS=Lophium mytilinum OX=390894 GN=BU16DRAFT_508283 PE=3 SV=1
18.443 6283 pos. 70 - 528 [ 116, -64] tr|Q0CZR1|Q0CZR1_ASPTN 3-phytase OS=Aspergillus terreus (strain NIH 2624 / FGSC A1156) OX=341663 GN=ATEG_00823 PE=3 SV=1
18.446 6284 pos. 103 - 527 [ 116, -62] tr|A0A132BD35|A0A132BD35_9HELO 3-phytase OS=Mollisia scopiformis OX=149040 GN=LY89DRAFT_596334 PE=3 SV=1
18.446 6284 pos. 110 - 538 [ 113, -62] tr|S8B7A5|S8B7A5_PENO1 3-phytase OS=Penicillium oxalicum (strain 114-2 / CGMCC 5302) OX=933388 GN=PDE_05544 PE=3 SV=1
18.449 6285 pos. 94 - 523 [ 113, -62] tr|A0A1L9VZ88|A0A1L9VZ88_ASPGL 3-phytase OS=Aspergillus glaucus CBS 516.65 OX=1160497 GN=ASPGLDRAFT_53925 PE=3 SV=1
18.452 6286 pos. 40 - 461 [ 116, -62] tr|K2RCZ3|K2RCZ3_MACPH 3-phytase OS=Macrophomina phaseolina (strain MS6) OX=1126212 GN=MPH_10530 PE=3 SV=1
18.455 6287 pos. 1 - 614 [ 98, -50] tr|A0A0B2X3K8|A0A0B2X3K8_METAS 3-phytase OS=Metarhizium album (strain ARSEF 1941) OX=1081103 GN=MAM_01933 PE=3 SV=1
18.455 6287 pos. 98 - 548 [ 117, -65] tr|A0A1M2VR36|A0A1M2VR36_TRAPU 3-phytase A OS=Trametes pubescens OX=154538 GN=TRAPUB_13427 PE=3 SV=1
18.458 6288 pos. 99 - 526 [ 118, -62] tr|A0A179U796|A0A179U796_BLAGS 3-phytase OS=Blastomyces gilchristii (strain SLH14081) OX=559298 GN=BDBG_00518 PE=3 SV=1
18.458 6288 pos. 99 - 526 [ 118, -62] tr|F2TIR8|F2TIR8_AJEDA 3-phytase OS=Ajellomyces dermatitidis (strain ATCC 18188 / CBS 674.68) OX=653446 GN=BDDG_06075 PE=3 SV=1
18.464 6290 pos. 26 - 511 [ 83, -62] tr|A0A175VYA3|A0A175VYA3_9PEZI 3-phytase OS=Madurella mycetomatis OX=100816 GN=MMYC01_206253 PE=3 SV=1
18.467 6291 pos. 93 - 505 [ 116, -62] tr|A0A6A6Z3Q9|A0A6A6Z3Q9_9PEZI 3-phytase OS=Mytilinidion resinicola OX=574789 GN=BDZ99DRAFT_565721 PE=3 SV=1
18.470 6292 pos. 65 - 501 [ 99, -62] tr|A0A0G4MHQ8|A0A0G4MHQ8_9PEZI 3-phytase OS=Verticillium longisporum OX=100787 GN=BN1708_006067 PE=3 SV=1
18.470 6292 pos. 120 - 599 [ 78, -64] tr|A0A2T3AMK8|A0A2T3AMK8_9PEZI 3-phytase OS=Coniella lustricola OX=2025994 GN=BD289DRAFT_358880 PE=3 SV=1
18.477 6294 pos. 74 - 487 [ 116, -62] tr|W6YNU0|W6YNU0_COCCA 3-phytase OS=Bipolaris zeicola 26-R-13 OX=930089 GN=COCCADRAFT_81389 PE=3 SV=1
18.477 6294 pos. 89 - 518 [ 118, -62] tr|A0A135LXK0|A0A135LXK0_PENPA 3-phytase OS=Penicillium patulum OX=5078 GN=PGRI_007360 PE=3 SV=1
18.477 6294 pos. 95 - 524 [ 118, -62] tr|A0A0A2L8L2|A0A0A2L8L2_PENIT 3-phytase OS=Penicillium italicum OX=40296 GN=PITC_073190 PE=3 SV=1
18.480 6295 pos. 1 - 581 [ 98, -49] tr|A0A428QN89|A0A428QN89_9HYPO 3-phytase OS=Fusarium sp. AF-8 OX=1325734 GN=CEP54_003579 PE=3 SV=1
18.480 6295 pos. 1 - 613 [ 98, -50] tr|A0A0B4H4M5|A0A0B4H4M5_METGA 3-phytase OS=Metarhizium guizhouense (strain ARSEF 977) OX=1276136 GN=MGU_02828 PE=3 SV=1
18.480 6295 pos. 84 - 528 [ 122, -64] tr|A0A1V6T306|A0A1V6T306_9EURO 3-phytase OS=Penicillium flavigenum OX=254877 GN=PENFLA_c016G00104 PE=3 SV=1
18.480 6295 pos. 93 - 513 [ 121, -62] tr|A0A1Q8S7U6|A0A1Q8S7U6_9PEZI 3-phytase OS=Colletotrichum chlorophyti OX=708187 GN=CCHL11_01087 PE=3 SV=1
18.483 6296 pos. 26 - 455 [ 115, -62] tr|A0A1L7X9L5|A0A1L7X9L5_9HELO 3-phytase OS=Phialocephala subalpina OX=576137 GN=PAC_11611 PE=3 SV=1
18.483 6296 pos. 103 - 532 [ 118, -62] tr|A0A1V6NI35|A0A1V6NI35_PENPO 3-phytase OS=Penicillium polonicum OX=60169 GN=PENPOL_c007G05425 PE=3 SV=1
18.486 6297 pos. 73 - 486 [ 116, -62] tr|A0A4V1X7A7|A0A4V1X7A7_9PLEO 3-phytase OS=Alternaria arborescens OX=156630 GN=AA0113_g4183 PE=3 SV=1
18.486 6297 pos. 99 - 526 [ 118, -62] tr|A0A2B7ZNX9|A0A2B7ZNX9_9EURO 3-phytase OS=Emmonsia crescens OX=73230 GN=GX50_02240 PE=3 SV=1
18.489 6298 pos. 82 - 493 [ 116, -62] tr|A0A7C8MSR7|A0A7C8MSR7_9PLEO 3-phytase OS=Massariosphaeria phaeospora OX=100035 GN=BDV95DRAFT_565257 PE=3 SV=1
18.495 6300 pos. 98 - 518 [ 120, -62] tr|A0A4Q2W6E4|A0A4Q2W6E4_FUSOX 3-phytase OS=Fusarium oxysporum f. sp. narcissi OX=451672 GN=BFJ63_vAg2031 PE=3 SV=1
18.498 6301 pos. 73 - 503 [ 119, -60] tr|A0A6A6UTP6|A0A6A6UTP6_9PEZI 3-phytase OS=Microthyrium microscopicum OX=703497 GN=BT63DRAFT_21424 PE=3 SV=1
18.498 6301 pos. 91 - 516 [ 115, -62] tr|A0A2J6S936|A0A2J6S936_9HELO 3-phytase OS=Hyaloscypha variabilis F OX=1149755 GN=L207DRAFT_550921 PE=3 SV=1
18.501 6302 pos. 39 - 460 [ 116, -62] tr|R1EVA1|R1EVA1_BOTPV 3-phytase OS=Botryosphaeria parva (strain UCR-NP2) OX=1287680 GN=UCRNP2_1506 PE=3 SV=1
18.501 6302 pos. 87 - 523 [ 119, -65] tr|A0A1D9PVG0|A0A1D9PVG0_SCLS1 3-phytase OS=Sclerotinia sclerotiorum (strain ATCC 18683 / 1980 / Ss-1) OX=665079 GN=sscle_02g014060 PE=3 SV=1
18.504 6303 pos. 98 - 518 [ 120, -62] tr|A0A3L6P2C6|A0A3L6P2C6_FUSOX 3-phytase OS=Fusarium oxysporum f. sp. cepae OX=396571 GN=BFJ65_g3509 PE=3 SV=1
18.504 6303 pos. 101 - 529 [ 113, -62] tr|A0A1V6T8Q0|A0A1V6T8Q0_9EURO 3-phytase OS=Penicillium steckii OX=303698 GN=PENSTE_c010G03757 PE=3 SV=1
18.504 6303 pos. 106 - 526 [ 120, -62] tr|A0A1B8B5R1|A0A1B8B5R1_FUSPO 3-phytase OS=Fusarium poae OX=36050 GN=FPOA_02000 PE=3 SV=1
18.507 6304 pos. 95 - 530 [ 119, -65] tr|A0A2T3B892|A0A2T3B892_AMORE 3-phytase OS=Amorphotheca resinae ATCC 22711 OX=857342 GN=M430DRAFT_96668 PE=3 SV=1
18.513 6306 pos. 12 - 439 [ 118, -62] tr|A6RB65|A6RB65_AJECN 3-phytase OS=Ajellomyces capsulatus (strain NAm1 / WU24) OX=2059318 GN=HCAG_06203 PE=3 SV=1
18.513 6306 pos. 73 - 486 [ 116, -62] tr|A0A4Q4S6J2|A0A4Q4S6J2_9PLEO 3-phytase OS=Alternaria tenuissima OX=119927 GN=AA0116_g2109 PE=3 SV=1
18.513 6306 pos. 78 - 491 [ 116, -62] tr|A0A6A7A3K4|A0A6A7A3K4_9PLEO 3-phytase OS=Ophiobolus disseminans OX=1469910 GN=CC86DRAFT_320317 PE=3 SV=1
18.513 6306 pos. 80 - 565 [ 121, -65] tr|A0A484FYC0|A0A484FYC0_COLOR 3-phytase OS=Colletotrichum orbiculare (strain 104-T / ATCC 96160 / CBS 514.97 / LARS 414 / MAFF 240422) OX=1213857 GN=PHYA PE=3 SV=1
18.516 6307 pos. 42 - 465 [ 116, -62] tr|A0A5M3Z1F1|A0A5M3Z1F1_ASPTE 3-phytase OS=Aspergillus terreus OX=33178 GN=ATEIFO6365_0005040200 PE=3 SV=1
18.516 6307 pos. 86 - 506 [ 118, -62] tr|A0A167YCU1|A0A167YCU1_9HYPO 3-phytase OS=Moelleriella libera RCEF 2490 OX=1081109 GN=AAL_06915 PE=3 SV=1
18.516 6307 pos. 93 - 527 [ 119, -65] tr|A0A0C3HP59|A0A0C3HP59_9PEZI 3-phytase OS=Oidiodendron maius Zn OX=913774 GN=OIDMADRAFT_157125 PE=3 SV=1
18.519 6308 pos. 74 - 487 [ 116, -62] tr|M2TAH5|M2TAH5_COCSN 3-phytase OS=Cochliobolus sativus (strain ND90Pr / ATCC 201652) OX=665912 GN=COCSADRAFT_158343 PE=3 SV=1
18.519 6308 pos. 91 - 526 [ 119, -64] tr|A0A0B1PED1|A0A0B1PED1_UNCNE 3-phytase OS=Uncinula necator OX=52586 GN=EV44_g1778 PE=3 SV=1
18.519 6308 pos. 99 - 526 [ 118, -62] tr|A0A0G2I727|A0A0G2I727_9EURO 3-phytase OS=Emmonsia crescens UAMH 3008 OX=1247875 GN=EMCG_07906 PE=3 SV=1
18.519 6308 pos. 128 - 565 [ 118, -64] tr|A0A1M2V9Q4|A0A1M2V9Q4_TRAPU 3-phytase A OS=Trametes pubescens OX=154538 GN=TRAPUB_5043 PE=3 SV=1
18.522 6309 pos. 74 - 487 [ 116, -62] tr|W7EBN5|W7EBN5_COCVI 3-phytase OS=Bipolaris victoriae FI3 OX=930091 GN=COCVIDRAFT_39043 PE=3 SV=1
18.522 6309 pos. 76 - 488 [ 116, -62] tr|A0A6A6VFS7|A0A6A6VFS7_9PLEO 3-phytase OS=Sporormia fimetaria CBS 119925 OX=1340428 GN=M011DRAFT_475511 PE=3 SV=1
18.522 6309 pos. 102 - 530 [ 113, -62] tr|A0A1S9RHJ3|A0A1S9RHJ3_PENBI 3-phytase OS=Penicillium brasilianum OX=104259 GN=phyA PE=3 SV=1
18.528 6311 pos. 91 - 520 [ 118, -62] tr|A0A167PXB3|A0A167PXB3_PENCH 3-phytase OS=Penicillium chrysogenum OX=5076 GN=EN45_110850 PE=3 SV=1
18.531 6312 pos. 36 - 452 [ 120, -62] tr|A0A2T3ZDE0|A0A2T3ZDE0_9HYPO 3-phytase OS=Trichoderma asperellum CBS 433.97 OX=1042311 GN=M441DRAFT_135757 PE=3 SV=1
18.531 6312 pos. 52 - 502 [ 85, -64] tr|A0A6V8HBC0|A0A6V8HBC0_9EURO 3-phytase OS=Talaromyces cellulolyticus OX=1472165 GN=TCE0_033f09100 PE=3 SV=1
18.531 6312 pos. 77 - 501 [ 118, -62] tr|A0A3M9Y9Y3|A0A3M9Y9Y3_9PEZI 3-phytase OS=Verticillium nonalfalfae OX=1051616 GN=D7B24_006230 PE=3 SV=1
18.534 6313 pos. 91 - 505 [ 116, -62] tr|A0A6A5X824|A0A6A5X824_9PLEO 3-phytase OS=Aaosphaeria arxii CBS 175.79 OX=1450172 GN=BU24DRAFT_90774 PE=3 SV=1
18.534 6313 pos. 98 - 518 [ 120, -62] tr|A0A420NPQ1|A0A420NPQ1_FUSOX 3-phytase OS=Fusarium oxysporum OX=5507 GN=BFJ69_g3175 PE=3 SV=1
18.534 6313 pos. 102 - 530 [ 113, -62] tr|A0A0F7TGA2|A0A0F7TGA2_PENBI 3-phytase OS=Penicillium brasilianum OX=104259 GN=PMG11_01792 PE=3 SV=1
18.540 6315 pos. 80 - 501 [ 121, -62] tr|A0A4V3HRI3|A0A4V3HRI3_9PEZI 3-phytase OS=Colletotrichum spinosum OX=1347390 GN=PHYA-1 PE=3 SV=1
18.547 6317 pos. 101 - 521 [ 120, -62] tr|A0A2L2T4V8|A0A2L2T4V8_9HYPO 3-phytase OS=Fusarium venenatum OX=56646 PE=3 SV=1
18.550 6318 pos. 41 - 460 [ 118, -62] tr|A0A3M6WQE9|A0A3M6WQE9_HORWE 3-phytase OS=Hortaea werneckii OX=91943 GN=D0868_11821 PE=3 SV=1
18.550 6318 pos. 96 - 525 [ 118, -62] tr|A0A0A2IYE7|A0A0A2IYE7_PENEN 3-phytase OS=Penicillium expansum OX=27334 GN=PEX2_007220 PE=3 SV=1
18.553 6319 pos. 72 - 598 [ 78, -51] tr|A0A1E1K8Q5|A0A1E1K8Q5_9HELO 3-phytase OS=Rhynchosporium agropyri OX=914238 GN=RAG0_04457 PE=3 SV=1
18.553 6319 pos. 76 - 510 [ 99, -62] tr|A0A084RBR3|A0A084RBR3_STACH 3-phytase OS=Stachybotrys chartarum IBT 40288 OX=1283842 GN=S40288_02576 PE=3 SV=1
18.553 6319 pos. 152 - 588 [ 119, -64] tr|A0A2V1CJL9|A0A2V1CJL9_9HELO 3-phytase OS=Cadophora sp. DSE1049 OX=1485229 GN=DL98DRAFT_511418 PE=3 SV=1
18.556 6320 pos. 4 - 606 [ 97, -50] tr|A0A5C6GF32|A0A5C6GF32_9HYPO 3-phytase OS=Metarhizium rileyi OX=1649241 GN=ED733_005517 PE=3 SV=1
18.556 6320 pos. 100 - 513 [ 116, -62] tr|A0A178B596|A0A178B596_9PLEO 3-phytase OS=Stagonospora sp. SRC1lsM3a OX=765868 GN=IQ06DRAFT_374245 PE=3 SV=1
18.559 6321 pos. 83 - 510 [ 118, -62] tr|A0A2N3NBG8|A0A2N3NBG8_9PEZI 3-phytase OS=Lomentospora prolificans OX=41688 GN=jhhlp_004405 PE=3 SV=1
18.559 6321 pos. 132 - 581 [ 119, -51] tr|A0A4Y8DA59|A0A4Y8DA59_9HELO 3-phytase OS=Botryotinia calthae OX=38488 GN=BOTCAL_0058g00280 PE=3 SV=1
18.562 6322 pos. 132 - 581 [ 119, -51] tr|A0A4Z1EY71|A0A4Z1EY71_9HELO 3-phytase OS=Botrytis tulipae OX=87230 GN=BTUL_0040g00080 PE=3 SV=1
18.565 6323 pos. 50 - 487 [ 111, -64] tr|A0A2H3IDU1|A0A2H3IDU1_9EURO 3-phytase OS=Penicillium sp. 'occitanis' OX=290292 GN=PENO1_073590 PE=3 SV=1
18.565 6323 pos. 73 - 486 [ 116, -62] tr|A0A4Q4NM04|A0A4Q4NM04_ALTAL 3-phytase OS=Alternaria alternata OX=5599 GN=AA0117_g4324 PE=3 SV=1
18.565 6323 pos. 76 - 510 [ 99, -62] tr|A0A084B006|A0A084B006_STACB 3-phytase OS=Stachybotrys chartarum (strain CBS 109288 / IBT 7711) OX=1280523 GN=S7711_00730 PE=3 SV=1
18.568 6324 pos. 39 - 460 [ 115, -62] tr|A0A3M7EA08|A0A3M7EA08_HORWE 3-phytase OS=Hortaea werneckii OX=91943 GN=D0864_10226 PE=3 SV=1
18.571 6325 pos. 1 - 602 [ 98, -50] tr|A0A167I5L1|A0A167I5L1_METRR 3-phytase OS=Metarhizium rileyi (strain RCEF 4871) OX=1081105 GN=NOR_01937 PE=3 SV=1
18.574 6326 pos. 96 - 523 [ 118, -62] tr|C6H286|C6H286_AJECH 3-phytase OS=Ajellomyces capsulatus (strain H143) OX=544712 GN=HCDG_00818 PE=3 SV=1
18.577 6327 pos. 98 - 518 [ 120, -62] tr|W9J7X4|W9J7X4_FUSOX 3-phytase OS=Fusarium oxysporum NRRL 32931 OX=660029 GN=FOYG_00641 PE=3 SV=1
18.580 6328 pos. 78 - 499 [ 116, -62] tr|T5A8T6|T5A8T6_OPHSC 3-phytase OS=Ophiocordyceps sinensis (strain Co18 / CGMCC 3.14243) OX=911162 GN=OCS_06156 PE=3 SV=1
18.583 6329 pos. 40 - 462 [ 120, -62] tr|A0A2H3IQ07|A0A2H3IQ07_9EURO 3-phytase OS=Penicillium sp. 'occitanis' OX=290292 GN=PENO1_014230 PE=3 SV=1
18.583 6329 pos. 65 - 494 [ 112, -62] tr|A0A5N5XE85|A0A5N5XE85_9EURO 3-phytase OS=Aspergillus leporis OX=41062 GN=BDV29DRAFT_10135 PE=3 SV=1
18.583 6329 pos. 98 - 518 [ 120, -62] tr|X0JMS3|X0JMS3_FUSC4 3-phytase OS=Fusarium odoratissimum NRRL 54006 OX=1089451 GN=FOIG_06741 PE=3 SV=1
18.586 6330 pos. 92 - 508 [ 120, -62] tr|A0A0F9XQ16|A0A0F9XQ16_TRIHA 3-phytase OS=Trichoderma harzianum OX=5544 GN=THAR02_01331 PE=3 SV=1
18.586 6330 pos. 96 - 523 [ 118, -62] tr|C0NMH2|C0NMH2_AJECG 3-phytase OS=Ajellomyces capsulatus (strain G186AR / H82 / ATCC MYA-2454 / RMSCC 2432) OX=447093 GN=HCBG_03949 PE=3 SV=1
18.592 6332 pos. 1 - 604 [ 96, -51] tr|A0A084ALD6|A0A084ALD6_STACB 3-phytase OS=Stachybotrys chartarum (strain CBS 109288 / IBT 7711) OX=1280523 GN=S7711_05289 PE=3 SV=1
18.592 6332 pos. 40 - 462 [ 120, -62] tr|A0A6V8H9C1|A0A6V8H9C1_9EURO 3-phytase OS=Talaromyces cellulolyticus OX=1472165 GN=TCE0_024f07689 PE=3 SV=1
18.592 6332 pos. 132 - 581 [ 119, -51] tr|A0A4Z1FRT6|A0A4Z1FRT6_9HELO 3-phytase OS=Botrytis paeoniae OX=278948 GN=BPAE_0042g00390 PE=3 SV=1
18.592 6332 pos. 132 - 581 [ 119, -51] tr|A0A4Z1IZA1|A0A4Z1IZA1_9HELO 3-phytase OS=Botryotinia convoluta OX=54673 GN=BCON_0021g00260 PE=3 SV=1
18.595 6333 pos. 127 - 576 [ 119, -51] tr|A0A2S7P754|A0A2S7P754_9HELO 3-phytase OS=Rutstroemia sp. NJR-2017a BVV2 OX=2070413 GN=CJF31_00003992 PE=3 SV=1
18.595 6333 pos. 132 - 581 [ 119, -51] tr|A0A384J4T0|A0A384J4T0_BOTFB 3-phytase OS=Botryotinia fuckeliana (strain B05.10) OX=332648 GN=BCIN_01g02910 PE=3 SV=1
18.598 6334 pos. 46 - 467 [ 116, -62] tr|A0A059JDW1|A0A059JDW1_TRIIM 3-phytase OS=Trichophyton interdigitale (strain MR816) OX=1215338 GN=H109_02083 PE=3 SV=1
18.598 6334 pos. 98 - 526 [ 120, -49] tr|A0A559LSE1|A0A559LSE1_FUSOX 3-phytase OS=Fusarium oxysporum f. sp. cubense OX=61366 GN=PHYA PE=3 SV=1
18.604 6336 pos. 87 - 585 [ 118, -1] tr|A0A8A3P8Y3|A0A8A3P8Y3_9HELO 3-phytase OS=Monilinia vaccinii-corymbosi OX=61207 GN=DSL72_004629 PE=3 SV=1
18.604 6336 pos. 96 - 519 [ 115, -62] tr|A0A5N5NZN0|A0A5N5NZN0_9PEZI 3-phytase OS=Coniochaeta sp. 2T2.1 OX=1571157 GN=GE09DRAFT_683229 PE=3 SV=1
18.604 6336 pos. 132 - 581 [ 119, -51] tr|A0A4Z1JQT5|A0A4Z1JQT5_9HELO 3-phytase OS=Botrytis elliptica OX=278938 GN=BELL_0183g00080 PE=3 SV=1
18.607 6337 pos. 132 - 581 [ 119, -51] tr|A0A4V4HW32|A0A4V4HW32_9HELO 3-phytase OS=Botrytis galanthina OX=278940 GN=BGAL_0007g00040 PE=3 SV=1
18.611 6338 pos. 110 - 532 [ 120, -62] tr|A0A430M144|A0A430M144_9HYPO 3-phytase OS=Fusarium euwallaceae OX=1147111 GN=BHE90_003841 PE=3 SV=1
18.614 6339 pos. 41 - 462 [ 116, -62] tr|A0A1J9QPH6|A0A1J9QPH6_9PEZI 3-phytase OS=Diplodia corticola OX=236234 GN=BKCO1_5500026 PE=3 SV=1
18.614 6339 pos. 93 - 509 [ 120, -62] tr|A0A2P4ZMR5|A0A2P4ZMR5_9HYPO 3-phytase OS=Trichoderma gamsii OX=398673 GN=TGAM01_v205448 PE=3 SV=1
18.617 6340 pos. 74 - 487 [ 116, -62] tr|M2UMV0|M2UMV0_COCH5 3-phytase OS=Cochliobolus heterostrophus (strain C5 / ATCC 48332 / race O) OX=701091 GN=COCHEDRAFT_1210941 PE=3 SV=1
18.617 6340 pos. 92 - 508 [ 120, -62] tr|A0A1T3CA89|A0A1T3CA89_9HYPO 3-phytase OS=Trichoderma guizhouense OX=1491466 GN=A0O28_0010960 PE=3 SV=1
18.620 6341 pos. 87 - 516 [ 113, -62] tr|A0A7R7VF55|A0A7R7VF55_ASPCH 3-phytase OS=Aspergillus chevalieri OX=182096 GN=ACHE_10888S PE=3 SV=1
18.623 6342 pos. 93 - 509 [ 120, -62] tr|A0A6V8QMR0|A0A6V8QMR0_9HYPO 3-phytase OS=Trichoderma asperellum OX=101201 GN=TASIC1_0003003300 PE=3 SV=1
18.623 6342 pos. 132 - 581 [ 119, -51] tr|A0A4Z1L218|A0A4Z1L218_9HELO 3-phytase OS=Botrytis porri OX=87229 GN=BPOR_0049g00040 PE=3 SV=1
18.626 6343 pos. 74 - 487 [ 116, -62] tr|W6Z9B9|W6Z9B9_COCMI 3-phytase OS=Bipolaris oryzae ATCC 44560 OX=930090 GN=COCMIDRAFT_35731 PE=3 SV=1
18.626 6343 pos. 77 - 501 [ 120, -62] tr|A0A6P8BL50|A0A6P8BL50_MAGGR 3-phytase OS=Magnaporthe grisea OX=148305 GN=PgNI_01697 PE=3 SV=1
18.626 6343 pos. 98 - 523 [ 115, -62] tr|A0A420HLP7|A0A420HLP7_9PEZI 3-phytase OS=Golovinomyces cichoracearum OX=62708 GN=GcM3_182037 PE=3 SV=1
18.629 6344 pos. 18 - 440 [ 120, -62] tr|A0A428QME7|A0A428QME7_9HYPO 3-phytase OS=Fusarium sp. AF-6 OX=1325737 GN=CEP53_003356 PE=3 SV=1
18.629 6344 pos. 38 - 448 [ 116, -62] tr|A0A6A5R809|A0A6A5R809_9PLEO 3-phytase OS=Didymella exigua CBS 183.55 OX=1150837 GN=M421DRAFT_9682 PE=3 SV=1
18.629 6344 pos. 38 - 460 [ 119, -62] tr|V5FPP1|V5FPP1_BYSSN 3-phytase OS=Byssochlamys spectabilis (strain No. 5 / NBRC 109023) OX=1356009 GN=PVAR5_0123 PE=3 SV=1
18.629 6344 pos. 39 - 460 [ 115, -62] tr|A0A3M7EB08|A0A3M7EB08_HORWE 3-phytase OS=Hortaea werneckii OX=91943 GN=D0863_03982 PE=3 SV=1
18.629 6344 pos. 89 - 514 [ 115, -67] tr|A0A0D2F945|A0A0D2F945_XYLBA 3-phytase OS=Cladophialophora bantiana CBS 173.52 OX=1442370 GN=Z519_00272 PE=3 SV=1
18.635 6346 pos. 53 - 501 [ 91, -62] tr|A0A366P4A7|A0A366P4A7_VERDA 3-phytase OS=Verticillium dahliae OX=27337 GN=VDGD_00574 PE=3 SV=1
18.635 6346 pos. 90 - 516 [ 118, -62] tr|A0A084QC79|A0A084QC79_STAC4 3-phytase OS=Stachybotrys chlorohalonata (strain IBT 40285) OX=1283841 GN=S40285_03980 PE=3 SV=1
18.638 6347 pos. 42 - 470 [ 116, -62] tr|A0A0D1XDZ2|A0A0D1XDZ2_9PEZI 3-phytase OS=Verruconis gallopava OX=253628 GN=PV09_08117 PE=3 SV=1
18.638 6347 pos. 111 - 554 [ 120, -62] tr|A0A0M8N767|A0A0M8N767_9HYPO 3-phytase OS=Escovopsis weberi OX=150374 GN=ESCO_005214 PE=3 SV=1
18.641 6348 pos. 101 - 521 [ 120, -62] tr|A0A2T4H5W9|A0A2T4H5W9_FUSCU 3-phytase OS=Fusarium culmorum OX=5516 GN=FCULG_00004732 PE=3 SV=1
18.641 6348 pos. 101 - 521 [ 120, -62] tr|A0A7S8I9A7|A0A7S8I9A7_FUSPS 3-phytase OS=Fusarium pseudograminearum OX=101028 GN=HYE68_007205 PE=3 SV=1
18.644 6349 pos. 132 - 581 [ 119, -51] tr|A0A4Z1GDR9|A0A4Z1GDR9_9HELO 3-phytase OS=Botrytis hyacinthi OX=278943 GN=BHYA_0176g00280 PE=3 SV=1
18.647 6350 pos. 1 - 471 [ 93, -62] tr|A0A6A6GDI0|A0A6A6GDI0_9PEZI 3-phytase OS=Elsinoe ampelina OX=302913 GN=BDZ85DRAFT_281611 PE=3 SV=1
18.647 6350 pos. 92 - 519 [ 118, -62] tr|J3PKA2|J3PKA2_GAET3 3-phytase OS=Gaeumannomyces tritici (strain R3-111a-1) OX=644352 GN=20354410 PE=3 SV=1
18.650 6351 pos. 29 - 450 [ 116, -62] tr|A0A0G2GUI1|A0A0G2GUI1_9PEZI 3-phytase OS=Diplodia seriata OX=420778 GN=UCDDS831_g04752 PE=3 SV=1
18.650 6351 pos. 142 - 591 [ 119, -51] tr|A0A1L7WD89|A0A1L7WD89_9HELO 3-phytase OS=Phialocephala subalpina OX=576137 GN=PAC_00543 PE=3 SV=1
18.653 6352 pos. 101 - 521 [ 120, -62] tr|K3UFZ0|K3UFZ0_FUSPC 3-phytase OS=Fusarium pseudograminearum (strain CS3096) OX=1028729 GN=FPSE_09196 PE=3 SV=1
18.653 6352 pos. 145 - 570 [ 115, -62] tr|A0A545A6H5|A0A545A6H5_9PEZI 3-phytase OS=Golovinomyces magnicellulatus OX=62714 GN=Golomagni_02592 PE=3 SV=1
18.656 6353 pos. 3 - 460 [ 115, -62] tr|A0A3M7CUW9|A0A3M7CUW9_HORWE 3-phytase OS=Hortaea werneckii OX=91943 GN=D0865_03966 PE=3 SV=1
18.656 6353 pos. 82 - 495 [ 116, -62] tr|A0A6S6W0Y5|A0A6S6W0Y5_9PLEO 3-phytase OS=Pyrenophora teres f. teres OX=97479 GN=PTTW11_04446 PE=3 SV=1
18.656 6353 pos. 87 - 536 [ 119, -51] tr|A0A194XRJ7|A0A194XRJ7_9HELO 3-phytase OS=Mollisia scopiformis OX=149040 GN=LY89DRAFT_575602 PE=3 SV=1
18.659 6354 pos. 98 - 518 [ 120, -62] tr|A0A2K0UTA2|A0A2K0UTA2_GIBNY 3-phytase OS=Gibberella nygamai OX=42673 GN=FNYG_14278 PE=3 SV=1
18.662 6355 pos. 132 - 581 [ 119, -51] tr|A0A5J6SGX0|A0A5J6SGX0_9HELO 3-phytase OS=Botrytis fabae OX=182092 PE=2 SV=1
18.662 6355 pos. 160 - 630 [ 95, -64] tr|W4KIJ8|W4KIJ8_HETIT Phytase OS=Heterobasidion irregulare (strain TC 32-1) OX=747525 GN=HETIRDRAFT_154432 PE=3 SV=1
18.665 6356 pos. 35 - 451 [ 119, -62] tr|G0RLA2|G0RLA2_HYPJQ 3-phytase OS=Hypocrea jecorina (strain QM6a) OX=431241 GN=TRIREDRAFT_71566 PE=3 SV=1
18.665 6356 pos. 38 - 461 [ 115, -62] tr|O00096|O00096_TALTH 3-phytase OS=Talaromyces thermophilus OX=28565 PE=3 SV=1
18.665 6356 pos. 46 - 467 [ 116, -62] tr|E4V5L2|E4V5L2_ARTGP 3-phytase OS=Arthroderma gypseum (strain ATCC MYA-4604 / CBS 118893) OX=535722 GN=MGYG_08398 PE=3 SV=1
18.665 6356 pos. 72 - 598 [ 78, -51] tr|A0A1E1KTX9|A0A1E1KTX9_9HELO 3-phytase OS=Rhynchosporium commune OX=914237 GN=RCO7_02110 PE=3 SV=1
18.668 6357 pos. 92 - 518 [ 118, -62] tr|W6PQX5|W6PQX5_PENRF 3-phytase OS=Penicillium roqueforti (strain FM164) OX=1365484 GN=phyA PE=3 SV=1
18.671 6358 pos. 110 - 532 [ 120, -62] tr|A0A428V1T0|A0A428V1T0_9HYPO 3-phytase OS=Fusarium ambrosium OX=131363 GN=CDV31_000731 PE=3 SV=1
18.677 6360 pos. 101 - 521 [ 120, -62] tr|A0A4U9EVS1|A0A4U9EVS1_GIBZA 3-phytase OS=Gibberella zeae OX=5518 GN=FUG_LOCUS511912 PE=3 SV=1
18.677 6360 pos. 101 - 521 [ 120, -62] tr|I1S5C4|I1S5C4_GIBZE 3-phytase OS=Gibberella zeae (strain ATCC MYA-4620 / CBS 123657 / FGSC 9075 / NRRL 31084 / PH-1) OX=229533 GN=FG01966.1 PE=3 SV=1
18.681 6361 pos. 7 - 460 [ 95, -62] tr|A0A3M6Z9M5|A0A3M6Z9M5_HORWE 3-phytase OS=Hortaea werneckii OX=91943 GN=D0866_14280 PE=3 SV=1
18.681 6361 pos. 75 - 491 [ 119, -62] tr|A0A4V5NA13|A0A4V5NA13_9PEZI 3-phytase OS=Friedmanniomyces endolithicus OX=329885 GN=B0A54_00398 PE=3 SV=1
18.684 6362 pos. 45 - 466 [ 116, -62] tr|C5FGG6|C5FGG6_ARTOC 3-phytase OS=Arthroderma otae (strain ATCC MYA-4605 / CBS 113480) OX=554155 GN=MCYG_02670 PE=3 SV=1
18.687 6363 pos. 95 - 520 [ 115, -62] tr|A0A420IUD1|A0A420IUD1_9PEZI 3-phytase OS=Golovinomyces cichoracearum OX=62708 GN=GcM1_214059 PE=3 SV=1
18.690 6364 pos. 4 - 450 [ 93, -62] tr|D4DAW7|D4DAW7_TRIVH 3-phytase OS=Trichophyton verrucosum (strain HKI 0517) OX=663202 GN=TRV_04265 PE=3 SV=1
18.693 6365 pos. 46 - 467 [ 116, -62] tr|F2Q1B8|F2Q1B8_TRIEC 3-phytase OS=Trichophyton equinum (strain ATCC MYA-4606 / CBS 127.97) OX=559882 GN=TEQG_06967 PE=3 SV=1
18.693 6365 pos. 98 - 518 [ 120, -62] tr|W7MHL6|W7MHL6_GIBM7 3-phytase OS=Gibberella moniliformis (strain M3125 / FGSC 7600) OX=334819 GN=FVEG_07277 PE=3 SV=1
18.699 6367 pos. 41 - 462 [ 116, -62] tr|A0A5N5DL77|A0A5N5DL77_9PEZI 3-phytase OS=Lasiodiplodia theobromae OX=45133 GN=phyA_0 PE=3 SV=1
18.699 6367 pos. 72 - 598 [ 78, -51] tr|A0A1E1M0T4|A0A1E1M0T4_RHYSE 3-phytase OS=Rhynchosporium secalis OX=38038 GN=RSE6_02681 PE=3 SV=1
18.702 6368 pos. 34 - 463 [ 119, -62] tr|A0A2K1QGD9|A0A2K1QGD9_9PEZI 3-phytase OS=Sphaceloma murrayae OX=2082308 GN=CAC42_6757 PE=3 SV=1
18.702 6368 pos. 36 - 459 [ 116, -62] tr|A0A1L9SJL5|A0A1L9SJL5_9EURO 3-phytase OS=Penicilliopsis zonata CBS 506.65 OX=1073090 GN=ASPZODRAFT_132351 PE=3 SV=1
18.705 6369 pos. 1 - 524 [ 18, -62] tr|A0A1V6UKR1|A0A1V6UKR1_9EURO 3-phytase OS=Penicillium coprophilum OX=36646 GN=PENCOP_c007G08325 PE=3 SV=1
18.705 6369 pos. 36 - 452 [ 120, -62] tr|A0A2N1LC15|A0A2N1LC15_TRIHA 3-phytase OS=Trichoderma harzianum OX=5544 GN=CI102_10139 PE=3 SV=1
18.705 6369 pos. 168 - 593 [ 115, -62] tr|A0A420J0Q6|A0A420J0Q6_9PEZI 3-phytase OS=Golovinomyces cichoracearum OX=62708 GN=GcC1_036024 PE=3 SV=1
18.708 6370 pos. 103 - 525 [ 115, -62] tr|S3DH17|S3DH17_GLAL2 3-phytase OS=Glarea lozoyensis (strain ATCC 20868 / MF5171) OX=1116229 GN=GLAREA_12604 PE=3 SV=1
18.711 6371 pos. 80 - 501 [ 121, -62] tr|A0A4R8T7Z0|A0A4R8T7Z0_9PEZI 3-phytase OS=Colletotrichum sidae OX=1347389 GN=PHYA-1 PE=3 SV=1
18.714 6372 pos. 73 - 518 [ 95, -62] tr|A0A179HAZ7|A0A179HAZ7_PURLI 3-phytase OS=Purpureocillium lilacinum OX=33203 GN=VFPBJ_00639 PE=3 SV=1
18.717 6373 pos. 1 - 591 [ 98, -49] tr|A0A366QYG3|A0A366QYG3_9HYPO 3-phytase OS=Fusarium coffeatum OX=231269 GN=FIESC28_09739 PE=3 SV=1
18.717 6373 pos. 132 - 568 [ 119, -65] tr|A0A5J6SJ76|A0A5J6SJ76_9HELO 3-phytase OS=Botrytis fabae OX=182092 PE=2 SV=1
18.720 6374 pos. 33 - 456 [ 115, -62] tr|A0A1C1CW33|A0A1C1CW33_9EURO 3-phytase OS=Cladophialophora carrionii OX=86049 GN=phyA PE=3 SV=1
18.720 6374 pos. 33 - 500 [ 85, -62] tr|A0A0D2A261|A0A0D2A261_9PEZI 3-phytase OS=Verruconis gallopava OX=253628 GN=PV09_08117 PE=3 SV=1
18.720 6374 pos. 39 - 493 [ 216, -62] tr|G2QKZ0|G2QKZ0_MYCTT 3-phytase OS=Myceliophthora thermophila (strain ATCC 42464 / BCRC 31852 / DSM 1799) OX=573729 GN=phy1 PE=3 SV=1
18.720 6374 pos. 53 - 501 [ 91, -62] tr|A0A444S929|A0A444S929_VERDA 3-phytase OS=Verticillium dahliae OX=27337 GN=VDGE_00574 PE=3 SV=1
18.723 6375 pos. 39 - 485 [ 216, -62] sp|O00107|PHYA_THETO 3-phytase A OS=Thermothelomyces thermophilus OX=78579 GN=PHYA PE=1 SV=1
18.723 6375 pos. 81 - 505 [ 120, -62] tr|A0A4V1C676|A0A4V1C676_MAGOR 3-phytase OS=Magnaporthe oryzae OX=318829 GN=PoMZ_03873 PE=3 SV=1
18.723 6375 pos. 95 - 519 [ 120, -62] tr|G4N003|G4N003_MAGO7 3-phytase OS=Magnaporthe oryzae (strain 70-15 / ATCC MYA-4617 / FGSC 8958) OX=242507 GN=MGG_06167 PE=3 SV=1
18.729 6377 pos. 82 - 499 [ 116, -60] tr|A0A6A5W907|A0A6A5W907_9PLEO 3-phytase OS=Amniculicola lignicola CBS 123094 OX=1392246 GN=P154DRAFT_495399 PE=3 SV=1
18.732 6378 pos. 35 - 451 [ 119, -62] tr|A0A2T4BUL7|A0A2T4BUL7_TRILO 3-phytase OS=Trichoderma longibrachiatum ATCC 18648 OX=983965 GN=M440DRAFT_1340492 PE=3 SV=1
18.732 6378 pos. 46 - 467 [ 116, -62] tr|F2RS84|F2RS84_TRIT1 3-phytase OS=Trichophyton tonsurans (strain CBS 112818) OX=647933 GN=TESG_01707 PE=3 SV=1
18.738 6380 pos. 42 - 453 [ 116, -62] tr|A0A163D7E3|A0A163D7E3_DIDRA 3-phytase OS=Didymella rabiei OX=5454 GN=ST47_g5893 PE=3 SV=1
18.738 6380 pos. 80 - 501 [ 121, -62] tr|N4VAL8|N4VAL8_COLOR 3-phytase OS=Colletotrichum orbiculare (strain 104-T / ATCC 96160 / CBS 514.97 / LARS 414 / MAFF 240422) OX=1213857 GN=Cob_10367 PE=3 SV=1
18.741 6381 pos. 83 - 496 [ 116, -62] tr|A0A178DQL9|A0A178DQL9_9PLEO 3-phytase OS=Pyrenochaeta sp. DS3sAY3a OX=765867 GN=IQ07DRAFT_648399 PE=3 SV=1
18.744 6382 pos. 85 - 522 [ 220, -64] tr|A0A2H3IDY7|A0A2H3IDY7_9EURO 3-phytase OS=Penicillium sp. 'occitanis' OX=290292 GN=PENO1_073200 PE=3 SV=1
18.748 6383 pos. 47 - 468 [ 116, -62] tr|A0A178FN08|A0A178FN08_TRIVO 3-phytase OS=Trichophyton violaceum OX=34388 GN=A7D00_3020 PE=3 SV=1
18.748 6383 pos. 81 - 532 [ 117, -51] tr|A0A2J6SM52|A0A2J6SM52_9HELO 3-phytase OS=Hyaloscypha bicolor E OX=1095630 GN=K444DRAFT_543659 PE=3 SV=1
18.748 6383 pos. 85 - 514 [ 113, -62] tr|A0A1E3BQR5|A0A1E3BQR5_9EURO 3-phytase OS=Aspergillus cristatus OX=573508 GN=SI65_00912 PE=3 SV=1
18.754 6385 pos. 80 - 501 [ 121, -62] tr|A0A4R8RCV3|A0A4R8RCV3_COLTR 3-phytase OS=Colletotrichum trifolii OX=5466 GN=PHYA PE=3 SV=1
18.757 6386 pos. 41 - 461 [ 118, -62] tr|A0A0U5GEC8|A0A0U5GEC8_ASPCI 3-phytase OS=Aspergillus calidoustus OX=454130 GN=ASPCAL13883 PE=3 SV=1
18.760 6387 pos. 37 - 473 [ 118, -62] tr|A0A6A6H551|A0A6A6H551_9PEZI 3-phytase OS=Viridothelium virens OX=1048519 GN=EV356DRAFT_568507 PE=3 SV=1
18.760 6387 pos. 81 - 520 [ 116, -62] tr|A0A086T5A7|A0A086T5A7_ACRC1 3-phytase OS=Acremonium chrysogenum (strain ATCC 11550 / CBS 779.69 / DSM 880 / IAM 14645 / JCM 23072 / IMI 49137) OX=857340 GN=ACRE_046450 PE=3 SV=1
18.763 6388 pos. 108 - 530 [ 120, -62] tr|A0A428R704|A0A428R704_9HYPO 3-phytase OS=Fusarium sp. AF-8 OX=1325734 GN=CEP54_000414 PE=3 SV=1
18.766 6389 pos. 1 - 591 [ 97, -49] tr|A0A395MGL5|A0A395MGL5_9HYPO 3-phytase OS=Fusarium flagelliforme OX=2675880 GN=FIE12Z_8707 PE=3 SV=1
18.766 6389 pos. 42 - 465 [ 116, -62] sp|Q0CLV1|PHYA_ASPTN 3-phytase A OS=Aspergillus terreus (strain NIH 2624 / FGSC A1156) OX=341663 GN=phyA PE=3 SV=1
18.766 6389 pos. 83 - 496 [ 116, -62] tr|A0A6A5QJ03|A0A6A5QJ03_AMPQU 3-phytase OS=Ampelomyces quisqualis OX=50730 GN=BDU57DRAFT_300972 PE=3 SV=1
18.769 6390 pos. 33 - 456 [ 115, -62] tr|V9DEG9|V9DEG9_9EURO 3-phytase OS=Cladophialophora carrionii CBS 160.54 OX=1279043 GN=G647_04098 PE=3 SV=1
18.772 6391 pos. 47 - 468 [ 116, -62] tr|A0A022XZ30|A0A022XZ30_TRISD 3-phytase OS=Trichophyton soudanense CBS 452.61 OX=1215331 GN=H105_02892 PE=3 SV=1
18.775 6392 pos. 16 - 496 [ 55, -62] tr|A0A1Y2LXP2|A0A1Y2LXP2_EPING 3-phytase OS=Epicoccum nigrum OX=105696 GN=B5807_07000 PE=3 SV=1
18.778 6393 pos. 4 - 450 [ 93, -62] sp|D4ANW6|PHYA_ARTBC 3-phytase A OS=Arthroderma benhamiae (strain ATCC MYA-4681 / CBS 112371) OX=663331 GN=ARB_05933 PE=1 SV=1
18.778 6393 pos. 36 - 452 [ 120, -62] tr|G9MYU4|G9MYU4_HYPVG 3-phytase OS=Hypocrea virens (strain Gv29-8 / FGSC 10586) OX=413071 GN=TRIVIDRAFT_48755 PE=3 SV=1
18.778 6393 pos. 71 - 495 [ 115, -62] tr|A0A6A6PW81|A0A6A6PW81_9PEZI 3-phytase OS=Neohortaea acidophila OX=245834 GN=BDY17DRAFT_117885 PE=3 SV=1
18.787 6396 pos. 100 - 520 [ 120, -62] tr|A0A395SXU6|A0A395SXU6_9HYPO 3-phytase OS=Fusarium longipes OX=694270 GN=FLONG3_5090 PE=3 SV=1
18.790 6397 pos. 101 - 526 [ 119, -62] tr|A0A4Z1IR28|A0A4Z1IR28_9HELO 3-phytase OS=Botryotinia narcissicola OX=278944 GN=BOTNAR_0167g00090 PE=3 SV=1
18.796 6399 pos. 39 - 460 [ 115, -62] tr|A0A3M7IQ46|A0A3M7IQ46_HORWE 3-phytase OS=Hortaea werneckii OX=91943 GN=D0859_08481 PE=3 SV=1
18.796 6399 pos. 39 - 463 [ 116, -62] tr|A0A2I2FDE6|A0A2I2FDE6_9EURO 3-phytase OS=Aspergillus candidus OX=41067 GN=BDW47DRAFT_125196 PE=3 SV=1
18.799 6400 pos. 99 - 548 [ 120, -67] tr|A0A5C3F6T2|A0A5C3F6T2_9BASI Related to 3-phytase A OS=Pseudozyma flocculosa OX=84751 GN=PSFLO_05237 PE=3 SV=1
18.802 6401 pos. 39 - 463 [ 116, -62] tr|A0A2I1CWP3|A0A2I1CWP3_9EURO 3-phytase OS=Aspergillus campestris IBT 28561 OX=1392248 GN=P168DRAFT_283800 PE=3 SV=1
18.805 6402 pos. 78 - 522 [ 118, -64] tr|A0A6V8HPA5|A0A6V8HPA5_9EURO 3-phytase OS=Talaromyces cellulolyticus OX=1472165 GN=TCE0_060r19023 PE=3 SV=1
18.808 6403 pos. 41 - 459 [ 119, -62] tr|A0A507BHP7|A0A507BHP7_9PEZI 3-phytase OS=Phialemoniopsis curvata OX=1093900 GN=E0L32_011394 PE=3 SV=1
18.808 6403 pos. 84 - 496 [ 116, -62] tr|A0A6A6ETZ2|A0A6A6ETZ2_9PEZI 3-phytase OS=Zopfia rhizophila CBS 207.26 OX=1314779 GN=K469DRAFT_706137 PE=3 SV=1
18.811 6404 pos. 39 - 463 [ 116, -62] tr|A0A2J5HIX7|A0A2J5HIX7_9EURO 3-phytase OS=Aspergillus taichungensis OX=482145 GN=BDW42DRAFT_196819 PE=3 SV=1
18.815 6405 pos. 77 - 522 [ 116, -62] tr|A0A423XKX6|A0A423XKX6_9PEZI 3-phytase OS=Cytospora leucostoma OX=1230097 GN=VPNG_01561 PE=3 SV=1
18.818 6406 pos. 93 - 514 [ 118, -62] tr|A0A2J6Q1H5|A0A2J6Q1H5_9HELO 3-phytase OS=Hyaloscypha hepaticicola OX=2082293 GN=NA56DRAFT_646602 PE=3 SV=1
18.824 6408 pos. 86 - 499 [ 116, -62] tr|A0A0B7JL20|A0A0B7JL20_BIOOC 3-phytase OS=Bionectria ochroleuca OX=29856 GN=BN869_000001698_1 PE=3 SV=1
18.827 6409 pos. 84 - 508 [ 119, -62] tr|A0A150VF88|A0A150VF88_9PEZI 3-phytase OS=Acidomyces richmondensis BFW OX=766039 GN=M433DRAFT_82681 PE=3 SV=1
[truncated: 295 more rows]

## Sheet: Non-curated database
8.586 3046 pos. 1 - 316 [ 223, -114] tr|A0A066X3N4|A0A066X3N4_COLSU Putative histidine acid phosphatase OS=Colletotrichum sublineola OX=1173701 GN=CSUB01_03186 PE=4 SV=1
8.629 3060 pos. 37 - 450 [ 120, -59] tr|A0A0C9M5E9|A0A0C9M5E9_9FUNG Histidine acid phosphatase superfamily protein OS=Mucor ambiguus OX=91626 GN=MAM1_0010c01123 PE=3 SV=1
8.666 3072 pos. 1 - 246 [ 416, -66] tr|A0A319E6L2|A0A319E6L2_ASPSB Putative acid phosphatase OS=Aspergillus sclerotiicarbonarius (strain CBS 121057 / IBT 28362) OX=1448318 GN=BO78DRAFT_470419 PE=4 SV=1
8.766 3105 pos. 36 - 330 [ 116, -189] tr|A0A1Q5T6T1|A0A1Q5T6T1_9EURO 3-phytase OS=Penicillium subrubescens OX=1316194 GN=PENSUB_10977 PE=3 SV=1
9.052 3199 pos. 1 - 266 [ 249, -185] tr|A0A8E0QTW2|A0A8E0QTW2_9EURO Acid phosphatase pho5 OS=Aspergillus udagawae OX=91492 GN=Aud_005171 PE=4 SV=1
9.061 3202 pos. 3 - 284 [ 329, -64] tr|A0A4S9BS36|A0A4S9BS36_AURPU Putative histidine acid phosphatase (Fragment) OS=Aureobasidium pullulans OX=5580 GN=D6D18_05744 PE=4 SV=1
9.074 3206 pos. 18 - 443 [ 96, -82] tr|A0A2K1QNC7|A0A2K1QNC7_9PEZI Acid phosphatase PHO1 OS=Sphaceloma murrayae OX=2082308 GN=CAC42_6467 PE=4 SV=1
9.238 3260 pos. 29 - 281 [ 116, -215] tr|H0EZ09|H0EZ09_GLAL7 Putative Thiamine-repressible acid phosphatase SPBC21H7.03c OS=Glarea lozoyensis (strain ATCC 74030 / MF5533) OX=1104152 GN=M7I_8071 PE=4 SV=1
9.445 3328 pos. 92 - 399 [ 116, -101] tr|A0A8H7I6X3|A0A8H7I6X3_9AGAM Histidine acid phosphatase family OS=Rhizoctonia solani OX=456999 GN=RHS01_08411 PE=4 SV=1
9.460 3333 pos. 1 - 340 [ 405, -65] tr|A0A1Z5TFV0|A0A1Z5TFV0_HORWE 3-phytase OS=Hortaea werneckii EXF-2000 OX=1157616 GN=BTJ68_05597 PE=3 SV=1
9.463 3334 pos. 5 - 293 [ 86, -215] tr|A0A0G2ELL0|A0A0G2ELL0_9PEZI 3-phytase OS=Diplodia seriata OX=420778 GN=UCDDS831_g02888 PE=3 SV=1
9.479 3339 pos. 1 - 234 [ 343, -62] tr|L7ISV6|L7ISV6_MAGOP 3-phytase A OS=Magnaporthe oryzae (strain P131) OX=1143193 GN=OOW_P131scaffold01407g1 PE=4 SV=1
9.704 3413 pos. 83 - 341 [ 118, -222] tr|A0A1B7NKC2|A0A1B7NKC2_9EURO 3-phytase (Fragment) OS=Emergomyces africanus OX=1955775 GN=ACJ72_08403 PE=3 SV=1
9.777 3437 pos. 11 - 349 [ 306, -67] tr|A0A167U8W4|A0A167U8W4_PENCH Constitutive acid phosphatase OS=Penicillium chrysogenum OX=5076 GN=EN45_076300 PE=4 SV=1
9.804 3446 pos. 58 - 310 [ 119, -191] tr|A0A395ITQ8|A0A395ITQ8_9HELO 3-phytase OS=Monilinia fructigena OX=38457 GN=DID88_004322 PE=3 SV=1
9.932 3488 pos. 67 - 325 [ 119, -225] tr|A0A137R198|A0A137R198_9AGAR 3-phytase B (Fragment) OS=Leucoagaricus sp. SymC.cos OX=1714833 GN=AN958_00216 PE=3 SV=1
9.957 3496 pos. 17 - 394 [ 220, -62] tr|A0A1K0GR26|A0A1K0GR26_9BASI Related to 3-phytase A OS=Ustilago bromivora OX=307758 GN=UBRO_05245 PE=4 SV=1
10.011 3514 pos. 1 - 273 [ 335, -51] tr|A0A1C7MS82|A0A1C7MS82_GRIFR 3-phytase B OS=Grifola frondosa OX=5627 GN=phyB_0 PE=4 SV=1
10.066 3532 pos. 10 - 256 [ 240, -196] tr|A1XPJ3|A1XPJ3_COLGR 3-phytase (Fragment) OS=Colletotrichum graminicola OX=31870 GN=BOup2 PE=3 SV=1
10.115 3548 pos. 4 - 243 [ 343, -62] tr|A0A1M2W6V4|A0A1M2W6V4_TRAPU 3-phytase A OS=Trametes pubescens OX=154538 GN=TRAPUB_7341 PE=3 SV=1
10.115 3548 pos. 96 - 353 [ 118, -222] tr|F0U4T7|F0U4T7_AJEC8 3-phytase OS=Ajellomyces capsulatus (strain H88) OX=544711 GN=HCEG_00553 PE=3 SV=1
10.212 3580 pos. 45 - 344 [ 98, -198] tr|A0A4T0CEZ5|A0A4T0CEZ5_AURPU 3-phytase (Fragment) OS=Aureobasidium pullulans OX=5580 GN=D6C79_05238 PE=3 SV=1
10.218 3582 pos. 45 - 344 [ 98, -198] tr|A0A4T0A3Q7|A0A4T0A3Q7_AURPU 3-phytase (Fragment) OS=Aureobasidium pullulans OX=5580 GN=D6C83_08379 PE=3 SV=1
10.228 3585 pos. 76 - 319 [ 119, -228] tr|A0A4U0UF02|A0A4U0UF02_9PEZI 3-phytase OS=Friedmanniomyces endolithicus OX=329885 GN=B0A54_14265 PE=3 SV=1
10.237 3588 pos. 8 - 296 [ 342, -64] tr|A0A4S9PB15|A0A4S9PB15_AURPU 3-phytase (Fragment) OS=Aureobasidium pullulans OX=5580 GN=D6C95_10492 PE=3 SV=1
10.240 3589 pos. 135 - 399 [ 120, -210] tr|A0A4S9RYK3|A0A4S9RYK3_AURPU 3-phytase (Fragment) OS=Aureobasidium pullulans OX=5580 GN=D6C93_03234 PE=3 SV=1
10.270 3599 pos. 16 - 281 [ 338, -48] tr|X8IZM1|X8IZM1_9AGAM Histidine acid phosphatase, putative OS=Rhizoctonia solani AG-3 Rhs1AP OX=1086054 GN=RSOL_119730 PE=3 SV=1
10.404 3643 pos. 11 - 342 [ 117, -122] tr|E3R0T8|E3R0T8_COLGM Histidine acid phosphatase (Fragment) OS=Colletotrichum graminicola (strain M1.001 / M2 / FGSC 10212) OX=645133 GN=GLRG_11869 PE=4 SV=1
10.426 3650 pos. 1 - 461 [ 98, -49] tr|A0A420PG78|A0A420PG78_FUSOX 3-phytase OS=Fusarium oxysporum OX=5507 GN=BFJ68_g16178 PE=3 SV=1
10.441 3655 pos. 155 - 417 [ 120, -223] tr|M5BXZ4|M5BXZ4_THACB 3-phytase A OS=Thanatephorus cucumeris (strain AG1-IB / isolate 7/3/14) OX=1108050 GN=BN14_06573 PE=3 SV=1
10.441 3655 pos. 155 - 417 [ 120, -223] tr|M5C9L4|M5C9L4_THACB 3-phytase A OS=Thanatephorus cucumeris (strain AG1-IB / isolate 7/3/14) OX=1108050 GN=BN14_10841 PE=3 SV=1
10.514 3679 pos. 38 - 311 [ 119, -210] tr|A0A4U0WD58|A0A4U0WD58_9PEZI 3-phytase OS=Friedmanniomyces simplex OX=329884 GN=B0A55_11608 PE=3 SV=1
10.611 3711 pos. 1 - 300 [ 335, -65] tr|B8Y994|B8Y994_TRIHA Phytase (Fragment) OS=Trichoderma harzianum OX=5544 GN=phyAT PE=4 SV=1
10.657 3726 pos. 3 - 333 [ 282, -64] tr|A0A364L6K2|A0A364L6K2_9EURO 3-phytase OS=Talaromyces amestolkiae OX=1196081 GN=BHQ10_007446 PE=3 SV=1
10.754 3758 pos. 87 - 397 [ 119, -65] tr|A7EHJ8|A7EHJ8_SCLS1 3-phytase OS=Sclerotinia sclerotiorum (strain ATCC 18683 / 1980 / Ss-1) OX=665079 GN=SS1G_04790 PE=3 SV=1
10.767 3762 pos. 1 - 300 [ 335, -65] tr|Q2PDJ7|Q2PDJ7_TRIHA Phytase OS=Trichoderma harzianum OX=5544 GN=phyA PE=2 SV=1
10.846 3788 pos. 27 - 295 [ 119, -202] tr|E3QYP9|E3QYP9_COLGM 3-phytase OS=Colletotrichum graminicola (strain M1.001 / M2 / FGSC 10212) OX=645133 GN=GLRG_11131 PE=3 SV=1
10.910 3809 pos. 42 - 357 [ 87, -199] tr|A0A2Z4N536|A0A2Z4N536_PICKU Phytase (Fragment) OS=Pichia kudriavzevii OX=4909 PE=3 SV=1
10.955 3824 pos. 42 - 361 [ 87, -195] tr|A0A2Z4N554|A0A2Z4N554_PICKU Phytase (Fragment) OS=Pichia kudriavzevii OX=4909 PE=3 SV=1
10.980 3832 pos. 332 - 766 [ 112, -62] tr|A0A8H8QNK7|A0A8H8QNK7_9BASI Related to 3-phytase A OS=Ustilago bromivora OX=307758 GN=UBRO2_03310 PE=4 SV=1
11.120 3878 pos. 42 - 363 [ 87, -193] tr|A0A2Z4N559|A0A2Z4N559_PICKU Phytase (Fragment) OS=Pichia kudriavzevii OX=4909 PE=3 SV=1
11.214 3909 pos. 9 - 352 [ 97, -147] tr|A0A0L8VNE0|A0A0L8VNE0_9SACH PHO11p repressible acid phosphatase OS=Saccharomyces boulardii (nom. inval.) OX=252598 GN=KO01_02399 PE=3 SV=1
11.232 3915 pos. 20 - 354 [ 317, -65] tr|A0A2V5IVB1|A0A2V5IVB1_9EURO 3-phytase OS=Aspergillus indologenus CBS 114.80 OX=1450541 GN=BP00DRAFT_276352 PE=3 SV=1
11.290 3934 pos. 1 - 438 [ 98, -51] tr|A0A0F8B070|A0A0F8B070_CERFI 3-phytase OS=Ceratocystis fimbriata f. sp. platani OX=88771 GN=phyA PE=3 SV=1
11.299 3937 pos. 45 - 372 [ 98, -153] tr|A0A4V4KY84|A0A4V4KY84_AURPU 3-phytase (Fragment) OS=Aureobasidium pullulans OX=5580 GN=D6C84_09955 PE=3 SV=1
11.412 3974 pos. 28 - 331 [ 119, -160] tr|A0A8H6WKE1|A0A8H6WKE1_9AGAR Phytase OS=Mycena chlorophos OX=658473 GN=HMN09_00150500 PE=4 SV=1
11.430 3980 pos. 38 - 300 [ 115, -215] tr|A0A4S8UPE6|A0A4S8UPE6_AURPU 3-phytase (Fragment) OS=Aureobasidium pullulans OX=5580 GN=D6D26_05739 PE=3 SV=1
11.452 3987 pos. 166 - 447 [ 120, -193] tr|A0A4S8WWV4|A0A4S8WWV4_AURPU 3-phytase (Fragment) OS=Aureobasidium pullulans OX=5580 GN=D6D25_05757 PE=3 SV=1
11.513 4007 pos. 135 - 445 [ 120, -161] tr|A0A4S9V143|A0A4S9V143_AURPU 3-phytase OS=Aureobasidium pullulans OX=5580 GN=D6C90_04821 PE=3 SV=1
11.558 4022 pos. 9 - 350 [ 98, -138] tr|A0A4T0D6S2|A0A4T0D6S2_AURPU 3-phytase OS=Aureobasidium pullulans OX=5580 GN=D6C77_06686 PE=3 SV=1
11.564 4024 pos. 4 - 366 [ 299, -51] tr|A0A4T0CX37|A0A4T0CX37_AURPU 3-phytase (Fragment) OS=Aureobasidium pullulans OX=5580 GN=D6C83_04428 PE=3 SV=1
11.577 4028 pos. 69 - 381 [ 116, -163] tr|A0A4S3J8B1|A0A4S3J8B1_9EURO 3-phytase OS=Aspergillus tanneri OX=1220188 GN=EYZ11_010116 PE=3 SV=1
11.586 4031 pos. 19 - 410 [ 106, -72] tr|A0A6A5UPI9|A0A6A5UPI9_9PLEO Histidine acid phosphatase-like protein OS=Bimuria novae-zelandiae CBS 107.79 OX=1447943 GN=BU23DRAFT_593228 PE=4 SV=1
11.616 4041 pos. 1 - 492 [ 98, -49] tr|A0A0D2YDT9|A0A0D2YDT9_FUSO4 3-phytase OS=Fusarium oxysporum f. sp. lycopersici (strain 4287 / CBS 123668 / FGSC 9935 / NRRL 34936) OX=426428 PE=3 SV=1
11.668 4058 pos. 9 - 350 [ 98, -138] tr|A0A4T0A6U9|A0A4T0A6U9_AURPU 3-phytase OS=Aureobasidium pullulans OX=5580 GN=D6C81_06870 PE=3 SV=1
11.686 4064 pos. 9 - 350 [ 98, -138] tr|A0A4S8TQ10|A0A4S8TQ10_AURPU 3-phytase OS=Aureobasidium pullulans OX=5580 GN=D6D29_01337 PE=3 SV=1
11.732 4079 pos. 3 - 393 [ 237, -53] tr|A0A1C1D278|A0A1C1D278_9EURO 3-phytase B OS=Cladophialophora carrionii OX=86049 GN=phyB PE=4 SV=1
11.747 4084 pos. 9 - 350 [ 98, -138] tr|A0A4S9R514|A0A4S9R514_AURPU 3-phytase OS=Aureobasidium pullulans OX=5580 GN=D6C92_06652 PE=3 SV=1
11.747 4084 pos. 9 - 350 [ 98, -138] tr|A0A4V4KY29|A0A4V4KY29_AURPU 3-phytase OS=Aureobasidium pullulans OX=5580 GN=D6C85_05096 PE=3 SV=1
11.823 4109 pos. 8 - 350 [ 119, -138] tr|A0A4S9H7D6|A0A4S9H7D6_AURPU 3-phytase OS=Aureobasidium pullulans OX=5580 GN=D6D05_08630 PE=3 SV=1
11.829 4111 pos. 17 - 356 [ 117, -137] tr|A0A4V6DVX5|A0A4V6DVX5_9PEZI 3-phytase OS=Elsinoe australis OX=40998 GN=C1H76_9675 PE=3 SV=1
11.848 4117 pos. 1 - 496 [ 98, -49] tr|A0A0D2YF59|A0A0D2YF59_FUSO4 3-phytase OS=Fusarium oxysporum f. sp. lycopersici (strain 4287 / CBS 123668 / FGSC 9935 / NRRL 34936) OX=426428 PE=3 SV=1
11.857 4120 pos. 9 - 350 [ 98, -138] tr|A0A4S9C3G9|A0A4S9C3G9_AURPU 3-phytase OS=Aureobasidium pullulans OX=5580 GN=D6D13_09163 PE=3 SV=1
11.863 4122 pos. 4 - 364 [ 247, -53] tr|A0A0J8ULP5|A0A0J8ULP5_COCIT 3-phytase B OS=Coccidioides immitis H538.4 OX=396776 GN=CIHG_06278 PE=4 SV=1
11.887 4130 pos. 1 - 401 [ 220, -62] tr|L8WK41|L8WK41_THACA Phytase OS=Thanatephorus cucumeris (strain AG1-IA) OX=983506 GN=AG1IA_08789 PE=4 SV=1
11.921 4141 pos. 7 - 419 [ 116, -51] tr|A0A1Q2YCW4|A0A1Q2YCW4_9ASCO Acid phosphatase OS=Pichia membranifaciens OX=4926 GN=PMKS-000845 PE=3 SV=1
11.957 4153 pos. 4 - 431 [ 95, -51] tr|R1EZX9|R1EZX9_BOTPV 3-phytase OS=Botryosphaeria parva (strain UCR-NP2) OX=1287680 GN=UCRNP2_13 PE=3 SV=1
12.000 4167 pos. 26 - 445 [ 119, -64] tr|A0A4V6TTR1|A0A4V6TTR1_9ASCO Acid phosphatase OS=[Candida] inconspicua OX=52247 GN=CANINC_002890 PE=3 SV=1
12.012 4171 pos. 9 - 366 [ 98, -124] tr|A0A4V6TAF2|A0A4V6TAF2_AURPU 3-phytase OS=Aureobasidium pullulans OX=5580 GN=D6D19_07435 PE=3 SV=1
12.027 4176 pos. 13 - 368 [ 99, -125] tr|A0A2P7YIT9|A0A2P7YIT9_9PEZI 3-phytase OS=Elsinoe australis OX=40998 GN=B9Z65_5695 PE=3 SV=1
12.033 4178 pos. 9 - 368 [ 98, -122] tr|A0A4V6TFQ8|A0A4V6TFQ8_AURPU 3-phytase OS=Aureobasidium pullulans OX=5580 GN=D6C98_03694 PE=3 SV=1
12.049 4183 pos. 23 - 444 [ 116, -65] tr|A0A1E3NSW3|A0A1E3NSW3_9ASCO Acid phosphatase OS=Pichia membranifaciens NRRL Y-2026 OX=763406 GN=PICMEDRAFT_70750 PE=3 SV=1
12.052 4184 pos. 2 - 300 [ 338, -62] tr|A0A428TPR9|A0A428TPR9_9HYPO 3-phytase OS=Fusarium sp. AF-4 OX=1325735 GN=CEP52_007128 PE=3 SV=1
12.070 4190 pos. 10 - 367 [ 92, -143] tr|A0A4R8T1C7|A0A4R8T1C7_9PEZI 3-phytase OS=Colletotrichum sidae OX=1347389 GN=PHO12 PE=3 SV=1
12.125 4208 pos. 187 - 603 [ 120, -64] tr|L8X2J7|L8X2J7_THACA Phytase OS=Thanatephorus cucumeris (strain AG1-IA) OX=983506 GN=AG1IA_03137 PE=4 SV=1
12.131 4210 pos. 10 - 371 [ 92, -139] tr|A0A484F771|A0A484F771_COLOR 3-phytase OS=Colletotrichum orbiculare (strain 104-T / ATCC 96160 / CBS 514.97 / LARS 414 / MAFF 240422) OX=1213857 GN=PHO12 PE=3 SV=1
12.140 4213 pos. 41 - 424 [ 116, -51] tr|A0A5N6KF99|A0A5N6KF99_9HELO 3-phytase OS=Monilinia laxa OX=61186 GN=EYC80_005868 PE=3 SV=1
12.170 4223 pos. 1 - 311 [ 96, -204] tr|A0A4S9APN8|A0A4S9APN8_AURPU 3-phytase (Fragment) OS=Aureobasidium pullulans OX=5580 GN=D6D17_09596 PE=3 SV=1
12.173 4224 pos. 695 - 1062 [ 290, -64] tr|A0A1V2LFD4|A0A1V2LFD4_PICKU 3-phytase A OS=Pichia kudriavzevii OX=4909 GN=BOH78_5018 PE=3 SV=1
12.186 4228 pos. 10 - 369 [ 92, -141] tr|A0A4R8Q1A9|A0A4R8Q1A9_COLTR 3-phytase OS=Colletotrichum trifolii OX=5466 GN=PHO5 PE=3 SV=1
12.192 4230 pos. 9 - 376 [ 98, -116] tr|A0A4S9N5R1|A0A4S9N5R1_AURPU 3-phytase OS=Aureobasidium pullulans OX=5580 GN=D6C99_04483 PE=3 SV=1
12.213 4237 pos. 9 - 369 [ 98, -121] tr|A0A4S8T2X9|A0A4S8T2X9_AURPU 3-phytase OS=Aureobasidium pullulans OX=5580 GN=D6D28_00123 PE=3 SV=1
12.234 4244 pos. 2 - 310 [ 326, -62] tr|A0A1S8B653|A0A1S8B653_9PEZI 3-phytase OS=Diplodia seriata OX=420778 GN=BK809_0001166 PE=3 SV=1
12.323 4273 pos. 16 - 407 [ 117, -53] tr|A0A1C7MNX9|A0A1C7MNX9_GRIFR Acid phosphatase PHO1 OS=Grifola frondosa OX=5627 GN=PHO1_0 PE=4 SV=1
12.335 4277 pos. 1 - 505 [ 97, -65] tr|A0A8H4JAF2|A0A8H4JAF2_9HYPO 3-phytase A OS=Fusarium acutatum OX=78861 GN=FACUT_12688 PE=4 SV=1
12.414 4303 pos. 4 - 378 [ 247, -53] tr|A0A0J6YQZ8|A0A0J6YQZ8_COCIT Repressible acid phosphatase OS=Coccidioides immitis RMSCC 2394 OX=404692 GN=CIRG_09558 PE=4 SV=1
12.414 4303 pos. 4 - 378 [ 247, -53] tr|A0A6C1LJC4|A0A6C1LJC4_COCIT Acid phosphatase pho5 OS=Coccidioides immitis OX=5501 GN=PHO5_2 PE=4 SV=1
12.414 4303 pos. 17 - 464 [ 119, -62] tr|A0A146H8S3|A0A146H8S3_9AGAR Phytase OS=Mycena chlorophos OX=658473 GN=MCHLO_02726 PE=3 SV=1
12.417 4304 pos. 27 - 363 [ 116, -134] tr|A0A4S8T4M1|A0A4S8T4M1_AURPU 3-phytase (Fragment) OS=Aureobasidium pullulans OX=5580 GN=D6D27_09114 PE=3 SV=1
12.426 4307 pos. 29 - 414 [ 115, -67] tr|A0A6G1NFF3|A0A6G1NFF3_VERDA 3-phytase OS=Verticillium dahliae VDG1 OX=1027910 GN=VdG1_09448 PE=3 SV=1
12.469 4321 pos. 12 - 372 [ 92, -138] tr|A0A4T0VGP3|A0A4T0VGP3_9PEZI 3-phytase OS=Colletotrichum higginsianum OX=80884 GN=CH35J_011517 PE=3 SV=1
12.469 4321 pos. 25 - 368 [ 118, -113] tr|A0A284RM55|A0A284RM55_ARMOS Related to Thiamine-repressible acid phosphatase OS=Armillaria ostoyae OX=47428 GN=ARMOST_13223 PE=3 SV=1
12.493 4329 pos. 29 - 436 [ 107, -64] tr|A0A1L7WNF8|A0A1L7WNF8_9HELO Related to acid phosphatase OS=Phialocephala subalpina OX=576137 GN=PAC_04183 PE=4 SV=1
12.505 4333 pos. 27 - 507 [ 99, -1] tr|A0A2T0FHU4|A0A2T0FHU4_9ASCO Acid phosphatase OS=Wickerhamiella sorbophila OX=45607 GN=B9G98_02184 PE=4 SV=1
12.527 4340 pos. 5 - 459 [ 223, -98] tr|A0A1S9DYB3|A0A1S9DYB3_ASPOZ Histidine acid phosphatase OS=Aspergillus oryzae OX=5062 GN=OAory_01026350 PE=4 SV=1
12.557 4350 pos. 38 - 443 [ 116, -66] tr|A0A1C1CQR0|A0A1C1CQR0_9EURO Histidine acid phosphatase OS=Cladophialophora carrionii OX=86049 GN=CLCR_08445 PE=4 SV=1
12.557 4350 pos. 77 - 493 [ 120, -52] tr|A0A4V1XB50|A0A4V1XB50_9PEZI 3-phytase OS=Monosporascus ibericus OX=155417 GN=DL764_004094 PE=3 SV=1
12.563 4352 pos. 29 - 385 [ 116, -118] tr|A0A2S7QZR2|A0A2S7QZR2_9HELO Histidine acid phosphatase protein OS=Rutstroemia sp. NJR-2017a WRK4 OX=2070412 GN=CJF32_00001631 PE=4 SV=1
12.569 4354 pos. 27 - 537 [ 117, -65] tr|A0A1L7WTN3|A0A1L7WTN3_9HELO Related to phytase OS=Phialocephala subalpina OX=576137 GN=PAC_06004 PE=4 SV=1
12.578 4357 pos. 25 - 402 [ 118, -97] tr|A0A1Y2VKA2|A0A1Y2VKA2_9PEZI 3-phytase OS=Hypoxylon sp. CI-4A OX=1001833 GN=M426DRAFT_77165 PE=3 SV=1
12.615 4369 pos. 17 - 383 [ 120, -106] tr|A0A4S8WIR0|A0A4S8WIR0_AURPU 3-phytase OS=Aureobasidium pullulans OX=5580 GN=D6D23_04819 PE=3 SV=1
12.618 4370 pos. 17 - 383 [ 120, -106] tr|A0A4S9TYX1|A0A4S9TYX1_AURPU 3-phytase OS=Aureobasidium pullulans OX=5580 GN=D6C76_02167 PE=3 SV=1
12.624 4372 pos. 24 - 579 [ 116, -89] tr|A0A8H8QLY3|A0A8H8QLY3_9BASI Related to 3-phytase A OS=Ustilago bromivora OX=307758 GN=UBRO2_02973 PE=4 SV=1
12.661 4384 pos. 29 - 609 [ 116, -62] tr|A0A127ZIS2|A0A127ZIS2_9BASI Related to 3-phytase A OS=Sporisorium scitamineum OX=49012 GN=SPSC_06170 PE=3 SV=1
12.709 4400 pos. 19 - 348 [ 308, -65] tr|A0A0K6FLU3|A0A0K6FLU3_9AGAM 3-phytase A OS=Rhizoctonia solani OX=456999 GN=RSOLAG22IIIB_07290 PE=4 SV=1
12.737 4409 pos. 29 - 599 [ 116, -62] tr|E6ZZP9|E6ZZP9_SPORE Related to 3-phytase A OS=Sporisorium reilianum (strain SRZ2) OX=999809 GN=sr10739 PE=3 SV=1
12.776 4422 pos. 30 - 518 [ 116, -51] tr|A0A2T0FHQ6|A0A2T0FHQ6_9ASCO 3-phytase B OS=Wickerhamiella sorbophila OX=45607 GN=B9G98_02152 PE=3 SV=1
12.816 4435 pos. 8 - 562 [ 94, -65] tr|A0A2T0FHT6|A0A2T0FHT6_9ASCO 3-phytase B OS=Wickerhamiella sorbophila OX=45607 GN=B9G98_02183 PE=4 SV=1
12.816 4435 pos. 41 - 442 [ 116, -51] tr|A0A1Q5SXU8|A0A1Q5SXU8_9EURO 3-phytase OS=Penicillium subrubescens OX=1316194 GN=PENSUB_12757 PE=3 SV=1
12.825 4438 pos. 30 - 451 [ 99, -64] tr|A0A4Q4W7T4|A0A4Q4W7T4_9PEZI 3-phytase OS=Monosporascus sp. mg162 OX=1081914 GN=DL768_010006 PE=3 SV=1
12.828 4439 pos. 8 - 615 [ 98, -62] tr|R9P012|R9P012_PSEHS 3-phytase OS=Pseudozyma hubeiensis (strain SY62) OX=1305764 GN=PHSY_002090 PE=3 SV=1
12.868 4452 pos. 29 - 599 [ 116, -62] tr|A0A2N8UCM7|A0A2N8UCM7_9BASI Related to 3-phytase A OS=Sporisorium reilianum f. sp. reilianum OX=72559 GN=SRS1_10739 PE=3 SV=1
12.892 4460 pos. 9 - 383 [ 98, -106] tr|A0A4S9P987|A0A4S9P987_AURPU 3-phytase OS=Aureobasidium pullulans OX=5580 GN=D6C97_02036 PE=3 SV=1
12.895 4461 pos. 34 - 453 [ 116, -64] tr|R4XJU4|R4XJU4_TAPDE Putative Histidine acid phosphatase OS=Taphrina deformans (strain PYCC 5710 / ATCC 11124 / CBS 356.35 / IMI 108563 / JCM 9778 / NBRC 8474) OX=1097556 GN=TAPDE_003936 PE=4 SV=1
12.907 4465 pos. 105 - 457 [ 115, -142] tr|A0A093XGJ9|A0A093XGJ9_9PEZI 3-phytase (Fragment) OS=Pseudogymnoascus sp. VKM F-3808 OX=1391699 GN=O988_09863 PE=3 SV=1
12.919 4469 pos. 77 - 492 [ 120, -53] tr|A0A4Q4UR70|A0A4Q4UR70_9PEZI 3-phytase OS=Monosporascus sp. MC13-8B OX=2211646 GN=DL766_007533 PE=3 SV=1
12.929 4472 pos. 2 - 442 [ 120, -67] tr|A0A1E3PYZ7|A0A1E3PYZ7_LIPST Acid phosphatase (Fragment) OS=Lipomyces starkeyi NRRL Y-11557 OX=675824 GN=LIPSTDRAFT_39586 PE=3 SV=1
12.932 4473 pos. 1 - 415 [ 248, -64] tr|A0A1E3QEJ8|A0A1E3QEJ8_LIPST Acid phosphatase OS=Lipomyces starkeyi NRRL Y-11557 OX=675824 GN=LIPSTDRAFT_101438 PE=4 SV=1
12.947 4478 pos. 24 - 451 [ 119, -66] tr|A0A4Q4Y669|A0A4Q4Y669_9PEZI 3-phytase OS=Monosporascus sp. CRB-8-3 OX=2211644 GN=DL769_005408 PE=3 SV=1
12.956 4481 pos. 2 - 334 [ 317, -64] tr|B2AA48|B2AA48_PODAN 3-phytase OS=Podospora anserina (strain S / ATCC MYA-4624 / DSM 980 / FGSC 10383) OX=515849 GN=PODANS_1_2830 PE=3 SV=1
12.959 4482 pos. 32 - 406 [ 116, -65] tr|A0A4Q7JQF7|A0A4Q7JQF7_METCM 3-phytase OS=Pochonia chlamydosporia 123 OX=1052797 GN=I1G_00006464 PE=3 SV=1
12.977 4488 pos. 1 - 447 [ 214, -65] tr|M7T7J5|M7T7J5_EUTLA Putative acid phosphatase pho1 protein OS=Eutypa lata (strain UCR-EL1) OX=1287681 GN=UCREL1_330 PE=4 SV=1
12.986 4491 pos. 1 - 391 [ 248, -62] tr|A0A5C3FMG8|A0A5C3FMG8_PSEA2 Related to 3-phytase A OS=Pseudozyma antarctica OX=84753 GN=PSANT_03270 PE=4 SV=1
12.992 4493 pos. 9 - 378 [ 308, -62] tr|A8P6U3|A8P6U3_COPC7 Phytase OS=Coprinopsis cinerea (strain Okayama-7 / 130 / ATCC MYA-4618 / FGSC 9003) OX=240176 GN=CC1G_12581 PE=3 SV=2
13.002 4496 pos. 45 - 423 [ 98, -100] tr|A0A4S9BKL1|A0A4S9BKL1_AURPU 3-phytase (Fragment) OS=Aureobasidium pullulans OX=5580 GN=D6D17_08250 PE=3 SV=1
13.005 4497 pos. 26 - 454 [ 119, -64] tr|A0A1B7TIL4|A0A1B7TIL4_9ASCO Acid phosphatase OS=Hanseniaspora valbyensis NRRL Y-1626 OX=766949 GN=HANVADRAFT_47236 PE=4 SV=1
13.005 4497 pos. 29 - 605 [ 116, -62] tr|A0A081CF51|A0A081CF51_PSEA2 3-phytase A OS=Pseudozyma antarctica OX=84753 GN=PAN0_008d3514 PE=3 SV=1
13.020 4502 pos. 31 - 465 [ 119, -64] tr|A0A1E4T2E1|A0A1E4T2E1_9ASCO Acid phosphatase OS=[Candida] arabinofermentans NRRL YB-2248 OX=983967 GN=CANARDRAFT_145776 PE=3 SV=1
13.026 4504 pos. 30 - 451 [ 99, -66] tr|A0A4V1XHU3|A0A4V1XHU3_9PEZI 3-phytase OS=Monosporascus sp. MG133 OX=2211645 GN=DL767_007210 PE=3 SV=1
13.029 4505 pos. 23 - 437 [ 119, -51] tr|A0A7D9GZE3|A0A7D9GZE3_DEKBR Acid phosphatase OS=Dekkera bruxellensis OX=5007 GN=PHO5 PE=3 SV=1
13.072 4519 pos. 9 - 392 [ 97, -90] tr|A0A0L8VR03|A0A0L8VR03_9SACH PHO12p repressible acid phosphatase OS=Saccharomyces boulardii (nom. inval.) OX=252598 GN=KO01_01553 PE=3 SV=1
13.087 4524 pos. 191 - 575 [ 119, -51] tr|G2WYS0|G2WYS0_VERDV 3-phytase OS=Verticillium dahliae (strain VdLs.17 / ATCC MYA-4575 / FGSC 10137) OX=498257 GN=VDAG_03162 PE=3 SV=1
13.093 4526 pos. 1 - 570 [ 98, -91] tr|A0A3L6MN43|A0A3L6MN43_FUSOX 3-phytase OS=Fusarium oxysporum f. sp. cepae OX=396571 GN=BFJ65_g18814 PE=3 SV=1
13.102 4529 pos. 77 - 494 [ 120, -66] tr|A0A4Q4X8I7|A0A4Q4X8I7_9PEZI 3-phytase OS=Monosporascus sp. CRB-9-2 OX=2211643 GN=DL770_010821 PE=3 SV=1
13.114 4533 pos. 364 - 782 [ 118, -53] tr|A0A4V1XD49|A0A4V1XD49_9PEZI 3-phytase OS=Monosporascus sp. GIB2 OX=2211647 GN=DL765_007525 PE=3 SV=1
13.117 4534 pos. 50 - 445 [ 85, -105] tr|A0A1V2L973|A0A1V2L973_PICKU 3-phytase B (Fragment) OS=Pichia kudriavzevii OX=4909 GN=BOH78_5476 PE=3 SV=1
13.123 4536 pos. 11 - 429 [ 95, -55] tr|A0A4S9Q7K0|A0A4S9Q7K0_AURPU 3-phytase OS=Aureobasidium pullulans OX=5580 GN=D6C86_01559 PE=3 SV=1
13.139 4541 pos. 61 - 479 [ 116, -23] tr|A0A6G1H5N1|A0A6G1H5N1_9PEZI Histidine acid phosphatase-like protein OS=Aulographum hederae CBS 113979 OX=1176131 GN=K402DRAFT_328957 PE=4 SV=1
13.145 4543 pos. 1 - 341 [ 251, -89] tr|A7U7M0|A7U7M0_KODOH Acid phosphatase (Fragment) OS=Kodamaea ohmeri OX=34356 PE=3 SV=1
13.151 4545 pos. 8 - 462 [ 35, -109] tr|A0A3M7MSW2|A0A3M7MSW2_9EURO 3-phytase (Fragment) OS=Chaetothyriales sp. CBS 132003 OX=2249419 GN=DV737_g4622 PE=3 SV=1
13.157 4547 pos. 43 - 472 [ 116, -67] tr|G3XM02|G3XM02_ASPNA 3-phytase OS=Aspergillus niger (strain ATCC 1015 / CBS 113.46 / FGSC A1144 / LSHB Ac4 / NCTC 3858a / NRRL 328 / USDA 3528.7) OX=380704 GN=ASPNIDRAFT_43568 PE=3 SV=1
13.172 4552 pos. 36 - 475 [ 119, -65] tr|A0A8H6EIK2|A0A8H6EIK2_9HELO Putative histidine acid phosphatase protein OS=Botrytis fragariae OX=1964551 GN=Bfra_005021 PE=4 SV=1
13.190 4558 pos. 2 - 471 [ 85, -49] tr|S8BEX8|S8BEX8_PENO1 3-phytase OS=Penicillium oxalicum (strain 114-2 / CGMCC 5302) OX=933388 GN=PDE_08599 PE=3 SV=1
13.196 4560 pos. 29 - 625 [ 116, -1] tr|A0A5C3E8M6|A0A5C3E8M6_9BASI Related to 3-phytase A OS=Ustilago trichophora OX=86804 GN=UTRI_10504_B PE=3 SV=1
13.206 4563 pos. 10 - 454 [ 117, -51] tr|S9R8T6|S9R8T6_SCHOY Thiamine-repressible acid phosphatase Pho4 OS=Schizosaccharomyces octosporus (strain yFS286) OX=483514 GN=SOCG_04697 PE=3 SV=1
13.209 4564 pos. 33 - 451 [ 118, -66] tr|A0A4Q4Y7E6|A0A4Q4Y7E6_9PEZI 3-phytase OS=Monosporascus sp. 5C6A OX=2211642 GN=DL771_005719 PE=3 SV=1
13.242 4575 pos. 29 - 599 [ 116, -62] tr|A0A5C3ECM4|A0A5C3ECM4_9BASI Related to 3-phytase A OS=Ustilago trichophora OX=86804 GN=UTRI_10504 PE=3 SV=1
13.245 4576 pos. 2 - 394 [ 246, -64] tr|A0A4T0AEE5|A0A4T0AEE5_AURPU Putative histidine acid phosphatase OS=Aureobasidium pullulans OX=5580 GN=D6C83_08298 PE=4 SV=1
13.254 4579 pos. 11 - 429 [ 95, -55] tr|A0A4S9LW55|A0A4S9LW55_AURPU 3-phytase OS=Aureobasidium pullulans OX=5580 GN=D6D00_00664 PE=3 SV=1
13.276 4586 pos. 15 - 449 [ 91, -64] tr|A0A1L0AUA2|A0A1L0AUA2_9ASCO Acid phosphatase OS=Hanseniaspora guilliermondii OX=56406 GN=HGUI_00338 PE=3 SV=1
13.285 4589 pos. 33 - 469 [ 120, -59] tr|A0A642VBW5|A0A642VBW5_9ASCO Acid phosphatase OS=Trichomonascus ciferrii OX=44093 GN=TRICI_002609 PE=3 SV=1
13.288 4590 pos. 10 - 449 [ 92, -65] tr|A2QI82|A2QI82_ASPNC 3-phytase OS=Aspergillus niger (strain CBS 513.88 / FGSC A1513) OX=425011 GN=An04g02600 PE=3 SV=1
13.300 4594 pos. 36 - 471 [ 119, -51] tr|G2YRI5|G2YRI5_BOTF4 Similar to histidine acid phosphatase OS=Botryotinia fuckeliana (strain T4) OX=999810 GN=BofuT4_P129330.1 PE=4 SV=1
13.306 4596 pos. 24 - 592 [ 116, -62] tr|I2FZE2|I2FZE2_USTH4 Related to 3-phytase A OS=Ustilago hordei (strain Uh4875-4) OX=1128400 GN=UHOR_03583 PE=3 SV=1
13.321 4601 pos. 36 - 471 [ 119, -51] tr|M7TI62|M7TI62_BOTF1 Putative histidine acid phosphatase protein OS=Botryotinia fuckeliana (strain BcDW1) OX=1290391 GN=BcDW1_10376 PE=4 SV=1
13.340 4607 pos. 11 - 429 [ 95, -55] tr|A0A4S8UN32|A0A4S8UN32_AURPU 3-phytase OS=Aureobasidium pullulans OX=5580 GN=D6D27_01268 PE=3 SV=1
13.343 4608 pos. 24 - 592 [ 116, -62] tr|A0A1K0G6C3|A0A1K0G6C3_9BASI Related to 3-phytase A OS=Ustilago bromivora OX=307758 GN=UBRO_03583 PE=3 SV=1
13.358 4613 pos. 21 - 513 [ 94, -65] tr|A0A6A6BUH7|A0A6A6BUH7_9PEZI 3-phytase OS=Aplosporella prunicola CBS 121167 OX=1176127 GN=K452DRAFT_242135 PE=3 SV=1
13.367 4616 pos. 97 - 504 [ 99, -72] tr|A0A2W1DE83|A0A2W1DE83_9PLEO 3-phytase OS=Pyrenophora tritici-repentis OX=45151 GN=A1F97_05873 PE=3 SV=1
13.373 4618 pos. 28 - 455 [ 119, -65] tr|A0A448YHG5|A0A448YHG5_BRENA Acid phosphatase OS=Brettanomyces naardenensis OX=13370 GN=BRENAR_LOCUS1071 PE=3 SV=1
13.373 4618 pos. 45 - 437 [ 98, -92] tr|A0A4S8TLN9|A0A4S8TLN9_AURPU 3-phytase (Fragment) OS=Aureobasidium pullulans OX=5580 GN=D6D27_07877 PE=3 SV=1
13.401 4627 pos. 11 - 429 [ 95, -55] tr|A0A074XQ10|A0A074XQ10_AURPU 3-phytase OS=Aureobasidium pullulans EXF-150 OX=1043002 GN=M438DRAFT_397590 PE=3 SV=1
13.404 4628 pos. 30 - 537 [ 116, -1] tr|A0A2T0FHQ5|A0A2T0FHQ5_9ASCO 3-phytase B OS=Wickerhamiella sorbophila OX=45607 GN=B9G98_02153 PE=4 SV=1
13.407 4629 pos. 1 - 331 [ 306, -62] tr|A0A5N5MJL7|A0A5N5MJL7_9PEZI 3-phytase OS=Coniochaeta sp. 2T2.1 OX=1571157 GN=GE09DRAFT_1121861 PE=3 SV=1
13.410 4630 pos. 11 - 429 [ 95, -55] tr|A0A4S9BUU8|A0A4S9BUU8_AURPU 3-phytase OS=Aureobasidium pullulans OX=5580 GN=D6D15_00825 PE=3 SV=1
13.422 4634 pos. 23 - 422 [ 98, -64] tr|A0A367XZQ6|A0A367XZQ6_9ASCO Acid phosphatase OS=Candida viswanathii OX=5486 GN=PHO11_1 PE=4 SV=1
13.425 4635 pos. 10 - 454 [ 192, -51] tr|S9RFP1|S9RFP1_SCHOY Thiamine-repressible acid phosphatase Pho4 OS=Schizosaccharomyces octosporus (strain yFS286) OX=483514 GN=SOCG_00661 PE=3 SV=1
13.425 4635 pos. 11 - 429 [ 95, -55] tr|A0A4S9T379|A0A4S9T379_AURPU 3-phytase OS=Aureobasidium pullulans OX=5580 GN=D6C91_05532 PE=3 SV=1
13.425 4635 pos. 44 - 476 [ 116, -84] tr|Q2GSJ2|Q2GSJ2_CHAGB 3-phytase OS=Chaetomium globosum (strain ATCC 6205 / CBS 148.51 / DSM 1962 / NBRC 6347 / NRRL 1970) OX=306901 GN=CHGG_09062 PE=3 SV=1
13.431 4637 pos. 117 - 577 [ 119, -67] tr|A0A1V6TM64|A0A1V6TM64_9EURO 3-phytase OS=Penicillium flavigenum OX=254877 GN=PENFLA_c006G08396 PE=3 SV=1
13.440 4640 pos. 1 - 331 [ 306, -62] tr|A0A4U0XX57|A0A4U0XX57_9PEZI 3-phytase OS=Cryomyces minteri OX=331657 GN=B0A49_01907 PE=3 SV=1
13.455 4645 pos. 19 - 443 [ 119, -54] sp|P08091|PPA1_SCHPO Acid phosphatase OS=Schizosaccharomyces pombe (strain 972 / ATCC 24843) OX=284812 GN=pho1 PE=2 SV=1
13.458 4646 pos. 1 - 337 [ 306, -62] tr|A0A0D1YHS4|A0A0D1YHS4_9PEZI 3-phytase OS=Verruconis gallopava OX=253628 GN=PV09_08117 PE=3 SV=1
13.461 4647 pos. 33 - 462 [ 116, -66] tr|A0A1Y2FFB5|A0A1Y2FFB5_PROLT Histidine acid phosphatase-like protein OS=Protomyces lactucae-debilis OX=2754530 GN=BCR37DRAFT_346912 PE=4 SV=1
13.464 4648 pos. 29 - 468 [ 107, -25] tr|A0A8H8R7J5|A0A8H8R7J5_9HELO Acid phosphatase OS=Lachnellula hyalina OX=1316788 GN=PHO1 PE=4 SV=1
13.468 4649 pos. 11 - 429 [ 95, -55] tr|A0A4S9R9M4|A0A4S9R9M4_AURPU 3-phytase OS=Aureobasidium pullulans OX=5580 GN=D6C92_05363 PE=3 SV=1
13.468 4649 pos. 23 - 472 [ 99, -25] tr|A0A2J6TTR6|A0A2J6TTR6_9HELO Histidine acid phosphatase-like protein OS=Hyaloscypha bicolor E OX=1095630 GN=K444DRAFT_579579 PE=4 SV=1
13.471 4650 pos. 29 - 449 [ 119, -64] tr|A0A1E5R7Y9|A0A1E5R7Y9_HANUV Acid phosphatase OS=Hanseniaspora uvarum OX=29833 GN=AWRI3580_g3709 PE=3 SV=1
13.474 4651 pos. 11 - 429 [ 95, -55] tr|A0A4S9NU38|A0A4S9NU38_AURPU 3-phytase OS=Aureobasidium pullulans OX=5580 GN=D6C99_01811 PE=3 SV=1
13.477 4652 pos. 1 - 342 [ 248, -110] tr|A0A2W1HUH7|A0A2W1HUH7_9PLEO 3-phytase OS=Pyrenophora tritici-repentis OX=45151 GN=A1F99_06450 PE=3 SV=1
13.477 4652 pos. 1 - 342 [ 248, -110] tr|A0A834RRQ8|A0A834RRQ8_9PLEO 3-phytase OS=Pyrenophora tritici-repentis OX=45151 GN=PtrM4_113700 PE=3 SV=1
13.489 4656 pos. 50 - 458 [ 120, -82] tr|A0A0N0NJP9|A0A0N0NJP9_9EURO 3-phytase OS=Phialophora attinorum OX=1664694 GN=AB675_5982 PE=3 SV=1
13.492 4657 pos. 11 - 429 [ 95, -55] tr|A0A4S9D8B8|A0A4S9D8B8_AURPU 3-phytase OS=Aureobasidium pullulans OX=5580 GN=D6D13_02164 PE=3 SV=1
13.495 4658 pos. 11 - 429 [ 95, -55] tr|A0A4S9S319|A0A4S9S319_AURPU 3-phytase OS=Aureobasidium pullulans OX=5580 GN=D6C95_03026 PE=3 SV=1
13.495 4658 pos. 11 - 429 [ 95, -55] tr|A0A4S9TD99|A0A4S9TD99_AURPU 3-phytase OS=Aureobasidium pullulans OX=5580 GN=D6C89_06334 PE=3 SV=1
13.498 4659 pos. 11 - 428 [ 95, -68] tr|A0A4S9P2Q2|A0A4S9P2Q2_AURPU 3-phytase OS=Aureobasidium pullulans OX=5580 GN=D6C85_08230 PE=3 SV=1
13.504 4661 pos. 1 - 391 [ 249, -53] tr|C5NZH8|C5NZH8_COCP7 3-phytase B, putative OS=Coccidioides posadasii (strain C735) OX=222929 GN=CPC735_011890 PE=4 SV=1
13.510 4663 pos. 27 - 466 [ 121, -65] tr|B6K5U1|B6K5U1_SCHJY Thiamine-repressible acid phosphatase pho4 OS=Schizosaccharomyces japonicus (strain yFS275 / FY16936) OX=402676 GN=SJAG_04067 PE=3 SV=1
13.513 4664 pos. 4 - 467 [ 86, -66] tr|A0A1E1MRR8|A0A1E1MRR8_RHYSE Related to acid phosphatase OS=Rhynchosporium secalis OX=38038 GN=RSE6_12992 PE=4 SV=1
13.513 4664 pos. 11 - 429 [ 95, -55] tr|A0A4S9UF78|A0A4S9UF78_AURPU 3-phytase OS=Aureobasidium pullulans OX=5580 GN=D6C90_07105 PE=3 SV=1
13.516 4665 pos. 11 - 429 [ 95, -55] tr|A0A4S8YIA0|A0A4S8YIA0_AURPU 3-phytase OS=Aureobasidium pullulans OX=5580 GN=D6D21_00409 PE=3 SV=1
13.522 4667 pos. 11 - 429 [ 95, -55] tr|A0A4V4K4B1|A0A4V4K4B1_AURPU 3-phytase OS=Aureobasidium pullulans OX=5580 GN=D6C97_04020 PE=3 SV=1
13.522 4667 pos. 477 - 833 [ 115, -89] tr|A0A395J1D0|A0A395J1D0_9HELO 3-phytase OS=Monilinia fructigena OX=38457 GN=DID88_005972 PE=3 SV=1
13.525 4668 pos. 11 - 429 [ 95, -55] tr|A0A4T0BGP1|A0A4T0BGP1_AURPU 3-phytase OS=Aureobasidium pullulans OX=5580 GN=D6C78_09602 PE=3 SV=1
13.528 4669 pos. 11 - 429 [ 95, -55] tr|A0A4S8ZX20|A0A4S8ZX20_AURPU 3-phytase OS=Aureobasidium pullulans OX=5580 GN=D6C81_00969 PE=3 SV=1
13.528 4669 pos. 11 - 429 [ 95, -55] tr|A0A4V4HZX1|A0A4V4HZX1_AURPU 3-phytase OS=Aureobasidium pullulans OX=5580 GN=D6D28_05132 PE=3 SV=1
13.528 4669 pos. 28 - 409 [ 116, -52] tr|A0A8H6EJ68|A0A8H6EJ68_9HELO Putative repressible acid phosphatase protein OS=Botrytis fragariae OX=1964551 GN=Bfra_005337 PE=4 SV=1
13.531 4670 pos. 11 - 429 [ 95, -55] tr|A0A4S9HLS0|A0A4S9HLS0_AURPU 3-phytase OS=Aureobasidium pullulans OX=5580 GN=D6D05_06119 PE=3 SV=1
13.531 4670 pos. 11 - 429 [ 95, -55] tr|A0A4S9I883|A0A4S9I883_AURPU 3-phytase OS=Aureobasidium pullulans OX=5580 GN=D6D08_04564 PE=3 SV=1
13.534 4671 pos. 11 - 429 [ 95, -55] tr|A0A4S8YRK3|A0A4S8YRK3_AURPU 3-phytase OS=Aureobasidium pullulans OX=5580 GN=D6C82_01609 PE=3 SV=1
13.538 4672 pos. 18 - 458 [ 97, -64] tr|A0A194XLC9|A0A194XLC9_9HELO Histidine acid phosphatase-like protein OS=Mollisia scopiformis OX=149040 GN=LY89DRAFT_577329 PE=4 SV=1
13.541 4673 pos. 1 - 326 [ 306, -62] tr|A0A2C5ZCY5|A0A2C5ZCY5_9HYPO 3-phytase OS=Cordyceps sp. RAO-2017 OX=2004951 GN=CDD83_4072 PE=3 SV=1
13.541 4673 pos. 11 - 429 [ 95, -55] tr|A0A4S9I4H9|A0A4S9I4H9_AURPU 3-phytase OS=Aureobasidium pullulans OX=5580 GN=D6D04_03151 PE=3 SV=1
13.541 4673 pos. 24 - 475 [ 119, -52] tr|A0A3D8R229|A0A3D8R229_9HELO Histidine acid phosphatase-like protein OS=Coleophoma cylindrospora OX=1849047 GN=BP6252_09501 PE=4 SV=1
13.541 4673 pos. 29 - 449 [ 119, -64] tr|A0A1E5RBZ4|A0A1E5RBZ4_9ASCO Acid phosphatase OS=Hanseniaspora opuntiae OX=211096 GN=AWRI3578_g2646 PE=3 SV=1
13.544 4674 pos. 4 - 476 [ 86, -1] tr|A0A1E1KSN2|A0A1E1KSN2_9HELO Related to acid phosphatase OS=Rhynchosporium agropyri OX=914238 GN=RAG0_08196 PE=4 SV=1
13.544 4674 pos. 11 - 429 [ 95, -55] tr|A0A4S9FPT9|A0A4S9FPT9_AURPU 3-phytase OS=Aureobasidium pullulans OX=5580 GN=D6D06_08081 PE=3 SV=1
13.547 4675 pos. 11 - 429 [ 95, -55] tr|A0A4T0AAQ8|A0A4T0AAQ8_AURPU 3-phytase OS=Aureobasidium pullulans OX=5580 GN=D6C80_04066 PE=3 SV=1
13.550 4676 pos. 31 - 476 [ 115, -1] tr|A0A167YFM8|A0A167YFM8_9EURO 3-phytase OS=Ascosphaera apis ARSEF 7405 OX=392613 GN=AAP_03449 PE=3 SV=1
13.559 4679 pos. 11 - 429 [ 95, -55] tr|A0A4S9Y6C8|A0A4S9Y6C8_AURPU 3-phytase OS=Aureobasidium pullulans OX=5580 GN=D6C84_01724 PE=3 SV=1
13.565 4681 pos. 1 - 392 [ 248, -53] tr|A0A8E6GKR6|A0A8E6GKR6_COCPS Acid phosphatase pho5 OS=Coccidioides posadasii (strain RMSCC 757 / Silveira) OX=443226 GN=PHO5_2 PE=4 SV=1
13.565 4681 pos. 26 - 453 [ 116, -65] tr|A0A1Q2YCX6|A0A1Q2YCX6_9ASCO Acid phosphatase OS=Pichia membranifaciens OX=4926 GN=PMKS-000894 PE=4 SV=1
13.568 4682 pos. 34 - 446 [ 118, -64] tr|A0A6G1IR36|A0A6G1IR36_9PLEO Histidine acid phosphatase-like protein OS=Lentithecium fluviatile CBS 122367 OX=1168545 GN=K458DRAFT_421386 PE=4 SV=1
13.574 4684 pos. 11 - 429 [ 95, -55] tr|A0A4S9L077|A0A4S9L077_AURPU 3-phytase OS=Aureobasidium pullulans OX=5580 GN=D6D01_06400 PE=3 SV=1
13.574 4684 pos. 32 - 490 [ 96, -51] tr|A0A093UYF9|A0A093UYF9_TALMA 3-phytase OS=Talaromyces marneffei PM1 OX=1077442 GN=GQ26_0410690 PE=3 SV=1
13.574 4684 pos. 32 - 490 [ 96, -51] tr|A0A7C8H0S9|A0A7C8H0S9_TALMA 3-phytase OS=Talaromyces marneffei OX=37727 GN=EYB25_007381 PE=3 SV=1
13.574 4684 pos. 32 - 490 [ 96, -51] tr|B6QN09|B6QN09_TALMQ 3-phytase OS=Talaromyces marneffei (strain ATCC 18224 / CBS 334.59 / QM 7333) OX=441960 GN=PMAA_051600 PE=3 SV=1
13.577 4685 pos. 24 - 465 [ 120, -67] tr|S9W0U4|S9W0U4_SCHCR Thiamine-repressible acid phosphatase Pho4 OS=Schizosaccharomyces cryophilus (strain OY26 / ATCC MYA-4695 / CBS 11777 / NBRC 106824 / NRRL Y48691) OX=653667 GN=SPOG_00090 PE=3 SV=1
13.580 4686 pos. 11 - 429 [ 95, -55] tr|A0A4S8TJV8|A0A4S8TJV8_AURPU 3-phytase OS=Aureobasidium pullulans OX=5580 GN=D6D29_02859 PE=3 SV=1
13.580 4686 pos. 11 - 429 [ 95, -55] tr|A0A4S8V125|A0A4S8V125_AURPU 3-phytase OS=Aureobasidium pullulans OX=5580 GN=D6D25_08288 PE=3 SV=1
13.580 4686 pos. 11 - 429 [ 95, -55] tr|A0A4S9KWF1|A0A4S9KWF1_AURPU 3-phytase OS=Aureobasidium pullulans OX=5580 GN=D6D02_01539 PE=3 SV=1
13.583 4687 pos. 11 - 429 [ 95, -55] tr|A0A1A7MRZ1|A0A1A7MRZ1_AURPU 3-phytase OS=Aureobasidium pullulans OX=5580 GN=D6D12_06857 PE=3 SV=1
13.586 4688 pos. 11 - 429 [ 95, -55] tr|A0A4T0C9X9|A0A4T0C9X9_AURPU 3-phytase OS=Aureobasidium pullulans OX=5580 GN=D6C79_06354 PE=3 SV=1
13.592 4690 pos. 11 - 429 [ 95, -55] tr|A0A4T0F6D4|A0A4T0F6D4_AURPU 3-phytase OS=Aureobasidium pullulans OX=5580 GN=D6C76_02244 PE=3 SV=1
13.595 4691 pos. 29 - 462 [ 107, -66] tr|A0A8H8S2W3|A0A8H8S2W3_9HELO Acid phosphatase OS=Lachnellula occidentalis OX=215460 GN=PHO1_0 PE=4 SV=1
13.598 4692 pos. 16 - 476 [ 96, -1] tr|A0A1E1LH47|A0A1E1LH47_9HELO Related to acid phosphatase OS=Rhynchosporium commune OX=914237 GN=RCO7_09876 PE=4 SV=1
13.605 4694 pos. 25 - 454 [ 99, -65] tr|A0A0C3CEX6|A0A0C3CEX6_9PEZI 3-phytase OS=Oidiodendron maius Zn OX=913774 GN=OIDMADRAFT_130734 PE=3 SV=1
13.611 4696 pos. 9 - 463 [ 93, -64] tr|A0A1E5RD51|A0A1E5RD51_9ASCO Acid phosphatase OS=Hanseniaspora opuntiae OX=211096 GN=AWRI3578_g2725 PE=3 SV=1
13.611 4696 pos. 10 - 497 [ 92, -25] tr|A0A117DYW2|A0A117DYW2_ASPNG 3-phytase OS=Aspergillus niger OX=5061 GN=ABL_02205 PE=3 SV=1
13.614 4697 pos. 11 - 429 [ 95, -55] tr|A0A4S8W661|A0A4S8W661_AURPU 3-phytase OS=Aureobasidium pullulans OX=5580 GN=D6D24_02484 PE=3 SV=1
13.617 4698 pos. 11 - 429 [ 95, -55] tr|A0A4S9D0K7|A0A4S9D0K7_AURPU 3-phytase OS=Aureobasidium pullulans OX=5580 GN=D6D17_03401 PE=3 SV=1
13.617 4698 pos. 11 - 429 [ 95, -55] tr|A0A4S9FB64|A0A4S9FB64_AURPU 3-phytase OS=Aureobasidium pullulans OX=5580 GN=D6D10_00049 PE=3 SV=1
13.626 4701 pos. 14 - 429 [ 97, -68] tr|A0A074VSB4|A0A074VSB4_9PEZI 3-phytase OS=Aureobasidium melanogenum CBS 110374 OX=1043003 GN=M437DRAFT_46933 PE=3 SV=1
13.644 4707 pos. 33 - 443 [ 117, -51] tr|I2JS64|I2JS64_DEKBR Acid phosphatase OS=Brettanomyces bruxellensis AWRI1499 OX=1124627 GN=AWRI1499_4321 PE=3 SV=1
13.644 4707 pos. 169 - 568 [ 120, -64] tr|L8WXX6|L8WXX6_THACA Phytase OS=Thanatephorus cucumeris (strain AG1-IA) OX=983506 GN=AG1IA_03141 PE=3 SV=1
13.644 4707 pos. 379 - 833 [ 91, -23] tr|A0A8H5YPA2|A0A8H5YPA2_9HYPO Acid phosphatase OS=Fusarium mundagurra OX=1567541 GN=FMUND_7231 PE=4 SV=1
13.653 4710 pos. 11 - 429 [ 95, -55] tr|A0A4T0DE81|A0A4T0DE81_AURPU 3-phytase OS=Aureobasidium pullulans OX=5580 GN=D6C77_04706 PE=3 SV=1
13.662 4713 pos. 29 - 467 [ 107, -19] tr|A0A8H8U7W0|A0A8H8U7W0_9HELO Acid phosphatase OS=Lachnellula subtilissima OX=602034 GN=PHO1 PE=4 SV=1
13.684 4720 pos. 38 - 461 [ 120, -53] tr|E6ZWK7|E6ZWK7_SPORE Related to Thiamine-repressible acid phosphatase OS=Sporisorium reilianum (strain SRZ2) OX=999809 GN=sr16871 PE=3 SV=1
13.696 4724 pos. 24 - 384 [ 114, -62] tr|A0A6P8AN14|A0A6P8AN14_MAGGR 3-phytase OS=Magnaporthe grisea OX=148305 GN=PgNI_12345 PE=3 SV=1
13.708 4728 pos. 11 - 429 [ 95, -55] tr|A0A074Y1W9|A0A074Y1W9_AURSE 3-phytase OS=Aureobasidium subglaciale (strain EXF-2481) OX=1043005 GN=AUEXF2481DRAFT_69509 PE=3 SV=1
13.711 4729 pos. 51 - 430 [ 118, -65] tr|A0A6A5W0Q1|A0A6A5W0Q1_9PLEO 3-phytase OS=Amniculicola lignicola CBS 123094 OX=1392246 GN=P154DRAFT_549919 PE=3 SV=1
13.714 4730 pos. 31 - 422 [ 120, -51] tr|A0A1B7SI45|A0A1B7SI45_9ASCO Acid phosphatase OS=Ogataea polymorpha OX=460523 GN=OGAPODRAFT_75774 PE=4 SV=1
13.723 4733 pos. 4 - 444 [ 116, -66] tr|A0A0A8LE06|A0A0A8LE06_9SACH Acid phosphatase OS=Kluyveromyces dobzhanskii CBS 2104 OX=1427455 GN=KLDO_g4812 PE=4 SV=1
13.723 4733 pos. 37 - 461 [ 119, -53] tr|A0A2N8UPB9|A0A2N8UPB9_9BASI Related to Thiamine-repressible acid phosphatase OS=Sporisorium reilianum f. sp. reilianum OX=72559 GN=SRS1_16871 PE=3 SV=1
13.726 4734 pos. 14 - 430 [ 97, -67] tr|A0A074WGN3|A0A074WGN3_9PEZI 3-phytase OS=Aureobasidium namibiae CBS 147.97 OX=1043004 GN=M436DRAFT_84356 PE=3 SV=1
13.732 4736 pos. 97 - 512 [ 99, -65] tr|A0A2W1EVZ6|A0A2W1EVZ6_9PLEO 3-phytase OS=Pyrenophora tritici-repentis OX=45151 GN=A1F99_07582 PE=3 SV=1
13.739 4738 pos. 20 - 475 [ 97, -1] tr|A0A2V1BF92|A0A2V1BF92_9HELO Histidine acid phosphatase-like protein OS=Cadophora sp. DSE1049 OX=1485229 GN=DL98DRAFT_660231 PE=4 SV=1
13.739 4738 pos. 38 - 501 [ 116, -67] tr|A0A1L9NF57|A0A1L9NF57_ASPTC 3-phytase OS=Aspergillus tubingensis (strain CBS 134.48) OX=767770 GN=ASPTUDRAFT_36312 PE=3 SV=1
13.739 4738 pos. 74 - 495 [ 99, -68] tr|A0A1Y2DKD1|A0A1Y2DKD1_9PEZI 3-phytase OS=Pseudomassariella vexata OX=1141098 GN=BCR38DRAFT_399079 PE=3 SV=1
13.742 4739 pos. 16 - 400 [ 99, -48] tr|Q2UHE3|Q2UHE3_ASPOR 3-phytase OS=Aspergillus oryzae (strain ATCC 42149 / RIB 40) OX=510516 GN=AO090023000481 PE=3 SV=1
13.754 4743 pos. 32 - 478 [ 99, -51] tr|A0A1L9SJK7|A0A1L9SJK7_9EURO 3-phytase OS=Penicilliopsis zonata CBS 506.65 OX=1073090 GN=ASPZODRAFT_16025 PE=3 SV=1
13.754 4743 pos. 36 - 463 [ 119, -53] tr|A0A0F7S0S9|A0A0F7S0S9_9BASI Related to Thiamine-repressible acid phosphatase OS=Sporisorium scitamineum OX=49012 GN=SSCI62940.1 PE=3 SV=1
13.772 4749 pos. 21 - 479 [ 111, -52] tr|A0A146FIK4|A0A146FIK4_ASPKA 3-phytase OS=Aspergillus kawachii OX=1069201 GN=RIB2604_02002630 PE=3 SV=1
13.772 4749 pos. 21 - 479 [ 111, -52] tr|G7X7F4|G7X7F4_ASPKW 3-phytase OS=Aspergillus kawachii (strain NBRC 4308) OX=1033177 GN=AKAW_00850 PE=3 SV=1
13.778 4751 pos. 81 - 541 [ 119, -62] tr|A0A225ZK17|A0A225ZK17_CRYNV Phytase OS=Cryptococcus neoformans var. grubii c45 OX=1230068 GN=C356_01869 PE=3 SV=1
13.784 4753 pos. 7 - 446 [ 96, -52] tr|A0A3D8RHY8|A0A3D8RHY8_9HELO Histidine acid phosphatase-like protein OS=Coleophoma crateriformis OX=565419 GN=BP5796_07107 PE=4 SV=1
13.806 4760 pos. 81 - 541 [ 119, -62] tr|A0A854QIH9|A0A854QIH9_CRYNV Phytase OS=Cryptococcus neoformans var. grubii Tu259-1 OX=1230072 GN=C361_02130 PE=3 SV=1
13.818 4764 pos. 34 - 476 [ 99, -67] tr|A0A0M8P0R5|A0A0M8P0R5_9EURO 3-phytase OS=Penicillium nordicum OX=229535 GN=ACN38_g11108 PE=3 SV=1
13.821 4765 pos. 35 - 450 [ 118, -24] tr|A0A2T4H307|A0A2T4H307_FUSCU Acid phosphatase PHO1 OS=Fusarium culmorum OX=5516 GN=FCULG_00007481 PE=4 SV=1
13.821 4765 pos. 90 - 459 [ 120, -66] tr|A0A0M9VQ74|A0A0M9VQ74_9BASI 3-phytase a OS=Malassezia pachydermatis OX=77020 GN=Malapachy_2243 PE=3 SV=1
13.830 4768 pos. 1 - 520 [ 98, -49] tr|A0A0D2YFB9|A0A0D2YFB9_FUSO4 3-phytase OS=Fusarium oxysporum f. sp. lycopersici (strain 4287 / CBS 123668 / FGSC 9935 / NRRL 34936) OX=426428 PE=3 SV=1
13.836 4770 pos. 22 - 428 [ 116, -51] tr|A0A8H7DP79|A0A8H7DP79_PLEOS Acid phosphatase pho5 OS=Pleurotus ostreatus OX=5322 GN=PHO5_3 PE=4 SV=1
13.860 4778 pos. 23 - 461 [ 92, -53] tr|A0A5C3ERL9|A0A5C3ERL9_9BASI Related to Thiamine-repressible acid phosphatase OS=Ustilago trichophora OX=86804 GN=UTRI_06715_B PE=3 SV=1
13.863 4779 pos. 33 - 443 [ 119, -51] tr|W9YIX3|W9YIX3_9EURO 3-phytase OS=Capronia epimyces CBS 606.96 OX=1182542 GN=A1O3_06057 PE=3 SV=1
13.872 4782 pos. 31 - 440 [ 119, -87] tr|E5A0N3|E5A0N3_LEPMJ Similar to acid phosphatase OS=Leptosphaeria maculans (strain JN3 / isolate v23.1.3 / race Av1-4-5-6-7-8) OX=985895 GN=LEMA_P103100.1 PE=4 SV=1
13.876 4783 pos. 10 - 466 [ 96, -67] tr|A0A1V6RE08|A0A1V6RE08_9EURO 3-phytase OS=Penicillium vulpinum OX=29845 GN=PENVUL_c060G05119 PE=3 SV=1
13.876 4783 pos. 24 - 454 [ 120, -51] tr|S9W2A9|S9W2A9_SCHCR Thiamine-repressible acid phosphatase Pho4 OS=Schizosaccharomyces cryophilus (strain OY26 / ATCC MYA-4695 / CBS 11777 / NBRC 106824 / NRRL Y48691) OX=653667 GN=SPOG_01836 PE=3 SV=1
13.888 4787 pos. 5 - 475 [ 95, -66] tr|A0A163CHU2|A0A163CHU2_DIDRA Acid phosphatase OS=Didymella rabiei OX=5454 GN=EKO05_000852 PE=4 SV=1
13.888 4787 pos. 17 - 445 [ 93, -64] tr|A0A1Y2DFJ9|A0A1Y2DFJ9_9PEZI Histidine acid phosphatase OS=Pseudomassariella vexata OX=1141098 GN=BCR38DRAFT_489870 PE=4 SV=1
13.897 4790 pos. 11 - 454 [ 95, -64] tr|A0A1E3NSV1|A0A1E3NSV1_9ASCO Acid phosphatase OS=Pichia membranifaciens NRRL Y-2026 OX=763406 GN=PICMEDRAFT_70694 PE=4 SV=1
13.918 4797 pos. 12 - 478 [ 95, -51] tr|A0A0F7VGQ5|A0A0F7VGQ5_PENBI 3-phytase OS=Penicillium brasilianum OX=104259 GN=PMG11_04724 PE=3 SV=1
13.918 4797 pos. 22 - 444 [ 98, -64] tr|A0A4S9WGG5|A0A4S9WGG5_AURPU 3-phytase OS=Aureobasidium pullulans OX=5580 GN=D6C85_08670 PE=3 SV=1
13.930 4801 pos. 28 - 496 [ 96, -51] tr|A0A101M9S6|A0A101M9S6_9EURO 3-phytase OS=Penicillium freii OX=48697 GN=ACN42_g10559 PE=3 SV=1
13.933 4802 pos. 37 - 471 [ 116, -51] tr|A0A395I2P3|A0A395I2P3_ASPHC 3-phytase OS=Aspergillus homomorphus (strain CBS 101889) OX=1450537 GN=BO97DRAFT_449403 PE=3 SV=1
13.943 4805 pos. 38 - 484 [ 116, -67] tr|A0A1M3T8G6|A0A1M3T8G6_ASPLC 3-phytase OS=Aspergillus luchuensis (strain CBS 106.47) OX=1137211 GN=ASPFODRAFT_194351 PE=3 SV=1
13.943 4805 pos. 398 - 852 [ 91, -23] tr|A0A8H5RK87|A0A8H5RK87_9HYPO Acid phosphatase OS=Fusarium sp. NRRL 25303 OX=122381 GN=F25303_8015 PE=4 SV=1
13.943 4805 pos. 699 - 1165 [ 95, -51] tr|A0A1S9RZU1|A0A1S9RZU1_PENBI 3-phytase OS=Penicillium brasilianum OX=104259 GN=PEBR_02335 PE=3 SV=1
13.949 4807 pos. 1 - 443 [ 97, -51] tr|A0A1V6NCU7|A0A1V6NCU7_9EURO 3-phytase OS=Penicillium polonicum OX=60169 GN=PENPOL_c012G03062 PE=3 SV=1
13.955 4809 pos. 1 - 560 [ 249, -53] tr|A0A8H3PBJ8|A0A8H3PBJ8_9EURO 3-phytase B OS=Aspergillus udagawae OX=91492 GN=IFM51744_06076 PE=4 SV=1
13.955 4809 pos. 69 - 456 [ 111, -105] tr|A0A167VFC3|A0A167VFC3_PENCH 3-phytase OS=Penicillium chrysogenum OX=5076 GN=EN45_005000 PE=3 SV=1
13.961 4811 pos. 43 - 484 [ 116, -67] tr|A0A7R7W9H1|A0A7R7W9H1_ASPKA 3-phytase OS=Aspergillus kawachii OX=1069201 GN=AKAW2_40031S PE=3 SV=1
13.961 4811 pos. 43 - 484 [ 116, -67] tr|G7XTN0|G7XTN0_ASPKW 3-phytase OS=Aspergillus kawachii (strain NBRC 4308) OX=1033177 GN=AKAW_08403 PE=3 SV=1
13.964 4812 pos. 13 - 362 [ 283, -62] tr|A0A1Q3EKG9|A0A1Q3EKG9_LENED Phytase OS=Lentinula edodes OX=5353 GN=LENED_009726 PE=3 SV=1
13.973 4815 pos. 43 - 484 [ 116, -67] tr|A0A8G1QWL7|A0A8G1QWL7_9EURO Histidine acid phosphatase OS=Aspergillus piperis CBS 112811 OX=1448313 GN=BO85DRAFT_403686 PE=4 SV=1
13.976 4816 pos. 8 - 459 [ 95, -65] tr|A0A0A1T4E1|A0A0A1T4E1_9HYPO 3-phytase OS=Torrubiella hemipterigena OX=1531966 GN=VHEMI07744 PE=3 SV=1
13.976 4816 pos. 38 - 484 [ 116, -67] tr|A0A319B123|A0A319B123_ASPVC 3-phytase OS=Aspergillus vadensis (strain CBS 113365 / IMI 142717 / IBT 24658) OX=1448311 GN=BO88DRAFT_490231 PE=3 SV=1
13.979 4817 pos. 24 - 463 [ 107, -64] tr|A0A1L0B6A0|A0A1L0B6A0_9ASCO Acid phosphatase OS=Hanseniaspora guilliermondii OX=56406 GN=HGUI_03549 PE=3 SV=1
13.979 4817 pos. 36 - 456 [ 120, -64] tr|Q6CYI2|Q6CYI2_KLULA Acid phosphatase OS=Kluyveromyces lactis (strain ATCC 8585 / CBS 2359 / DSM 70799 / NBRC 1267 / NRRL Y-1140 / WM37) OX=284590 GN=KLLA0_A00176g PE=3 SV=1
13.982 4818 pos. 9 - 465 [ 89, -23] tr|A0A8H5Q7T3|A0A8H5Q7T3_GIBSU Acid phosphatase OS=Gibberella subglutinans OX=42677 GN=FSUBG_3490 PE=4 SV=1
13.988 4820 pos. 43 - 484 [ 116, -67] tr|A0A1R3RHT6|A0A1R3RHT6_ASPC5 3-phytase OS=Aspergillus carbonarius (strain ITEM 5010) OX=602072 GN=ASPCADRAFT_131596 PE=3 SV=1
13.994 4822 pos. 25 - 438 [ 120, -64] tr|A0A060SXP8|A0A060SXP8_BLAAD Acid phosphatase OS=Blastobotrys adeninivorans OX=409370 GN=GNLVRS02_ARAD1A14476g PE=3 SV=1
14.003 4825 pos. 21 - 458 [ 95, -53] tr|A0A081CNH0|A0A081CNH0_PSEA2 Phosphoglycerate mutase-like protein OS=Pseudozyma antarctica OX=84753 GN=PAN0_052d6453 PE=3 SV=1
14.010 4827 pos. 5 - 446 [ 95, -64] tr|A0A6A6AA20|A0A6A6AA20_9PLEO Histidine acid phosphatase-like protein OS=Dothidotthia symphoricarpi CBS 119687 OX=1392245 GN=P153DRAFT_368280 PE=4 SV=1
14.010 4827 pos. 32 - 473 [ 107, -1] tr|A0A7D8UR94|A0A7D8UR94_9HELO Acid phosphatase PHO1 OS=Lachnellula cervina OX=1316786 GN=PHO1_1 PE=4 SV=1
14.013 4828 pos. 23 - 459 [ 92, -52] tr|A0A5C3EMX8|A0A5C3EMX8_9BASI Related to Thiamine-repressible acid phosphatase OS=Ustilago trichophora OX=86804 GN=UTRI_06715 PE=3 SV=1
14.013 4828 pos. 45 - 484 [ 117, -67] tr|A0A317UUD1|A0A317UUD1_9EURO 3-phytase OS=Aspergillus sclerotioniger CBS 115572 OX=1450535 GN=BO94DRAFT_629327 PE=3 SV=1
14.019 4830 pos. 8 - 451 [ 98, -66] tr|A0A6A5SK53|A0A6A5SK53_9PLEO Histidine acid phosphatase-like protein OS=Clathrospora elynae OX=706981 GN=EJ02DRAFT_456378 PE=4 SV=1
14.022 4831 pos. 35 - 489 [ 99, -51] tr|B8MHA0|B8MHA0_TALSN 3-phytase OS=Talaromyces stipitatus (strain ATCC 10500 / CBS 375.48 / QM 6759 / NRRL 1006) OX=441959 GN=TSTA_021360 PE=3 SV=1
14.025 4832 pos. 24 - 421 [ 117, -54] tr|A0A1U7LRK8|A0A1U7LRK8_NEOID Acid phosphatase OS=Neolecta irregularis (strain DAH-3) OX=1198029 GN=NEOLI_000834 PE=3 SV=1
14.025 4832 pos. 80 - 528 [ 121, -62] tr|A0A1E3JMF6|A0A1E3JMF6_9TREE Phytase OS=Cryptococcus wingfieldii CBS 7118 OX=1295528 GN=L198_02765 PE=4 SV=1
14.028 4833 pos. 21 - 457 [ 111, -64] tr|A0A8G1R034|A0A8G1R034_9EURO 3-phytase B OS=Aspergillus piperis CBS 112811 OX=1448313 GN=BO85DRAFT_449790 PE=4 SV=1
14.031 4834 pos. 12 - 446 [ 92, -65] tr|A0A1L9SBD6|A0A1L9SBD6_9EURO 3-phytase OS=Penicilliopsis zonata CBS 506.65 OX=1073090 GN=ASPZODRAFT_135307 PE=3 SV=1
14.031 4834 pos. 34 - 465 [ 99, -66] tr|A0A3M7M6I7|A0A3M7M6I7_9PLEO Histidine acid phosphatase OS=Pyrenophora seminiperda CCB06 OX=1302712 GN=GMOD_00000171 PE=4 SV=1
14.034 4835 pos. 4 - 444 [ 92, -64] tr|A0A6A6SJV4|A0A6A6SJV4_9PLEO Histidine acid phosphatase-like protein OS=Lophiostoma macrostomum CBS 122681 OX=1314788 GN=K491DRAFT_614193 PE=4 SV=1
14.034 4835 pos. 10 - 459 [ 92, -25] tr|A0A317V2N7|A0A317V2N7_ASPEC 3-phytase OS=Aspergillus eucalypticola (strain CBS 122712 / IBT 29274) OX=1448314 GN=BO83DRAFT_419481 PE=3 SV=1
14.034 4835 pos. 38 - 479 [ 116, -67] tr|A0A1F5LAU7|A0A1F5LAU7_9EURO 3-phytase OS=Penicillium arizonense OX=1835702 GN=PENARI_c018G12519 PE=3 SV=1
14.043 4838 pos. 9 - 439 [ 220, -25] tr|A0A0N1H414|A0A0N1H414_9EURO Putative acid phosphatase DIA3 OS=Phialophora attinorum OX=1664694 GN=AB675_9944 PE=4 SV=1
14.043 4838 pos. 11 - 464 [ 91, -66] tr|A0A8H5JJN5|A0A8H5JJN5_9HYPO Acid phosphatase OS=Fusarium napiforme OX=42672 GN=FNAPI_5714 PE=4 SV=1
14.055 4842 pos. 54 - 769 [ 113, -1] tr|A0A2G7GA37|A0A2G7GA37_9EURO 3-phytase OS=Aspergillus arachidicola OX=656916 GN=AARAC_003388 PE=3 SV=1
14.064 4845 pos. 11 - 465 [ 91, -23] tr|A0A1L7SPC0|A0A1L7SPC0_FUSMA Related to acid phosphatase OS=Fusarium mangiferae OX=192010 GN=FMAN_06399 PE=4 SV=1
14.064 4845 pos. 32 - 477 [ 117, -1] tr|A0A7D9CYY2|A0A7D9CYY2_DEKBR Acid phosphatase OS=Dekkera bruxellensis OX=5007 GN=PHO5 PE=3 SV=1
14.067 4846 pos. 100 - 473 [ 119, -49] tr|A0A8H5Y1V0|A0A8H5Y1V0_9HYPO 3-phytase A OS=Fusarium mundagurra OX=1567541 GN=FMUND_12703 PE=4 SV=1
14.070 4847 pos. 18 - 343 [ 113, -161] tr|E9M258|E9M258_ASPNG 3-phytase (Fragment) OS=Aspergillus niger OX=5061 PE=3 SV=1
14.070 4847 pos. 21 - 429 [ 116, -50] tr|A0A642V7V8|A0A642V7V8_9ASCO Acid phosphatase OS=Trichomonascus ciferrii OX=44093 GN=TRICI_001671 PE=4 SV=1
14.073 4848 pos. 1 - 465 [ 117, -23] tr|A0A8H4JML4|A0A8H4JML4_9HYPO Acid phosphatase OS=Fusarium acutatum OX=78861 GN=FACUT_7551 PE=4 SV=1
14.077 4849 pos. 45 - 479 [ 117, -51] tr|A0A395GX08|A0A395GX08_9EURO 3-phytase OS=Aspergillus ibericus CBS 121593 OX=1448316 GN=BO80DRAFT_426273 PE=3 SV=1
14.092 4854 pos. 35 - 486 [ 99, -51] tr|A0A364L0P8|A0A364L0P8_9EURO 3-phytase OS=Talaromyces amestolkiae OX=1196081 GN=BHQ10_005380 PE=3 SV=1
14.092 4854 pos. 163 - 575 [ 119, -65] tr|A0A364L3J9|A0A364L3J9_9EURO 3-phytase OS=Talaromyces amestolkiae OX=1196081 GN=BHQ10_006401 PE=3 SV=1
14.095 4855 pos. 6 - 386 [ 282, -51] tr|A0A4S9AA63|A0A4S9AA63_AURPU 3-phytase OS=Aureobasidium pullulans OX=5580 GN=D6D17_10485 PE=3 SV=1
14.095 4855 pos. 11 - 465 [ 91, -23] tr|N1RLL3|N1RLL3_FUSC4 Repressible acid phosphatase OS=Fusarium oxysporum f. sp. cubense (strain race 4) OX=2502994 GN=FOC4_g10007047 PE=4 SV=1
14.098 4856 pos. 302 - 732 [ 118, -23] tr|A0A8H5UI41|A0A8H5UI41_GIBCI Acid phosphatase OS=Gibberella circinata OX=48490 GN=FCIRC_640 PE=4 SV=1
14.101 4857 pos. 1 - 465 [ 117, -23] tr|A0A8H6D2Y5|A0A8H6D2Y5_9HYPO Acid phosphatase OS=Fusarium globosum OX=78864 GN=FGLOB1_9603 PE=4 SV=1
14.101 4857 pos. 38 - 484 [ 116, -67] tr|A0A8H3Y330|A0A8H3Y330_ASPTU Histidine acid phosphatase OS=Aspergillus tubingensis OX=5068 GN=AtWU_11472 PE=4 SV=1
14.101 4857 pos. 112 - 558 [ 116, -67] tr|A0A117E2K6|A0A117E2K6_ASPNG 3-phytase OS=Aspergillus niger OX=5061 GN=ABL_08434 PE=3 SV=1
14.104 4858 pos. 1 - 496 [ 1, -125] tr|A0A3M6Y3S4|A0A3M6Y3S4_HORWE 3-phytase (Fragment) OS=Hortaea werneckii OX=91943 GN=D0867_12690 PE=3 SV=1
14.104 4858 pos. 24 - 478 [ 107, -65] tr|A0A1E5R818|A0A1E5R818_HANUV Acid phosphatase OS=Hanseniaspora uvarum OX=29833 GN=AWRI3580_g3632 PE=3 SV=1
14.107 4859 pos. 24 - 448 [ 98, -64] tr|A0A642USY7|A0A642USY7_DIURU Acid phosphatase OS=Diutina rugosa OX=5481 GN=DIURU_001826 PE=3 SV=1
14.107 4859 pos. 35 - 465 [ 118, -23] tr|A0A8H5UHD2|A0A8H5UHD2_9HYPO Acid phosphatase OS=Fusarium denticulatum OX=48507 GN=FDENT_3903 PE=4 SV=1
14.107 4859 pos. 38 - 484 [ 116, -67] tr|A0A318Y6E6|A0A318Y6E6_ASPNB 3-phytase OS=Aspergillus neoniger (strain CBS 115656) OX=1448310 GN=BO87DRAFT_390588 PE=3 SV=1
14.107 4859 pos. 367 - 821 [ 91, -23] tr|A0A8H5PE94|A0A8H5PE94_9HYPO Acid phosphatase OS=Fusarium pseudocircinatum OX=56676 GN=FPCIR_4735 PE=4 SV=1
14.110 4860 pos. 11 - 465 [ 91, -23] tr|A0A2H3TEL7|A0A2H3TEL7_FUSOX Related to acid phosphatase OS=Fusarium oxysporum OX=5507 GN=FRV6_05673 PE=4 SV=1
14.110 4860 pos. 43 - 484 [ 116, -67] tr|A0A319AAJ3|A0A319AAJ3_ASPLB 3-phytase OS=Aspergillus lacticoffeatus (strain CBS 101883) OX=1450533 GN=BO96DRAFT_400814 PE=3 SV=1
14.110 4860 pos. 43 - 484 [ 116, -67] tr|A0A370BLE4|A0A370BLE4_ASPNG 3-phytase (Fragment) OS=Aspergillus niger ATCC 13496 OX=1353008 GN=M747DRAFT_269311 PE=3 SV=1
14.110 4860 pos. 43 - 484 [ 116, -67] tr|A0A3F3R3W9|A0A3F3R3W9_ASPNG 3-phytase OS=Aspergillus niger OX=5061 GN=ATCC64974_6100 PE=3 SV=1
14.110 4860 pos. 43 - 484 [ 116, -67] tr|A2QT03|A2QT03_ASPNC 3-phytase OS=Aspergillus niger (strain CBS 513.88 / FGSC A1513) OX=425011 GN=An09g00310 PE=3 SV=1
14.113 4861 pos. 21 - 422 [ 117, -66] tr|A0A8H6ZNZ0|A0A8H6ZNZ0_PLEOS Acid phosphatase pho5 OS=Pleurotus ostreatus OX=5322 GN=PHO5_2 PE=4 SV=1
14.116 4862 pos. 5 - 351 [ 283, -62] tr|A0A369HGQ7|A0A369HGQ7_9HYPO 3-phytase OS=Ophiocordyceps camponoti-saundersi (nom. inval.) OX=2039874 GN=CP533_1920 PE=3 SV=1
14.116 4862 pos. 10 - 452 [ 92, -65] tr|A0A319DVY5|A0A319DVY5_9EURO 3-phytase OS=Aspergillus ellipticus CBS 707.79 OX=1448320 GN=BO71DRAFT_400601 PE=3 SV=1
14.116 4862 pos. 11 - 465 [ 91, -23] tr|A0A1L7VBL3|A0A1L7VBL3_FUSPR Related to acid phosphatase OS=Fusarium proliferatum (strain ET1) OX=1227346 GN=FPRO_06701 PE=4 SV=1
14.116 4862 pos. 11 - 465 [ 91, -23] tr|A0A8H5I5P4|A0A8H5I5P4_9HYPO Acid phosphatase OS=Fusarium mexicanum OX=751941 GN=FMEXI_13950 PE=4 SV=1
14.116 4862 pos. 11 - 465 [ 91, -23] tr|A0A8H5P316|A0A8H5P316_9HYPO Acid phosphatase OS=Fusarium pseudoanthophilum OX=48495 GN=FPANT_7266 PE=4 SV=1
14.122 4864 pos. 27 - 458 [ 99, -66] tr|A0A6S6V9T6|A0A6S6V9T6_9PLEO Histidine acid phosphatase protein OS=Pyrenophora teres f. maculata OX=97480 GN=PTMSG1_03963 PE=4 SV=1
14.122 4864 pos. 27 - 458 [ 99, -66] tr|A0A6S6VYS0|A0A6S6VYS0_9PLEO Histidine acid phosphatase protein OS=Pyrenophora teres f. teres OX=97479 GN=PTTW11_04319 PE=4 SV=1
14.125 4865 pos. 35 - 473 [ 120, -64] tr|A0A060TA80|A0A060TA80_BLAAD Acid phosphatase OS=Blastobotrys adeninivorans OX=409370 GN=GNLVRS02_ARAD1B05324g PE=3 SV=1
14.128 4866 pos. 34 - 440 [ 119, -51] tr|A0A642UJX6|A0A642UJX6_DIURU Acid phosphatase OS=Diutina rugosa OX=5481 GN=DIURU_003816 PE=3 SV=1
14.131 4867 pos. 17 - 485 [ 95, -67] tr|A0A1L9U424|A0A1L9U424_ASPBC 3-phytase OS=Aspergillus brasiliensis (strain CBS 101740 / IMI 381727 / IBT 21946) OX=767769 GN=ASPBRDRAFT_79294 PE=3 SV=1
14.131 4867 pos. 53 - 491 [ 113, -53] tr|A0A1M2VWN7|A0A1M2VWN7_TRAPU Acid phosphatase PHO1 OS=Trametes pubescens OX=154538 GN=TRAPUB_11466 PE=4 SV=1
14.134 4868 pos. 2 - 445 [ 117, -65] tr|A1CHC8|A1CHC8_ASPCL 3-phytase OS=Aspergillus clavatus (strain ATCC 1007 / CBS 513.65 / DSM 816 / NCTC 3887 / NRRL 1 / QM 1276 / 107) OX=344612 GN=ACLA_047520 PE=3 SV=1
14.134 4868 pos. 39 - 479 [ 116, -67] tr|B6HHN7|B6HHN7_PENRW 3-phytase OS=Penicillium rubens (strain ATCC 28089 / DSM 1075 / NRRL 1951 / Wisconsin 54-1255) OX=500485 GN=Pc21g14140 PE=3 SV=1
14.137 4869 pos. 81 - 535 [ 119, -62] tr|J9VKR0|J9VKR0_CRYNH Phytase OS=Cryptococcus neoformans var. grubii serotype A (strain H99 / ATCC 208821 / CBS 10515 / FGSC 9487) OX=235443 GN=CNAG_02681 PE=3 SV=2
14.140 4870 pos. 1 - 456 [ 93, -67] tr|A0A074W677|A0A074W677_9PEZI Histidine acid phosphatase-like protein OS=Aureobasidium namibiae CBS 147.97 OX=1043004 GN=M436DRAFT_76912 PE=4 SV=1
14.143 4871 pos. 38 - 471 [ 116, -51] tr|A0A1V6Q3W9|A0A1V6Q3W9_9EURO 3-phytase OS=Penicillium solitum OX=60172 GN=PENSOL_c149G04606 PE=3 SV=1
14.147 4872 pos. 11 - 453 [ 91, -52] tr|B6JZD6|B6JZD6_SCHJY Thiamine-repressible acid phosphatase pho4 OS=Schizosaccharomyces japonicus (strain yFS275 / FY16936) OX=402676 GN=SJAG_01970 PE=3 SV=1
14.150 4873 pos. 11 - 465 [ 91, -23] tr|N4TL94|N4TL94_FUSC1 Acid phosphatase PHO1 OS=Fusarium oxysporum f. sp. cubense (strain race 1) OX=1229664 GN=FOC1_g10000344 PE=4 SV=1
14.159 4876 pos. 29 - 470 [ 107, -1] tr|A0A559MBR4|A0A559MBR4_9HELO Acid phosphatase OS=Lachnellula willkommii OX=215461 GN=PHO1 PE=4 SV=1
14.162 4877 pos. 16 - 465 [ 97, -23] tr|A0A2H3RRV1|A0A2H3RRV1_GIBFU Related to acid phosphatase OS=Gibberella fujikuroi OX=5127 GN=FFC1_05603 PE=4 SV=1
14.162 4877 pos. 16 - 465 [ 97, -23] tr|S0E261|S0E261_GIBF5 Related to acid phosphatase OS=Gibberella fujikuroi (strain CBS 195.34 / IMI 58289 / NRRL A-6831) OX=1279085 GN=FFUJ_14760 PE=4 SV=1
14.165 4878 pos. 11 - 464 [ 95, -25] tr|A0A8H4LKV5|A0A8H4LKV5_9HYPO Acid phosphatase OS=Fusarium albosuccineum OX=1237068 GN=FALBO_3083 PE=4 SV=1
14.168 4879 pos. 3 - 452 [ 94, -64] tr|A0A1B7SC61|A0A1B7SC61_9ASCO Acid phosphatase (Fragment) OS=Hanseniaspora valbyensis NRRL Y-1626 OX=766949 GN=HANVADRAFT_54425 PE=4 SV=1
14.168 4879 pos. 21 - 469 [ 111, -52] tr|A0A7R7WDG5|A0A7R7WDG5_ASPKA 3-phytase OS=Aspergillus kawachii OX=1069201 GN=PHO5_1 PE=3 SV=1
14.177 4882 pos. 11 - 466 [ 91, -23] tr|A0A8H5K9T2|A0A8H5K9T2_9HYPO Acid phosphatase OS=Fusarium phyllophilum OX=47803 GN=FPHYL_2214 PE=4 SV=1
14.180 4883 pos. 11 - 465 [ 91, -23] tr|A0A559LNQ9|A0A559LNQ9_FUSOX Repressible acid phosphatase OS=Fusarium oxysporum f. sp. cubense OX=61366 GN=PHO5 PE=4 SV=1
14.183 4884 pos. 8 - 420 [ 95, -53] tr|A0A642VAL8|A0A642VAL8_9ASCO Acid phosphatase OS=Trichomonascus ciferrii OX=44093 GN=TRICI_000990 PE=4 SV=1
14.183 4884 pos. 37 - 471 [ 116, -51] tr|A0A2V5J6I4|A0A2V5J6I4_9EURO 3-phytase OS=Aspergillus indologenus CBS 114.80 OX=1450541 GN=BP00DRAFT_458206 PE=3 SV=1
14.186 4885 pos. 10 - 472 [ 92, -1] tr|A0A0D1YNC5|A0A0D1YNC5_9EURO 3-phytase OS=Exophiala spinifera OX=91928 GN=PV08_03754 PE=3 SV=1
14.192 4887 pos. 38 - 461 [ 119, -64] tr|A0A5P2UBA3|A0A5P2UBA3_KLULC Acid phosphatase OS=Kluyveromyces lactis OX=28985 GN=KDRO_E00280 PE=3 SV=1
14.192 4887 pos. 51 - 471 [ 120, -64] tr|B5FV69|B5FV69_KLULA Acid phosphatase OS=Kluyveromyces lactis (strain ATCC 8585 / CBS 2359 / DSM 70799 / NBRC 1267 / NRRL Y-1140 / WM37) OX=284590 GN=KLLA0_D00258g PE=3 SV=1
14.192 4887 pos. 386 - 857 [ 83, -23] tr|A0A8H5S091|A0A8H5S091_9HYPO Acid phosphatase OS=Fusarium tjaetaba OX=1567544 GN=FTJAE_3981 PE=4 SV=1
14.195 4888 pos. 23 - 439 [ 114, -1] tr|A0A194WZW8|A0A194WZW8_9HELO 3-phytase OS=Mollisia scopiformis OX=149040 GN=LY89DRAFT_753827 PE=3 SV=1
14.195 4888 pos. 34 - 478 [ 116, -64] tr|A0A507AT13|A0A507AT13_9PEZI 3-phytase OS=Phialemoniopsis curvata OX=1093900 GN=E0L32_001953 PE=3 SV=1
14.198 4889 pos. 9 - 443 [ 92, -48] tr|A0A2I1CWS8|A0A2I1CWS8_9EURO 3-phytase OS=Aspergillus campestris IBT 28561 OX=1392248 GN=P168DRAFT_272975 PE=3 SV=1
14.201 4890 pos. 10 - 469 [ 92, -52] tr|A0A1M3TKJ7|A0A1M3TKJ7_ASPLC 3-phytase OS=Aspergillus luchuensis (strain CBS 106.47) OX=1137211 GN=ASPFODRAFT_44916 PE=3 SV=1
14.204 4891 pos. 19 - 473 [ 221, -66] tr|J6FAR2|J6FAR2_TRIAS Acid phosphatase OS=Trichosporon asahii var. asahii (strain ATCC 90039 / CBS 2479 / JCM 2466 / KCTC 7840 / NBRC 103889/ NCYC 2677 / UAMH 7654) OX=1186058 GN=A1Q1_05492 PE=4 SV=1
14.204 4891 pos. 36 - 502 [ 119, -1] tr|A0A161HIU1|A0A161HIU1_9ASCO Acid phosphatase OS=Sugiyamaella lignohabitans OX=796027 GN=PHO3 PE=3 SV=1
14.204 4891 pos. 99 - 507 [ 120, -65] tr|A0A2K0T9N0|A0A2K0T9N0_9HYPO 3-phytase OS=Trichoderma gamsii OX=398673 GN=TGAMA5MH_05915 PE=3 SV=1
14.210 4893 pos. 37 - 471 [ 116, -51] tr|A0A2V5HDF8|A0A2V5HDF8_ASPV1 3-phytase OS=Aspergillus violaceofuscus (strain CBS 115571) OX=1450538 GN=BO99DRAFT_395683 PE=3 SV=1
14.210 4893 pos. 37 - 471 [ 116, -51] tr|A0A319D8B6|A0A319D8B6_9EURO 3-phytase OS=Aspergillus ellipticus CBS 707.79 OX=1448320 GN=BO71DRAFT_387106 PE=3 SV=1
14.210 4893 pos. 38 - 484 [ 116, -67] tr|A0A317V7B0|A0A317V7B0_ASPEC 3-phytase OS=Aspergillus eucalypticola (strain CBS 122712 / IBT 29274) OX=1448314 GN=BO83DRAFT_364520 PE=3 SV=1
14.214 4894 pos. 16 - 465 [ 97, -23] tr|A0A0I9XFG3|A0A0I9XFG3_GIBFU Acid phosphatase OS=Gibberella fujikuroi OX=5127 GN=LW93_9718 PE=4 SV=1
14.214 4894 pos. 24 - 456 [ 119, -51] sp|O60172|PPA3_SCHPO Thiamine-repressible acid phosphatase SPBC21H7.03c OS=Schizosaccharomyces pombe (strain 972 / ATCC 24843) OX=284812 GN=SPBC21H7.03c PE=2 SV=1
14.220 4896 pos. 487 - 889 [ 113, -94] tr|A0A395HUH9|A0A395HUH9_ASPHC 3-phytase OS=Aspergillus homomorphus (strain CBS 101889) OX=1450537 GN=BO97DRAFT_471337 PE=3 SV=1
14.223 4897 pos. 29 - 460 [ 119, -65] tr|A0A0J9X8Z1|A0A0J9X8Z1_GEOCN Acid phosphatase OS=Geotrichum candidum OX=1173061 GN=BN980_GECA05s04971g PE=4 SV=1
14.223 4897 pos. 38 - 479 [ 116, -67] tr|A0A1V6Q0T2|A0A1V6Q0T2_9EURO 3-phytase OS=Penicillium antarcticum OX=416450 GN=PENANT_c019G05024 PE=3 SV=1
14.229 4899 pos. 11 - 465 [ 91, -23] tr|A0A8H5R2M7|A0A8H5R2M7_9HYPO Acid phosphatase OS=Fusarium sp. NRRL 52700 OX=1101274 GN=F52700_8949 PE=4 SV=1
14.229 4899 pos. 19 - 473 [ 221, -66] tr|K1WVT7|K1WVT7_TRIAC Acid phosphatase OS=Trichosporon asahii var. asahii (strain CBS 8904) OX=1220162 GN=A1Q2_00739 PE=4 SV=1
14.229 4899 pos. 37 - 471 [ 116, -51] tr|A0A319C9B2|A0A319C9B2_9EURO 3-phytase OS=Aspergillus uvarum CBS 121591 OX=1448315 GN=BO82DRAFT_413562 PE=3 SV=1
14.241 4903 pos. 39 - 481 [ 119, -1] tr|A0A168C9N4|A0A168C9N4_9EURO 3-phytase OS=Ascosphaera apis ARSEF 7405 OX=392613 GN=AAP_01098 PE=3 SV=1
14.241 4903 pos. 43 - 484 [ 116, -67] tr|A0A401KLC1|A0A401KLC1_ASPAW 3-phytase OS=Aspergillus awamori OX=105351 GN=AAWM_02926 PE=3 SV=1
14.250 4906 pos. 42 - 481 [ 116, -51] tr|A0A1V6TCY5|A0A1V6TCY5_9EURO 3-phytase OS=Penicillium steckii OX=303698 GN=PENSTE_c007G00731 PE=3 SV=1
14.265 4911 pos. 35 - 486 [ 99, -51] tr|A0A6V8H9W5|A0A6V8H9W5_9EURO 3-phytase OS=Talaromyces cellulolyticus OX=1472165 GN=TCE0_033f08109 PE=3 SV=1
14.265 4911 pos. 43 - 484 [ 116, -67] tr|A0A370PHM2|A0A370PHM2_ASPPH 3-phytase OS=Aspergillus phoenicis ATCC 13157 OX=1353007 GN=M752DRAFT_235951 PE=3 SV=1
14.268 4912 pos. 35 - 486 [ 99, -51] tr|A0A2H3HYT1|A0A2H3HYT1_9EURO 3-phytase OS=Penicillium sp. 'occitanis' OX=290292 GN=PENO1_104930 PE=3 SV=1
14.268 4912 pos. 44 - 458 [ 116, -66] tr|A0A2W1H175|A0A2W1H175_9PLEO Heterokaryon incompatibility protein OS=Pyrenophora tritici-repentis OX=45151 GN=A1F97_04853 PE=4 SV=1
14.271 4913 pos. 38 - 460 [ 111, -67] tr|A0A8H5T160|A0A8H5T160_GIBCI 3-phytase B OS=Gibberella circinata OX=48490 GN=FCIRC_11869 PE=4 SV=1
14.274 4914 pos. 7 - 454 [ 118, -52] tr|A0A6A6XN80|A0A6A6XN80_9PLEO Histidine acid phosphatase-like protein OS=Melanomma pulvis-pyrius CBS 109.77 OX=1314802 GN=K505DRAFT_322315 PE=4 SV=1
14.274 4914 pos. 38 - 439 [ 117, -51] tr|K0KM53|K0KM53_WICCF Acid phosphatase OS=Wickerhamomyces ciferrii (strain ATCC 14091 / BCRC 22168 / CBS 111 / JCM 3599 / NBRC 0793 / NRRL Y-1031 F-60-10) OX=1206466 GN=BN7_1747 PE=3 SV=1
14.277 4915 pos. 33 - 489 [ 92, -67] tr|A0A177CRY3|A0A177CRY3_9PLEO Histidine acid phosphatase-like protein OS=Paraphaeosphaeria sporulosa OX=1460663 GN=CC84DRAFT_1193315 PE=4 SV=1
14.284 4917 pos. 1 - 417 [ 92, -62] tr|E3R0M5|E3R0M5_COLGM Histidine acid phosphatase (Fragment) OS=Colletotrichum graminicola (strain M1.001 / M2 / FGSC 10212) OX=645133 GN=GLRG_11809 PE=4 SV=1
14.290 4919 pos. 60 - 472 [ 120, -66] tr|A0A1Y2U908|A0A1Y2U908_9PEZI 3-phytase OS=Hypoxylon sp. CO27-5 OX=1001938 GN=M434DRAFT_402527 PE=3 SV=1
14.293 4920 pos. 18 - 474 [ 98, -65] tr|W9X895|W9X895_9EURO 3-phytase OS=Cladophialophora psammophila CBS 110553 OX=1182543 GN=A1O5_01210 PE=3 SV=1
14.302 4923 pos. 5 - 446 [ 96, -64] tr|A0A1Y1Z2M3|A0A1Y1Z2M3_9PLEO Histidine acid phosphatase-like protein OS=Clohesyomyces aquaticus OX=1231657 GN=BCR34DRAFT_604795 PE=4 SV=1
14.302 4923 pos. 36 - 456 [ 120, -64] sp|P52289|PPA5_KLULA Repressible acid phosphatase OS=Kluyveromyces lactis (strain ATCC 8585 / CBS 2359 / DSM 70799 / NBRC 1267 / NRRL Y-1140 / WM37) OX=284590 GN=PHO5 PE=3 SV=2
14.308 4925 pos. 18 - 462 [ 96, -66] tr|K1Y7S9|K1Y7S9_MARBU Putative histidine acid phosphatase OS=Marssonina brunnea f. sp. multigermtubi (strain MB_m1) OX=1072389 GN=MBM_00247 PE=4 SV=1
14.308 4925 pos. 63 - 505 [ 85, -1] tr|C5M245|C5M245_CANTT Acid phosphatase OS=Candida tropicalis (strain ATCC MYA-3404 / T1) OX=294747 GN=CTRG_00134 PE=3 SV=1
14.314 4927 pos. 32 - 451 [ 119, -65] tr|A0A1L9SST2|A0A1L9SST2_9EURO 3-phytase OS=Penicilliopsis zonata CBS 506.65 OX=1073090 GN=ASPZODRAFT_128896 PE=3 SV=1
14.314 4927 pos. 36 - 456 [ 120, -64] tr|A0A5P2U546|A0A5P2U546_KLULC Acid phosphatase OS=Kluyveromyces lactis OX=28985 GN=KDRO_B00130 PE=3 SV=1
14.317 4928 pos. 30 - 471 [ 99, -51] tr|A0A1L9WKI5|A0A1L9WKI5_ASPA1 3-phytase OS=Aspergillus aculeatus (strain ATCC 16872 / CBS 172.66 / WB 5094) OX=690307 GN=ASPACDRAFT_1874836 PE=3 SV=1
14.326 4931 pos. 9 - 457 [ 91, -64] tr|A0A1L9UI10|A0A1L9UI10_ASPBC 3-phytase OS=Aspergillus brasiliensis (strain CBS 101740 / IMI 381727 / IBT 21946) OX=767769 GN=ASPBRDRAFT_55870 PE=3 SV=1
14.326 4931 pos. 38 - 484 [ 111, -67] tr|A0A3F3PZN8|A0A3F3PZN8_9EURO 3-phytase OS=Aspergillus welwitschiae OX=1341132 GN=BDQ94DRAFT_171071 PE=3 SV=1
14.332 4933 pos. 36 - 456 [ 120, -64] tr|Q9Y846|Q9Y846_KLULC Acid phosphatase OS=Kluyveromyces lactis OX=28985 GN=pho3 PE=3 SV=1
14.335 4934 pos. 1 - 434 [ 93, -64] tr|A0A6A7ATP8|A0A6A7ATP8_9PLEO Histidine acid phosphatase-like protein OS=Plenodomus tracheiphilus IPT5 OX=1408161 GN=T440DRAFT_492551 PE=4 SV=1
14.335 4934 pos. 9 - 475 [ 92, -1] tr|A0A2I2FDL0|A0A2I2FDL0_9EURO 3-phytase OS=Aspergillus candidus OX=41067 GN=BDW47DRAFT_131284 PE=3 SV=1
14.335 4934 pos. 16 - 464 [ 98, -66] tr|A0A364L574|A0A364L574_9EURO 3-phytase OS=Talaromyces amestolkiae OX=1196081 GN=BHQ10_006873 PE=3 SV=1
14.344 4937 pos. 1 - 362 [ 96, -155] tr|A0A4S9RTA1|A0A4S9RTA1_AURPU 3-phytase (Fragment) OS=Aureobasidium pullulans OX=5580 GN=D6C95_04032 PE=3 SV=1
14.351 4939 pos. 10 - 453 [ 92, -65] tr|A0A3F3QK48|A0A3F3QK48_9EURO 3-phytase OS=Aspergillus welwitschiae OX=1341132 GN=BDQ94DRAFT_156200 PE=3 SV=1
14.357 4941 pos. 31 - 443 [ 113, -51] tr|K0L0D7|K0L0D7_WICCF Acid phosphatase OS=Wickerhamomyces ciferrii (strain ATCC 14091 / BCRC 22168 / CBS 111 / JCM 3599 / NBRC 0793 / NRRL Y-1031 F-60-10) OX=1206466 GN=BN7_6663 PE=3 SV=1
14.366 4944 pos. 34 - 475 [ 110, -67] tr|A0A0C3D8J2|A0A0C3D8J2_9PEZI 3-phytase OS=Oidiodendron maius Zn OX=913774 GN=OIDMADRAFT_128149 PE=3 SV=1
14.369 4945 pos. 38 - 484 [ 119, -1] tr|Q6CLW3|Q6CLW3_KLULA Acid phosphatase OS=Kluyveromyces lactis (strain ATCC 8585 / CBS 2359 / DSM 70799 / NBRC 1267 / NRRL Y-1140 / WM37) OX=284590 GN=KLLA0_E24949g PE=3 SV=1
14.372 4946 pos. 1 - 480 [ 1, -49] tr|A0A6G1ICE7|A0A6G1ICE7_9PLEO 3-phytase OS=Lentithecium fluviatile CBS 122367 OX=1168545 GN=K458DRAFT_397611 PE=3 SV=1
14.375 4947 pos. 11 - 581 [ 91, -66] tr|A0A3D8R5E2|A0A3D8R5E2_9HELO 3-phytase OS=Coleophoma cylindrospora OX=1849047 GN=BP6252_08236 PE=3 SV=1
14.384 4950 pos. 6 - 423 [ 222, -65] tr|X8IY97|X8IY97_9AGAM Histidine acid phosphatase (Fragment) OS=Rhizoctonia solani AG-3 Rhs1AP OX=1086054 GN=RSOL_070630 PE=3 SV=1
14.387 4951 pos. 66 - 540 [ 118, -53] tr|A0A1E3IQM9|A0A1E3IQM9_9TREE Phytase OS=Cryptococcus depauperatus CBS 7855 OX=1295532 GN=L204_05743 PE=3 SV=1
14.393 4953 pos. 37 - 471 [ 116, -51] tr|A0A317X3T8|A0A317X3T8_9EURO 3-phytase OS=Aspergillus heteromorphus CBS 117.55 OX=1448321 GN=BO70DRAFT_402171 PE=3 SV=1
14.399 4955 pos. 36 - 456 [ 120, -64] tr|A0A5P2U4H4|A0A5P2U4H4_KLULC Acid phosphatase OS=Kluyveromyces lactis OX=28985 GN=KDRO_D00170 PE=3 SV=1
14.402 4956 pos. 40 - 450 [ 116, -51] tr|K0KPP8|K0KPP8_WICCF Acid phosphatase OS=Wickerhamomyces ciferrii (strain ATCC 14091 / BCRC 22168 / CBS 111 / JCM 3599 / NBRC 0793 / NRRL Y-1031 F-60-10) OX=1206466 GN=BN7_3695 PE=3 SV=1
14.408 4958 pos. 11 - 466 [ 91, -23] tr|A0A8H5TF11|A0A8H5TF11_FUSHE Acid phosphatase OS=Fusarium heterosporum OX=42747 GN=FHETE_6045 PE=4 SV=1
14.415 4960 pos. 23 - 436 [ 120, -64] tr|A0A642USE5|A0A642USE5_9ASCO Acid phosphatase OS=Trichomonascus ciferrii OX=44093 GN=TRICI_005408 PE=3 SV=1
14.415 4960 pos. 36 - 456 [ 120, -64] tr|A0A5P2U9L7|A0A5P2U9L7_KLULC Acid phosphatase OS=Kluyveromyces lactis OX=28985 GN=KDRO_B07560 PE=3 SV=1
14.424 4963 pos. 19 - 470 [ 99, -65] tr|A0A2V5J920|A0A2V5J920_9EURO 3-phytase OS=Aspergillus indologenus CBS 114.80 OX=1450541 GN=BP00DRAFT_389424 PE=3 SV=1
14.424 4963 pos. 62 - 501 [ 119, -62] tr|R9AN75|R9AN75_WALI9 3-phytase A OS=Wallemia ichthyophaga (strain EXF-994 / CBS 113033) OX=1299270 GN=J056_003134 PE=3 SV=1
14.427 4964 pos. 11 - 451 [ 115, -51] tr|A0A6G1FUU4|A0A6G1FUU4_9PEZI 3-phytase (Fragment) OS=Eremomyces bilateralis CBS 781.70 OX=1392243 GN=P152DRAFT_403128 PE=3 SV=1
14.430 4965 pos. 10 - 460 [ 98, -64] tr|A0A1E5RC80|A0A1E5RC80_9ASCO Acid phosphatase OS=Hanseniaspora opuntiae OX=211096 GN=AWRI3578_g2726 PE=3 SV=1
14.436 4967 pos. 1 - 499 [ 1, -125] tr|A0A3M7BA06|A0A3M7BA06_HORWE 3-phytase (Fragment) OS=Hortaea werneckii OX=91943 GN=D0865_13627 PE=3 SV=1
14.436 4967 pos. 40 - 474 [ 116, -51] tr|A0A318YYN3|A0A318YYN3_9EURO 3-phytase OS=Aspergillus saccharolyticus JOP 1030-1 OX=1450539 GN=BP01DRAFT_309033 PE=3 SV=1
14.442 4969 pos. 11 - 414 [ 93, -52] tr|A0A0J5PJT7|A0A0J5PJT7_ASPFM Histidine acid phosphatase OS=Aspergillus fumigatus Z5 OX=1437362 GN=Y699_05786 PE=4 SV=1
14.442 4969 pos. 76 - 502 [ 117, -51] tr|H6BXV9|H6BXV9_EXODN 3-phytase phyB OS=Exophiala dermatitidis (strain ATCC 34100 / CBS 525.76 / NIH/UT8656) OX=858893 GN=HMPREF1120_05483 PE=4 SV=1
14.445 4970 pos. 25 - 463 [ 119, -1] tr|A0A397HQQ4|A0A397HQQ4_9EURO 3-phytase OS=Aspergillus thermomutatus OX=41047 GN=CDV56_108747 PE=3 SV=1
14.451 4972 pos. 1 - 471 [ 249, -1] tr|A0A1S8B4G9|A0A1S8B4G9_9PEZI 3-phytase A OS=Diplodia seriata OX=420778 GN=BK809_0006624 PE=4 SV=1
14.454 4973 pos. 9 - 475 [ 92, -1] tr|A0A2J5HZQ1|A0A2J5HZQ1_9EURO 3-phytase OS=Aspergillus taichungensis OX=482145 GN=BDW42DRAFT_200226 PE=3 SV=1
14.454 4973 pos. 10 - 449 [ 92, -25] tr|A0A319D0Y4|A0A319D0Y4_ASPVC 3-phytase (Fragment) OS=Aspergillus vadensis (strain CBS 113365 / IMI 142717 / IBT 24658) OX=1448311 GN=BO88DRAFT_432144 PE=3 SV=1
14.463 4976 pos. 1 - 391 [ 249, -66] tr|A0A830I1Y6|A0A830I1Y6_9EURO Acid phosphatase pho5 OS=Aspergillus lentulus OX=293939 GN=ALT_007583 PE=4 SV=1
14.463 4976 pos. 10 - 453 [ 92, -65] tr|A0A3F3RPD6|A0A3F3RPD6_ASPNG 3-phytase OS=Aspergillus niger OX=5061 GN=ATCC64974_78580 PE=3 SV=1
14.463 4976 pos. 10 - 453 [ 92, -65] tr|G3Y8S3|G3Y8S3_ASPNA 3-phytase OS=Aspergillus niger (strain ATCC 1015 / CBS 113.46 / FGSC A1144 / LSHB Ac4 / NCTC 3858a / NRRL 328 / USDA 3528.7) OX=380704 GN=ASPNIDRAFT_190797 PE=3 SV=1
14.466 4977 pos. 11 - 462 [ 92, -51] tr|A0A167YFL7|A0A167YFL7_9EURO 3-phytase OS=Ascosphaera apis ARSEF 7405 OX=392613 GN=AAP_03448 PE=3 SV=1
14.469 4978 pos. 17 - 464 [ 115, -64] tr|A5H2T5|A5H2T5_LODEL Acid phosphatase OS=Lodderomyces elongisporus (strain ATCC 11503 / CBS 2605 / JCM 1781 / NBRC 1676 / NRRL YB-4239) OX=379508 GN=LELG_05800 PE=3 SV=1
14.478 4981 pos. 12 - 431 [ 94, -64] tr|A0A642V0S7|A0A642V0S7_9ASCO Acid phosphatase OS=Trichomonascus ciferrii OX=44093 GN=TRICI_005303 PE=4 SV=1
14.481 4982 pos. 10 - 453 [ 92, -65] tr|A0A401KXJ3|A0A401KXJ3_ASPAW 3-phytase OS=Aspergillus awamori OX=105351 GN=AAWM_06722 PE=3 SV=1
14.485 4983 pos. 1 - 434 [ 93, -64] tr|E5A6T8|E5A6T8_LEPMJ Similar to histidine acid phosphatase OS=Leptosphaeria maculans (strain JN3 / isolate v23.1.3 / race Av1-4-5-6-7-8) OX=985895 GN=LEMA_P085720.1 PE=4 SV=1
14.488 4984 pos. 32 - 463 [ 118, -65] tr|A0A395I7M3|A0A395I7M3_ASPHC 3-phytase OS=Aspergillus homomorphus (strain CBS 101889) OX=1450537 GN=BO97DRAFT_383783 PE=3 SV=1
14.503 4989 pos. 21 - 461 [ 91, -1] tr|A0A0V1Q0U1|A0A0V1Q0U1_9ASCO Acid phosphatase OS=Debaryomyces fabryi OX=58627 GN=AC631_02060 PE=3 SV=1
14.506 4990 pos. 10 - 469 [ 92, -52] tr|A0A318YPQ3|A0A318YPQ3_ASPNB 3-phytase OS=Aspergillus neoniger (strain CBS 115656) OX=1448310 GN=BO87DRAFT_304254 PE=3 SV=1
14.506 4990 pos. 18 - 452 [ 98, -65] tr|A0A0D1ZNI9|A0A0D1ZNI9_9EURO 3-phytase OS=Cladophialophora immunda OX=569365 GN=PV07_05304 PE=3 SV=1
14.506 4990 pos. 72 - 473 [ 117, -62] tr|A0A0J8RH39|A0A0J8RH39_COCIT 3-phytase OS=Coccidioides immitis H538.4 OX=396776 GN=CIHG_01983 PE=3 SV=1
14.509 4991 pos. 10 - 444 [ 98, -65] tr|A0A507QMA3|A0A507QMA3_MONPU 3-phytase OS=Monascus purpureus OX=5098 GN=PHO5_1 PE=3 SV=1
14.509 4991 pos. 10 - 446 [ 98, -54] tr|A0A1B7TID7|A0A1B7TID7_9ASCO Acid phosphatase (Fragment) OS=Hanseniaspora valbyensis NRRL Y-1626 OX=766949 GN=HANVADRAFT_51407 PE=3 SV=1
14.509 4991 pos. 13 - 476 [ 98, -1] tr|A0A167DEV5|A0A167DEV5_9ASCO Acid phosphatase OS=Sugiyamaella lignohabitans OX=796027 GN=PHO11 PE=3 SV=1
14.509 4991 pos. 23 - 457 [ 98, -65] tr|Q8X1W7|Q8X1W7_MONPU 3-phytase OS=Monascus purpureus OX=5098 GN=aph PE=3 SV=1
14.509 4991 pos. 29 - 438 [ 116, -64] tr|A0A8H8RBL0|A0A8H8RBL0_9HELO Thiamine-repressible acid phosphatase OS=Lachnellula subtilissima OX=602034 GN=LSUB1_G007660 PE=4 SV=1
14.509 4991 pos. 44 - 471 [ 116, -67] tr|A0A3N2PKS3|A0A3N2PKS3_9PEZI 3-phytase OS=Sodiomyces alkalinus F11 OX=1314773 GN=SODALDRAFT_284343 PE=3 SV=1
14.515 4993 pos. 18 - 462 [ 98, -64] tr|A0A177FG98|A0A177FG98_9EURO 3-phytase OS=Fonsecaea monophora OX=254056 GN=AYO21_03019 PE=3 SV=1
14.518 4994 pos. 10 - 453 [ 92, -65] tr|A0A319AJ79|A0A319AJ79_ASPLB 3-phytase OS=Aspergillus lacticoffeatus (strain CBS 101883) OX=1450533 GN=BO96DRAFT_409886 PE=3 SV=1
14.518 4994 pos. 10 - 453 [ 92, -65] tr|A0A370C4S9|A0A370C4S9_ASPNG 3-phytase OS=Aspergillus niger ATCC 13496 OX=1353008 GN=M747DRAFT_258562 PE=3 SV=1
14.518 4994 pos. 10 - 453 [ 92, -65] tr|A0A370PYH9|A0A370PYH9_ASPPH 3-phytase OS=Aspergillus phoenicis ATCC 13157 OX=1353007 GN=M752DRAFT_332484 PE=3 SV=1
14.521 4995 pos. 36 - 477 [ 113, -64] tr|A0A167D5G6|A0A167D5G6_9ASCO Acid phosphatase OS=Sugiyamaella lignohabitans OX=796027 GN=PHO12 PE=3 SV=1
14.524 4996 pos. 81 - 508 [ 120, -1] tr|A0A395N790|A0A395N790_TRIAR 3-phytase b OS=Trichoderma arundinaceum OX=490622 GN=TARUN_10276 PE=4 SV=1
14.536 5000 pos. 3 - 414 [ 93, -52] tr|Q4WBD5|Q4WBD5_ASPFU Histidine acid phosphatase, putative OS=Neosartorya fumigata (strain ATCC MYA-4609 / Af293 / CBS 101355 / FGSC A1100) OX=330879 GN=AFUA_8G01910 PE=4 SV=2
14.536 5000 pos. 10 - 460 [ 98, -64] tr|A0A1E5R6S2|A0A1E5R6S2_HANUV Acid phosphatase OS=Hanseniaspora uvarum OX=29833 GN=AWRI3580_g3631 PE=3 SV=1
14.539 5001 pos. 10 - 449 [ 92, -25] tr|A0A1L9MWG2|A0A1L9MWG2_ASPTC 3-phytase OS=Aspergillus tubingensis (strain CBS 134.48) OX=767770 GN=ASPTUDRAFT_193248 PE=3 SV=1
14.542 5002 pos. 10 - 449 [ 92, -25] tr|A0A8H3XVX9|A0A8H3XVX9_ASPTU 3-phytase B OS=Aspergillus tubingensis OX=5068 GN=AtWU_02779 PE=4 SV=1
14.542 5002 pos. 41 - 452 [ 116, -66] tr|A0A178AZY2|A0A178AZY2_9PLEO Histidine acid phosphatase-like protein OS=Stagonospora sp. SRC1lsM3a OX=765868 GN=IQ06DRAFT_292176 PE=4 SV=1
14.545 5003 pos. 18 - 464 [ 99, -65] tr|A0A319C017|A0A319C017_9EURO 3-phytase OS=Aspergillus uvarum CBS 121591 OX=1448315 GN=BO82DRAFT_377228 PE=3 SV=1
14.555 5006 pos. 34 - 458 [ 119, -64] tr|W0T6Q2|W0T6Q2_KLUMD Acid phosphatase OS=Kluyveromyces marxianus (strain DMKU3-1042 / BCC 29191 / NBRC 104275) OX=1003335 GN=PHO3 PE=3 SV=1
14.558 5007 pos. 10 - 460 [ 98, -64] tr|A0A1L0B8A6|A0A1L0B8A6_9ASCO Acid phosphatase OS=Hanseniaspora guilliermondii OX=56406 GN=HGUI_03548 PE=3 SV=1
14.567 5010 pos. 19 - 476 [ 99, -65] tr|A0A2V5IQS2|A0A2V5IQS2_ASPV1 3-phytase OS=Aspergillus violaceofuscus (strain CBS 115571) OX=1450538 GN=BO99DRAFT_378271 PE=3 SV=1
14.567 5010 pos. 35 - 487 [ 119, -1] tr|A0A318ZKT3|A0A318ZKT3_9EURO 3-phytase OS=Aspergillus saccharolyticus JOP 1030-1 OX=1450539 GN=BP01DRAFT_354573 PE=3 SV=1
14.570 5011 pos. 31 - 526 [ 117, -1] tr|A0A1R3RTW2|A0A1R3RTW2_ASPC5 3-phytase OS=Aspergillus carbonarius (strain ITEM 5010) OX=602072 GN=ASPCADRAFT_128103 PE=3 SV=1
14.573 5012 pos. 35 - 452 [ 119, -65] tr|A0A178ZNY7|A0A178ZNY7_9EURO 3-phytase OS=Fonsecaea erecta OX=1367422 GN=AYL99_03731 PE=3 SV=1
14.579 5014 pos. 16 - 452 [ 94, -65] tr|A0A317WHX0|A0A317WHX0_9EURO 3-phytase OS=Aspergillus heteromorphus CBS 117.55 OX=1448321 GN=BO70DRAFT_386378 PE=3 SV=1
14.582 5015 pos. 37 - 474 [ 116, -64] tr|A0A1Y2D8N3|A0A1Y2D8N3_9PEZI 3-phytase OS=Pseudomassariella vexata OX=1141098 GN=BCR38DRAFT_461901 PE=3 SV=1
14.585 5016 pos. 11 - 481 [ 98, -62] tr|E7A2T3|E7A2T3_SPORE Related to 3-phytase A OS=Sporisorium reilianum (strain SRZ2) OX=999809 GN=sr14381 PE=4 SV=1
14.591 5018 pos. 9 - 457 [ 92, -65] tr|A0A8G1W4Y0|A0A8G1W4Y0_9EURO 3-phytase B OS=Aspergillus fijiensis CBS 313.89 OX=1448319 GN=BO72DRAFT_422612 PE=4 SV=1
14.594 5019 pos. 18 - 469 [ 119, -67] tr|A0A6S6W6Q2|A0A6S6W6Q2_9PLEO Acid phosphatase PHO12 OS=Pyrenophora teres f. teres OX=97479 GN=PTTW11_07160 PE=4 SV=1
14.597 5020 pos. 10 - 458 [ 97, -67] sp|Q01682|PPA2_SCHPO Thiamine-repressible acid phosphatase pho4 OS=Schizosaccharomyces pombe (strain 972 / ATCC 24843) OX=284812 GN=pho4 PE=1 SV=1
14.600 5021 pos. 24 - 462 [ 119, -1] tr|A0A8H3N6U1|A0A8H3N6U1_9EURO 3-phytase B OS=Aspergillus lentulus OX=293939 GN=IFM58399_00826 PE=4 SV=1
14.603 5022 pos. 4 - 491 [ 91, -1] tr|S3CJJ7|S3CJJ7_OPHP1 3-phytase OS=Ophiostoma piceae (strain UAMH 11346) OX=1262450 GN=F503_02741 PE=3 SV=1
14.606 5023 pos. 8 - 456 [ 97, -64] tr|A0A1G4KKZ3|A0A1G4KKZ3_9SACH Acid phosphatase OS=Lachancea nothofagi CBS 11611 OX=1266666 GN=LANO_0G18338G PE=3 SV=1
14.606 5023 pos. 13 - 450 [ 92, -65] tr|A0A319EAU4|A0A319EAU4_ASPSB 3-phytase OS=Aspergillus sclerotiicarbonarius (strain CBS 121057 / IBT 28362) OX=1448318 GN=BO78DRAFT_429531 PE=3 SV=1
14.612 5025 pos. 26 - 429 [ 113, -51] tr|A0A0H5C604|A0A0H5C604_CYBJN Acid phosphatase OS=Cyberlindnera jadinii (strain ATCC 18201 / CBS 1600 / BCRC 20928 / JCM 3617 / NBRC 0987 / NRRL Y-1542) OX=983966 GN=PHO5 PE=3 SV=1
14.612 5025 pos. 27 - 430 [ 113, -51] tr|A0A1E4S416|A0A1E4S416_CYBJN Acid phosphatase OS=Cyberlindnera jadinii (strain ATCC 18201 / CBS 1600 / BCRC 20928 / JCM 3617 / NBRC 0987 / NRRL Y-1542) OX=983966 GN=CYBJADRAFT_172228 PE=3 SV=1
14.628 5030 pos. 23 - 466 [ 111, -1] tr|W6MI81|W6MI81_9ASCO Acid phosphatase OS=Kuraishia capsulata CBS 1993 OX=1382522 GN=KUCA_T00001563001 PE=3 SV=1
14.640 5034 pos. 31 - 450 [ 117, -65] tr|A0A317X4T1|A0A317X4T1_9EURO 3-phytase OS=Aspergillus sclerotioniger CBS 115572 OX=1450535 GN=BO94DRAFT_459757 PE=3 SV=1
14.640 5034 pos. 32 - 475 [ 120, -64] tr|Q2HPM1|Q2HPM1_BLAAD Acid phosphatase OS=Blastobotrys adeninivorans OX=409370 GN=Apho1p PE=3 SV=1
14.646 5036 pos. 15 - 463 [ 99, -65] tr|A0A1L9X6F2|A0A1L9X6F2_ASPA1 3-phytase OS=Aspergillus aculeatus (strain ATCC 16872 / CBS 172.66 / WB 5094) OX=690307 GN=ASPACDRAFT_49914 PE=3 SV=1
14.646 5036 pos. 17 - 450 [ 117, -65] tr|A0A5J5EHZ5|A0A5J5EHZ5_9PEZI 3-phytase OS=Sphaerosporella brunnea OX=1250544 GN=FN846DRAFT_362897 PE=3 SV=1
14.652 5038 pos. 5 - 458 [ 95, -53] tr|A0A364N0S2|A0A364N0S2_9PLEO Acid phosphatase pho12 OS=Stemphylium lycopersici OX=183478 GN=DDE83_005862 PE=4 SV=1
14.658 5040 pos. 35 - 434 [ 120, -51] tr|A0A0H5C1P2|A0A0H5C1P2_CYBJN Acid phosphatase OS=Cyberlindnera jadinii (strain ATCC 18201 / CBS 1600 / BCRC 20928 / JCM 3617 / NBRC 0987 / NRRL Y-1542) OX=983966 GN=PHO5 PE=3 SV=1
14.658 5040 pos. 39 - 459 [ 119, -64] tr|A0A1G4JE62|A0A1G4JE62_9SACH Acid phosphatase OS=Lachancea meyersii CBS 8951 OX=1266667 GN=LAME_0E00166G PE=3 SV=1
14.661 5041 pos. 18 - 452 [ 98, -65] tr|A0A0D2I1B4|A0A0D2I1B4_XYLBA 3-phytase OS=Cladophialophora bantiana CBS 173.52 OX=1442370 GN=Z519_08477 PE=3 SV=1
14.661 5041 pos. 155 - 576 [ 120, -64] tr|A0A8H7IBJ0|A0A8H7IBJ0_9AGAM Histidine acid phosphatase family OS=Rhizoctonia solani OX=456999 GN=RHS01_07946 PE=4 SV=1
14.664 5042 pos. 35 - 464 [ 99, -67] tr|A0A395MBY1|A0A395MBY1_9HYPO 3-phytase OS=Fusarium flagelliforme OX=2675880 GN=FIE12Z_11153 PE=3 SV=1
14.664 5042 pos. 36 - 586 [ 107, -66] tr|A0A3D8S236|A0A3D8S236_9HELO 3-phytase OS=Coleophoma crateriformis OX=565419 GN=BP5796_05037 PE=3 SV=1
14.670 5044 pos. 34 - 455 [ 119, -64] tr|A0A1S7HAP4|A0A1S7HAP4_9SACH Acid phosphatase OS=Zygosaccharomyces parabailii OX=1365886 GN=BZL39_B00130 PE=3 SV=1
14.670 5044 pos. 35 - 464 [ 99, -67] tr|A0A366QWS1|A0A366QWS1_9HYPO 3-phytase OS=Fusarium coffeatum OX=231269 GN=FIESC28_10230 PE=3 SV=1
14.670 5044 pos. 38 - 464 [ 119, -64] tr|A0A1X7R7K1|A0A1X7R7K1_9SACH Acid phosphatase OS=Kazachstania saulgeensis OX=1789683 GN=KASA_0K02926G PE=3 SV=1
14.679 5047 pos. 22 - 477 [ 95, -64] tr|A0A0J9XGF3|A0A0J9XGF3_GEOCN Acid phosphatase OS=Geotrichum candidum OX=1173061 GN=BN980_GECA13s01231g PE=4 SV=1
14.682 5048 pos. 14 - 455 [ 98, -53] tr|A0A6G1KLA5|A0A6G1KLA5_9PLEO Histidine acid phosphatase-like protein OS=Pleomassaria siparia CBS 279.74 OX=1314801 GN=K504DRAFT_462136 PE=4 SV=1
14.682 5048 pos. 34 - 472 [ 119, -1] tr|A0A830IME6|A0A830IME6_9EURO 3-phytase OS=Aspergillus lentulus OX=293939 GN=ALT_008268 PE=3 SV=1
14.682 5048 pos. 145 - 583 [ 119, -1] tr|A0A0S7E051|A0A0S7E051_9EURO 3-phytase OS=Aspergillus lentulus OX=293939 GN=ALT_5297 PE=3 SV=1
14.689 5050 pos. 18 - 452 [ 98, -65] tr|A0A0D2JLK3|A0A0D2JLK3_9EURO 3-phytase OS=Fonsecaea multimorphosa CBS 102226 OX=1442371 GN=Z520_10224 PE=3 SV=1
14.689 5050 pos. 18 - 452 [ 98, -65] tr|A0A178BPG4|A0A178BPG4_9EURO 3-phytase OS=Fonsecaea multimorphosa OX=979981 GN=AYO22_09710 PE=3 SV=1
14.695 5052 pos. 23 - 435 [ 113, -65] tr|O74677|O74677_PICAN Acid phosphatase OS=Pichia angusta OX=870730 GN=PHO1 PE=3 SV=1
14.698 5053 pos. 31 - 451 [ 117, -65] tr|A0A395HDV7|A0A395HDV7_9EURO 3-phytase OS=Aspergillus ibericus CBS 121593 OX=1448316 GN=BO80DRAFT_344219 PE=3 SV=1
14.701 5054 pos. 47 - 485 [ 119, -1] tr|A0A8H3NC28|A0A8H3NC28_9EURO 3-phytase B OS=Aspergillus udagawae OX=91492 GN=IFM51744_00698 PE=4 SV=1
14.701 5054 pos. 47 - 485 [ 119, -1] tr|A0A8H3RK76|A0A8H3RK76_9EURO 3-phytase B OS=Aspergillus udagawae OX=91492 GN=IFM46972_02283 PE=4 SV=1
14.701 5054 pos. 82 - 533 [ 119, -62] tr|A0A0D0Y7C2|A0A0D0Y7C2_9TREE Phytase OS=Cryptococcus gattii EJB2 OX=1296103 GN=I306_03807 PE=3 SV=1
14.713 5058 pos. 37 - 457 [ 119, -64] tr|A0A1G4KD47|A0A1G4KD47_9SACH Acid phosphatase OS=Lachancea nothofagi CBS 11611 OX=1266666 GN=LANO_0F17568G PE=4 SV=1
14.716 5059 pos. 15 - 478 [ 99, -66] tr|A0A284R412|A0A284R412_ARMOS Related to histidine acid phosphatase OS=Armillaria ostoyae OX=47428 GN=ARMOST_06828 PE=3 SV=1
14.719 5060 pos. 124 - 568 [ 98, -64] tr|A0A178CC94|A0A178CC94_9EURO 3-phytase OS=Fonsecaea nubica OX=856822 GN=AYO20_09889 PE=3 SV=1
14.728 5063 pos. 27 - 482 [ 99, -1] tr|A0A395HX41|A0A395HX41_ASPHC 3-phytase OS=Aspergillus homomorphus (strain CBS 101889) OX=1450537 GN=BO97DRAFT_451548 PE=3 SV=1
14.731 5064 pos. 35 - 434 [ 120, -51] tr|A0A1E4S5I5|A0A1E4S5I5_CYBJN Acid phosphatase OS=Cyberlindnera jadinii (strain ATCC 18201 / CBS 1600 / BCRC 20928 / JCM 3617 / NBRC 0987 / NRRL Y-1542) OX=983966 GN=CYBJADRAFT_60678 PE=3 SV=1
14.737 5066 pos. 29 - 485 [ 115, -67] tr|G2X629|G2X629_VERDV 3-phytase OS=Verticillium dahliae (strain VdLs.17 / ATCC MYA-4575 / FGSC 10137) OX=498257 GN=VDAG_05345 PE=3 SV=1
14.740 5067 pos. 13 - 463 [ 98, -65] tr|A0A6A6G4T7|A0A6A6G4T7_9PEZI 3-phytase OS=Elsinoe ampelina OX=302913 GN=BDZ85DRAFT_302720 PE=3 SV=1
14.740 5067 pos. 32 - 475 [ 120, -64] tr|A0A060TDE7|A0A060TDE7_BLAAD Acid phosphatase OS=Blastobotrys adeninivorans OX=409370 GN=GNLVRS02_ARAD1D05896g PE=3 SV=1
14.740 5067 pos. 38 - 464 [ 119, -64] tr|A0A8H2VHE2|A0A8H2VHE2_9SACH Similar to Saccharomyces cerevisiae YBR093C PHO5 Repressible acid phosphatase (1 of 3) that also mediates extracellular nucleotide-derived phosphate hydrolysis OS=Kazachstania barnettii OX=61262 GN=KABA2_06S05544 PE=4 SV=1
14.743 5068 pos. 17 - 452 [ 117, -66] tr|A0A6A6E892|A0A6A6E892_9PEZI Acid phosphatase PHO12 OS=Zopfia rhizophila CBS 207.26 OX=1314779 GN=K469DRAFT_662268 PE=4 SV=1
14.743 5068 pos. 23 - 435 [ 113, -65] tr|A0A1B7SHZ3|A0A1B7SHZ3_9ASCO Acid phosphatase OS=Ogataea polymorpha OX=460523 GN=OGAPODRAFT_76934 PE=3 SV=1
14.746 5069 pos. 34 - 455 [ 119, -64] tr|A0A212MGP0|A0A212MGP0_ZYGBA Acid phosphatase OS=Zygosaccharomyces bailii OX=4954 GN=ZBIST_5032 PE=3 SV=1
14.752 5071 pos. 38 - 468 [ 111, -67] tr|W9ZDD8|W9ZDD8_FUSOX 3-phytase OS=Fusarium oxysporum f. sp. melonis 26406 OX=1089452 GN=FOMG_17136 PE=3 SV=1
14.756 5072 pos. 18 - 469 [ 119, -67] tr|A0A6S6V3J7|A0A6S6V3J7_9PLEO Acid phosphatase PHO12 OS=Pyrenophora teres f. maculata OX=97480 GN=PTMSG1_06582 PE=4 SV=1
14.759 5073 pos. 17 - 418 [ 118, -100] tr|A0A7C8KF99|A0A7C8KF99_ORBOL 3-phytase OS=Orbilia oligospora OX=2813651 GN=TWF788_003211 PE=3 SV=1
14.759 5073 pos. 21 - 448 [ 99, -64] tr|G3B8H6|G3B8H6_CANTC Acid phosphatase OS=Candida tenuis (strain ATCC 10573 / BCRC 21748 / CBS 615 / JCM 9827 / NBRC 10315 / NRRL Y-1498 / VKM Y-70) OX=590646 GN=CANTEDRAFT_126276 PE=4 SV=1
14.759 5073 pos. 22 - 469 [ 116, -53] tr|A0A0L6WDQ5|A0A0L6WDQ5_9AGAR Acid phosphatase PHO1 OS=Termitomyces sp. J132 OX=1306850 GN=J132_10383 PE=3 SV=1
14.759 5073 pos. 23 - 435 [ 113, -65] tr|W1QFZ9|W1QFZ9_OGAPD Acid phosphatase OS=Ogataea parapolymorpha (strain ATCC 26012 / BCRC 20466 / JCM 22074 / NRRL Y-7560 / DL-1) OX=871575 GN=HPODL_00894 PE=3 SV=1
14.762 5074 pos. 29 - 487 [ 115, -67] tr|A0A444RTV5|A0A444RTV5_VERDA 3-phytase OS=Verticillium dahliae OX=27337 GN=VDGE_05345 PE=3 SV=1
14.762 5074 pos. 29 - 487 [ 115, -67] tr|A0A8I2ZWA2|A0A8I2ZWA2_9PEZI Acid phosphatase PHO1 like protein OS=Verticillium longisporum OX=100787 GN=HYQ45_002871 PE=4 SV=1
14.765 5075 pos. 6 - 470 [ 121, -65] tr|A0A5N5M7K4|A0A5N5M7K4_9PEZI 3-phytase (Fragment) OS=Coniochaeta sp. 2T2.1 OX=1571157 GN=GE09DRAFT_1124353 PE=3 SV=1
14.771 5077 pos. 32 - 475 [ 120, -64] tr|A0A060SXK2|A0A060SXK2_BLAAD Acid phosphatase OS=Blastobotrys adeninivorans OX=409370 GN=GNLVRS02_ARAD1A10054g PE=3 SV=1
14.783 5081 pos. 18 - 462 [ 98, -64] tr|A0A0D2GMN7|A0A0D2GMN7_9EURO 3-phytase OS=Fonsecaea pedrosoi CBS 271.37 OX=1442368 GN=Z517_06415 PE=3 SV=1
14.783 5081 pos. 75 - 488 [ 112, -82] tr|A0A0J8QTE1|A0A0J8QTE1_COCIT Repressible acid phosphatase OS=Coccidioides immitis RMSCC 3703 OX=454286 GN=CISG_04744 PE=4 SV=1
14.786 5082 pos. 4 - 459 [ 93, -51] tr|A0A6A7AQF6|A0A6A7AQF6_9PLEO Acid phosphatase-like protein OS=Plenodomus tracheiphilus IPT5 OX=1408161 GN=T440DRAFT_407785 PE=4 SV=1
14.786 5082 pos. 11 - 481 [ 98, -62] tr|A0A2N8UFV0|A0A2N8UFV0_9BASI Related to 3-phytase A OS=Sporisorium reilianum f. sp. reilianum OX=72559 GN=SRS1_14381 PE=4 SV=1
14.789 5083 pos. 11 - 481 [ 98, -62] tr|A0A0F7SAE8|A0A0F7SAE8_9BASI Related to 3-phytase A OS=Sporisorium scitamineum OX=49012 GN=SSCI55120.1 PE=4 SV=1
14.789 5083 pos. 34 - 455 [ 119, -64] tr|A0A1G4KHU9|A0A1G4KHU9_9SACH Acid phosphatase OS=Lachancea mirantina OX=1230905 GN=LAMI_0H13234G PE=4 SV=1
14.792 5084 pos. 39 - 472 [ 119, -51] tr|A0A376B9E0|A0A376B9E0_9ASCO Acid phosphatase OS=Saccharomycodes ludwigii OX=36035 GN=SCODWIG_03069 PE=3 SV=1
14.798 5086 pos. 6 - 457 [ 86, -65] tr|A0A1L9WFN9|A0A1L9WFN9_ASPA1 3-phytase OS=Aspergillus aculeatus (strain ATCC 16872 / CBS 172.66 / WB 5094) OX=690307 GN=ASPACDRAFT_1883826 PE=3 SV=1
14.801 5087 pos. 12 - 459 [ 119, -1] tr|A9XD02|A9XD02_ASPNG 3-phytase (Fragment) OS=Aspergillus niger OX=5061 PE=2 SV=1
14.801 5087 pos. 38 - 468 [ 99, -67] tr|I1RHV1|I1RHV1_GIBZE 3-phytase OS=Gibberella zeae (strain ATCC MYA-4620 / CBS 123657 / FGSC 9075 / NRRL 31084 / PH-1) OX=229533 GN=FG03366.1 PE=3 SV=1
14.804 5088 pos. 4 - 442 [ 225, -64] tr|A0A420HGI2|A0A420HGI2_9PEZI Acid phosphatase PHO1 OS=Oidium neolycopersici OX=212602 GN=OnM2_080048 PE=4 SV=1
14.807 5089 pos. 34 - 455 [ 119, -64] tr|A0A1S7HNK5|A0A1S7HNK5_9SACH Acid phosphatase OS=Zygosaccharomyces parabailii OX=1365886 GN=BZL39_G06490 PE=3 SV=1
14.807 5089 pos. 38 - 468 [ 99, -67] tr|A0A2H3GRA7|A0A2H3GRA7_GIBZA 3-phytase OS=Gibberella zeae OX=5518 GN=FGRA07_02388 PE=3 SV=1
14.807 5089 pos. 38 - 468 [ 99, -67] tr|K3VKT9|K3VKT9_FUSPC 3-phytase OS=Fusarium pseudograminearum (strain CS3096) OX=1028729 GN=FPSE_04697 PE=3 SV=1
14.810 5090 pos. 38 - 468 [ 99, -67] tr|A0A7S8D010|A0A7S8D010_FUSCU 3-phytase OS=Fusarium culmorum OX=5516 GN=HYE67_001662 PE=3 SV=1
14.810 5090 pos. 66 - 455 [ 119, -107] tr|A0A364NFK4|A0A364NFK4_9PLEO 3-phytase OS=Stemphylium lycopersici OX=183478 GN=DDE83_000436 PE=3 SV=1
14.816 5092 pos. 36 - 440 [ 117, -51] tr|A0A1E3P363|A0A1E3P363_WICAA Acid phosphatase OS=Wickerhamomyces anomalus (strain ATCC 58044 / CBS 1984 / NCYC 433 / NRRL Y-366-8) OX=683960 GN=WICANDRAFT_32492 PE=3 SV=1
14.816 5092 pos. 90 - 534 [ 215, -65] tr|A0A0N0RTP4|A0A0N0RTP4_9HYPO 3-phytase A OS=Escovopsis weberi OX=150374 GN=ESCO_005273 PE=4 SV=1
14.819 5093 pos. 27 - 457 [ 99, -65] tr|A0A319C1E3|A0A319C1E3_9EURO 3-phytase OS=Aspergillus uvarum CBS 121591 OX=1448315 GN=BO82DRAFT_319341 PE=3 SV=1
14.823 5094 pos. 36 - 456 [ 119, -64] tr|A0A1G4J6I8|A0A1G4J6I8_9SACH Acid phosphatase OS=Lachancea mirantina OX=1230905 GN=LAMI_0C11276G PE=3 SV=1
14.826 5095 pos. 36 - 471 [ 98, -51] tr|W2RYH2|W2RYH2_9EURO 3-phytase OS=Cyphellophora europaea CBS 101466 OX=1220924 GN=HMPREF1541_05014 PE=3 SV=1
14.832 5097 pos. 33 - 453 [ 119, -64] tr|A0A1G4JL14|A0A1G4JL14_9SACH Acid phosphatase OS=Lachancea nothofagi CBS 11611 OX=1266666 GN=LANO_0D11078G PE=4 SV=1
14.838 5099 pos. 1 - 501 [ 85, -67] tr|A0A084R9V6|A0A084R9V6_STACH 3-phytase OS=Stachybotrys chartarum IBT 40288 OX=1283842 GN=S40288_03285 PE=3 SV=1
14.838 5099 pos. 38 - 468 [ 99, -67] tr|A0A4U9FAM7|A0A4U9FAM7_GIBZA 3-phytase OS=Gibberella zeae OX=5518 GN=FUG_LOCUS211606 PE=3 SV=1
14.841 5100 pos. 42 - 506 [ 116, -66] tr|A0A0G4M0S6|A0A0G4M0S6_9PEZI 3-phytase OS=Verticillium longisporum OX=100787 GN=BN1708_004359 PE=3 SV=1
14.841 5100 pos. 82 - 533 [ 119, -62] tr|A0A0D0XQT2|A0A0D0XQT2_9TREE Phytase OS=Cryptococcus gattii VGIV IND107 OX=1296105 GN=I308_02022 PE=3 SV=1
14.847 5102 pos. 28 - 446 [ 116, -1] tr|T0L1V1|T0L1V1_COLGC Histidine acid phosphatase OS=Colletotrichum gloeosporioides (strain Cg-14) OX=1237896 GN=CGLO_00795 PE=4 SV=1
14.853 5104 pos. 29 - 445 [ 116, -66] tr|A0A8H8S8M2|A0A8H8S8M2_9HELO Acid phosphatase OS=Lachnellula occidentalis OX=215460 GN=PHO1_1 PE=4 SV=1
14.856 5105 pos. 11 - 481 [ 98, -62] tr|A0A077RAH8|A0A077RAH8_9BASI Related to 3-phytase A OS=Melanopsichium pennsylvanicum 4 OX=1398559 PE=4 SV=1
14.856 5105 pos. 38 - 468 [ 99, -67] tr|A0A395SW55|A0A395SW55_9HYPO 3-phytase OS=Fusarium longipes OX=694270 GN=FLONG3_5174 PE=3 SV=1
14.859 5106 pos. 1 - 476 [ 82, -66] tr|A0A319E3U9|A0A319E3U9_ASPSB 3-phytase OS=Aspergillus sclerotiicarbonarius (strain CBS 121057 / IBT 28362) OX=1448318 GN=BO78DRAFT_431162 PE=3 SV=1
14.859 5106 pos. 26 - 456 [ 99, -65] tr|A0A318Z4A9|A0A318Z4A9_9EURO 3-phytase OS=Aspergillus saccharolyticus JOP 1030-1 OX=1450539 GN=BP01DRAFT_347603 PE=3 SV=1
14.859 5106 pos. 28 - 426 [ 98, -51] tr|A0A1E4SB72|A0A1E4SB72_9ASCO Acid phosphatase OS=Suhomyces tanzawaensis NRRL Y-17324 OX=984487 GN=CANTADRAFT_24298 PE=3 SV=1
14.859 5106 pos. 37 - 564 [ 112, -64] tr|A0A1E1MAU8|A0A1E1MAU8_RHYSE Related to 3-phytase B OS=Rhynchosporium secalis OX=38038 GN=RSE6_06634 PE=4 SV=1
14.862 5107 pos. 10 - 460 [ 94, -65] tr|A0A167YMX2|A0A167YMX2_9PEZI 3-phytase OS=Sporothrix insectorum RCEF 264 OX=1081102 GN=SPI_01067 PE=3 SV=1
14.865 5108 pos. 1 - 501 [ 85, -67] tr|A0A084BBT8|A0A084BBT8_STACB 3-phytase OS=Stachybotrys chartarum (strain CBS 109288 / IBT 7711) OX=1280523 GN=S7711_01358 PE=3 SV=1
14.865 5108 pos. 6 - 457 [ 86, -65] tr|A0A8G1VXB2|A0A8G1VXB2_9EURO Acid phosphatase OS=Aspergillus fijiensis CBS 313.89 OX=1448319 GN=BO72DRAFT_408649 PE=4 SV=1
14.868 5109 pos. 38 - 468 [ 99, -67] tr|A0A2T4GTV7|A0A2T4GTV7_FUSCU 3-phytase OS=Fusarium culmorum OX=5516 GN=FCULG_00005817 PE=3 SV=1
14.871 5110 pos. 38 - 995 [ 99, -1] tr|A0A0N0DGY4|A0A0N0DGY4_FUSLA 3-phytase OS=Fusarium langsethiae OX=179993 GN=FLAG1_02359 PE=3 SV=1
[truncated: 2,586 more rows]

## Sheet: Fungal Phos & Phy UniprotKB
8.544 3032 pos. 37 - 447 [ 120, -68] tr|S2JZ34|S2JZ34_MUCC1 Acid phosphatase OS=Mucor circinelloides f. circinelloides (strain 1006PhL) OX=1220926 GN=HMPREF1544_08137 PE=4 SV=1
[truncated: 5,099 more rows]

[truncated: 1 more sheets: Total fungal proteins UniprotKB]
