# Supplementary material for: Development of advanced bioinformatic profiles to improve the detection and functional understanding of fungal acid phosphatases
Source: Appl Environ Microbiol. 2026 Jun 12;92(7):e02106-25. doi: 10.1128/aem.02106-25 (PMC13390437; doi:10.1128/aem.02106-25)
Supplement: Table S7 — Metadata collected from uncharacterized fungal proteins identified by Pfr-B-Fungal_phos. [file aem.02106-25-s0008.xlsx]

## Sheet: Fungi
From	Cluster ID	Cluster Name	Types	Size	Organisms	Length	Identity	Cluster members	Common taxon	Common taxon ID	Organism IDs	Reference sequence
UniRef90_A0A075ANQ4	UniRef90_A0A075ANQ4	Cluster: Uncharacterized protein	UniProtKB Unreviewed (TrEMBL)	1	Rozella allomycis (strain CSF55)	136	0.9	A0A075ANQ4	Rozella allomycis (strain CSF55)	988480	988480	MPFQESDMFTRLGIGRMIKDIKREIDLKRNGMNLKLSIFSCHDSSIGSLLGAFKVFDGRWPDFGASIILEVQKDKLENEKYVRFVYQDKAMVLPQCAGHYHGKDETLCQLNKFNEICEKMVPVDYEGECSKVRRRE
UniRef90_A0A0S6XGX7	UniRef90_A0A0S6XGX7	Cluster: Uncharacterized protein	UniProtKB Unreviewed (TrEMBL)	1	Dothideomycetidae sp. (strain 11243)	473	0.9	A0A0S6XGX7	Fungal sp. (strain No.11243)	1603295	1603295	MLYSTRPTALELTYSGPGLSNLRDGTAAQVAPWYAPTASDIDNLSTIMNATGVFGMTFTSSSVQYSDNWCNMPHVRADKYPLVDPSYQLRFVEVIHRHHKRTPYADNTFPVEHDAWDCSDERLFYSADRTPFDDQNGSAHTYWAIDSAATNPFQAPGFPGNCQFPQITAGGLSDSRQHGRDLASVYIDLIHFLPELYDPTLVSFRVTTNQITSQVASEVIPGLYPALSGSAVPLLVQPPAIDSLEPTYPCPAATQAYNTLTTSQPWLTHLNLSHSLFAALDDISGITPALKEWHTSWDHYFDNLAARLCHAKPFPCNGTCVTQSQADTVFRLGMWEYSYLYRAAGPATLAAATSSYGVWAAELAARFRGVSTGQVGVRYVHNVAHDGSIARLLALLQVG…
UniRef90_A0A1J8PM40	UniRef90_A0A1J8PM40	Cluster: Uncharacterized protein	UniProtKB Unreviewed (TrEMBL)	1	Rhizopogon vesiculosus	139	0.9	A0A1J8PM40	Rhizopogon vesiculosus	180088	180088	MGRLLADVSEKMQHKNLTKFLVHTTHDSTLAVLLYTFDVFDEKWPPFTSSVTFELFRRQTPPEQQTNLQQVLSSLWRRSSSDEHYVRMRYKNGNMVLPMCAAPGKHLPRSPEFCTLSAFQEKAKELTRKHWDTECFPRT
UniRef90_A0A2G8S1Q2	UniRef90_A0A2G8S1Q2	Cluster: Uncharacterized protein	UniProtKB Unreviewed (TrEMBL)	1	Ganoderma sinense ZZ0214-1	186	0.9	A0A2G8S1Q2	Ganoderma sinense ZZ0214-1	1077348	1077348	MPDFVEGNGVAGNSVTKGHVPLDVDGYPVAPAELELQQVHIYVRHGERTPVGVRMAGPPANIPENWMFCNIARQFRAAVASWVNVYWVNSRTRGESGLRKLYVDRLKFLPDVVRSNDEIYLRSTNIPRTIESLQQIIHGLYPVSKSATDFMPHLRIRNGKDENLFGNTMACKRLEILQVGFAQGSV
UniRef90_A0A2H9TLI5	UniRef90_A0A2H9TLI5	Cluster: Uncharacterized protein	UniProtKB Unreviewed (TrEMBL)	1	Paramicrosporidium saccamoebae	354	0.9	A0A2H9TLI5	Paramicrosporidium saccamoebae	1246581	1246581	MVCLPDVQTEFDFNKRYPSWLKLVQLQVIHRHGPRTPLSYHLSHLYPFSWKLCSTEGPSYRGVKVVISGDEKQLNDTIIPTDGIPGNCLLGQLTDHGKAVMTKLGSFLKSTYFDGLGFQVAAHEIHLRSTNLPRTIQSLSSLLIGLFPRNESSISADKLPVLIRDEYLEDMYGSIECQKYHSILAQHAERFARENAASISNLHKSIPSIFHAPNLYGQKPSMYEIFDILFSRREHNLPLPKEVDNKIMDQLEQLTTNEFFTLFNESKEATRLAVGRFLREIDANLYRKDRKLCIYSAHDSTIAPLLGAFSVAMGPKSPPFAAYCTLELFETVDTASVVFRVSQAIYSSKLPRRV
UniRef90_A0A2K1QGT5	UniRef90_A0A2K1QGT5	Cluster: Uncharacterized protein	UniProtKB Unreviewed (TrEMBL)	1	Sphaceloma murrayae	500	0.9	A0A2K1QGT5	Sphaceloma murrayae	2082308	2082308	MSRYATSPKALLLAGMVSLGLTQSTNGTDDISWSAPPPRELDDLSSIMDKTGVYGFIFNSSTIPESAPYATYNWCNMPHVRAQEYPRFNSSYTLEYVEVIHRHHKRTPYAANTFPVETYGWDCSDQGLFYYGAQLPVSSSNTSASTYWSVYNSTSNPLRPSGFPGNCQFPQITTAGLADSYQHGLDLASVYIDLLSFLPTTYDPALTTFRVTSNVITSQVASALLPGLYPTLSSAQVPLLIQPSSIDSLEPSYPCPVSTSLSRNLTTSPRWTTHLALSAGLFSSLDAISAIPPDSTAWHTSWDHYYDNLSARQCHGLSLPCSSSSSSSSCITQQEANTVYRLGQWEYSHLYRAAGRETLLSSSASFGIWLAELADHLRRKAGLRVETEDPDGQRPDGPK…
UniRef90_A0A2S4PZC3	UniRef90_A0A2S4PZC3	Cluster: Uncharacterized protein	UniProtKB Unreviewed (TrEMBL)	1	Erysiphe pulchra	1357	0.9	A0A2S4PZC3	Erysiphe pulchra	225359	225359	MATLQIRDPYTSDELKRLYPSNLTLQLVQVFHRHGERTPTGPRFENVGLPKIWPYCSIAQQMVSPVLEIRNSEVQWTPLHWQRRIESINENGQALMASGPKGRNDSLCKNGELTDTGRMTTYKLGQRLRHLYVDQLKFLPGTLEDTNIFYLRSSTYPRALESLQQVFRGMYPASTRAKSVGPLTIITRNESEENLYPSFYNCKRFSQLAKAFSQRSAERWNKTTEMEYVNRLLTKWMPEDCKTVAVDSHPRLSGIYDTINATIAHGEETRLPDEFYGAELRKIIDKICIEEWYSGYKESREYRALGIGSLMGDIVDRMTRTVEYNKISESIQLIKDESIIASNDRRNDIKFAINGCHDTTLAAMLTSLDAFGESTWPPFTSHIALELFKKSANIPDKKK…
UniRef90_A0A367IJH3	UniRef90_A0A367IJH3	Cluster: Uncharacterized protein (Fragment)	UniProtKB Unreviewed (TrEMBL); UniParc	2	Rhizopus stolonifer (Rhizopus nigricans); Gilbertella persicaria	306	0.9	A0A367IJH3; UPI00221E3EBC	Mucorineae	1344963	4846; 101096	RRLEKLVPAVWNLCDANASMFATIAEFNRQKITHHHVPVERVLETDTTESKQVPIPSGGCYYGQLTTLGRYRMNTLGQHLRAFYIDKLKFLPDVYDEETTYLRSSDYPRTQESIQQLVGGGLYPQDKRPMDFTGFQLRVRDPRDDLMFPNPMCYKLRSLSKQFTQKVAELTQEQCKSISDRLRDHVEDVSLTSHPSANGILDTLVAAKVHGYDLPQEIDDQLLHDLEDVVVKEWFYGAMVSADVRRLGLGRLMGVIRDRMVRKQEQREKTKLAVYSGHDTTVGPLLILLNAFDQRWPPFGSAVLFE
UniRef90_A0A367INX7	UniRef90_A0A367INX7	Cluster: Uncharacterized protein (Fragment)	UniProtKB Unreviewed (TrEMBL)	1	Rhizopus azygosporus (Rhizopus microsporus var. azygosporus)	168	0.9	A0A367INX7	Rhizopus azygosporus	86630	86630	MSAKLPEFTDKQYPPDLELRLLQIVHRHGERTPVRRRLENLFPPVWNLCEANKAMFASIAQFDKQKVQGLRPIHVERLVENNGAEKPGACYYGQLTNLGRLRMTGLGQRLREVYIDKLKFLPDMFDEDTVYVRSTDYPRTQESVQQLIAGGLYPKGKRPEDFVLKLRI
UniRef90_A0A367JN56	UniRef90_A0A367JN56	Cluster: Uncharacterized protein	UniProtKB Unreviewed (TrEMBL)	1	Rhizopus stolonifer (Rhizopus nigricans)	131	0.9	A0A367JN56	Rhizopus stolonifer	4846	4846	MSRLGLGRLMGEITDRMVQKQEGKNVKGEEKLKLAVYSGHDTTVGPLLIILNSFDERWPPFGSALLFELFKKKGEEEHFVRVKYNEKTLEIPGCSSKGQHKEGDKTLCTLDAFRNIVKEHVPMDWEKECSV
UniRef90_A0A395NNR9	UniRef90_A0A395NNR9	Cluster: Uncharacterized protein (Fragment)	UniProtKB Unreviewed (TrEMBL)	1	Trichoderma arundinaceum	90	0.9	A0A395NNR9	Trichoderma arundinaceum	490622	490622	SIGRKPTPSLTDKEKASLQGYFVRLRYNDEAVTIPGCRQAGNHLDGDESFCTLAAFKAIVDKFTPRDWKQQCRANVKAPAFPEKPEPAGY
UniRef90_A0A397G7E7	UniRef90_A0A397G7E7	Cluster: Uncharacterized protein	UniProtKB Unreviewed (TrEMBL)	1	Aspergillus thermomutatus (Neosartorya pseudofischeri)	854	0.9	A0A397G7E7	Aspergillus thermomutatus	41047	41047	MLQLPEELKTSLSYIGAATTCYLALQVASHFYCYLRPSSLSRYNPPGKDAWALVTGSSDGIGFGFAQELCKRGFNVFLHGRNHDKLLRKKDELLAEFPNAKVRTIVFDAVKSTEDLSRIAQEIGDARLTVLVNNAGGEMKPFKRLAELTQEDAQATISLNATFAVQITRVLMPILEKNGPSLILTVSSAAAYGMPTITVYSGTKGFVESFTRSLQAEVTLDGKDVEVLGLRVGNTKSQGNDVAVNLFTPTSRTLAGAALNRVGCDGSVVWAYWPHSLQGLSFHLIPRNVLIRILGGRLRDMKEEAEAKQAKKRCFFHYHKNHFTSSVLREGLPMTTLVPREPYSKEELEQLYPKELQLQLVQVFLRHGERTPVSSRFQNAGLAPCKKPCTEFTKPYCSF…
UniRef90_A0A4R0RKY7	UniRef90_A0A4R0RKY7	Cluster: Uncharacterized protein	UniProtKB Unreviewed (TrEMBL)	1	Steccherinum ochraceum	1563	0.9	A0A4R0RKY7	Steccherinum ochraceum	92696	92696	MSTTGSHSSAAGFGGQAHGESNVRPAGWPGALPLDVEGYPTAPSGLELQQVHIYVRHGERTPVGIRMSEPPASIPEHWMLCKNARRFKAAVTSTMSVGGREFTGEDETLPVRKVVERVDGSVADGECLLGELTDIGRQTTYNLGYALRRLYVDKLGFLPDSVHSNDEAYFRTTNIPRTTESLEQIIHGLYPAEKCANGFVPQLRIRNGRDENLFGNTLACKRLEVLQIGFAKAAAQTWNSTLEPLDEKISKYIGGNPIRLDGKPRASGILDTVKAAQAHSISVPGEFKEKGVLDVIVCSERAVVQEWFAGYKTEEVRRLGMGRLLSDLTRKMSSKAEKEEADKMKILVHSTHDTALAGLCSTLDVFDDRWPSFSAAITFELFHKRSTEDLSKRTLFQTV…
UniRef90_A0A4S3J232	UniRef90_A0A4S3J232	Cluster: Uncharacterized protein	UniProtKB Unreviewed (TrEMBL)	1	Aspergillus tanneri	306	0.9	A0A4S3J232	Aspergillus tanneri	1220188	1220188	MYPGFSSEELVNSYPSSLQLQLVQVFFRHDWEGCSLSGQFRELVNTVLKPGETPSFRAEIKFGGGKAHECAPGDLTDIGVQSTNHLGRDIRQLYVDHLQFLPERLTGSEVLHLRSTRYPRTFLSLQSVVNGLYPPERRDVRLETLPIVIRLPEEETLLPNEDFCPRLRHLLGEFLARTAKKWNRSPELSKLNNLAPAAMGLKKGIYLDSQPNIADLRDSIAAAMAAPSVRASVPPPFRDQDIRLTLQRIAAEQEHIGFADSAEPPQNRPLRLSRHDNWDDLDISGDYEGSSMALAPIYLIPYGGIV
UniRef90_A0A4S4MZZ6	UniRef90_A0A4S4MZZ6	Cluster: Uncharacterized protein	UniProtKB Unreviewed (TrEMBL)	1	Antrodiella citrinella	939	0.9	A0A4S4MZZ6	Antrodiella citrinella	2447956	2447956	MRILALSTSLVFTLPTFVLALRYNNLDHPPLSAVEGHSMSTDPQSSATVHVRHGHETANPIRPPGWPGALPLDVDGYPTAPDGLELQQVHIYVRHGVLYASSYHDGASQLLICVFRFAGERTPVGIRMSDPPASIPEHWMLCKTARRFKAAVTSSWNASGREFTGDDETLPVRKVVERADGRVVDGECLLGELTDIGRQTTYSFGHALRRLYVEKLGFLPDTVTSDNEAYFRTTNIPRTTESLEQIVHGLYPTEKCAYGFVPRVRIRNGKDENLFGNTLACKRLEILQIGFAQAAAQTWNTTLEPLDAKLSKYIGGNPVRLDGKPRASGILDTVKAATAHNIQVPSEFKEKSVIDVIERAVVQEWFGGYKTEEVRRLGMGRLLSDLSKKMSTKAEKGAD…
UniRef90_A0A4U0W3X6	UniRef90_A0A4U0W3X6	Cluster: Uncharacterized protein (Fragment)	UniProtKB Unreviewed (TrEMBL)	1	Rhodotorula sp. CCFEE 5036	396	0.9	A0A4U0W3X6	Rhodotorula sp. CCFEE 5036	1965284	1965284	MTPSQIELWMTEREVAYRVFGFVASLMERIPLVGIVLSISNRIGAAMWAHDLEKRQHQFRSGELKPTKVYQSKTATLAAKQEEVGVDLEVVHGPGGFPTEKGPIKITEEAHHPHVPGHPPNPHLIPLAHPDDAQQPYIPPGLELLQAHWFVRHGERAPVRQRLVGVGEIPAVFPLCSIGRDFQTAVLSFTSGGTTSPNLVGAPPPPTALPTAASTGANVERAKMDVRRLAEDVGPVGARGTLGGLSDCYWGELTDLGRRSTLELGARLRSLYVDQLGFLPSSLDASTLPSVAFRSTNMPRTIESLHQIVEGLWGKERRLEGVRVPFAVRGWLEEDLYPNTSCRRLRALDAASIAKAAEMNDPGLAELDPILSHIVGGPLRVKADPKANGVLDTAYC
UniRef90_A0A4U0XLM0	UniRef90_A0A4U0XLM0	Cluster: Uncharacterized protein	UniProtKB Unreviewed (TrEMBL)	1	Cryomyces minteri	447	0.9	A0A4U0XLM0	Cryomyces minteri	331657	331657	MATKDWSRWDEMKYRRRLETFGPDDGPIIASGPNGEYDSVCQPGELTDKGRETTLALGERLRHLYVEQLGFMPKLISDADMIYLRATPMPRALESLQQTFWGMYPAHARTADFPASTIITRTPADETLYPNDGNCRRFAQLSRAFAQRTADRWNETKEMEYLNKLISKWMPPNSRGVAVDSHPRLSGIMDTINSTLAHGPETRLPSEFYDDKGRDIIDRIGVEEWFSGYNESVEYRSLGIGGLVGDIVTRMAGSVEQNGNDGVLEVGGENGKLGRGRGVLASLGAFDGEKWPPYTSHIAVELFRKTRSTGPKISPVEASGSVQVRQADTDTKPKTWWSGLFGKAKDFADSGSSKPSGIGRRPAERLTDQEKKSLEGYYVRLRYNDKIMTVPGCRPGGKH…
UniRef90_A0A4Y9Y9W0	UniRef90_A0A4Y9Y9W0	Cluster: Uncharacterized protein (Fragment)	UniProtKB Unreviewed (TrEMBL)	1	Dentipellis fragilis	168	0.9	A0A4Y9Y9W0	Dentipellis fragilis	205917	205917	HDTALAALTSTLDVFDNRCALRLSPLSLSLRADSTTWMPRWPAFTASVTFELFRHAAGDAHGHGHAMDSEAEAVHAHMNVDAQPPQNLGVLQTVLGAGQHFAFRRRAQEQGEYYVRARYQNRNILLPLCADEGKHLPGSPEFCTLGAFAERVAELVPRDWEAECAVKS
UniRef90_A0A4Y9YBU6	UniRef90_A0A4Y9YBU6	Cluster: Uncharacterized protein	UniProtKB Unreviewed (TrEMBL)	1	Rhodofomes roseus	386	0.9	A0A4Y9YBU6	Rhodofomes roseus	34475	34475	MVRKVVHTNPDPAGLTRAFEGERTPVGVRMADPPASIPKHWMFCHTARNFRAAVSSATPSIPGVRGPVGGGEAQQQESLRTVRVVERPDGTAAPGECLLGELTDIGRQLRIRNGKDENLFGNTLACKRLEILQVGFAKAAASEWNDTLAPLDKKLSKYIGGNPVRLDGKPRASGILDTVRAANAHGIAVPPELKDPAVVDLIEKAVVHEWFAGCEMLAPYHQTEEVRRLGMGPLLSDLSRKMQAKAMNASGDSLKILIHSTHDTCLAALCSTLDVFDNRWPAFSSAVTFELFRRRMQPERQQQSIWQSVLAPFRQHADTPTEHYVRMRYQNRNLPLPVCAEDGKHLPGSPEFCTLAAFQERIRELTPVDWDAECAPAGLHGKHGGR
UniRef90_A0A507AIA6	UniRef90_A0A507AIA6	Cluster: Uncharacterized protein	UniProtKB Unreviewed (TrEMBL)	1	Thyridium curvatum	592	0.9	A0A507AIA6	Thyridium curvatum	1093900	1093900	MAVLSTQRAGVIALALAVPALTVAADVDLKWHAPAASKVNNLTQVLTGNGVYDFIFDTSKTPDDKYGVYNWCNMPHVRKTEYVKASDEFELQYVEVAHRHHKRTPYQDNTFPVESYGWDCSDVALFYTGEPIVSEGDYTAAKGYLDHFQTTENHFTPAARKGFQGNCQFPQLTAGALDDSYVHGADLYGVYGDMLGFLPKRSDSKWQDKVKYRVTNNLITSQVAGMVIEGMYQTTTRVPLHVEPNGIDSLEPQGFCSAGSSLFNQIKSSSNQGWQEHLDKAKNLFATLDNISGVPSNDGGFHMSFDHYYDNFSARQCHGKPLPCKIVNGKNDTSTCVTQELADNVYRFGQWEYSYYYRDAPQSLAASASTYGTWIATLANHLRAVVEGKSDGTKYYHNV…
UniRef90_A0A5M9MA18	UniRef90_A0A5M9MA18	Cluster: Uncharacterized protein	UniProtKB Unreviewed (TrEMBL)	1	Aspergillus tanneri	686	0.9	A0A5M9MA18	Aspergillus tanneri	1220188	1220188	MYSSPALNANFASINPTAPSNDPLSQTFNMEPPFELSDADKEVLNTAEEDFIPHTWEEIKAVIGCWRRHVSLKTVPDRPPQLHTLTREIRAKFGSATNFIVQNRLQWKPESNESSTFFPYRNSTPFADQSDYRILRNDWPYGMTPGMVHLVIWSKTPIGVDEDGDPTPESRQLITEFITRTFAAQMRQKKHSGDNIQWFKNRAKWQSVRALEHIHVVLRDVDEDFVTALTGQHPNDINCKAYTPSMDGCSEELVNSYPSSLQLQLVQVFFRHGERAPIKNVFSPITNWEGCSLSGQFRELVNTVLKPGETPSFRAEIKFGGGKAHECAPGDLTDIGVQSTNHLGRDIRQLYVDHLQFLPERLTGSEVLHLRSTRQWTLSPERRDVRLETLPIVIRLPEE…
UniRef90_A0A6G1G0G2	UniRef90_A0A6G1G0G2	Cluster: Uncharacterized protein	UniProtKB Unreviewed (TrEMBL)	1	Eremomyces bilateralis CBS 781.70	153	0.9	A0A6G1G0G2	Eremomyces bilateralis CBS 781.70	1392243	1392243	MPDGPVAVDSHPRLSGIMDTVNATFAHGGPTKLPSEFYGPKLGEILDKVAVEEWNAVSLSIPASQWCVACTGSRLPNEWTAGSPSKHTNQSPDSDPGRAENQVSWGVGSAPSSTLHWTKDGKRRVGCWVGMGSGGRRGQRRGTTKNSWGQNNK
UniRef90_A0A7H8R715	UniRef90_A0A7H8R715	Cluster: Uncharacterized protein	UniProtKB Unreviewed (TrEMBL)	1	Talaromyces rugulosus (Penicillium rugulosum)	902	0.9	A0A7H8R715	Talaromyces rugulosus	121627	121627	MQLQTFFASVGVAVSGLALTRLLQEAFIFVRPSSLPRYLSRDENSESWAFVSGASDGIGLGFAHELCKRGFNVFLHGRNREKLSRVQDELQTLYPTRKTEIVVYDASQITEDIDDAILGAVAEARLTVLVNNVGGMAMIKPSPYVKLHDFSFSDMQTVLDVNANFTAHLTRILLPRLMRSQPALVMNISSIAKLGFPWLVPYSATKAFVLALGDALSAEMRADQHDVDVLGVIVGSVSTAGLQVNESFFVPSAQAMASASLDRVGCGRLSVWGYWSHRLRGLVLDVMSQKTIQRGAAKELRKLRQDVLDQAQKKKYLQKRSLLTASRKRHRAGLPPRVTASHLRTFPPTPGNLFLFFLHCITSDTRCTMTSINFRDPYSKEELKKLYPAHLKLQLVQVF…
UniRef90_A0A8H3A2A3	UniRef90_A0A8H3A2A3	Cluster: Uncharacterized protein	UniProtKB Unreviewed (TrEMBL)	1	Rhizoctonia solani	380	0.9	A0A8H3A2A3	Rhizoctonia solani	456999	456999	MGLLSENAYEAAPSDLKLEQVHVYIRHGERTPVGIRMSEPPANIPAFWNLCKTARRFKAAVMGENNITEEAEIVRLSERGDGYAQEGECLPGELTDVGRKSTLRVGQELRKLYVERLGLLPEVLDSHKTAYFRLAELALAFNLAAAKDNNPNLERLDSKLSKYIGGNPIRIDGRPRLSGILDTIRAADAHGFRIPPEFKDPNTVEIMVCLVKLKSPPPRAHEFNLGNGHKDGEFRRLAMGRLLAEMSGGMTAIVNRTEAPKIRVLACHDTTLAGLCQTLDVFNNRWPDFTASITFELFSESTSQSTPSTHSLGIFSRKPAVKHFVRMRYQNRNLALPACAAREDHLSGSPEFCTLAAFQEHIRKLTPDDWEKECIPKKGR
UniRef90_A0A8H3A4L6	UniRef90_A0A8H3A4L6	Cluster: Uncharacterized protein	UniProtKB Unreviewed (TrEMBL)	1	Rhizoctonia solani	496	0.9	A0A8H3A4L6	Rhizoctonia solani	456999	456999	MTSLDPSHLPEFGWKPQPRTRGEAVYEEHSGPLPIKTFPDLRFEQAYLLALKPFVHIQADEPANEKSKSQASVGKSTVEAAALAGPVEIDILTRGAGVSRYGTPERIEWGKIAWVTIRDQDSIPANMGLLSDKEYEPAPSNLKLEQVHVYVRHGERTPVGIRMSEPPASIPAFWNACKTARRFKAAVMGGDNVTEGVEILRLSERSDGYAQEGECLPGELTDTGRKVFRTLEWKGEELRKIYIERLGLLPDTLDSHKTAYFRLAELALAFNLAAAKDNNPKLEQFDSKLSKYIGGNPIRIDGKPRLSGILDTIRAADAHGIRIPPEFKEPDVVSALESAMSDEWFRGYKDQEFRRLAMGRLLAEMSGGMSALVNRTEAPKIRVLGCHDTTLAGLCQTLD…
UniRef90_A0A8H5BUV1	UniRef90_A0A8H5BUV1	Cluster: Uncharacterized protein	UniProtKB Unreviewed (TrEMBL)	1	Tetrapyrgos nigripes	278	0.9	A0A8H5BUV1	Tetrapyrgos nigripes	182062	182062	MAQLPLEVESYYLLAPDNLQLQQVHIYVRHGEKTPVGIRLMGQPANLPQYWSFCKTAQRLQALVTGDEDGDDFMHARKVVEREDGHSVEDDCLLGELTDMGRTSTYNYGRSLRELYVDKLEFLPDYLQKSDEVYFRTTNIPRTTESLQQIIHGLYPTSKCHTEAVPPLFIRNTKDKNLSGNTSCKHLEILLIGFAQASTYNHTLEPLDKKLSKYIGGNPIRIDGNRERQIRAASTHGIKVPPEFEEKVVIDTLEKAIVTEWFAGSLLFVLFRPEPTYI
UniRef90_A0A8H5CYK3	UniRef90_A0A8H5CYK3	Cluster: Uncharacterized protein	UniProtKB Unreviewed (TrEMBL)	1	Tetrapyrgos nigripes	178	0.9	A0A8H5CYK3	Tetrapyrgos nigripes	182062	182062	MPFRAPRLIGSYSGRLEFLPDYLQKSDEVYFRTTNIPRTTESLQQIIHGLYPTLKCHTEAVPPLFIRNTKDENLSGNASCKRLEILLIGFAQGVPPASAYNHTLEPLDKKLSKYIGGNPIRVDGNRERQIRAASAHGIKVPPEFEEKVVIDTLEKAVVTEWFAGSLLFVLFRLEPTYI
UniRef90_A0A8H7PX60	UniRef90_A0A8H7PX60	Cluster: Uncharacterized protein	UniProtKB Unreviewed (TrEMBL)	1	Mortierella isabellina (Filamentous fungus)	873	0.9	A0A8H7PX60	Mortierella isabellina	91625	91625	MAISAQLPKADPVDYPDNLELKFLQLVHRHGERTPVRKRLETLVPSIWNLCDANSQMFTVIAKLQGQTIDSTLKPVRLSRLVETEHGDGIQATSPPGSCFYGQLTNMGRASITRLGSRLREIYVDQLKFLPDTWDEKTIYIRSTDYTRTQESVQQLIAGGLYPESKRDESFKLNIRTRDARDDNMFPNPSCKKLRQLTREFNATVAEQCKPKLEKISERMRTYVPEVSLDSHPSANGILDTLVSAKAHGFKLPPDIDDDLLSDLADVVTHEWFAGALHNEEIRKLSLGRLMGDIRDRMFRKVHGTDKKVGEQDLKMAIYSGHDTTVAPLLIILGVFDMKWPPFSSSILFELFKEKAPSSNGWFSSLWKQPVEQEYYVRVRYQDKIMKLPGCAEQGKHHP…
UniRef90_A0A8H7XJS8	UniRef90_A0A8H7XJS8	Cluster: Uncharacterized protein	UniProtKB Unreviewed (TrEMBL)	1	Cadophora sp. M221	341	0.9	A0A8H7XJS8	Cadophora sp. M221	2774352	2774352	MDETLNPNNGYYQRFTQLAKEFSMRSAGRWNKSKEMDYVNVLIGKWMPENSQRVAMDSQPRLSGILDTVTSTLAHGSGTRLPSEFYDKRGMAIMNRLVIEEWFSGYSESQEYRALGIGSLLGDVVSRMIVSVNSGREKKSSLGKKVNGTTSSNNPSMATVMLALSGCHVITLASILTSLGAFKFETWPPFTSHITIELFEKFEDSDLTALKMDETSFPARPVQNVSINDRPRQSTQGGHFMDEKRNIESITTIGRKKFNSLHSSERSQLDGYYVRLLFNGQPLTIPGCKASGRHLDGDESFCTLEAFKVIVDKFTPLNWKKDCWSNLDNPAIPTKPEPAGY
UniRef90_A0A9N9V990	UniRef90_A0A9N9V990	Cluster: Uncharacterized protein (Fragment)	UniProtKB Unreviewed (TrEMBL)	1	Clonostachys rhizophaga	147	0.9	A0A9N9V990	Clonostachys rhizophaga	160324	160324	ASLGALEGGWPPFTSHIAFELFRHASTPAPSSPSTASSSPTSWISSLFTRSGSSSAASGIGRKKTPDLSPAERQKLDGYYVRVRFNDKPVTIPACKTPGNHLEGDQSFCTLATFKAVVDKFTPENWREECHASGAPAFPSKPEPAGY
UniRef90_A0A9P1HA09	UniRef90_A0A9P1HA09	Cluster: Uncharacterized protein	UniProtKB Unreviewed (TrEMBL)	1	Parascedosporium putredinis	404	0.9	A0A9P1HA09	Parascedosporium putredinis	1442378	1442378	MTSLKPREPYSPAELRALYPPTSSSTRSRSSSATAREPPSPPAPPRDVCLGRRRLPKLVWGPHGNVDSICDNGTLTDQGRQSTHALGARLRDLYVDKLRFLPGTITSTDWMYLRATPIPRARESLQQAFLGLYPDESRAPNLPAPAIISRNPAQETLYPNDLHCRRLAHLARQFSLRAAQRWNDSPELRYITNRIGKWMPPEPQRRHRLQAQPRRRHRHHQRHPRPRACHPPAPEFYDPKLLEIGEKLAIEEWFFGYAESNEYRKLGIGSLLGDITQRMVVSSAQLPGVDPRADPRGDTQRPAINEELTRTPKGRISTLDQERWGPKEQEALDGWYVRIRYNDEPIVLPGCRKSGNHLDGDVSFCTLSAFKSIVDKFTPTNWRRECRANIDAPAFPEKP…
UniRef90_A0A9P5SIB8	UniRef90_A0A9P5SIB8	Cluster: Uncharacterized protein	UniProtKB Unreviewed (TrEMBL)	1	Podila minutissima	399	0.9	A0A9P5SIB8	Podila minutissima	64525	64525	MFVNGSVLTSVQMFIRHGDRTPTSAIEADANVTWDCDGLGSYIYTSVENRVGQENSIKLQNAVARQTIVSPGKSPFSRYNWKGSCSPGQLTPLGAQQHRTLGSILREIYINRWKFLPTEFDPSTLYVRSTDFWRTQQSAESLVTGLYLPQVTEGRPPIFHMEVVPSSVDYMTVNRNLCPKARDLESAIKGGANYQRVHSNSNTLTREVRDIMGRHSNLLDTVLPRLCHKMEPYCEEGKSGRCITPAMSDLVVTKSSLETSILYRDAPQSRQYLRLGMGPLAKEIVDNFVTASQRTTLSRRSSSNVPQFKLYSGHDGTIGPLLGLLESTDLRWPPYASNLIFELWTAPSGERFVRIFQNGNIMQTTTKWCNLEWCPISQFVANMEKYIPQDILDECETEY
UniRef90_A0A9P5SVE4	UniRef90_A0A9P5SVE4	Cluster: Uncharacterized protein	UniProtKB Unreviewed (TrEMBL)	1	Podila minutissima	461	0.9	A0A9P5SVE4	Podila minutissima	64525	64525	MHILTASLAILSVDSLAQQGVATQSSGDYYPDHNACQGISPIAHKTYRPLKHARLQKMSIMMRHGDRVPVSLLQGDSTSYLLCNNPLETTSVSSPPGVYHGSTSYASPSMRNKIVASPEENLYAAAGAAYYWPNSNCEIDQLTGRGAAQTRAIGERLREIYVDLLHFLPHDLLKHPDDVLYLRNTNVLRTKISAANAFEGLYPERFRKGKQAVSLVTFPQSIETLTLNPVACPKLGAIYQGFVRSPVHAAHIKENAVLMVKANTVLGVALDPRYNTTLQGGQVLPRLCNKLSLCHVTNPKNCISPQEAQTLMEKSTFLYSRFLRVDVPGAGSSEIAKRLAAGPFLKNIADSIRGTLASDKKNGHHKVYRPFELYSAHDQSLDQVLSVVAEPNTPWPAYA…
UniRef90_A0A9P6FMB6	UniRef90_A0A9P6FMB6	Cluster: Uncharacterized protein	UniProtKB Unreviewed (TrEMBL)	1	Lunasporangiospora selenospora	320	0.9	A0A9P6FMB6	Lunasporangiospora selenospora	979761	979761	MWKGSCNPGQLTPKGALQHRQLGAALRRIYVDELGFLSKSFHPERTYIRSTDLWRTRQSAENLMVGLYGSQKHGLWGSPIPPLFTIHTLPTEIDYLTMNGEACPRIQQLRAAAEKASPVLKRLHEEEAEFEEELQGILGAKRTWSGYMDTVLPRVCHGIPLQCRATEAGARPHCITMNMADRILKNVATQSAEVYRDMTGMFEILQLGMGPLAKDIRKNLLNAQNEDDLKFKLYSGHDTTLAPLLGLLDGADMRWPPYASNLLIELWSSHGEYFVRVIYNQEFVKTQSDWCDLEWCPLDKFVAYLGKFVLDDLTEKCLKK
UniRef90_A0A9P6KIX8	UniRef90_A0A9P6KIX8	Cluster: Uncharacterized protein (Fragment)	UniProtKB Unreviewed (TrEMBL)	1	Lunasporangiospora selenospora	349	0.9	A0A9P6KIX8	Lunasporangiospora selenospora	979761	979761	NVYASGLYWRGNCEVGQLTNRGVAQTRQLGKDLRSVYVDQLRFLSSALDPKDLYLRNTYIWRTRESIEGFLDGLYPASYRRQRSSKKGHHDDQAWVLTLNTYPQAIETLILNPTACPKLGLLYKEFFKTPRYAEFIRSNYALMVKVNKVLGVDSNPAYNTTINGDTVMPRYCNGLPLGCSPLDPKLCLSNKEVVKAIKEGTFMYSGVFREDQYSAAEEVKRLAVGPILKTLSSSIRVSAQSKGRGQMNSAGKRFEIYSAHDQSLDQILAVIATPETPWPAYASSLIIEVWKKPSTKNTHERFVRVLYEGKVVPANQKLGCTLDACPLENFLQFIESYIPKDMAAACRPF
UniRef90_A0A9P6MM62	UniRef90_A0A9P6MM62	Cluster: Uncharacterized protein	UniProtKB Unreviewed (TrEMBL)	1	Modicella reniformis	490	0.9	A0A9P6MM62	Modicella reniformis	1440133	1440133	MIIETRTATILFALTVGGLLLTIARYKGSSSQPLTFELLNQVADDLLKQVDGQNNNNNDYNYCQAQRPALNTFPEPKFKGSTLVNSQLFIRHGDRTPSAVNPRDLDLTWECAKTNAYAFTGIGTDEAEKAPFHYANVVAHQIITIPQKSPFATQMWKGSCLPGQLTPVGAMQHRRLGTVLRQIYVDKFKLLPATFDPEAVYIRSTEGLCIPYIPAMRLSSADVWRTKQSAENLMAGMYGIQSPSSTTPPPVLQIHTLPIEIDYLTMNTNACPRLSKIKSEMEKASQVLKRLKADTVEFKKELINILGVETFMSGYMDTVLPRVCHGKPLQCLPNEANEESKCITKASVTRILEVIGVETTETFRDAEGITEVLRLGIGPFVDEIKQNLLHAKANGKVRF…
UniRef90_A0A9P7GXC5	UniRef90_A0A9P7GXC5	Cluster: Uncharacterized protein	UniProtKB Unreviewed (TrEMBL)	1	Sphagnurus paluster	183	0.9	A0A9P7GXC5	Sphagnurus paluster	117069	117069	MPRTIESLQQVIHGLYPTDKSAAAAYNPTLEHLDARLSKYLDGQPVRVDGKPRASGIMDTVSTPTPILQMMSLDGIYRQVRAAIAHGIKVPPEFEDKAVVDVIERAVVNEWFAVLGAHLSFGDLDKTEEVRRLGMGRLLDDMTRKMQHKVDNGTQDPLKILVHSTHDTALAALCSTLDVFDDQ
UniRef90_A0A9W4I733	UniRef90_A0A9W4I733	Cluster: Uncharacterized protein	UniProtKB Unreviewed (TrEMBL)	1	Penicillium olsonii	538	0.9	A0A9W4I733	Penicillium olsonii	99116	99116	MTTLIPREPYTQDELARLYPQGLQLQLVQVFLRHGELSPSQNCTSGVFLTVHRRANTCLITFHKCLNPYWPYCGVARRMVQMASSSNDLSAWNGFQWRRKMESFGANDKATIARGAGGEAEAMCLHGELTDKGRETTYALGQRLRHLYVDQLGFMPEIKSDSEDMYLRATPIPRALESLQEAFWGMYPASARTLDFPPPVIVARQVNEETLFPNEGNCKRFRQLARLFADRAAVRWNDSEQMSYLNSLWSKYMPEESPKVAVDAHPRLSGIMDTINATDAHGPATKLPSEFYDKKGRAVLDRIAVEEWFAGYGESSEYRKLGIGALMGDVVDRMVSTAVEGGWRSESSASGSQIPATGKAIKFAMSGCHDTTLAAMLSSVGGFQDESWPPFTSSVAVEL…
UniRef90_A0A9W7ZU79	UniRef90_A0A9W7ZU79	Cluster: Uncharacterized protein	UniProtKB Unreviewed (TrEMBL)	1	Mycoemilia scoparia	503	0.9	A0A9W7ZU79	Mycoemilia scoparia	417184	417184	MKCRSAKVWVLYLVALANVNIDADAAPNNSSGDAQEVPAATTPAAKPWDFVHPAGYDYCEAPFPVPSEYKPVPKADLKFVQMIFRHGDRTAITMMPKEEHEWNVCNHNLDTNIYSEANEHHHLPRNYGVSLQQRINMPSGPRSFAHAMYKGNCVPGQLTDKGKEMQVRLGKSIRSIYVDNLKFLAPNYQTGSIHLRSTHVWRTKNSAQSLISGLYPAGHWPPNTYLPLNTNPEYIETMYPNLPVCPPIRKLIGKLYNETVWRKFTKSQQPFEKRLRQFTGTEESHLYPEIKSWHHWLDIMQTRKCHKKALPCKANPKTGKRDLAEKDGGMLCATPEDAEKAVINSSYNIFHMKRDGEHAEAYLRLAAGSFFNDLMTELESVVSSLTTSPGNSTAPAGQH…
UniRef90_A0A9W7ZYF0	UniRef90_A0A9W7ZYF0	Cluster: Uncharacterized protein	UniProtKB Unreviewed (TrEMBL)	1	Mycoemilia scoparia	582	0.9	A0A9W7ZYF0	Mycoemilia scoparia	417184	417184	MVRGAQKQQAREKAAKQAEKQKKAKSQLDARKDAIKLQCNVCKSADKDSLLPKLTPEFIRENYPPHLQLVYVQVFHRHGERTPVSYQLPGHSPERWNFCKEANKFHSEFLKSLKLFTRHPEAPIHSDIAKWQGFMFPKHKRYIPISSPPKPKDDGKNGNGDGASLWREDTCDWGQLTDVGRESLKKTGEFLRDLYVDQLKFMPSNVPEDGSLYIRSTEYTRAIESINMLMKGFYPDINGDSKLKLNVRPKMLDDAHIIYIMPWVAKMMPRAQKRARQKYKDFIDEVHNELVSIKGLGKDIGEQIKRNKVVPYHIIFDTLTAMQAHGYKLHPSLTPDLMVRLGQVTFTDMIFGKDIDPEYAYHQNKPMAQLVARSLLDAVYQQKEQARPKKKGMNSKIVS…
UniRef90_A0A9W8AYE0	UniRef90_A0A9W8AYE0	Cluster: Uncharacterized protein	UniProtKB Unreviewed (TrEMBL)	1	Dispira parvispora	513	0.9	A0A9W8AYE0	Dispira parvispora	1520584	1520584	MAPSNVRRVATLGLISYALSGFALGDYVSETLTQSGNYNPEFRLSPDYDYCNARTPTVEEYDKPMVDATLKLVQVVTRHGDRVPKNFLPGHREHWDCKFPQKVTYMENHPRSNSGAEEQGRLTSTNLEKSIALQEVMYTPKDSPYPVNFWGSCKPGQLTKKGMEQMLSLGENLRQIYVDKLGFLPQELKPGVTSAASIADNTSPYHYNPGLPIFIRSLNGERVQSSSQFLLTGLYPSNTRDPDMVVKEVVYTEEVESMDSHNIDCPKFKPTLQKLKDNTAWKTKNAQTKPLRERVNRVLKLTDDPRFQDMFTKHRDILMTQKCHGIPFPCDGEDCITEEDVRQIMTQATWEILYLRRDSNHTLYTRLAVGIFLGELAQRWDIHGFTQENTVKDTFNIDG…
UniRef90_A0A9W8HBJ9	UniRef90_A0A9W8HBJ9	Cluster: Uncharacterized protein	UniProtKB Unreviewed (TrEMBL)	1	Coemansia javaensis	461	0.9	A0A9W8HBJ9	Coemansia javaensis	2761396	2761396	MRVAIAAVVAAAAGAVAAAPGPNPDSAFEVDVAHYRYDDSAYDYCYAEYPSAQTYAPVADAQLELVQAVVRHGDRTPVNYIAPRAGDEPWACDAVENTYLHAAGEPAQNTTGAFRQVIAVPEWNRQFGFENQIWRGSCEEGELTDRGKSQHHALGSQLRQVYVDKLKYLPAELSSTDAVYLRTTHIWRTKNSAESFLAGLWPRRSIAPDTAIPLHTYPKRIETMYGNYDACPRLNSLLSEITATDGYQRFLKDQGPLMARLAHTFGVSGSHWEGSWDGYFDALHARKCHGMKLPCAPSQNGTATAECATADDVAQVARNANYEWAYKYRDGPQAGVLTRLTIGSFVGTLRDQLQARIAGKTGALKLALYSGHDSTVWPLLAVLGADNHSTLWPPYTSNL…
UniRef90_A0A9W8HNL1	UniRef90_A0A9W8HNL1	Cluster: Uncharacterized protein (Fragment)	UniProtKB Unreviewed (TrEMBL)	1	Coemansia interrupta	330	0.9	A0A9W8HNL1	Coemansia interrupta	1126814	1126814	YGFSNQLWQGTCNVGQLTDTGKKQHQTLGSQLRSIYVDKLKFLPDWLDNPSQLYVRTTHYWRTKNSAEQLLGGLYPFRGVTNEMAIPMYTYPVEIETMDVNSDACPAVDTVWYDIISAPSYQTFFTGQSALMSKLAGILNVSGPTWTMVWDGYADTLFTRMCQNKGLPCSSNGSVCATSADRDQVKRNANFDWAYKYRDHPMAKTYTRLHIGSFIGTLRDQLQNVVAGKTGAVKFALYSGHDTTIGPILGSLKASNRQMLWPPYASNLIFEVWKKTDGSRYVRVLYNGEVLKLQDGFKWCDLSACPIDTFTTYLANYIPSDITKECNASY
UniRef90_A0A9W9CFD8	UniRef90_A0A9W9CFD8	Cluster: Uncharacterized protein	UniProtKB Unreviewed (TrEMBL)	1	Didymosphaeria variabile	125	0.9	A0A9W9CFD8	Didymosphaeria variabile	1932322	1932322	MTTFVPRAPYTKEELAQLYPQELELQLVQVVSTSNLKEKWHNPLRFLESNFTLATSSWSGIQSRPILHDSHNWPYCNSARQFSSVVMATTDWSKWDQLKYRRRLETFGLDDGPGTPPIKTSISKF
UniRef90_A0A9W9FGV7	UniRef90_A0A9W9FGV7	Cluster: Uncharacterized protein	UniProtKB Unreviewed (TrEMBL)	1	Penicillium argentinense	527	0.9	A0A9W9FGV7	Penicillium argentinense	1131581	1131581	MTSLQPREPYSPEELDRLYPKTLKLQLVQVFLRHGERTPVSSRFQNVNFLALFDWPYCGVARRMVQMAASNQELSSWNGFQWRRKMESFGSNDQSIVAVGAGDEIEGICQHGELTDKGRETTYALGRRLRHLYVDQLGFMPAIKNDAEDMYLRATPIPRALESLQQAFWGMYPANARTLEFPPPVIVARSVSDETLFPNEGNCRRFRQLARLFADRAATRWNDSEQMAYLNKLWSKHMPEASPKVAVDAHPRLSGIMDTINASDAHGPATKLPSEFYDKKGRAVLDRIAVEEWFAGYNESNEYRKLGIGALMGDVVDRMVSTAVDGGWRSETSASGSGNPGAGKSIKFAMSGCHDTTLAAILSSLGGFQDGSWPPFTSSVAIELFSQAPNNRADAGSML…
UniRef90_A0A9W9QFB2	UniRef90_A0A9W9QFB2	Cluster: Uncharacterized protein	UniProtKB Unreviewed (TrEMBL); UniParc	2	Penicillium atrosanguineum; Penicillium maclennaniae	523	0.9	A0A9W9QFB2; UPI002541DA70	Penicillium	5073	1132637; 1343394	MTTLIPREAYSPEELAHLYPKSLKLQLVQVFLRHGERTPVSSRFQNTGLSPYWPYCGVARKMVQAAASKQDMSTWDGFQWRRKMEAFGHNDEAIIAAGPGGEIEAICNHGELTDKGRETTYALGTRLRHLYIDQLGFMPKIKTDSEDMYLRATPIPRALESLQQAFWGMYPPSARTLDFPPPIIVARAVSEETLFPNEGNCRRFRQLARLFADRAAERWNDSEQMAYLNKIWSKYMPETSPKVAVDAHPRLSGIMDTVNATDAHGPSTKLPSDFYDKKGRAIMDRIAVEEWFAGYNESAEYRKLGIGALMGDVTDRMVSTAVEGGWRSESSASGSGKPEEGKAIKFAMSGCHDTTLAAILSSVGGFQDEKWPPFTSSVAIELFSQTQSNAADAGTILEE…
UniRef90_A0A9W9T0S6	UniRef90_A0A9W9T0S6	Cluster: Uncharacterized protein	UniProtKB Unreviewed (TrEMBL)	1	Penicillium cinerascens	522	0.9	A0A9W9T0S6	Penicillium cinerascens	70096	70096	MTTLKPREPYSREELAHLYPKSLKLQLVQVFLRHGERTPVSSRFQNTGLSPYWPYCGVARGMVQAATSKQDMSSWDGFQWRRKMEAFGNNDESIVAAGPGGEIEAMCQHGELTDKGRETTYALGTRLRHLYVDQLSFMPKIKTDAEDMYLRATPIPRALESLQQSFWGMYPASARTLDFPPPVIVARSVSEETLFPNEGNCRRFRQLARLFADRAAARWNDSEQMAYLNKIWSKYMPESSPKVAVDAHPRLSGIMDTVNATDAHGPATRLPSEFYDKKGRAIMDRIAVEEWFAGYNESTEYRKLGIGALMGDVVDRMVSTAVEGGWRSESSASGSGDAEAGKAIKFAMSGCHDTTLAAILSSVGGFQDESWPPFTSSVAIELFSQIPSTAADAGSMLEE…
UniRef90_A0AA39W9J4	UniRef90_A0AA39W9J4	Cluster: Uncharacterized protein	UniProtKB Unreviewed (TrEMBL)	1	Bombardia bombarda	136	0.9	A0AA39W9J4	Bombardia bombarda	252184	252184	MMSSPGATTAPACPSGLNIDANRLVRSAYPSWRAKPNIGPLSEYWPYCSAAQRFTQVVMEAQEMDEYFVRVRYNDRIMTIPGCRAEGKHLDGDESLCTLSAFKSIVDKFTPRNWRYACRSNLGALLTTRNDEPAGY
UniRef90_A0AA43QJM0	UniRef90_A0AA43QJM0	Cluster: Uncharacterized protein	UniProtKB Unreviewed (TrEMBL)	1	Ramalina farinacea	573	0.9	A0AA43QJM0	Ramalina farinacea	258253	258253	MTTLVPRGPYSQEELDRLYPKELKLQLVQIVRMKFSHLVPHFALPAPLTVQNTRDPSHLHPADPPSPPTHQLLRHGERSPVSARFQNAGLAPFWPYCHAARHLTSTILTTASPPPSDPTVFSPLPWRRRLETFGSHDASVLATGPSSSSSSSSSASHQQQQHGNICNLGELTDTGRLTTLALGQRLRRLYVDQLSYMPSAIPDADMIYLRATPMPRALESVQQAFWGLYPPSFRRSRGDEFPPPTVITRAPADETLFPNEANCRRFSQLMKAFGVRAAQRWNGSEEMEYLSGRIGKWMPEEMAGEVKVDGHPRLSGVMDTVNSTLAHGKATRLPGEFYEERVRRIIDMIGVEEWFAGYKESREYRQLGIGSLAGDVVARMVGRVERRGNDGVLEVGGAE…
UniRef90_A0AAD4CBM9	UniRef90_A0AAD4CBM9	Cluster: Uncharacterized protein	UniProtKB Unreviewed (TrEMBL)	1	Aspergillus nanangensis	495	0.9	A0AAD4CBM9	Aspergillus nanangensis	2582783	2582783	MTSLKPREPYSQEELDQLYPRELKLQLVQVFLRHGERTPVSSRFQNMIQMAAGNKDMSSWDGFQWHRKMEAFGGNDESVVAAGAAGEIEGICTHGELTDKGRETTFLLGERLRKLYIDQLGFMPKIKSDTEDMYLRATPIPRALESLQQAFWGMYPPSARTQDFPPPVIVARSVSQETLFPNEGNCRRFRQLARLFANRAALRWNESEQMNYINSVLSKWMPEASPRVAVDSHPRLSGIADTINASDAHGPDTRLPSEFYDPQTREYMNQIAVDEWFAGYAESNEYRKLGIGALMGDVVDRMVHTAVDGGWRSEASASGSSAKDGKAIRFAMSGCHDTTLAAILGSVGAFDKRWPPFTSSIAIELFEKPGRESLTGELGVIKRKFANIPSTKASDDQTQ…
UniRef90_A0AAD5TYE3	UniRef90_A0AAD5TYE3	Cluster: Uncharacterized protein	UniProtKB Unreviewed (TrEMBL)	1	Clydaea vesicula	435	0.9	A0AAD5TYE3	Clydaea vesicula	447962	447962	MNSLKKLLILILSFLTYLIFHSHFNNTKSEDNFEKLASSELFFFNKTGYCDADQSFPDYNKINTDEYKLVQLHVFHRHGDRSPLHALKDKTNETEIWDRCGENSEIMTLTGDYPSRSFKRVVSIPEGIPARGYWKGDCNPGQLTAIGHYQTRKVGSLLNKMYMKSELWMSNKSPTSRDVFVRSTDVWRTIQSAQSLTSGFFPPDASKNDNEILDINVRPKNIDSLSVSISHCKRLIKVLEATKKNSITYQKLEKIGDKLLENLINLTGGNEHLDLIMFYDNLQSKVCHNMKLPIDDALFNKLGQLAFYFFNFEYGKQDFIEDARAWNIILELTENLELKENNSKKIFLYSSHDTTVLSILTLLGMDLKEWPPLISTISIELLKSLKGEDYIIRYFFNRK…
UniRef90_A0AAD5XS73	UniRef90_A0AAD5XS73	Cluster: Uncharacterized protein	UniProtKB Unreviewed (TrEMBL)	1	Clydaea vesicula	516	0.9	A0AAD5XS73	Clydaea vesicula	447962	447962	MVFIEENVEIKNIHYDGMIVLDFKKQAMSINLGGELEPYHYPFRGVAQRSVLIAQNVKKYLVIKPYNLLNMPFPFFDNESVSRLYPANLQLKKLILFHRHGERTPVDAERKPWKMCFLSPQLHNFYVAAEKFTGKDHSPESPASEGSSTKYSNSNISNLLNFSGVIFEGNDSKVKNLKALNFFDNFADNGSCLTGQLTDIGKLSMQKLGGNLRNLYVDQLHFIRGELDDKTKNNVYVRSTDYARTIESVQYLLNGFFPNQYRVEKNWSLPIHIKSEETETLYPSDASKIAVDLSKAFKVRVRKELQPAIDDIVLRMKKIGINVAPRMNKLHHLNDYFLCMKGNGVQLPPDVTDSDLEDLERICVKDWWEKYQVDPLLCKYSISGLMKDLKSDLLETDRK…
UniRef90_A0AAD6DK43	UniRef90_A0AAD6DK43	Cluster: Uncharacterized protein	UniProtKB Unreviewed (TrEMBL)	1	Penicillium hetheringtonii	522	0.9	A0AAD6DK43	Penicillium hetheringtonii	911720	911720	MTTLTPQKPYSPEELEQLYPKGLKLQLVQVFLRHGERTPVSSRFQNTGLAPYWPYCGVARRMVQMAASNQELSSWNGFQWRRKMESFGDRDQSIVAVGAGNEIEGICQHGELTDKGRETTYALGQRLRHLYVDQLGFMPEIKTDSEDMYLRATPIPRALESLQQAFWGMYPTHARTLDFPPPVIVARSVSEETLFPNEGNCRRFRQLARLFADRAASRWNDSEQMDYLNKLWSKYMPEASPKVAVDAHPRLSGIMDTINATDAHGPATKLPSEFYDKKGRAVLDRIAVEEWFAGYNESNEYRKLGIGALMGDVVDRMISTAIDGGWRSETSASGSNDPESGKSIKFAMSGCHDTTLAAILSSVGGFKDGSWPPFTSSIAVELFSQVPDNRADAGSMLEE…
UniRef90_A0AAD9HA76	UniRef90_A0AAD9HA76	Cluster: Uncharacterized protein	UniProtKB Unreviewed (TrEMBL)	1	Colletotrichum zoysiae	155	0.9	A0AAD9HA76	Colletotrichum zoysiae	1216348	1216348	MEKICSEEEFAGYAHSKGFRSLGVGCMSQEAVERMPSTIHRNGQPRAVGDNQRMFLFARLGSTIAGTLASLGAIKDLDWFRPQYTAYIAMELFLGSWFVRLNYQGKPVVLPRCAEKGSYLRGCKGVYTFKPLRDLVNEFERSVLQTIPLECSFKA
UniRef90_A0AAD9ZHA8	UniRef90_A0AAD9ZHA8	Cluster: Uncharacterized protein	UniProtKB Unreviewed (TrEMBL)	1	Lepraria neglecta	791	0.9	A0AAD9ZHA8	Lepraria neglecta	209136	209136	MPRNETNEMQYLNFLIQKWMPNNSKVQVDSHPRLSGIMDTINSTLAHGPKTRLPTPFYDKKGRDIIDKICVEEWFSGFQESNEYRKVGIGGLAGDIVARMVGSIEKSGNDGLLEIGGEDGALGTGRGGEKDIKFGMSGCHDTTLAALLASLGCFEGEKWPPYTSHIAFELFKEAQAERESIDGDRLDEPVTARAAHKQNQGRLSTFFGTGGKEKLSTEGVSRKSIDELTATERDKLSGHYVRIRYNDRPMVIPGCKLPGRHLHGDESFCTLEAFKVIVDKFTPKNWKEACLTNIDGPAFPAFPAEIERAGPAIVGGSQEQGNEQVRWPCNRILLADDDTIRVYDVNDTKWSALIERAASNFGRIADVAFGHNPNEFLVFSDFGVKLTIWSLITCRGIEI…
UniRef90_A0AAN7T562	UniRef90_A0AAN7T562	Cluster: Uncharacterized protein	UniProtKB Unreviewed (TrEMBL)	1	Lithohypha guttulata	518	0.9	A0AAN7T562	Lithohypha guttulata	1690604	1690604	MSLPQPHGFPTRLQVFLLVTGTGIASMYFHNLWQMKHLTAGFVVAAVLGATNANTQCPAPSPADLKWYPPDSTVVNSLASVANSSDVYGYIFNSSITPSSVPYSTYNWCNMPHVRAQEYVIPPAEYQLAYVEVIHRHHKRTPYASNTFPVELIPWDCDDEYLYYYGSPTSDNLAAQIGWSVSVSPINPFPQSGFQNSSCQFPQITSGGLLDSRQHGADLRSVYVDKLHFLPSSFDGNVAKFRVTNNQITSQVAGQLAIGLYPSLTSQRLPVTVQPVNLDTLEPQYSCRSAASQYSSYGVGSRNPAWQAHLNDSSTISLFNILDTISGVNRSDSGWHNWFDHYFDNLSAKLCHAKPLPCNISNPSLCVNESVADAVFRRGQYEYSYIYRDNNNSLAASAA…
UniRef90_A0AAN8I300	UniRef90_A0AAN8I300	Cluster: Uncharacterized protein	UniProtKB Unreviewed (TrEMBL); UniParc	2	Knufia fluminis; Knufia obscura	491	0.9	A0AAN8I300; UPI002E7E6661	Knufia	430999	191047; 1635080	MKHFASVATAGLLSSTAYAAPQSISPSSCPTSPPADLGWYPPNKTMINDLDRVLYGGDIYGYIFNSSTTPPGIPYQTYNWCNMPHARRQEYTTPPSVYSLKYVEVIHRHHKRTPYASNTFPVETGTWLCNDESLYYYGAPSDNNAAQIAWSITQSPTNPFKPTGFQNSTCQFPQITSEGLLDSRQHGADLFGIYHDLLSFLPSTFDPEKVKFRVTNNVITSQVASQIATGLYPSLAGTRLPVTVQPTDVDSLEPQYPCPASDSSYESYGVGSDDPSWREHLDAPETTQLFAELDRVSGVNTSDSDWHNWFDHYFDNLSAKLCHAKSLPCNINDSALCVTPSMADAVFRRGLYEYSYIYRDSPHSLSASVASYGVYMAELAANIRAVMDGSSEVLYRHNV…
UniRef90_A0AAQ3M5W6	UniRef90_A0AAQ3M5W6	Cluster: Uncharacterized protein	UniProtKB Unreviewed (TrEMBL)	1	Acrodontium crateriforme	519	0.9	A0AAQ3M5W6	Acrodontium crateriforme	150365	150365	MQPKHLLYKLAGRNTFSMLIFLPTAFLLSLLVLSTYYVMRISTLSAASAAAWSLTSAATSCKANTTVDLNWYPPVNWNINNLTTVINGTGIYGFIFNSSQGPLNTYNWCNMPHVNPKTYPRAPQGYELSYVEVIHRHHKRTPYASNTFPTEGYSWDCSDEGLFYGGAPLNPTGNRSAETYWSVFTSPSNPFAPQGFNGTCQFPQITRGGLDDSHQHGLDLKAVYSDMLGFIPQWYDSNRVSYRVTNNVITSQVASMLVAGMYPALAGQTLPLKIQPASIDSLEPTYSCPTASSLYSSYGSGSSSSAWKQHLTASEPLYARLDALSGVSPTNSGWHNSWDHYFDSLSARLCHNKPLPCSISNPSDCVSLKEADEVFRLGEYEYSFIYRDAPQSLSAARGS…
UniRef90_M5C0W8	UniRef90_M5C0W8	Cluster: Uncharacterized protein	UniProtKB Unreviewed (TrEMBL)	1	Thanatephorus cucumeris (strain AG1-IB / isolate 7/3/14)	286	0.9	M5C0W8	Thanatephorus cucumeris (strain AG1-IB / isolate 7/3/14)	1108050	1108050	MGLLSENAYEAAPSDLKLEQVHVYIRHGERTPVGIRMSEPPANIPAFWNLCKTARRFKAAVMGENNITEEAEIVRLSERGDGYAQEGECLPGELTDVGRKSTLRVGQELRKLYVERLGLLPEVLDSHKTAYFRLAELALAFNLAAAKDNNPNLERLDSKLSKYIGGNPIRIDGRPRLSGILDTIRAADAHGFRIPPEFKDPNTVEIMVCLVKLTSPPPSRTHEFNLGNGHKDGEFRRLAMGRLLAEMSGGMSAIVDRTEAPKIRVLACHDTTLAGLCQTLDVFNNR
UniRef90_Q2UQX5	UniRef90_Q2UQX5	Cluster: Uncharacterized protein	UniProtKB Unreviewed (TrEMBL)	1	Aspergillus oryzae (strain ATCC 42149 / RIB 40)	424	0.9	Q2UQX5	Aspergillus oryzae (strain ATCC 42149 / RIB 40)	510516	510516	MTSLNPRDPYTQEELEKLYPRDLKLQLVQVVNARRCLLGFKILTDYFTREDWPYCNVARRMIQMAASNQDLSQWKGFEWRKKTEAFGDRDEAVVAVGATGDIEGICQHGELTDRGRETTFALGQRLRHLYVDQLGFMPKIKSDTEDMYLRATPIPRALESLQQAFWGMYPASARTQDFPPPVIVARSVSEETLFPNEGNCRRFRQLARLFADRAALRWNETEQMNYINSILSKWMPEKSPKVAVDSHPRLSGINDTINATDAHGPATRLPSEFYDKKLRQYMEQIAVDEWFAGYNESTEYRKLGIGALLGDVVDRMGSSNSNTSTPPPPSETARAPLASFPDPARQSLQKHYVRIRYNDVPVRIPGCAAKPQNHLAGDDTFCTLDAFKEIVDKFTPKNW…
UniRef90_UPI001C7EBB8C	UniRef90_UPI001C7EBB8C	Cluster: uncharacterized protein	UniParc	1	Diaporthe citri	504	0.9	UPI001C7EBB8C	Diaporthe citri	83186	83186	MTTLQPREPYTEEELKALYPPGLELVQAQILLRHGERTPVSARFQNAGLHPFWPYCKSASHLRNVVLEANKNGVVYSSLEWKKRLESFGEGTDAPILATGATGHVDDICEMGMLTDKGRETTYSLGQRLRGLYVQQLGFLPDTIESTNFMYLRATPVPRALESLQQAFVGLYPEDKRTSDFPPPTILLRNLSSEQLLPNEGGCLRFRTLMKAYAQRTAERWNFTPEMDYLNSVYGKYMPEGTRVAVDAKPRLSGIMDTVNSTLAHGPETKLPDVFYDAKALETMEKINVEEWFAGFKENREYRALGMGSLLGDITARMVANVEASNKSGSQGNAVIKFGMSGCHDTTLAGTLASLGAYETHRWPPYTSHVALEVFRKSTAASAAKASGANEVPAAGPAA…
UniRef90_UPI001C81D3D9	UniRef90_UPI001C81D3D9	Cluster: uncharacterized protein	UniParc	1	Diaporthe citri	319	0.9	UPI001C81D3D9	Diaporthe citri	83186	83186	MARLLQGFDWSSYKCNLGELTTKGQETTHQLGRELRSRYIDHLNFLPQKLHDPKTVYLRSTQYQRTFLSLQQVFRGLYPLDKRRIDPTQLSATVLSPREETLMPPEDYCPRFQTLLDVFTKRAAIKWNNSTEMSMIQKSLGKWMPDGSTIAVDSKPWKLHGILDTISSATAHTEMHKYLPIQFFDPEMRAAMERICAEEEFAGYVYSSEFRELGVGKALAETVQRMLDMRSRTTESARLCLLSCHDSTIAGILASLGAMVEPGWHWPPFAAFLALELYRGQPDETTQGQSWYVREVFKATVDQLTPQDWTPGLPYHGHL
UniRef90_UPI001CEA1D7C	UniRef90_UPI001CEA1D7C	Cluster: hypothetical protein	UniParc	1	Fusarium poae	754	0.9	UPI001CEA1D7C	Fusarium poae	36050	36050	MGSLRQGSLLALLSSTPTVIGSDPKLKWYPPSENNVNSLSGAINGEGTYGFIFDSSVTPDEKYGTYNWCNMPHARKREYEKPSKEYELQYVEVIQRHHKRTPYASNAFPVEPYQWNCDNQGLYYYGRQFTDEPKPNAQGYWKGFISDINPFIPSGWIGSCQFPQITAEGLDDSWVHGKDLYEVYHDLLNFIPGRDEDWRSKVKFRVTNNQITSQVAGMFINGMYHTTDSVPLHIQQAGVDSLEPQYKCSVGSKLSSAIKSSSNGEWKKHLDKTRDLYKILDDISGVPAGDEGFHESFDHYYDNLSARQCHAKPFPCKLVDGKNSTTCVDQKLANTVYRLGQWEYSQIYRDAPASLAASATSWGVWIAELASHFRQVMSGKQDILYLHNFAHDGSVSRLL…
UniRef90_UPI001D059847	UniRef90_UPI001D059847	Cluster: uncharacterized protein	UniParc	1	Bacidia gigantensis	456	0.9	UPI001D059847	Bacidia gigantensis	2732470	2732470	MTSTSNTSWSQLQWRRRLETFGANDASVLASGPRGEIDGICNMGELTDKGRETTLALGERFRRLYVDQLGFMPTMIGDADMFYLRASPLPRALESVQQSFVGMYPLGARAAGMPPPTIVTRTVQDETIFPNDNACKRYGQLMNAFWNRAAERWNGSEDLKYLTGKIGKWMPEGEGKEVRVDGHPRLSGIMDTVNSTLAHGEEVRLPKEFYDARARDIVDRIGCEEWFAGFKESHEYRLLGIGPLAGDIVTRMVGSVERSGSDGLLEVGGKDGEMGVGRGGERSLKFGLSGCHDTTLAALLASVGAFDNEKWPPYTSHVAFELFRDVGKASEGSKMDIPVKATKPGDQMESKGGFFSSLFGRKKLTTEGIARKPTAEMTIAEKERLKGYFVRIRYNDRPV…
UniRef90_UPI001E8E4C5F	UniRef90_UPI001E8E4C5F	Cluster: uncharacterized protein	UniParc	1	Aspergillus melleus	240	0.9	UPI001E8E4C5F	Aspergillus melleus	138277	138277	MHYLNSLLRDSMPDQQRVAVDSSPTMHAIHDMINSTAASESSEIKLPEQFYNRRVRDIVDMIAFEEEYSAFQESQEMRRVGIGALLGDVVEKLVIDVEQRLPRTDTEVIPGPSPKLFLAGSHDSTLAAIMASLGAVDEKTRRKWPPYGSVVSIELFSDPNGNHDIEAINNTVSTLSSISRTATHKLTSQQKRRLQHHYVRVRYNGQSLVVPGCREMGRNWKGNESFCTLVRIRPNPDNRI
UniRef90_UPI001FDC191D	UniRef90_UPI001FDC191D	Cluster: uncharacterized protein	UniParc	1	Neoarthrinium moseri	481	0.9	UPI001FDC191D	Neoarthrinium moseri	1658444	1658444	MVNVLQYGPAFKILDYHPGWLKMGIYDLEEVSGNNWARWEIDCRTGRSWWDEGYLLPQNLSDASILYVRTTEVPRVVESVQQILHGLYPSESNHTSTPWTVAMRSRADETLLPNTKSCARLAELTRAFARDAANRWNQSDDMRYLSKKLGKWMPGNKALTLDSRPTLSALMDTINATRAHGPSTRLPDEFYDERVREVIDRIVIDEQFRGYGLSRELRILGVGQLMGDIVLKMVDQVEWRMKCDTLGGTAMRSGGPPKLSLLGCHDRTIGVVLASLGCLGDSEQWPPFTSHIIFELFSKRTPGDSDLKEDKRNCLPRNANTSLTSIADQGGLSKLQGIGQRPVTKCTTNEEQTLDEYFVRVKYNDRIMTIPGCRVPGKHFDGDSAFKSIVDRPGVWHER…
UniRef90_UPI0020C3A103	UniRef90_UPI0020C3A103	Cluster: uncharacterized protein	UniParc	1	Ophidiomyces ophidiicola	295	0.9	UPI0020C3A103	Ophidiomyces ophidiicola	1387563	1387563	MPENSRRVAVDSRPRLSGIFDTINSTLAHGPQTRLPAEFYDARGQEVADQMAMEEWFAGYKESKEYRKLGIGALMGDIVDRMVAAGIGGGWWPTTESKRDSQPPVKFTMSGCHDTTIAAILTSLGAFDDAKWPPYTANIAIELFKDVDSSGQRHTARPGDILEELSNPLPENNNNNSQSSLLSFFRRSTTRPSATQGTPTDVARAPISELPSLRKHYVRIRYNDRPVTIPGCAARPANHLPGEPTFCTLEAFKQIVDKYTPKNWREECGWNTDKGMFEEGEDSAGKQVFQMKSIE
UniRef90_UPI0020C5760E	UniRef90_UPI0020C5760E	Cluster: uncharacterized protein	UniParc	1	Alternaria viburni	524	0.9	UPI0020C5760E	Alternaria viburni	566460	566460	MTTLIPRQFYSQDELDKLYPKELELQLVQILLRHGERSPVSPRFQNVGILVHWPYCNSARQLTSIILNTKDFSKWDQLKYRRRLETFGMDDGPVIASGPKGEFDAICQPGELTDKGRETTLALGERLRHLYVNQLKFMPELISDSDMIYLRATPIPRALESLQQAFWGFYPPSARTADFPPPTIITRTPADETLFPNDASCRRFAQLSRAFAQRAAERWNDTDDMRYLTKVLSKWMPGEQKVAVDSHPRLSGIMDTLNATDAHGPETKLPKEFYDPKARAIIDKIAVEEWYAGYTESSEYRMLGIGGLMGDITSRMVGSVERNGNSGIVEVGGVDGKLGQGRGGETNIRFAMSGCHDTTLAGVLTSLGAFNSEKWPPFTSHIAVEMFRKRNPTSITNPP…
UniRef90_UPI002220F5AF	UniRef90_UPI002220F5AF	Cluster: uncharacterized protein	UniParc	1	Alternaria infectoria	490	0.9	UPI002220F5AF	Alternaria infectoria	45303	45303	MAKEALYLRASKMFLTRQDWPYCNSARQLTSIILNTKDFSKWDQLKYRRRLETFGMDDGPVIASGPKGEFDAICQPGELTDKGRETTLALGERLRHLYVDQLKFMPELISDSDMIYLRATPIPRALESLQQAFWGFYPPSARTADFPPPTIITRTPADETLFPNDASCRRFAQLSRAFAQRAAERWNDTDDMRYLTKVLSKWMPGEQKVAVDSHPRLSGIMDTLNATDAHGPETKLPKEFYDPKARAIIDKIAVEEWYAGYTESSEYRMLGIGGLMGDITSRMVGSVERNGNSGIVEVGGVDGKLGKGRGGETNIRFAMSGCHDTTLAGVLTSLGAFNGEKWPPFTSHIAVEMFRKRNPTAIPNAPTPTEQNPSPKTQSWWSSLFGSTKTTSDTSLTPE…
UniRef90_UPI00253FF168	UniRef90_UPI00253FF168	Cluster: uncharacterized protein	UniParc	1	Penicillium hispanicum	551	0.9	UPI00253FF168	Penicillium hispanicum	1080232	1080232	MTTLIPREPYSQEELKQLYPNGLKLELVQVFLRHGKKLGSMMHTVGQRISNWHQASARRFLHAFKMYVHLSVIDRLIPDWPYCSVARQMVQMAASNHELSAWNGFQWRRKMESFGNKDEAVVAVGAGGAIEGICQHGELTDKGRETTFALGQRLRHLYVDQLGFMPKVKEDAEDMYLRATPIPRALESLQQAFWGMYPSNARTLDFPPPVIVGRSVSEETLFPNEGNCRRFRQLARLFADRAAARWNESEQMDYLNKIWSKYMPESSPKVAVDAHPRLSGIMDTVNATDAHGPATKLPSEFYDKKGRAIMDRIAVEEWFAGYNESSEYRKLGIGALLGDVVDRMVSTAVDGGWRSESSASGSGKPGAGKSIKFAMSGCHDTTLAAILSSVGSFQDESWP…
UniRef90_UPI0025412CB2	UniRef90_UPI0025412CB2	Cluster: uncharacterized protein	UniParc	2	Penicillium lagena; Penicillium riverlandense	506	0.9	UPI0025412CB2; UPI002547FFB9	Penicillium	5073	94218; 1903569	MTTLIPREPYSREELDRLYPKDLKLQLVQVFLRHDWPYCGVARRMVQMASSSQDLSAWNGFQWRRKMEAFGNNDESVVAVGPSGEIEAMCQHGELTDKGRETTYALGRRLRHLYVDQLGFMPQIKSDTEDMYLRATPIPRALESLQQAFWGMYPASARTLDFPPPVIVARSVSEETLFPNEGNCRRFRQLARLFADRAARRWNDSEQMNYLNSLWSKYMPETSPKVAVDAHPRLSGIMDTINATDAHGPATKLPSDFYDTKGRAIIDRIAVEEWFAGYSESNEYRRLGIGALMGDVVDRMVSTAVDGGWRSSSTASGSGSVEGGKNIRFAMSGCHDTTLASILSSLGGFQDESWPPFTSSVAIELFSQSSRSGADAGTMLEEFSNPSIASKKPGMLSKL…
UniRef90_UPI002544F791	UniRef90_UPI002544F791	Cluster: uncharacterized protein	UniParc	1	Penicillium taxi	569	0.9	UPI002544F791	Penicillium taxi	168475	168475	MIDHTDFAVNPHPHTIPLASPPDVIFWLNEKGAPAFDLNTHLQSSMTTLIPRESYSSEELEKLYPKGLKLQLVQVFLRHGERTPVSSRFQNTGLSPYWPYCSVAKRMIQMASSSENLSSWNGFEWRRKMETFGDNDESLVAIGAGGEIEGICQHGELTNKGRETTYALGRRLRHLYVDQLGFMPQIKEDSDDIYLRATPIPRALESLQQAFWGMYPSSARTLDFEPPVIWARAINEETLFPNEGNCRRFRQLARFFADRAAQRWNKSEQMDYLNKIWSKYMPESSPNVAVDSHPRLSGIMDTVNATDAHGPATKLPFEFYDKKGRGIMDRISVEEWFAGYNESNEYRKLGIGALMGDVVDRMVSTAVDGGWRSQNRTLDSADQEAAKSIKFAMSGCHDT…
UniRef90_UPI00254539E9	UniRef90_UPI00254539E9	Cluster: uncharacterized protein	UniParc	1	Penicillium taxi	484	0.9	UPI00254539E9	Penicillium taxi	168475	168475	AVSIEKLFISHFTKLTSLIMGRNLVAVLFGAVPVLGLSSLDTFYPPTLNETSYISNSSIGTYGGIYKAPTTGPTDGSPYGTYDYCSMPHPRTQEYKLPGPIANGSVKGNLVYLEYIQRHQRRSPYNILPGGENQPYECDNVRPYLYAGPNSESGIQPIPMYAQTYRDPTNPFTAEVNGTCQYPQITIGGVQDGYQHGKDLMNVYGEKLGLIPKKPNNRVWFRSSESALTQASAGAVLRGIWPKYDGALPLHQMVSSVDTVNAGYSCDAISSTLSEIKSTSDWNAHLTVTEKLRSTLGSMLGATSSSWQDTFDHFSDNFQARLCNGYELPCSLSNSSACVTSAMVEEVFRAGDWEWNYYWRTNPYVVKYIQVVEGLFIGEILARLQAVQNGTSSLDYSHV…
UniRef90_UPI002545ABF5	UniRef90_UPI002545ABF5	Cluster: uncharacterized protein	UniParc	2	Penicillium verhagenii; Penicillium odoratum	523	0.9	UPI002545ABF5; UPI0025477CB5	Penicillium	5073	1562060; 1167516	MTTLIPHEPYSPEELDRLYPKALKLQLVQVFLRHGERTPVSSRFQNTGLSPYWPYCNVARNMVQIAASKHDLSSWDGFQWRRKIETFGHNDEARVASGPGGDINSICQHGELTDKGRETTYALGQRLRHLYVDQLGFMPKIKEDTEDMYLRATSIPRALESMQQAFWGMYPTSARTQDFPPPVIVARPVNEETLFPNEGNCRRFRQLARLFADRAAARWNESEQMDYLNRLWSKYMPESSPKVAVDAHPRLSGIMDTINATDAHGPATRLPSEFYDKKARAVLDRIAVEEWFAGYNESTEYRKLGIGGLMGDVVDRMVSTAVDGGWRSNTSASGSGNPETGKSIKFAMSGCHDTTLAAILTSIGGFQDESWPPFTSSIAVELFSQAPSNRTDAGTFLEE…
UniRef90_UPI0025469456	UniRef90_UPI0025469456	Cluster: uncharacterized protein	UniParc	1	Penicillium paradoxum	530	0.9	UPI0025469456	Penicillium paradoxum	176176	176176	MATGSSQVGLTTPRAPIVRSRLPRLRWSFVLFLVLGLVAIIAEFLIFKDLWKIWFSFPEPLSIMRGLSLVSATSVFGLTPSDTFYPPTLNATAYISNSTIGTYGGIYKAPTNGPTEGIPYGTYDYCSMPHPRPSEYKLPEALANGSANGKLVYLEYLQRHQRRSPYNILPGGENQAYHCDDVRPYLYAGPNSASGIHAIPMYAQTYQDPSNPFMPDVNGTCQYPQITIGGIQDGYQHGKDLWSIYGEKLGLIPDMPNKRVWFRSSESALTQASAGAVLRGVWPDFEGALPLRQMVSSVDTVNKGYSCPAVGSMLLSLQSTKQWKEHLSVTEELRSKLGAMLGASDSSWQDTFDHFSDNFQARLCNGYDLPCSLSNSSDCVIMEMAEEVFRAGDWKWNYY…
UniRef90_UPI002547A79B	UniRef90_UPI002547A79B	Cluster: uncharacterized protein	UniParc	1	Penicillium macrosclerotiorum	550	0.9	UPI002547A79B	Penicillium macrosclerotiorum	303699	303699	MTTLIPREPYSPEELERLYPKGLKLQLVQVVSSRSSNPRPMSRLARLVTNPGLQFLRHGGSLTIHRRTYTGFFAVSKYWPYCGVARRMVQMASSKQDLSSWEGFQWRRKMEAFGNNDESVVAMGPGAEIEAICQHGELTDKGRETTYALGQRMRHLYVDQLGFMPKVKSDTEDMYLRATPIPRALESMQQAFWGMYPPSARTQDFPPPVIVARSVSEETLFPNEGNCRRFRQLARLFADRAAARWNDSEQMNYLNSLWSKYMPETSPKVAVDAHPRLSGIMDTVNATDAHGPATKLPSEFYDKKGRAVMDRIAVEEWFAGYNESNEYRKLGIGALMGDVVDRMVSTAVDGGWRSESSASGTGTHETGKAIKFAMSGCHDTTLAAILSSVGGFQDESWPP…
UniRef90_UPI0026DA9B39	UniRef90_UPI0026DA9B39	Cluster: uncharacterized protein	UniParc	1	Cadophora gregata	182	0.9	UPI0026DA9B39	Cadophora gregata	51156	51156	MLALSGCHDSTLAAILTSLGALKLETWPQFTSYVTLELFRESEEYVEEKWVVNDGALPAASAQRLKIDDRHHQASQQDRVLDQKPADRESPPKIGRRRVDSLYPSERTQLDGYYVRVLYNGKPLTVPGCNTSNKHLDGDQTFCTLEAFKGIVDKFTPLNWKKDCRRNLDKPAIPSRPEPAGY
UniRef90_UPI0026DBEC88	UniRef90_UPI0026DBEC88	Cluster: uncharacterized protein	UniParc	1	Cadophora gregata	316	0.9	UPI0026DBEC88	Cadophora gregata	51156	51156	MAQSPPSMSYFDSRLQNLYPSNLKLHQVQVFLRHGERTPTSARFENTGLPAFWPYCSAVKHLVSAVTTSKTPSWSTSHWRRHLETFGSDDDPVLASDSQGAIEGICDLGELTDPGRRSIRALGAHLRRLYVDQLQFLPPTVNDPDTIYLRATRIPRAIESLQEAFGALYPPDFRSERFPTPAIILRAPSEETLNQNNGYCKRFAQLAQAFSRRSAEKWNTSTEMEYIHRLIGKFMAENQRVALDSQPRLSGILDTINATNAHGSGTRLPDEFYDSRGMAIMNRAVLEEWFSGYGESQEYRALGIGALLGDFVSRRS
UniRef90_UPI002C6BE678	UniRef90_UPI002C6BE678	Cluster: uncharacterized protein	UniParc	4	Podospora pseudopauciseta; Podospora pseudocomata; Podospora bellae-mahoneyi; Podospora pseudoanserina	483	0.9	UPI002C6BE678; UPI002CF42C8D; UPI002C2932CF; UPI002C19D9F5	Podospora	5144	2093780; 2093779; 2093777; 2609844	MTTLQPRPPYTDAELQKLYPPNLDLQLVQILMRHGERTPVSPRFQNTGLPPFWPYCTSVRQITSTILSPSSSSLTTLQWTRRLETFSRESDSPTLALSPTSHPDNICDMGTLTDLGRQTTSSLGARLRDLYITRLGFLPPAITSPSQIYLRTTPVPRALESLQQTFSTLYPPNTRLPSPETGIFPTPVIITRAHADETLYPNDGNCRRFAALSRAFAQRAADRHNNTPDMEYLNQLIGKWMDGGKVAVDSRPRLSGVMDTINATLAHGPETRLPKEFYDEKARGIIEKIGVEEWFQGYRESEEYRRLGIGGLVGDLVERMVKSVEGRGDEVRFGLLGCHDTTLAGMLASLGAFGTERWVPFTSHVAVELFRDNMKGGRERGGWFGGLFGKGKEIGRRPA…
UniRef90_UPI00312D67D0	UniRef90_UPI00312D67D0	Cluster: uncharacterized protein	UniParc	1	Apiospora marii	565	0.9	UPI00312D67D0	Apiospora marii	335849	335849	MAAFSRWANRPAKLLLFLGIAFFVYLKWSSSSPNSSSAMLNPAATSLLVSTGAAAAAGMGVDLNWHPPAATQLNNLTSALQGSGTYGFIFNTSQTPDARYGQYNWCNMPHARRTEYTHGGGMPLVPQQPKDDEPLRARLEDYELRYVEVIQRHHKRTPYAANAFPVEPYRWDCDDQGLYYFGQSLLPAADNDDNGGSATTTRNKSAQTYWKGTSSPVNPFVPAGWIGSCQFPQITSAGLDDSRQHGRDLYDVYHTLLHFLPSREEDNGNAWRRHVAYRVTNNQITSQVAGQLIAGMWGDDAITRPVPLLIQAAGVDSLEPQYRCPAAAAAFARLQSDADARWQQHLDAARALYATLDGISGVPAADAGFHASFDHYYDNLSARQCHADKPLPCNATTDE…
UniRef90_UPI00315C6D67	UniRef90_UPI00315C6D67	Cluster: uncharacterized protein	UniParc	1	Lithohypha guttulata	576	0.9	UPI00315C6D67	Lithohypha guttulata	1690604	1690604	MSSQGDTYKPSENDGLRKDGQPDKRMQQDEFAYGKVDPVEAGKQGGHSSGGSGDASDDSTGTSGGSGKGQFAGGKVDPVEAGRKGAQRLRSVAYTPQDVTTWDSLQWRRRLERFGEDDGPTIAAGVGGEVDGICQFGELTDKGRDTTYELGKRLRHLYVDQLQFMPKLIADADMIYLRATPLPRALESLQQTFWGMYPLTARTASFPPPTIVTRTPADETLFPNDGNCRRFAQLSRAFAQRAADRWNTSDDMEYITSKISQWMPEHSKKVAVDSHPRLSGIMDTINSTLAHGPETRLPKEFYDQKLRDIVGRIGVEEWFAGYNENREYRALGIGAQVGDIVERMVSKVEGVGLSINEIGGENGKLGRGRGGETGIIFALNGCHDTTLAGFLSSFGTFNN…
UniRef90_UPI0034E6583C	UniRef90_UPI0034E6583C	Cluster: uncharacterized protein	UniParc	1	Neodothiora populina	479	0.9	UPI0034E6583C	Neodothiora populina	2781224	2781224	MTTLSPRSAYTQDELKQLYPETLALQQVQIAGLPAYWPYCDAARHLKSVIKASDESWDDLAYRRKLETFDSVDDSPTLASGPAQETNNICLPGELTDLGRDTTLALGKRLRHLYVNQLKFMPGVLDTTENIYLRATPIPRALESVQQTFYGMYPPTARSPGFETPTIVSRQPNDETLFPNESGCRRFAQLSQAFAQRTADRWNDSSDMAYLTNLIGKWMPEESRTVKVDSHPRLSGIMDTVNSTLAHGKPTKLPKEFYDAKGRAIIDKIGVEEWFSGYTESKEYRMLGIGGLAGDIVSRMIEKSREPLAVPSSGSPQDVKFALSGCHDTTLAALLSSLGAFPGEPWPPYTSHIAIELFKKREPSTSQVPAMSTKAGWWSSIFGSAKASASSPRTPITEY…
UniRef90_UPI0034E71606	UniRef90_UPI0034E71606	Cluster: uncharacterized protein	UniParc	1	Vanrija albida	471	0.9	UPI0034E71606	Vanrija albida	181172	181172	MAPLRSILAGTVGVSLATTAAAFNITHYPPAADSWYNLTWALNGTGSPGIYSGSATPDAQYGVYNWCNMPHVRKAEYKLPPCDYELKYVEVIQRHHKRTPYASNTFFKEDVKWDCSNEGPYAYARADDFDTTPVSWQAQTGTLNPFEAAVGPGFVGSTCQFPAITSEGLDDARTHGADLYGVYHDLLGFLPDPSDRGAYAFRVTNNVITSQTLSGFVAGLFPKQKAYAAWIQRGAFDSLEPAFSCPLQGQVNSAYEGSNPDWTAHLTASADLRARFNAVSGISADDGGGWHTSWDHPYDNLSAKQCHGKPLPCSVNATAVCVSEADADAIYRLGNWEYAYRWRGATNSTLYSALKMGAWFRELVGHMDGAVSGENKIKYLHNFAHDGSVSPVLGLLQIA…
UniRef90_UPI0035B9CDE0	UniRef90_UPI0035B9CDE0	Cluster: uncharacterized protein	UniParc	1	Madurella fahalii	515	0.9	UPI0035B9CDE0	Madurella fahalii	1157608	1157608	MTTLIPRAPYTDEELGKLYPEHLELQLVQILMRHGERTPVSARFQNAGLKPFWPYCSSVRQMKSVVLAASDASSSRHPFETLQWKRRLETFGDNDEPVVARGPESQLDDICDMGSLTDVGRQSTYKLGLRLRQLYVDRLGFLPSTINSADFLYLRSTPVPRALESLHQTFSALYPPSAREPGPDGKLPSPTILTRTPGDETLYPNDGNCRRFAELSRAFAQRAADRWNNTPDMEYLNKLFGKWMPPDTKVAVDSRPRLSGVMDTVNATLAHGPQTRLPKEFYHEKGREIMEKIAVEEWFAGYKESREYRMLGIGGLLGDVVGRMVGSVEQSSADGSRLLEKSGQEINGRIRFGLSGCHDTTLAGILASLGAYDTDRWPPFTSHIAIELFRESRIPAPAE…
UniRef90_UPI00362FF0EB	UniRef90_UPI00362FF0EB	Cluster: hypothetical protein	UniParc	1	Remersonia thermophila	505	0.9	UPI00362FF0EB	Remersonia thermophila	72144	72144	MTSLVPRPPYTDDELRKLYPPGLELRQVQVLMRHGERTPISARFQNAGLRPLWPYCSAARQMRAAVLAPRDPALGPATDTLEWKRRLESIGPNDEPVLAKGPQDDPDALCDHGSLTDQGRRSTYELGQRLRHLYVDRLRFLPPALTPADAEASLYLRATPVPRALESLQQAFAALYPPSARVPGPDGRFPAPVILSRTPDNETLYPNDGNCRRLAALARAFAQRAADRWNRSPEMDLLNRRLGPWMPQGQRIAVDSRPRLSGIMDTINASLAHGPETRLPEEFYDPALKAAMEKINVDEWFSGFRESREFRMLGIGPLMGDIVGRMVERAEQGGERGIRFGLSGCHDTTLAGMLASVGAFDMERWPPFTSHVAIELFREAQEQQQQQPPPLPPQAQSAK…
UniRef90_UPI003741FB9E	UniRef90_UPI003741FB9E	Cluster: uncharacterized protein	UniParc	1	Mycothermus thermophilus	506	0.9	UPI003741FB9E	Mycothermus thermophilus	85995	85995	MTSLIPRPAYTDDELRKLYPAGLRLHQVHVFMRHGERTPVRPRFENAGLKAWWPYCSAAQHMAAAIRGPSAHPPSTPIDILHWRRRLETIGPNDSPIVGQDPSGKRDGVCDMGSLTDLGRRTTYLLGQRLRTLYVDRLGFLPATLTPTLADSGAFYFRTTPVKRSMESLHQTMAALYPPSARQPGPDGRFPVPTIIKRTPTDETLYPNETNCQRLASLMRAFGKRTAERWNNSPEMDLINRRLGKWMPEGQRIAVDSSPRLSGVMDTINSSLAHGPETRLPAEFYNPETMSVIDRIVTEEWFAGFKESQEYRMLGMGPMMGDVVQRMVESVENTDKSVRFALNGCHDTTLAGALASMGAFEADKWPPFTSHLAIEMFRETDGKESAAGSKQQQSWWSSL…
UniRef90_UPI00374283E7	UniRef90_UPI00374283E7	Cluster: uncharacterized protein	UniParc	2	Thermomyces dupontii; Thermomyces lanuginosus	483	0.9	UPI00374283E7; UPI0037439C89	Thermomyces	5540	28565; 5541	MVGTVAMFWLVVLAAAVHAVDTSWHRPSATDINNLDKVLHGDGVFGFIFNSSETPRRQYGVYNYCNMPHVRRTEYKRAPHNYELVYVETIHRHHKRTPYQSNTFPVENYPWNCDATRLFYHGATDSRFQPRAYTYWKFVDSPLNTLPTSGFDGTCAFPQLTAEGLQDSFQHGRDLFGVYHDMLRFLPRHLDNDVVQFRVTNNVITSEVASMIIAGMYGSQREVPLHIQKEEVDSLEPTYSCPRGSDLFSNIKSTRNESPWKKHLDLTQKLFESLDDISGVSPDAEDWHNSFDHYFDSLSSRLCHHKPLPCNVDDPHKCVTQDQTNTVLRLGQWEYSYIYRDNPSSLEASTATFGLWLAELASHLRDQITHPTGPSWKKGKRALYRHNVAHDGSVSRLLS…
UniRef90_UPI003742A0C8	UniRef90_UPI003742A0C8	Cluster: uncharacterized protein	UniParc	1	Thermoascus crustaceus	631	0.9	UPI003742A0C8	Thermoascus crustaceus	5088	5088	MTSLTPREPYSKEELERLYPKELKLQLVQVFLRHGERTPVSSRFQNAGLPAYWPYCNVARRMAATAASKQDMSTWDTFQWRRKMEAFGHDDEAVVAVGPEGEAEGICQLGELTDKGRQTTYALGQRLRHLYVDQLGFMPRIKSDTEDMYLRATPIPRALESLQQVFWGMYPPSARTASFPPPVIVARTPAEENLFPNEGNCRRFRQLARLFAQRAADRWNDTEEMNYLNSLWSKWMPESSPRVAVDSHPRLSGIMDTINASMAHGPATKLPPEFYDPKGKEIIDKIAVDEWYSGYKESADTAVDGGWRSETSASGTAKDGKAIKFALSGCHDTTLAAIVASVGGFEGENGKWPPFTSSVAIELFSKDERKGPKEEFTNPVPAPDTPTGSSKQPTSFLSY…
UniRef90_UPI003742B605	UniRef90_UPI003742B605	Cluster: uncharacterized protein	UniParc	1	Calcarisporiella thermophila	354	0.9	UPI003742B605	Calcarisporiella thermophila	911321	911321	MALLAITVPENTPFRYRLWNGTCSVGQLTKKGMDQHVELGQSLRRLYIDKLKFIPSDFDNQPSIFVRATQVWRVRQSVESLLSGLYPHKHVAANSYIVIHTLPREAENMLPNFEACPKLVELQGLSKKTKTFKKFFRQNRDLYETLNHILKTKKQKGRWAKSFIPFADQFHARGCHKKQLPCDSSGANCVTDEMAKVTKALADWEWQFERRDSPYAKQYDRLMIGSFFGELLEEQKKMIDCAEHSNSTLLSDQSEHKCGAKFSLYASHDDTITAILGTMGVPSYRWPPYASNVIFELWRADSAQFEQRYFLRVLYNGKWLNNAVCDLEKGCSINEWEQHIKGYIPTDLETECEY
UniRef90_UPI003743956A	UniRef90_UPI003743956A	Cluster: uncharacterized protein	UniParc	1	Rhizomucor pusillus	422	0.9	UPI003743956A	Rhizomucor pusillus	4840	4840	MAPLPPKDSGAYPEDLELTLLQIVHRHGERTPVRKRLEKLFPAVWNMCDANAQMVATIVTQQQTMDFVPLQRLVDGEEAPNKKQVTFEPGACYYGQLTTLGRKSLAALGARLREIYVDRLKFLPEIFDDKTVYIRSTDYTRTMESVQQLIAGGLYPQGKRGDDFTLKIRTRDHRVENLFPNPNCYRLRQLAKESRQEVAELCKDKFASLSERLKNYVDSVSLDSHPSANGILDTLVAAEAHGFKLPADIDDQVLRDLEDTVVLEWFHGAMTNHEQRRLTMGSLAGDIRNRMVERADGTDSKTGGNERKLYIYSGHDTTVAPMLIILGAYDKRWPPFGSAIIFELFKQKKNENKSFWASLFGSEKTEHYVRVRYNDKILELPGCAAQGDHHVNGDKTLCT…
UniRef90_UPI003743BCA8	UniRef90_UPI003743BCA8	Cluster: uncharacterized protein	UniParc	1	Rasamsonia byssochlamydoides	525	0.9	UPI003743BCA8	Rasamsonia byssochlamydoides	89139	89139	MTTLTPREPYSKEELEHLYPKNLKLQLVQVFLRHGERTPVSPRFQNAGLPAYWPYCSIARRMTAMVASKEDLSTWDNFQWRRTMEAFGHNDEAVIAAGPGGEAEGICQLGELTDKGRETTFALGQRLRHLYVDQLGFMPKIKSDAEDIYLRATPIPRALESLQQVFWGMYPASARTANFPPPVIVARALADETLYPNEGNCRRLRQLARLFADRAAQRWNTSEQMDYLNRLFSKWMPPSSPKVAVDGHPRLSGIMDTINASLAHGPSTRLPPVFYDEKGREIMDKIAVDEWFSGYKENVEYRKLGIGALVGDIVDRMVSTAVEGGWRSETTSGTASPGKPIKFALSGCHDTTLAAILASMGAYENEKWPPFTSSIAIELFSTADRPGAESAGEILKEFS…
UniRef90_UPI003744322D	UniRef90_UPI003744322D	Cluster: uncharacterized protein	UniParc	2	Thermomyces lanuginosus; Thermomyces dupontii	513	0.9	UPI003744322D; UPI00374435B3	Thermomyces	5540	5541; 28565	MSSLNFREPYSKEELERLYPKELKLQLVQVFLRHGERTPVSARFQNTGLPTYWPYCAVARRMASMVATSEDISKWDTLQWRRRIETFGHDDEAVATTGPAGEVDKICQFGELTDKGRETTFRLGQRLRHLYVDQLGFLPKIRSNAEDMYLRSSPIPRALESMQQVFLGMYPASARTADFIPPTIVVRSPADETVFPNDANCRRFRQLSRAFANRAAERWNNTEDMEYLNKLWSKWMPENKRVAVDSHPRLSGIMDTINATLAHGPATKLPSEFYDKKAREIVEKIAVDEWYGGYKENSEYRRLGIGPLLGDVVDRMVSAAVENGWRSDVVSSKPGSGVPIKFAMSGCHDTTLAAILASLGAYNEKWPPFTSSVAIELFSRADEPQPSSAPSNTTSSTST…
UniRef90_UPI003744864E	UniRef90_UPI003744864E	Cluster: uncharacterized protein	UniParc	1	Calcarisporiella thermophila	436	0.9	UPI003744864E	Calcarisporiella thermophila	911321	911321	MKFTAPFPPADEDSIKALYPPDLQLVFLQIVHRHGERTPVRKRLEDKITPVWNLCHAAKEFQAIIQRDVIRTEHLSDSSSNKMGLESFSYKRMVLGPDGRRMKDGDCFLGQLTDIGRSSMTKLGTRLREIYVDKLKFLDTSLDGPETLFIRSTDFVRTLESVQHLADGLYPAGTRPKDFVLEVYTRNAFDENLYINRNCARLKDLTEQFYRAAVEITEKRLQEVSKKLSGLGLGEIRLDSHPSASGLLDSAVAAKANGIPIPQELEDVIEDLHIVNTIEWFYGFTQSQEMRRLGIGRLLGEITGRIEDKVRDDESTKKLKLAIYSGHDTTVGPLLTTLGGFDNKFPPFNSVILIELFRAQPRPTDSWWRGLWSKEEDQYYVRVRYNDQVVQVPECKNGG…
UniRef90_UPI0039B43B23	UniRef90_UPI0039B43B23	Cluster: uncharacterized protein	UniParc	1	Sodiomyces alcalophilus JCM 7366	521	0.9	UPI0039B43B23	Sodiomyces alcalophilus JCM 7366	591952	591952	MTSLQPRPPYTDAELRQLYPPHLQLQFVQVLMRHGERTPVNARFENTGLPAFWPYCAATRNLTSALLHPDSDSWTAPEWRRRLETFGPDDGPVAAAGPRGELDAICDMGMLTDLGRTTTYHLGRRLRSLYVDRLGFLPPTIADADSFYLRSTPVPRALESLQQAFTGLYPASARAPSFPNPTILIRSPPDETLFPNEAHCRRFAALARAFAQRAADRWNDSPEMAYLNKKLGKWMPPGSPAVAVDGRPRLSGIMDTINATRAHDRPETTLPSDFYDPKAIDIIHRIAVEEWFAGYRESNEYRTLGIGGLLADIVGRMVGSAEGSAADGAHELPTQRSPLKMGLSGCHDTTLGAVLTSLGTSAAADWPPFTSHIALELFRSADLPAPASASASPAAAAPE…
			Total	104
